# Supplementary material for: PHF6-mediated transcriptional control of NSC via Ephrin receptors is impaired in the intellectual disability syndrome BFLS
Source: EMBO Rep. 2024 Mar 1;25(3):20. doi: 10.1038/s44319-024-00082-0 (PMC10933485; doi:10.1038/s44319-024-00082-0)
Supplement: Supplementary file 2 — Dataset EV1 [file 44319_2024_82_MOESM2_ESM.xlsx]

## Sheet: Legend
Dataset EV1: The list of PHF6 binding sites identified by ChIP-seq, along with the closest gene to each peak. The description of each sheet and each column is included below.
Column	Description
peak_chr	The chromsome where the peak is located.
peak_start	Peak start position.
peak_end	Peak end position.
peak_name	Peak name.
peak_score	Peak MACS score, equal to -10 * log10( p-value )
p-value	Peak p-value
summit_start	The start position of the peak summit.
summit_end	The end position of the peak summit.
summit_height	The height of the summit.
tss_chr	The chromosome where the nearest TSS of the peak is located
tss_start	The TSS start position.
tss_end	The TSS end position
tss_score	Not used.
tss_strand	The strand of the TSS.
distance	The distance of the peak to the TSS (negative numbers indicate peaks upstream of the TSS, and positive numbers indicate downstream of TSS).
Sheet	Description
Table S1a	The set of all PHF6 peaks identified at p-value < 1e-3, along with the coordinates of the closest TSS.
Table S1b	Same as (a), but only including peaks that are significant at p-value < 1e-5.
Table S1c	Same as (b), but limiting to the peaks that are within 10kb of a TSS.
Table S1d	Same as (c), except that if multiple peaks are within 10kb of the same TSS, only the strongest peak (based on peak score) is included.
Table S1e	Same as (b), but limiting to the peaks that are within 5kb of a TSS.
Table S1f	Same as (c), except that if multiple peaks are within 5kb of the same TSS, only the strongest peak (based on peak score) is included.

## Sheet: Table S1a
peak_chr	peak_start	peak_end	peak_name	peak_score	p-value	summit_start	summit_end	summit_height	tss_chr	tss_start	tss_end	tss_score	tss_strand	distance
chr1	3192686	3192967	MACS_peak_1	33.51	0.000445656	3192803	3192804	8	chr1	3252757	3252758	.	+	-59791
chr1	4509190	4509912	MACS_peak_2	31.87	0.00065013	4509733	4509734	16	chr1	4497353	4497354	.	-	-11837
chr1	4700656	4700895	MACS_peak_3	36.73	0.000212324	4700774	4700775	10	chr1	4693423	4693424	.	-	-7233
chr1	7118683	7119451	MACS_peak_4	42.21	6.01174e-05	7118933	7118934	18	chr1	7136585	7136586	.	-	17135
chr1	7750371	7750845	MACS_peak_5	32.87	0.000516416	7750688	7750689	8	chr1	7730564	7730565	.	-	-19807
chr1	9413809	9414123	MACS_peak_6	30.71	0.00084918	9413921	9413922	8	chr1	9398686	9398687	.	-	-15123
chr1	9474576	9474866	MACS_peak_7	32.71	0.000535797	9474696	9474697	8	chr1	9458670	9458671	.	+	15906
chr1	10011220	10011420	MACS_peak_8	35.15	0.000305492	10011319	10011320	9	chr1	10009916	10009917	.	-	-1304
chr1	11045731	11046588	MACS_peak_9	30.42	0.000907821	11046327	11046328	9	chr1	10993465	10993466	.	+	52266
chr1	11156897	11157216	MACS_peak_10	37.69	0.000170216	11157098	11157099	12	chr1	11134237	11134238	.	-	-22660
chr1	11163582	11163847	MACS_peak_11	35.01	0.0003155	11163732	11163733	9	chr1	11134237	11134238	.	-	-29345
chr1	11543989	11544284	MACS_peak_12	30.75	0.000841395	11544163	11544164	8	chr1	11608399	11608400	.	-	64116
chr1	11800897	11801348	MACS_peak_13	47.92	1.61436e-05	11801019	11801020	12	chr1	11704207	11704208	.	+	96690
chr1	12710905	12711447	MACS_peak_14	41.35	7.32825e-05	12711118	12711119	9	chr1	12692277	12692278	.	+	18628
chr1	12840928	12841481	MACS_peak_15	42.45	5.68853e-05	12841075	12841076	13	chr1	12692277	12692278	.	+	148651
chr1	13057111	13057535	MACS_peak_16	35.63	0.000273527	13057333	13057334	15	chr1	13059950	13059951	.	-	2416
chr1	13258060	13258282	MACS_peak_17	54.1	3.89045e-06	13258170	13258171	13	chr1	13262198	13262199	.	+	-3917
chr1	13530045	13530653	MACS_peak_18	47.02	1.98609e-05	13530399	13530400	19	chr1	13589909	13589910	.	-	59257
chr1	14049431	14049945	MACS_peak_19	67.48	1.78649e-07	14049765	14049766	17	chr1	14112818	14112819	.	-	62874
chr1	14356774	14356970	MACS_peak_20	30.53	0.000885116	14356871	14356872	8	chr1	14310234	14310235	.	-	-46540
chr1	14432319	14432979	MACS_peak_21	36.04	0.000248886	14432671	14432672	8	chr1	14310234	14310235	.	-	-122085
chr1	14496570	14496928	MACS_peak_22	35.49	0.000282488	14496725	14496726	12	chr1	14310234	14310235	.	-	-186336
chr1	14643508	14644267	MACS_peak_23	35.25	0.000298538	14643823	14643824	21	chr1	14752937	14752938	.	+	-108671
chr1	14863765	14864128	MACS_peak_24	49.05	1.24451e-05	14863954	14863955	12	chr1	14865072	14865073	.	+	-945
chr1	15284306	15284717	MACS_peak_25	30.52	0.000887156	15284538	15284539	9	chr1	15287254	15287255	.	+	-2538
chr1	15372810	15373078	MACS_peak_26	34.72	0.000337287	15372928	15372929	9	chr1	15364302	15364303	.	+	8508
chr1	15608637	15609114	MACS_peak_27	43.9	4.0738e-05	15608924	15608925	15	chr1	15556249	15556250	.	+	52388
chr1	15632766	15633021	MACS_peak_28	50.38	9.1622e-06	15632907	15632908	13	chr1	15686045	15686046	.	-	53025
chr1	15636888	15637128	MACS_peak_29	36.73	0.000212324	15637007	15637008	11	chr1	15686045	15686046	.	-	48918
chr1	16063803	16064100	MACS_peak_30	32.11	0.000615177	16063925	16063926	10	chr1	16053335	16053336	.	+	10468
chr1	16212308	16212528	MACS_peak_31	36.73	0.000212324	16212417	16212418	9	chr1	16210516	16210517	.	-	-1792
chr1	16226922	16227242	MACS_peak_32	30.24	0.000946237	16227043	16227044	9	chr1	16228506	16228507	.	+	-1265
chr1	16345245	16345639	MACS_peak_33	31.69	0.000677642	16345430	16345431	11	chr1	16253592	16253593	.	+	91653
chr1	16511468	16511901	MACS_peak_34	30.88	0.000816582	16511737	16511738	8	chr1	16520111	16520112	.	-	8211
chr1	16516167	16516808	MACS_peak_35	39.2	0.000120226	16516471	16516472	14	chr1	16520111	16520112	.	-	3304
chr1	16783560	16784255	MACS_peak_36	42.22	5.99791e-05	16783906	16783907	22	chr1	16770137	16770138	.	-	-13423
chr1	17468713	17468899	MACS_peak_37	41.17	7.63836e-05	17468805	17468806	9	chr1	17429527	17429528	.	-	-39186
chr1	17714538	17714991	MACS_peak_38	41.07	7.81628e-05	17714690	17714691	11	chr1	17727045	17727046	.	+	-12055
chr1	17743458	17743845	MACS_peak_39	36.24	0.000237684	17743577	17743578	10	chr1	17727645	17727646	.	-	-15813
chr1	17990689	17990936	MACS_peak_40	35.15	0.000305492	17990811	17990812	10	chr1	17993813	17993814	.	+	-2878
chr1	18192694	18193046	MACS_peak_41	34.86	0.000326588	18192814	18192815	7	chr1	18223563	18223564	.	-	30518
chr1	19431014	19431708	MACS_peak_42	31.82	0.000657658	19431274	19431275	11	chr1	19513918	19513919	.	-	82211
chr1	19749655	19749886	MACS_peak_43	45.17	3.04089e-05	19749769	19749770	12	chr1	19614269	19614270	.	+	135386
chr1	19916727	19916983	MACS_peak_44	44.21	3.79315e-05	19916847	19916848	11	chr1	20065547	20065548	.	-	148565
chr1	19930436	19931027	MACS_peak_45	36.45	0.000226464	19930915	19930916	9	chr1	20065547	20065548	.	-	134521
chr1	19965789	19966295	MACS_peak_46	35.17	0.000304089	19965943	19965944	7	chr1	20065547	20065548	.	-	99253
chr1	20495913	20496368	MACS_peak_47	35.63	0.000273527	20496185	20496186	11	chr1	20444911	20444912	.	-	-51002
chr1	20951714	20952248	MACS_peak_48	48.79	1.3213e-05	20952026	20952027	10	chr1	20951626	20951627	.	+	88
chr1	21025843	21026480	MACS_peak_49	41.17	7.63836e-05	21026189	21026190	9	chr1	21079228	21079229	.	-	52749
chr1	21034697	21035299	MACS_peak_50	41.46	7.14496e-05	21035022	21035023	7	chr1	21079228	21079229	.	-	43930
chr1	21100248	21100702	MACS_peak_51	48.2	1.51356e-05	21100527	21100528	12	chr1	21080114	21080115	.	+	20134
chr1	21238150	21238447	MACS_peak_52	39.78	0.000105196	21238313	21238314	10	chr1	21240589	21240590	.	+	-2143
chr1	21250027	21250378	MACS_peak_53	35.34	0.000292415	21250197	21250198	13	chr1	21240589	21240590	.	+	9438
chr1	21411907	21412598	MACS_peak_54	38.26	0.000149279	21412027	21412028	6	chr1	21390906	21390907	.	+	21001
chr1	22110641	22111056	MACS_peak_55	50.8	8.31764e-06	22110751	22110752	11	chr1	22030614	22030615	.	-	-80027
chr1	23071920	23072377	MACS_peak_56	41.17	7.63836e-05	23072059	23072060	20	chr1	23102252	23102253	.	-	29876
chr1	23175743	23176711	MACS_peak_57	41.93	6.4121e-05	23176331	23176332	22	chr1	23235672	23235673	.	-	58962
chr1	23654348	23655202	MACS_peak_58	59.59	1.09901e-06	23654980	23654981	21	chr1	23574587	23574588	.	+	79761
chr1	23706921	23707848	MACS_peak_59	43.28	4.69894e-05	23707174	23707175	12	chr1	23761753	23761754	.	+	-53906
chr1	23921416	23921797	MACS_peak_60	32.11	0.000615177	23921523	23921524	10	chr1	23922316	23922317	.	-	520
chr1	23950949	23951787	MACS_peak_61	32.46	0.000567545	23951240	23951241	20	chr1	23922316	23922317	.	-	-28633
chr1	24303162	24303419	MACS_peak_62	34.24	0.000376704	24303314	24303315	10	chr1	24177610	24177611	.	+	125552
chr1	24464930	24465402	MACS_peak_63	31.56	0.000698232	24465131	24465132	16	chr1	24548976	24548977	.	-	83575
chr1	24679400	24679759	MACS_peak_64	36.24	0.000237684	24679626	24679627	9	chr1	24678630	24678631	.	+	770
chr1	24800471	24800836	MACS_peak_65	35.34	0.000292415	24800641	24800642	11	chr1	24911658	24911659	.	-	110823
chr1	24832581	24833023	MACS_peak_66	35.02	0.000314775	24832908	24832909	12	chr1	24911658	24911659	.	-	78636
chr1	24941914	24942358	MACS_peak_67	31.56	0.000698232	24942175	24942176	16	chr1	24965157	24965158	.	-	22800
chr1	25019843	25020145	MACS_peak_68	31.69	0.000677642	25019957	25019958	10	chr1	25027231	25027232	.	-	7087
chr1	25197551	25197966	MACS_peak_69	36.24	0.000237684	25197788	25197789	11	chr1	25223730	25223731	.	+	-25765
chr1	26089184	26089661	MACS_peak_70	30.83	0.000826038	26089339	26089340	7	chr1	25997158	25997159	.	-	-92026
chr1	26217144	26217441	MACS_peak_71	32.11	0.000615177	26217265	26217266	9	chr1	25997158	25997159	.	-	-219986
chr1	26302526	26303128	MACS_peak_72	35.34	0.000292415	26302802	26302803	14	chr1	26466236	26466237	.	+	-163109
chr1	26488697	26489228	MACS_peak_73	84.47	3.57273e-09	26488960	26488961	13	chr1	26466236	26466237	.	+	22461
chr1	27352836	27353148	MACS_peak_74	38.34	0.000146555	27352981	27352982	10	chr1	27336767	27336768	.	-	-16069
chr1	27851529	27851923	MACS_peak_75	43.33	4.64515e-05	27851686	27851687	13	chr1	27884046	27884047	.	+	-32124
chr1	28143983	28144344	MACS_peak_76	31.56	0.000698232	28144221	28144222	17	chr1	27989910	27989911	.	+	154073
chr1	28652708	28653030	MACS_peak_77	30.09	0.00097949	28652815	28652816	7	chr1	28580771	28580772	.	-	-71937
chr1	29032353	29032803	MACS_peak_78	39.18	0.000120781	29032644	29032645	9	chr1	28938036	28938037	.	+	94317
chr1	29089801	29090022	MACS_peak_79	45.17	3.04089e-05	29089910	29089911	11	chr1	29219700	29219701	.	+	-129679
chr1	29312857	29313372	MACS_peak_80	30.36	0.00092045	29313144	29313145	9	chr1	29301480	29301481	.	+	11377
chr1	30059334	30059872	MACS_peak_81	32.69	0.00053827	30059567	30059568	11	chr1	29985934	29985935	.	+	73400
chr1	30354143	30354714	MACS_peak_82	33.17	0.000481948	30354334	30354335	7	chr1	30333396	30333397	.	-	-20747
chr1	30948418	30948912	MACS_peak_83	44.9	3.23594e-05	30948728	30948729	10	chr1	30949769	30949770	.	-	858
chr1	31045496	31046138	MACS_peak_84	43.53	4.43609e-05	31045871	31045872	14	chr1	31041919	31041920	.	+	3577
chr1	31123655	31124112	MACS_peak_85	35.34	0.000292415	31123896	31123897	9	chr1	31122861	31122862	.	-	-794
chr1	31152886	31153199	MACS_peak_86	50.75	8.41395e-06	31153027	31153028	18	chr1	31164549	31164550	.	+	-11351
chr1	31536751	31537101	MACS_peak_87	50.39	9.14113e-06	31536898	31536899	11	chr1	31559540	31559541	.	+	-22440
chr1	31669262	31669804	MACS_peak_88	40.27	9.39723e-05	31669637	31669638	22	chr1	31656737	31656738	.	-	-12525
chr1	31765620	31766558	MACS_peak_89	37.85	0.000164059	31765792	31765793	16	chr1	31736057	31736058	.	+	29563
chr1	31984460	31984773	MACS_peak_90	33.41	0.000456037	31984651	31984652	11	chr1	32172714	32172715	.	+	-187942
chr1	32899288	32900081	MACS_peak_91	30.65	0.000860994	32899508	32899509	17	chr1	32972489	32972490	.	-	72409
chr1	33677244	33677702	MACS_peak_92	40.69	8.531e-05	33677358	33677359	8	chr1	33674227	33674228	.	-	-3017
chr1	33786811	33787233	MACS_peak_93	41.43	7.19449e-05	33786924	33786925	8	chr1	33814594	33814595	.	-	27362
chr1	33930791	33931034	MACS_peak_94	54.1	3.89045e-06	33930911	33930912	14	chr1	33922455	33922456	.	+	8336
chr1	33933588	33933880	MACS_peak_95	32.54	0.000557186	33933702	33933703	10	chr1	33922455	33922456	.	+	11133
chr1	33947297	33947762	MACS_peak_96	31.6	0.000691831	33947592	33947593	7	chr1	33963684	33963685	.	-	15923
chr1	33965647	33966401	MACS_peak_97	55.56	2.77971e-06	33966047	33966048	20	chr1	33963684	33963685	.	-	-1963
chr1	33988661	33989363	MACS_peak_98	37.57	0.000174985	33989176	33989177	12	chr1	33981501	33981502	.	-	-7160
chr1	34156387	34156578	MACS_peak_99	41.96	6.36796e-05	34156481	34156482	9	chr1	34178445	34178446	.	-	21868
chr1	34717621	34718054	MACS_peak_100	67.91	1.61808e-07	34717893	34717894	16	chr1	34752775	34752776	.	+	-34722
chr1	34738723	34739206	MACS_peak_101	49.47	1.1298e-05	34739017	34739018	15	chr1	34752775	34752776	.	+	-13570
chr1	34850309	34850989	MACS_peak_102	51.57	6.96627e-06	34850421	34850422	9	chr1	34849976	34849977	.	+	333
chr1	35246433	35246987	MACS_peak_103	34.17	0.000382825	35246734	35246735	9	chr1	35179083	35179084	.	-	-67350
chr1	35361146	35361571	MACS_peak_104	47	1.99526e-05	35361401	35361402	17	chr1	35179083	35179084	.	-	-182063
chr1	35396045	35396819	MACS_peak_105	31.51	0.000706318	35396254	35396255	12	chr1	35179083	35179084	.	-	-216962
chr1	35415030	35415599	MACS_peak_106	32.93	0.000509331	35415361	35415362	13	chr1	35651296	35651297	.	-	235698
chr1	35453233	35453606	MACS_peak_107	31.52	0.000704693	35453417	35453418	8	chr1	35651296	35651297	.	-	197691
chr1	35641987	35642153	MACS_peak_108	37.82	0.000165196	35642069	35642070	8	chr1	35651296	35651297	.	-	9144
chr1	35935795	35936271	MACS_peak_109	32.74	0.000532108	35935997	35935998	11	chr1	35958919	35958920	.	+	-22649
chr1	36267554	36268123	MACS_peak_110	30.38	0.00091622	36267738	36267739	10	chr1	36274678	36274679	.	-	6556
chr1	36462629	36463403	MACS_peak_111	35.97	0.00025293	36463112	36463113	15	chr1	36471620	36471621	.	+	-8218
chr1	36527806	36528570	MACS_peak_112	30.23	0.000948418	36528370	36528371	7	chr1	36528236	36528237	.	-	0
chr1	36879067	36879458	MACS_peak_113	37.74	0.000168267	36879265	36879266	11	chr1	36872044	36872045	.	-	-7023
chr1	37006058	37006466	MACS_peak_114	33.57	0.000439542	37006286	37006287	20	chr1	37005439	37005440	.	+	619
chr1	37058920	37059915	MACS_peak_115	48.48	1.41906e-05	37059246	37059247	16	chr1	37026596	37026597	.	+	32324
chr1	37178380	37179047	MACS_peak_116	69.94	1.01391e-07	37178551	37178552	16	chr1	37214434	37214435	.	+	-35388
chr1	37232412	37233406	MACS_peak_117	123.09	4.90908e-13	37233059	37233060	15	chr1	37214434	37214435	.	+	17978
chr1	37248410	37248993	MACS_peak_118	35.34	0.000292415	37248516	37248517	9	chr1	37214434	37214435	.	+	33976
chr1	37373273	37373963	MACS_peak_119	44.44	3.59749e-05	37373374	37373375	6	chr1	37334171	37334172	.	-	-39102
chr1	37583206	37583637	MACS_peak_120	30.43	0.000905733	37583327	37583328	9	chr1	37614259	37614260	.	+	-30623
chr1	37813614	37813958	MACS_peak_121	43.33	4.64515e-05	37813854	37813855	14	chr1	37865299	37865300	.	+	-51342
chr1	38130214	38130403	MACS_peak_122	33.7	0.00042658	38130307	38130308	8	chr1	38129800	38129801	.	-	-414
chr1	38251582	38252278	MACS_peak_123	30.19	0.000957194	38252013	38252014	10	chr1	38235420	38235421	.	+	16162
chr1	38266019	38266593	MACS_peak_124	30.19	0.000957194	38266456	38266457	13	chr1	38235420	38235421	.	+	30599
chr1	38360067	38360454	MACS_peak_125	39.23	0.000119399	38360337	38360338	9	chr1	38384949	38384950	.	+	-24496
chr1	38437944	38438991	MACS_peak_126	120.86	8.20352e-13	38438304	38438305	33	chr1	38487519	38487520	.	+	-48529
chr1	38486098	38486525	MACS_peak_127	41.17	7.63836e-05	38486275	38486276	15	chr1	38487519	38487520	.	+	-995
chr1	38503687	38503992	MACS_peak_128	37.23	0.000189234	38503873	38503874	10	chr1	38487519	38487520	.	+	16168
chr1	38653195	38653510	MACS_peak_129	30.63	0.000864968	38653311	38653312	8	chr1	38664954	38664955	.	-	11445
chr1	38683464	38683961	MACS_peak_130	36.46	0.000225944	38683752	38683753	11	chr1	38664954	38664955	.	-	-18510
chr1	38838062	38838848	MACS_peak_131	53.29	4.68813e-06	38838358	38838359	18	chr1	38836710	38836711	.	-	-1352
chr1	39024601	39025024	MACS_peak_132	41.34	7.34514e-05	39024907	39024908	14	chr1	38992678	38992679	.	+	31923
chr1	39075578	39075878	MACS_peak_133	30.33	0.00092683	39075755	39075756	9	chr1	39083337	39083338	.	-	7460
chr1	39117139	39117684	MACS_peak_134	41.14	7.6913e-05	39117491	39117492	8	chr1	39083337	39083338	.	-	-33802
chr1	39122496	39122856	MACS_peak_135	34.22	0.000378443	39122657	39122658	7	chr1	39083337	39083338	.	-	-39159
chr1	39145627	39146351	MACS_peak_136	82.06	6.223e-09	39146175	39146176	19	chr1	39186991	39186992	.	-	40641
chr1	39240534	39241034	MACS_peak_137	53.1	4.89779e-06	39240783	39240784	15	chr1	39276564	39276565	.	-	35531
chr1	39242092	39242706	MACS_peak_138	72.87	5.16416e-08	39242485	39242486	13	chr1	39276564	39276565	.	-	33859
chr1	39304337	39304752	MACS_peak_139	37.57	0.000174985	39304581	39304582	18	chr1	39314899	39314900	.	+	-10148
chr1	39602771	39604023	MACS_peak_140	35.04	0.000313329	39603106	39603107	18	chr1	39598004	39598005	.	-	-4767
chr1	39800152	39800612	MACS_peak_141	33.79	0.00041783	39800419	39800420	7	chr1	39805331	39805332	.	-	4720
chr1	39885822	39886671	MACS_peak_142	47.61	1.7338e-05	39886456	39886457	19	chr1	39900913	39900914	.	+	-14243
chr1	39904998	39905380	MACS_peak_143	48.85	1.30317e-05	39905267	39905268	13	chr1	39900913	39900914	.	+	4085
chr1	39936963	39937209	MACS_peak_144	36.73	0.000212324	39937085	39937086	11	chr1	39900913	39900914	.	+	36050
chr1	39944485	39945050	MACS_peak_145	33.52	0.000444631	39944728	39944729	11	chr1	39900913	39900914	.	+	43572
chr1	40138430	40138994	MACS_peak_146	30.38	0.00091622	40138751	40138752	12	chr1	40088511	40088512	.	+	49919
chr1	40230472	40231283	MACS_peak_147	33.06	0.000494311	40230873	40230874	19	chr1	40225080	40225081	.	+	5392
chr1	40340937	40341433	MACS_peak_148	32.93	0.000509331	40341186	40341187	16	chr1	40353852	40353853	.	+	-12420
chr1	40459351	40459640	MACS_peak_149	41.17	7.63836e-05	40459473	40459474	19	chr1	40465552	40465553	.	+	-5913
chr1	40674701	40675259	MACS_peak_150	44.76	3.34195e-05	40675004	40675005	16	chr1	40680574	40680575	.	+	-5316
chr1	40865463	40866178	MACS_peak_151	41.56	6.98232e-05	40865820	40865821	11	chr1	40864231	40864232	.	-	-1232
chr1	40879812	40880237	MACS_peak_152	36.25	0.000237137	40879930	40879931	9	chr1	40864231	40864232	.	-	-15581
chr1	40960492	40960672	MACS_peak_153	45.17	3.04089e-05	40960581	40960582	9	chr1	40864231	40864232	.	-	-96261
chr1	40984991	40985807	MACS_peak_154	33.34	0.000463447	40985471	40985472	16	chr1	40864231	40864232	.	-	-120760
chr1	41174205	41174711	MACS_peak_155	32.92	0.000510505	41174492	41174493	15	chr1	41181251	41181252	.	-	6541
chr1	41364971	41365356	MACS_peak_156	32.33	0.00058479	41365124	41365125	8	chr1	41529542	41529543	.	-	164187
chr1	41609256	41609750	MACS_peak_157	48.39	1.44877e-05	41609530	41609531	22	chr1	41529542	41529543	.	-	-79714
chr1	41766767	41767080	MACS_peak_158	76.65	2.16272e-08	41766935	41766936	21	chr1	41781808	41781809	.	+	-14729
chr1	41822767	41823259	MACS_peak_159	42.12	6.13762e-05	41822887	41822888	11	chr1	41781808	41781809	.	+	40959
chr1	41826484	41826941	MACS_peak_160	38.87	0.000129718	41826784	41826785	24	chr1	41781808	41781809	.	+	44676
chr1	41959413	41959977	MACS_peak_161	39.2	0.000120226	41959857	41959858	17	chr1	42103289	42103290	.	+	-143313
chr1	42069999	42070426	MACS_peak_162	33.6	0.000436516	42070229	42070230	12	chr1	42103289	42103290	.	+	-32864
chr1	42270752	42271164	MACS_peak_163	31.56	0.000698232	42271039	42271040	19	chr1	42261855	42261856	.	+	8897
chr1	42403397	42404021	MACS_peak_164	48.47	1.42233e-05	42403614	42403615	16	chr1	42355936	42355937	.	-	-47461
chr1	42426475	42427283	MACS_peak_165	38.98	0.000126474	42426793	42426794	17	chr1	42491813	42491814	.	+	-64531
chr1	42545791	42546434	MACS_peak_166	105.16	3.04789e-11	42546123	42546124	18	chr1	42491813	42491814	.	+	53978
chr1	42553037	42553899	MACS_peak_167	76.05	2.48313e-08	42553377	42553378	15	chr1	42491813	42491814	.	+	61224
chr1	42664747	42665289	MACS_peak_168	41.17	7.63836e-05	42664941	42664942	13	chr1	42651726	42651727	.	+	13021
chr1	42665869	42666503	MACS_peak_169	38.87	0.000129718	42666161	42666162	18	chr1	42651726	42651727	.	+	14143
chr1	42686752	42687318	MACS_peak_170	34.42	0.00036141	42687106	42687107	17	chr1	42694841	42694842	.	-	7524
chr1	42690765	42691495	MACS_peak_171	31.94	0.000639735	42691065	42691066	13	chr1	42694841	42694842	.	-	3347
chr1	42692022	42693060	MACS_peak_172	53.5	4.46684e-06	42692689	42692690	13	chr1	42694841	42694842	.	-	1782
chr1	42694291	42694838	MACS_peak_173	35.63	0.000273527	42694593	42694594	13	chr1	42694841	42694842	.	-	4
chr1	42695586	42696185	MACS_peak_174	65.08	3.10456e-07	42696072	42696073	11	chr1	42695768	42695769	.	+	0
chr1	43122384	43123022	MACS_peak_175	35.63	0.000273527	43122595	43122596	9	chr1	43098710	43098711	.	+	23674
chr1	43163307	43163709	MACS_peak_176	43.87	4.10204e-05	43163537	43163538	9	chr1	43189156	43189157	.	+	-25448
chr1	43695245	43695780	MACS_peak_177	55.91	2.56448e-06	43695539	43695540	13	chr1	43730602	43730603	.	+	-34823
chr1	43767086	43767403	MACS_peak_178	41.46	7.14496e-05	43767211	43767212	15	chr1	43785910	43785911	.	+	-18508
chr1	44044753	44045046	MACS_peak_179	32.45	0.000568853	44044868	44044869	9	chr1	44061935	44061936	.	-	16890
chr1	44119753	44120210	MACS_peak_180	40.77	8.37529e-05	44120057	44120058	8	chr1	44118957	44118958	.	+	796
chr1	45580071	45580368	MACS_peak_181	32.11	0.000615177	45580177	45580178	9	chr1	45602026	45602027	.	+	-21659
chr1	45759729	45760112	MACS_peak_182	36.24	0.000237684	45759998	45759999	10	chr1	45768337	45768338	.	+	-8226
chr1	47122663	47122933	MACS_peak_183	34.53	0.000352371	47122819	47122820	8	chr1	47153461	47153462	.	+	-30529
chr1	47548765	47549456	MACS_peak_184	36.45	0.000226464	47549215	47549216	11	chr1	47605996	47605997	.	+	-56541
chr1	47729454	47729946	MACS_peak_185	38.2	0.000151356	47729692	47729693	9	chr1	47749398	47749399	.	-	19453
chr1	47926493	47926955	MACS_peak_186	37.57	0.000174985	47926810	47926811	12	chr1	47915814	47915815	.	-	-10679
chr1	48059979	48060197	MACS_peak_187	54.1	3.89045e-06	48060087	48060088	12	chr1	47915814	47915815	.	-	-144165
chr1	48079545	48079793	MACS_peak_188	36.73	0.000212324	48079667	48079668	9	chr1	47915814	47915815	.	-	-163731
chr1	48705472	48705992	MACS_peak_189	45.58	2.76694e-05	48705874	48705875	14	chr1	48733089	48733090	.	-	27098
chr1	49023341	49023511	MACS_peak_190	38.52	0.000140605	49023425	49023426	9	chr1	49095444	49095445	.	+	-71934
chr1	50951041	50951538	MACS_peak_191	31.56	0.000698232	50951262	50951263	17	chr1	50904444	50904445	.	+	46597
chr1	51006914	51007322	MACS_peak_192	37.54	0.000176198	51007164	51007165	10	chr1	51015313	51015314	.	+	-7992
chr1	51214667	51215277	MACS_peak_193	49.44	1.13763e-05	51214978	51214979	26	chr1	51195221	51195222	.	+	19446
chr1	51516510	51516863	MACS_peak_194	34.45	0.000358922	51516753	51516754	9	chr1	51529368	51529369	.	-	12506
chr1	51622961	51623428	MACS_peak_195	34.66	0.000341979	51623267	51623268	9	chr1	51596717	51596718	.	-	-26244
chr1	51898674	51899190	MACS_peak_196	35.29	0.000295801	51899024	51899025	21	chr1	51916070	51916071	.	-	16881
chr1	51986056	51986307	MACS_peak_197	44.81	3.3037e-05	51986178	51986179	11	chr1	51987148	51987149	.	+	-842
chr1	52031276	52031697	MACS_peak_198	36.24	0.000237684	52031393	52031394	7	chr1	51987148	51987149	.	+	44128
chr1	52232462	52232649	MACS_peak_199	37.94	0.000160694	52232554	52232555	9	chr1	52233231	52233232	.	-	583
chr1	52308742	52309010	MACS_peak_200	30.5	0.000891251	52308891	52308892	13	chr1	52289094	52289095	.	-	-19648
chr1	52440810	52441835	MACS_peak_201	37.02	0.000198609	52441647	52441648	9	chr1	52444543	52444544	.	-	2709
chr1	52525869	52526211	MACS_peak_202	35.68	0.000270396	52526094	52526095	11	chr1	52522902	52522903	.	+	2967
chr1	53688799	53689320	MACS_peak_203	30.02	0.000995405	53689025	53689026	7	chr1	53706783	53706784	.	-	17464
chr1	53984419	53984824	MACS_peak_204	42.88	5.15229e-05	53984676	53984677	9	chr1	53886940	53886941	.	-	-97479
chr1	54731727	54732413	MACS_peak_205	44.76	3.34195e-05	54732152	54732153	17	chr1	54738574	54738575	.	-	6162
chr1	55146912	55147580	MACS_peak_206	69.84	1.03753e-07	55147262	55147263	32	chr1	55161052	55161053	.	-	13473
chr1	55446242	55446527	MACS_peak_207	33.95	0.000402717	55446383	55446384	10	chr1	55445023	55445024	.	-	-1219
chr1	55610071	55611074	MACS_peak_208	31.78	0.000663743	55610303	55610304	14	chr1	55559460	55559461	.	+	50611
chr1	56027317	56028056	MACS_peak_209	35.97	0.00025293	56027776	56027777	18	chr1	56018978	56018979	.	+	8339
chr1	56083743	56084123	MACS_peak_210	39.81	0.000104472	56083916	56083917	12	chr1	56018978	56018979	.	+	64765
chr1	56269212	56269514	MACS_peak_211	31.69	0.000677642	56269389	56269390	9	chr1	56451407	56451408	.	+	-181894
chr1	56288283	56288568	MACS_peak_212	33.15	0.000484172	56288456	56288457	7	chr1	56451407	56451408	.	+	-162840
chr1	56606933	56607163	MACS_peak_213	33.9	0.00040738	56607047	56607048	13	chr1	56637434	56637435	.	-	30272
chr1	56782551	56783206	MACS_peak_214	60.44	9.03649e-07	56782941	56782942	19	chr1	56637434	56637435	.	-	-145117
chr1	56855461	56855938	MACS_peak_215	32.67	0.000540754	56855753	56855754	7	chr1	56971412	56971413	.	+	-115475
chr1	56870556	56871053	MACS_peak_216	44.66	3.41979e-05	56870766	56870767	10	chr1	56971412	56971413	.	+	-100360
chr1	56871437	56871894	MACS_peak_217	40.77	8.37529e-05	56871629	56871630	9	chr1	56971412	56971413	.	+	-99519
chr1	56980083	56980675	MACS_peak_218	36.56	0.0002208	56980554	56980555	6	chr1	56978649	56978650	.	-	-1434
chr1	57012632	57013044	MACS_peak_219	30.45	0.000901571	57012752	57012753	10	chr1	56999274	56999275	.	-	-13358
chr1	57094611	57095155	MACS_peak_220	30.19	0.000957194	57094830	57094831	15	chr1	57127340	57127341	.	+	-32186
chr1	57419376	57419606	MACS_peak_221	36.73	0.000212324	57419490	57419491	10	chr1	57422372	57422373	.	-	2767
chr1	57732897	57733724	MACS_peak_222	35.12	0.00030761	57733420	57733421	14	chr1	57774162	57774163	.	+	-40439
chr1	57774486	57774869	MACS_peak_223	36.24	0.000237684	57774606	57774607	11	chr1	57774162	57774163	.	+	324
chr1	58011892	58012273	MACS_peak_224	37.78	0.000166725	58012107	58012108	8	chr1	58018955	58018956	.	-	6683
chr1	58048033	58048586	MACS_peak_225	40.59	8.72971e-05	58048260	58048261	13	chr1	58029931	58029932	.	+	18102
chr1	58262432	58262982	MACS_peak_226	35.63	0.000273527	58262764	58262765	15	chr1	58278326	58278327	.	+	-15345
chr1	58287485	58288193	MACS_peak_227	31.63	0.000687068	58287960	58287961	7	chr1	58278326	58278327	.	+	9159
chr1	58340305	58340659	MACS_peak_228	42.12	6.13762e-05	58340496	58340497	9	chr1	58315655	58315656	.	-	-24650
chr1	58409704	58410023	MACS_peak_229	30.32	0.000928966	58409921	58409922	7	chr1	58424065	58424066	.	-	14043
chr1	58445149	58445864	MACS_peak_230	39.46	0.00011324	58445380	58445381	7	chr1	58445151	58445152	.	+	0
chr1	58445149	58445864	MACS_peak_230	39.46	0.00011324	58445380	58445381	7	chr1	58445485	58445486	.	-	0
chr1	58627996	58628439	MACS_peak_231	41.86	6.51628e-05	58628120	58628121	10	chr1	58630375	58630376	.	+	-1937
chr1	58801692	58802193	MACS_peak_232	35.63	0.000273527	58801982	58801983	14	chr1	58797783	58797784	.	+	3909
chr1	58861503	58861816	MACS_peak_233	30.79	0.000833681	58861622	58861623	8	chr1	58892791	58892792	.	-	30976
chr1	59371950	59372420	MACS_peak_234	41.61	6.9024e-05	59372110	59372111	14	chr1	59378930	59378931	.	+	-6511
chr1	59407405	59408445	MACS_peak_235	34.39	0.000363915	59407780	59407781	14	chr1	59378930	59378931	.	+	28475
chr1	59554993	59555556	MACS_peak_236	36.47	0.000225424	59555188	59555189	17	chr1	59549520	59549521	.	-	-5473
chr1	59565201	59565570	MACS_peak_237	33.52	0.000444631	59565294	59565295	10	chr1	59549520	59549521	.	-	-15681
chr1	59574983	59575336	MACS_peak_238	33.06	0.000494311	59575229	59575230	10	chr1	59549520	59549521	.	-	-25463
chr1	59600065	59600719	MACS_peak_239	41.75	6.68344e-05	59600480	59600481	17	chr1	59626580	59626581	.	+	-25862
chr1	60355277	60355676	MACS_peak_240	37.57	0.000174985	60355445	60355446	21	chr1	60353119	60353120	.	+	2158
chr1	60966839	60967423	MACS_peak_241	35.34	0.000292415	60967151	60967152	8	chr1	60977927	60977928	.	+	-10505
chr1	60995038	60995311	MACS_peak_242	69.15	1.21619e-07	60995155	60995156	16	chr1	60989479	60989480	.	+	5559
chr1	61194675	61195040	MACS_peak_243	31.56	0.000698232	61194887	61194888	18	chr1	61197241	61197242	.	-	2202
chr1	61297154	61297645	MACS_peak_244	36.18	0.000240991	61297330	61297331	9	chr1	61301909	61301910	.	+	-4265
chr1	61581619	61582090	MACS_peak_245	31.5	0.000707946	61581741	61581742	10	chr1	61548122	61548123	.	+	33497
chr1	62216491	62216761	MACS_peak_246	51.18	7.62079e-06	62216644	62216645	12	chr1	62247153	62247154	.	+	-30393
chr1	62705687	62706292	MACS_peak_247	30.38	0.00091622	62705929	62705930	7	chr1	62703285	62703286	.	+	2402
chr1	63084111	63084492	MACS_peak_248	32.62	0.000547016	63084301	63084302	8	chr1	63073774	63073775	.	+	10337
chr1	63212267	63212821	MACS_peak_249	31.7	0.000676083	63212430	63212431	9	chr1	63214542	63214543	.	-	1722
chr1	63303491	63303793	MACS_peak_250	30.17	0.000961612	63303688	63303689	8	chr1	63300382	63300383	.	-	-3109
chr1	63371954	63372335	MACS_peak_251	43.33	4.64515e-05	63372154	63372155	12	chr1	63365364	63365365	.	-	-6590
chr1	63392554	63393075	MACS_peak_252	33.57	0.000439542	63392705	63392706	17	chr1	63365364	63365365	.	-	-27190
chr1	63932924	63933497	MACS_peak_253	83.07	4.93174e-09	63933298	63933299	16	chr1	63917848	63917849	.	+	15076
chr1	64028823	64029110	MACS_peak_254	32.97	0.000504661	64028980	64028981	9	chr1	64029463	64029464	.	+	-354
chr1	64118365	64118953	MACS_peak_255	58.12	1.5417e-06	64118786	64118787	14	chr1	64122281	64122282	.	-	3329
chr1	64119180	64120063	MACS_peak_256	50.63	8.64968e-06	64119674	64119675	13	chr1	64122281	64122282	.	-	2219
chr1	64120863	64121576	MACS_peak_257	80.98	7.97995e-09	64121262	64121263	32	chr1	64122281	64122282	.	-	706
chr1	64214087	64214532	MACS_peak_258	41.7	6.76083e-05	64214302	64214303	11	chr1	64150201	64150202	.	+	63886
chr1	64375545	64375845	MACS_peak_259	31.86	0.000651628	64375734	64375735	8	chr1	64396334	64396335	.	+	-20490
chr1	65124420	65125241	MACS_peak_260	40.44	9.03649e-05	65124631	65124632	14	chr1	65123213	65123214	.	-	-1207
chr1	65178224	65178869	MACS_peak_261	61.13	7.70903e-07	65178579	65178580	10	chr1	65186499	65186500	.	-	7631
chr1	66176060	66176536	MACS_peak_262	32.74	0.000532108	66176288	66176289	9	chr1	66175273	66175274	.	+	787
chr1	66504990	66505626	MACS_peak_263	30.85	0.000822243	66505402	66505403	12	chr1	66468367	66468368	.	+	36623
chr1	66655244	66655881	MACS_peak_264	59.46	1.1324e-06	66655603	66655604	12	chr1	66692355	66692356	.	-	36475
chr1	66816600	66816921	MACS_peak_265	30.17	0.000961612	66816799	66816800	7	chr1	66817561	66817562	.	-	641
chr1	67108749	67109375	MACS_peak_266	45.1	3.0903e-05	67108868	67108869	13	chr1	67123026	67123027	.	+	-13652
chr1	69303169	69303818	MACS_peak_267	50.49	8.93305e-06	69303427	69303428	13	chr1	69377321	69377322	.	+	-73504
chr1	69353111	69353782	MACS_peak_268	41.61	6.9024e-05	69353434	69353435	15	chr1	69377321	69377322	.	+	-23540
chr1	69418090	69418716	MACS_peak_269	37.14	0.000193197	69418379	69418380	13	chr1	69441056	69441057	.	+	-22341
chr1	69686837	69687295	MACS_peak_270	55.38	2.89734e-06	69687132	69687133	12	chr1	69687244	69687245	.	-	0
chr1	70242360	70242814	MACS_peak_271	80.39	9.14113e-09	70242631	70242632	11	chr1	70312910	70312911	.	-	70097
chr1	70277519	70278081	MACS_peak_272	30.38	0.00091622	70277870	70277871	12	chr1	70312910	70312911	.	-	34830
chr1	70284460	70285148	MACS_peak_273	30.98	0.000797995	70284652	70284653	12	chr1	70312910	70312911	.	-	27763
chr1	70311496	70311675	MACS_peak_274	40.03	9.93116e-05	70311584	70311585	9	chr1	70312910	70312911	.	-	1236
chr1	70343419	70344391	MACS_peak_275	31.97	0.000635331	70344185	70344186	13	chr1	70312910	70312911	.	-	-30509
chr1	70372773	70373108	MACS_peak_276	36.28	0.000235505	70372844	70372845	8	chr1	70312910	70312911	.	-	-59863
chr1	70381329	70382372	MACS_peak_277	31.63	0.000687068	70381884	70381885	20	chr1	70312910	70312911	.	-	-68419
chr1	71249538	71249886	MACS_peak_278	41.8	6.60693e-05	71249737	71249738	12	chr1	71156019	71156020	.	-	-93519
chr1	71298417	71298784	MACS_peak_279	102.29	5.90201e-11	71298580	71298581	21	chr1	71414909	71414910	.	-	116126
chr1	71319387	71319816	MACS_peak_280	43	5.01187e-05	71319638	71319639	7	chr1	71414909	71414910	.	-	95094
chr1	71337687	71338100	MACS_peak_281	30.38	0.00091622	71337846	71337847	11	chr1	71414909	71414910	.	-	76810
chr1	71470037	71470258	MACS_peak_282	31.26	0.00074817	71470146	71470147	16	chr1	71493813	71493814	.	-	23556
chr1	71733331	71734040	MACS_peak_283	40.62	8.66962e-05	71733727	71733728	23	chr1	71714923	71714924	.	-	-18408
chr1	71774030	71774546	MACS_peak_284	53.1	4.89779e-06	71774252	71774253	14	chr1	71714923	71714924	.	-	-59107
chr1	71832959	71833326	MACS_peak_285	41.46	7.14496e-05	71833081	71833082	17	chr1	71846609	71846610	.	-	13284
chr1	71901565	71902052	MACS_peak_286	38.55	0.000139637	71901852	71901853	11	chr1	71888112	71888113	.	+	13453
chr1	71968630	71969002	MACS_peak_287	33.29	0.000468813	71968817	71968818	9	chr1	72004288	72004289	.	+	-35287
chr1	72243862	72244750	MACS_peak_288	47.62	1.72982e-05	72244127	72244128	13	chr1	72244213	72244214	.	+	0
chr1	72255440	72255998	MACS_peak_289	46.94	2.02302e-05	72255545	72255546	9	chr1	72255008	72255009	.	+	432
chr1	72307387	72307925	MACS_peak_290	60.08	9.81748e-07	72307732	72307733	18	chr1	72307421	72307422	.	+	0
chr1	72463279	72463849	MACS_peak_291	40.7	8.51138e-05	72463572	72463573	11	chr1	72459499	72459500	.	+	3780
chr1	72509854	72510270	MACS_peak_292	36.45	0.000226464	72510145	72510146	16	chr1	72536929	72536930	.	-	26660
chr1	72630631	72631179	MACS_peak_293	40.94	8.05378e-05	72630895	72630896	9	chr1	72583251	72583252	.	+	47380
chr1	72671493	72672085	MACS_peak_294	41.46	7.14496e-05	72671750	72671751	8	chr1	72700563	72700564	.	-	28479
chr1	72758021	72758528	MACS_peak_295	31.56	0.000698232	72758340	72758341	13	chr1	72711260	72711261	.	+	46761
chr1	72828964	72829445	MACS_peak_296	38.98	0.000126474	72829085	72829086	7	chr1	72824503	72824504	.	+	4461
chr1	73034752	73035303	MACS_peak_297	34.35	0.000367282	73034991	73034992	6	chr1	73015908	73015909	.	-	-18844
chr1	73054379	73054789	MACS_peak_298	53.1	4.89779e-06	73054679	73054680	12	chr1	73015908	73015909	.	-	-38471
chr1	73277879	73278443	MACS_peak_299	47.53	1.76604e-05	73278136	73278137	19	chr1	73269064	73269065	.	+	8815
chr1	73451565	73452046	MACS_peak_300	32.42	0.000572796	73451897	73451898	7	chr1	73407568	73407569	.	-	-43997
chr1	73486478	73487162	MACS_peak_301	70.72	8.47227e-08	73486668	73486669	15	chr1	73512046	73512047	.	+	-24885
chr1	73744209	73744557	MACS_peak_302	43.09	4.90908e-05	73744310	73744311	13	chr1	73763710	73763711	.	+	-19154
chr1	73796040	73796781	MACS_peak_303	31.87	0.00065013	73796386	73796387	12	chr1	73763710	73763711	.	+	32330
chr1	73797138	73798012	MACS_peak_304	38.87	0.000129718	73797604	73797605	12	chr1	73763710	73763711	.	+	33428
chr1	73875049	73875418	MACS_peak_305	38.8	0.000131826	73875308	73875309	9	chr1	73864465	73864466	.	-	-10584
chr1	74211542	74212002	MACS_peak_306	40.54	8.8308e-05	74211659	74211660	11	chr1	74212813	74212814	.	+	-812
chr1	74506040	74506585	MACS_peak_307	38.86	0.000130017	74506261	74506262	13	chr1	74506058	74506059	.	+	0
chr1	74580427	74580739	MACS_peak_308	30.87	0.000818465	74580540	74580541	7	chr1	74586971	74586972	.	-	6233
chr1	74894945	74895392	MACS_peak_309	39.41	0.000114551	74895256	74895257	11	chr1	74893142	74893143	.	-	-1803
chr1	75383598	75383964	MACS_peak_310	32.05	0.000623735	75383719	75383720	7	chr1	75375297	75375298	.	+	8301
chr1	75488676	75489143	MACS_peak_311	40.01	9.977e-05	75488959	75488960	10	chr1	75479532	75479533	.	+	9144
chr1	75554630	75555096	MACS_peak_312	33.39	0.000458142	75554810	75554811	10	chr1	75546266	75546267	.	+	8364
chr1	75653350	75653661	MACS_peak_313	41.84	6.54636e-05	75653540	75653541	12	chr1	75636390	75636391	.	+	16960
chr1	76071795	76072217	MACS_peak_314	30.07	0.000984011	76071942	76071943	12	chr1	76110579	76110580	.	-	38363
chr1	76096928	76097259	MACS_peak_315	42.32	5.86138e-05	76097030	76097031	10	chr1	76110579	76110580	.	-	13321
chr1	77127348	77127850	MACS_peak_316	35.34	0.000292415	77127601	77127602	12	chr1	77144753	77144754	.	+	-16904
chr1	77240180	77240506	MACS_peak_317	54.68	3.40408e-06	77240377	77240378	17	chr1	77146991	77146992	.	-	-93189
chr1	77504245	77505010	MACS_peak_318	65.63	2.73527e-07	77504896	77504897	9	chr1	77496767	77496768	.	-	-7478
chr1	77513639	77514440	MACS_peak_319	77.4	1.8197e-08	77514020	77514021	12	chr1	77515087	77515088	.	-	648
chr1	77635157	77635662	MACS_peak_320	35.34	0.000292415	77635463	77635464	10	chr1	77570672	77570673	.	+	64485
chr1	77804391	77804976	MACS_peak_321	51.8	6.60693e-06	77804650	77804651	11	chr1	77898445	77898446	.	-	93470
chr1	78147989	78148424	MACS_peak_322	35.52	0.000280543	78148275	78148276	10	chr1	78197133	78197134	.	-	48710
chr1	78332459	78333006	MACS_peak_323	44.76	3.34195e-05	78332702	78332703	20	chr1	78340105	78340106	.	-	7100
chr1	78473723	78474099	MACS_peak_324	36.45	0.000226464	78473986	78473987	16	chr1	78466925	78466926	.	-	-6798
chr1	79697350	79697637	MACS_peak_325	32.97	0.000504661	79697520	79697521	9	chr1	79671971	79671972	.	-	-25379
chr1	79775877	79776337	MACS_peak_326	52.55	5.55904e-06	79776078	79776079	17	chr1	79776018	79776019	.	+	0
chr1	79775877	79776337	MACS_peak_326	52.55	5.55904e-06	79776078	79776079	17	chr1	79776142	79776143	.	-	0
chr1	79796037	79796540	MACS_peak_327	35.37	0.000290402	79796208	79796209	8	chr1	79776142	79776143	.	-	-19895
chr1	79881279	79881581	MACS_peak_328	39.29	0.000117761	79881394	79881395	10	chr1	79861179	79861180	.	-	-20100
chr1	80055722	80056062	MACS_peak_329	50.8	8.31764e-06	80055830	80055831	12	chr1	80098622	80098623	.	+	-42561
chr1	80225636	80226298	MACS_peak_330	37.57	0.000174985	80225869	80225870	12	chr1	80225044	80225045	.	+	592
chr1	80335882	80336197	MACS_peak_331	38.06	0.000156315	80336066	80336067	9	chr1	80340479	80340480	.	-	4283
chr1	80598480	80598868	MACS_peak_332	32.11	0.000615177	80598630	80598631	6	chr1	80669563	80669564	.	-	70696
chr1	80635476	80635777	MACS_peak_333	31.77	0.000665273	80635656	80635657	8	chr1	80669563	80669564	.	-	33787
chr1	80743746	80744540	MACS_peak_334	69.69	1.07399e-07	80744216	80744217	18	chr1	80749053	80749054	.	-	4514
chr1	81021777	81022068	MACS_peak_335	38.59	0.000138357	81021876	81021877	9	chr1	81076950	81076951	.	+	-54883
chr1	81077068	81077681	MACS_peak_336	43.53	4.43609e-05	81077247	81077248	17	chr1	81076950	81076951	.	+	118
chr1	81124421	81124742	MACS_peak_337	30.17	0.000961612	81124541	81124542	9	chr1	81076950	81076951	.	+	47471
chr1	81630728	81631048	MACS_peak_338	30.24	0.000946237	81630846	81630847	8	chr1	81557482	81557483	.	-	-73246
chr1	81712953	81713923	MACS_peak_339	46.46	2.25944e-05	81713671	81713672	12	chr1	81742968	81742969	.	-	29046
chr1	81786783	81787225	MACS_peak_340	49.25	1.1885e-05	81786971	81786972	13	chr1	81797241	81797242	.	+	-10017
chr1	82008927	82009511	MACS_peak_341	47.92	1.61436e-05	82009198	82009199	10	chr1	82105180	82105181	.	+	-95670
chr1	82283554	82284945	MACS_peak_342	49.46	1.1324e-05	82284707	82284708	8	chr1	82291415	82291416	.	-	6471
chr1	82293757	82294245	MACS_peak_343	45.37	2.90402e-05	82293931	82293932	13	chr1	82291415	82291416	.	-	-2342
chr1	82404817	82405309	MACS_peak_344	41.17	7.63836e-05	82405116	82405117	16	chr1	82402745	82402746	.	-	-2072
chr1	82506115	82506648	MACS_peak_345	31.55	0.000699842	82506355	82506356	25	chr1	82586848	82586849	.	-	80201
chr1	82564364	82565493	MACS_peak_346	45.7	2.69153e-05	82564570	82564571	15	chr1	82586848	82586849	.	-	21356
chr1	82788426	82788867	MACS_peak_347	35.1	0.00030903	82788749	82788750	12	chr1	82777209	82777210	.	-	-11217
chr1	83247710	83248412	MACS_peak_348	31.92	0.000642688	83247965	83247966	8	chr1	83216790	83216791	.	-	-30920
chr1	83345031	83345517	MACS_peak_349	35.86	0.000259418	83345305	83345306	9	chr1	83332585	83332586	.	-	-12446
chr1	83392277	83392964	MACS_peak_350	51.92	6.42688e-06	83392768	83392769	17	chr1	83408199	83408200	.	-	15236
chr1	83450800	83451177	MACS_peak_351	32.92	0.000510505	83451004	83451005	10	chr1	83427397	83427398	.	-	-23403
chr1	83621988	83622466	MACS_peak_352	30.77	0.000837529	83622170	83622171	11	chr1	83795912	83795913	.	+	-173447
chr1	83995693	83995991	MACS_peak_353	47.83	1.64816e-05	83995812	83995813	11	chr1	83921918	83921919	.	+	73775
chr1	84181371	84181977	MACS_peak_354	69.06	1.24165e-07	84181697	84181698	14	chr1	84168188	84168189	.	+	13183
chr1	84365796	84366470	MACS_peak_355	33.34	0.000463447	84365907	84365908	15	chr1	84364179	84364180	.	-	-1617
chr1	84396506	84396923	MACS_peak_356	30.12	0.000972747	84396802	84396803	8	chr1	84395398	84395399	.	-	-1108
chr1	84480219	84480660	MACS_peak_357	42.02	6.28058e-05	84480420	84480421	13	chr1	84395398	84395399	.	-	-84821
chr1	85787606	85788003	MACS_peak_358	31.48	0.000711214	85787873	85787874	9	chr1	85784713	85784714	.	+	2893
chr1	86220868	86221570	MACS_peak_359	37.57	0.000174985	86221233	86221234	14	chr1	86154780	86154781	.	+	66088
chr1	86262645	86263030	MACS_peak_360	32.33	0.00058479	86262832	86262833	9	chr1	86301374	86301375	.	-	38345
chr1	86435265	86435601	MACS_peak_361	37.65	0.000171791	86435382	86435383	9	chr1	86426329	86426330	.	+	8936
chr1	86441348	86441892	MACS_peak_362	38.1	0.000154882	86441645	86441646	9	chr1	86426329	86426330	.	+	15019
chr1	86504567	86505187	MACS_peak_363	40.15	9.66051e-05	86504999	86505000	9	chr1	86526726	86526727	.	+	-21540
chr1	86682407	86682986	MACS_peak_364	47.92	1.61436e-05	86682692	86682693	9	chr1	86670570	86670571	.	-	-11837
chr1	87481430	87482150	MACS_peak_365	33.45	0.000451856	87481844	87481845	17	chr1	87470271	87470272	.	+	11159
chr1	87729325	87729856	MACS_peak_366	30.38	0.00091622	87729567	87729568	10	chr1	87755870	87755871	.	+	-26015
chr1	88229609	88230311	MACS_peak_367	36.45	0.000226464	88229897	88229898	9	chr1	88226986	88226987	.	+	2623
chr1	88385305	88386394	MACS_peak_368	146.53	2.22331e-15	88385874	88385875	23	chr1	88406961	88406962	.	+	-20568
chr1	88449403	88449986	MACS_peak_369	51.96	6.36796e-06	88449656	88449657	14	chr1	88459683	88459684	.	+	-9698
chr1	88559894	88560537	MACS_peak_370	35.25	0.000298538	88560192	88560193	26	chr1	88551517	88551518	.	+	8377
chr1	88580020	88580395	MACS_peak_371	31.56	0.000698232	88580154	88580155	13	chr1	88551517	88551518	.	+	28503
chr1	88894300	88894700	MACS_peak_372	82.14	6.10942e-09	88894447	88894448	18	chr1	88875409	88875410	.	-	-18891
chr1	88895959	88897167	MACS_peak_373	43.47	4.4978e-05	88896245	88896246	9	chr1	88875409	88875410	.	-	-20550
chr1	88914803	88915224	MACS_peak_374	54.68	3.40408e-06	88915111	88915112	17	chr1	88932319	88932320	.	+	-17096
chr1	88966843	88967275	MACS_peak_375	40.6	8.70964e-05	88967023	88967024	11	chr1	88932319	88932320	.	+	34524
chr1	88972907	88973666	MACS_peak_376	45.91	2.56448e-05	88973227	88973228	18	chr1	88932319	88932320	.	+	40588
chr1	89075496	89075877	MACS_peak_377	31.49	0.000709578	89075703	89075704	9	chr1	89070415	89070416	.	+	5081
chr1	89169540	89170022	MACS_peak_378	45.85	2.60016e-05	89169711	89169712	9	chr1	89097073	89097074	.	+	72467
chr1	89243578	89244179	MACS_peak_379	37.57	0.000174985	89243813	89243814	17	chr1	89256980	89256981	.	-	12802
chr1	89360638	89361116	MACS_peak_380	37.13	0.000193642	89360908	89360909	10	chr1	89358143	89358144	.	-	-2495
chr1	89367683	89368442	MACS_peak_381	64.62	3.45144e-07	89368008	89368009	13	chr1	89358143	89358144	.	-	-9540
chr1	89462273	89462669	MACS_peak_382	31.55	0.000699842	89462549	89462550	7	chr1	89454806	89454807	.	+	7467
chr1	89506237	89506639	MACS_peak_383	38.01	0.000158125	89506527	89506528	9	chr1	89483438	89483439	.	+	22799
chr1	89810432	89811005	MACS_peak_384	37.02	0.000198609	89810732	89810733	9	chr1	89825481	89825482	.	+	-14477
chr1	90211297	90212005	MACS_peak_385	35.97	0.00025293	90211586	90211587	13	chr1	90203980	90203981	.	+	7317
chr1	90226385	90227156	MACS_peak_386	50.17	9.61612e-06	90226867	90226868	18	chr1	90228525	90228526	.	-	1370
chr1	90301073	90301575	MACS_peak_387	37.51	0.000177419	90301364	90301365	10	chr1	90280458	90280459	.	+	20615
chr1	90305396	90305736	MACS_peak_388	50.8	8.31764e-06	90305541	90305542	14	chr1	90327312	90327313	.	+	-21577
chr1	90328621	90329219	MACS_peak_389	32.93	0.000509331	90328963	90328964	14	chr1	90327312	90327313	.	+	1309
chr1	90380302	90380980	MACS_peak_390	65.57	2.77332e-07	90380862	90380863	13	chr1	90327312	90327313	.	+	52990
chr1	90385494	90385893	MACS_peak_391	47.92	1.61436e-05	90385738	90385739	11	chr1	90327312	90327313	.	+	58182
chr1	90722675	90723031	MACS_peak_392	36.24	0.000237684	90722778	90722779	8	chr1	90675161	90675162	.	+	47514
chr1	90800756	90801070	MACS_peak_393	35.63	0.000273527	90800875	90800876	17	chr1	90839132	90839133	.	-	38063
chr1	90883478	90883972	MACS_peak_394	35.98	0.000252348	90883723	90883724	12	chr1	90871418	90871419	.	-	-12060
chr1	90897055	90897346	MACS_peak_395	32.62	0.000547016	90897231	90897232	8	chr1	90915085	90915086	.	+	-17740
chr1	90913836	90914338	MACS_peak_396	74.75	3.34965e-08	90914009	90914010	17	chr1	90915085	90915086	.	+	-748
chr1	90922741	90923161	MACS_peak_397	30.22	0.000950605	90923055	90923056	12	chr1	90915085	90915086	.	+	7656
chr1	91197597	91198021	MACS_peak_398	34.98	0.000317687	91197727	91197728	13	chr1	91179822	91179823	.	+	17775
chr1	91413379	91414296	MACS_peak_399	95.98	2.52348e-10	91413498	91413499	9	chr1	91414037	91414038	.	-	0
chr1	91846296	91847021	MACS_peak_400	33.45	0.000451856	91846738	91846739	17	chr1	91822515	91822516	.	+	23781
chr1	92205112	92205440	MACS_peak_401	34.02	0.000396278	92205302	92205303	11	chr1	92180340	92180341	.	-	-24772
chr1	92361387	92361953	MACS_peak_402	31.56	0.000698232	92361637	92361638	11	chr1	92324510	92324511	.	+	36877
chr1	92779839	92780374	MACS_peak_403	59.46	1.1324e-06	92780227	92780228	14	chr1	92760479	92760480	.	-	-19360
chr1	92816880	92817527	MACS_peak_404	35.72	0.000267917	92817269	92817270	11	chr1	92831645	92831646	.	+	-14119
chr1	92875683	92876567	MACS_peak_405	39.43	0.000114025	92876003	92876004	6	chr1	92850378	92850379	.	+	25305
chr1	93070056	93070728	MACS_peak_406	64.5	3.54813e-07	93070461	93070462	24	chr1	93101950	93101951	.	-	31223
chr1	93187034	93187889	MACS_peak_407	30.19	0.000957194	93187629	93187630	11	chr1	93168725	93168726	.	+	18309
chr1	93389146	93390008	MACS_peak_408	41.75	6.68344e-05	93389702	93389703	11	chr1	93373930	93373931	.	+	15216
chr1	93670623	93671109	MACS_peak_409	32.11	0.000615177	93670815	93670816	9	chr1	93658658	93658659	.	-	-11965
chr1	93755396	93755684	MACS_peak_410	31.35	0.000732825	93755562	93755563	8	chr1	93754863	93754864	.	-	-533
chr1	94030827	94031413	MACS_peak_411	37.57	0.000174985	94031288	94031289	13	chr1	94020451	94020452	.	+	10376
chr1	94916062	94916627	MACS_peak_412	53.44	4.52898e-06	94916328	94916329	21	chr1	94797083	94797084	.	+	118979
chr1	95036493	95036845	MACS_peak_413	36.24	0.000237684	95036728	95036729	13	chr1	95040042	95040043	.	-	3198
chr1	95444389	95444803	MACS_peak_414	35.79	0.000263633	95444493	95444494	13	chr1	95498621	95498622	.	+	-53819
chr1	95664749	95665202	MACS_peak_415	41.07	7.81628e-05	95665048	95665049	11	chr1	95667570	95667571	.	-	2369
chr1	95667582	95668419	MACS_peak_416	68.95	1.2735e-07	95667811	95667812	13	chr1	95667570	95667571	.	-	-12
chr1	95702154	95702362	MACS_peak_417	44.51	3.53997e-05	95702257	95702258	10	chr1	95716517	95716518	.	-	14156
chr1	96566986	96567409	MACS_peak_418	33.29	0.000468813	96567089	96567090	8	chr1	96556702	96556703	.	-	-10284
chr1	96873959	96874369	MACS_peak_419	36.24	0.000237684	96874260	96874261	11	chr1	96872170	96872171	.	-	-1789
chr1	97041227	97041423	MACS_peak_420	34.63	0.00034435	97041324	97041325	9	chr1	97025564	97025565	.	-	-15663
chr1	97461101	97461610	MACS_peak_421	35.34	0.000292415	97461358	97461359	13	chr1	97545447	97545448	.	-	83838
chr1	97540908	97541521	MACS_peak_422	34.57	0.00034914	97541179	97541180	8	chr1	97545447	97545448	.	-	3927
chr1	97924875	97925141	MACS_peak_423	43.06	4.94311e-05	97924993	97924994	11	chr1	97936400	97936401	.	+	-11260
chr1	97983708	97984057	MACS_peak_424	35.1	0.00030903	97983791	97983792	7	chr1	97949388	97949389	.	-	-34320
chr1	98660707	98661072	MACS_peak_425	33.83	0.000414	98660955	98660956	12	chr1	98589517	98589518	.	+	71190
chr1	98693358	98693675	MACS_peak_426	36.11	0.000244906	98693585	98693586	9	chr1	98764841	98764842	.	+	-71167
chr1	98893401	98893949	MACS_peak_427	34.53	0.000352371	98893680	98893681	11	chr1	99017364	99017365	.	+	-123416
chr1	99736843	99737669	MACS_peak_428	36.85	0.000206538	99737379	99737380	9	chr1	99772765	99772766	.	+	-35097
chr1	99748987	99749263	MACS_peak_429	41.95	6.38263e-05	99749153	99749154	12	chr1	99772765	99772766	.	+	-23503
chr1	99850941	99851210	MACS_peak_430	34.63	0.00034435	99851061	99851062	8	chr1	99847984	99847985	.	+	2957
chr1	100617267	100617669	MACS_peak_431	31.13	0.000770903	100617491	100617492	8	chr1	100597075	100597076	.	+	20192
chr1	100620994	100621434	MACS_peak_432	39.96	0.000100925	100621115	100621116	12	chr1	100643582	100643583	.	+	-22149
chr1	101064704	101065313	MACS_peak_433	47	1.99526e-05	101065202	101065203	11	chr1	101155809	101155810	.	+	-90497
chr1	101911933	101912220	MACS_peak_434	40.79	8.33681e-05	101912095	101912096	11	chr1	101895090	101895091	.	-	-16843
chr1	102399862	102400558	MACS_peak_435	40.14	9.68278e-05	102400332	102400333	14	chr1	102414020	102414021	.	-	13463
chr1	102672743	102673028	MACS_peak_436	39.2	0.000120226	102672929	102672930	11	chr1	102458921	102458922	.	-	-213822
chr1	102923145	102923388	MACS_peak_437	36.73	0.000212324	102923265	102923266	10	chr1	102953547	102953548	.	-	30160
chr1	102973494	102973864	MACS_peak_438	33.45	0.000451856	102973646	102973647	10	chr1	102953547	102953548	.	-	-19947
chr1	102982972	102983332	MACS_peak_439	35.34	0.000292415	102983133	102983134	11	chr1	102953547	102953548	.	-	-29425
chr1	103843142	103843397	MACS_peak_440	36.01	0.000250611	103843259	103843260	9	chr1	103724345	103724346	.	+	118797
chr1	104422387	104422806	MACS_peak_441	43.13	4.86407e-05	104422507	104422508	12	chr1	104471415	104471416	.	-	48610
chr1	104646760	104647016	MACS_peak_442	34.34	0.000368129	104646894	104646895	10	chr1	104633357	104633358	.	-	-13403
chr1	105355431	105355801	MACS_peak_443	47.92	1.61436e-05	105355589	105355590	13	chr1	105356007	105356008	.	+	-207
chr1	105397527	105398666	MACS_peak_444	93.69	4.27563e-10	105398148	105398149	14	chr1	105356709	105356710	.	-	-40818
chr1	105697767	105698014	MACS_peak_445	36.73	0.000212324	105697889	105697890	10	chr1	105708573	105708574	.	+	-10560
chr1	106066354	106066990	MACS_peak_446	48.39	1.44877e-05	106066585	106066586	18	chr1	106075893	106075894	.	-	8904
chr1	106147778	106148393	MACS_peak_447	46.82	2.0797e-05	106148048	106148049	10	chr1	106171523	106171524	.	-	23131
chr1	106240916	106241227	MACS_peak_448	30.95	0.000803526	106241103	106241104	8	chr1	106219314	106219315	.	+	21602
chr1	106308659	106309000	MACS_peak_449	35.77	0.00026485	106308811	106308812	10	chr1	106219314	106219315	.	+	89345
chr1	106384250	106384428	MACS_peak_450	48.04	1.57036e-05	106384338	106384339	10	chr1	106401986	106401987	.	-	17559
chr1	106600217	106600913	MACS_peak_451	33.78	0.000418794	106600438	106600439	17	chr1	106606869	106606870	.	-	5957
chr1	106625194	106625492	MACS_peak_452	45.79	2.63633e-05	106625339	106625340	11	chr1	106606869	106606870	.	-	-18325
chr1	106941391	106941646	MACS_peak_453	36.01	0.000250611	106941547	106941548	9	chr1	106934449	106934450	.	+	6942
chr1	107315604	107316072	MACS_peak_454	33.26	0.000472063	107315786	107315787	8	chr1	107302353	107302354	.	-	-13251
chr1	107336738	107337102	MACS_peak_455	41.17	7.63836e-05	107336981	107336982	15	chr1	107361198	107361199	.	+	-24097
chr1	107608208	107608543	MACS_peak_456	36.09	0.000246037	107608372	107608373	10	chr1	107590006	107590007	.	+	18202
chr1	107918238	107918564	MACS_peak_457	36.24	0.000237684	107918359	107918360	12	chr1	107917259	107917260	.	+	979
chr1	107974423	107974657	MACS_peak_458	36.73	0.000212324	107974539	107974540	10	chr1	107963306	107963307	.	-	-11117
chr1	108831725	108832090	MACS_peak_459	47.21	1.90108e-05	108831979	108831980	11	chr1	108770135	108770136	.	+	61590
chr1	109167077	109167306	MACS_peak_460	36.73	0.000212324	109167190	109167191	10	chr1	108998759	108998760	.	-	-168318
chr1	109464143	109464662	MACS_peak_461	30.13	0.00097051	109464399	109464400	9	chr1	109575128	109575129	.	-	110467
chr1	110248649	110248855	MACS_peak_462	35.92	0.000255859	110248751	110248752	9	chr1	110411279	110411280	.	-	162425
chr1	110386220	110386738	MACS_peak_463	35.34	0.000292415	110386456	110386457	10	chr1	110411279	110411280	.	-	24542
chr1	110705492	110705851	MACS_peak_464	34.3	0.000371535	110705685	110705686	8	chr1	110600021	110600022	.	+	105471
chr1	110965673	110965945	MACS_peak_465	36.28	0.000235505	110965793	110965794	14	chr1	110967436	110967437	.	-	1492
chr1	111327138	111327535	MACS_peak_466	38.41	0.000144212	111327339	111327340	10	chr1	111385918	111385919	.	+	-58384
chr1	112430675	112431088	MACS_peak_467	35.24	0.000299226	112430900	112430901	10	chr1	112404854	112404855	.	-	-25821
chr1	112681548	112681855	MACS_peak_468	31.28	0.000744732	112681730	112681731	9	chr1	112875987	112875988	.	-	194133
chr1	112767441	112767850	MACS_peak_469	64.71	3.38065e-07	112767660	112767661	16	chr1	112875987	112875988	.	-	108138
chr1	113382227	113382969	MACS_peak_470	46.46	2.25944e-05	113382763	113382764	15	chr1	113289340	113289341	.	+	92887
chr1	113477520	113477951	MACS_peak_471	35.81	0.000262422	113477837	113477838	11	chr1	113565982	113565983	.	-	88032
chr1	114081076	114081413	MACS_peak_472	41.74	6.69885e-05	114081193	114081194	9	chr1	113964133	113964134	.	-	-116943
chr1	114390476	114390671	MACS_peak_473	36.73	0.000212324	114390572	114390573	9	chr1	113964133	113964134	.	-	-426343
chr1	114485952	114486197	MACS_peak_474	36.73	0.000212324	114486073	114486074	10	chr1	113964133	113964134	.	-	-521819
chr1	115619179	115619499	MACS_peak_475	30.24	0.000946237	115619358	115619359	8	chr1	115684623	115684624	.	-	65125
chr1	115700634	115700979	MACS_peak_476	35.43	0.000286418	115700752	115700753	10	chr1	115684756	115684757	.	+	15878
chr1	115798542	115799174	MACS_peak_477	41.82	6.57658e-05	115798938	115798939	8	chr1	115684756	115684757	.	+	113786
chr1	116205152	116205477	MACS_peak_478	30.38	0.00091622	116205325	116205326	15	chr1	116394412	116394413	.	-	188936
chr1	118517093	118517568	MACS_peak_479	35.34	0.000292415	118517276	118517277	13	chr1	118479590	118479591	.	-	-37503
chr1	118776998	118777472	MACS_peak_480	77.89	1.62555e-08	118777305	118777306	22	chr1	118810136	118810137	.	+	-32665
chr1	118796289	118796758	MACS_peak_481	35.34	0.000292415	118796466	118796467	13	chr1	118810136	118810137	.	+	-13379
chr1	118922998	118923290	MACS_peak_482	32.54	0.000557186	118923196	118923197	8	chr1	118954220	118954221	.	+	-30931
chr1	118927446	118927668	MACS_peak_483	35.15	0.000305492	118927556	118927557	10	chr1	118954220	118954221	.	+	-26553
chr1	119047147	119047669	MACS_peak_484	41.61	6.9024e-05	119047324	119047325	15	chr1	119053618	119053619	.	-	5950
chr1	119063391	119063803	MACS_peak_485	31.56	0.000698232	119063564	119063565	15	chr1	119058469	119058470	.	+	4922
chr1	119101470	119102445	MACS_peak_486	50.63	8.64968e-06	119101611	119101612	9	chr1	119058469	119058470	.	+	43001
chr1	119113583	119114279	MACS_peak_487	69.69	1.07399e-07	119113937	119113938	19	chr1	119157586	119157587	.	+	-43308
chr1	119142661	119143476	MACS_peak_488	31.27	0.000746449	119143086	119143087	19	chr1	119157586	119157587	.	+	-14111
chr1	119162827	119163416	MACS_peak_489	51.85	6.53131e-06	119163127	119163128	15	chr1	119157586	119157587	.	+	5241
chr1	119189098	119189503	MACS_peak_490	36.53	0.000222331	119189321	119189322	9	chr1	119157586	119157587	.	+	31512
chr1	119291382	119291924	MACS_peak_491	39.07	0.00012388	119291691	119291692	10	chr1	119326832	119326833	.	-	34909
chr1	119457708	119458200	MACS_peak_492	31.56	0.000698232	119457937	119457938	14	chr1	119422247	119422248	.	-	-35461
chr1	120159512	120159984	MACS_peak_493	37.53	0.000176604	120159789	120159790	10	chr1	120121187	120121188	.	+	38325
chr1	120382325	120382896	MACS_peak_494	75.45	2.85102e-08	120382658	120382659	17	chr1	120340582	120340583	.	+	41743
chr1	120432895	120433384	MACS_peak_495	41.46	7.14496e-05	120433266	120433267	9	chr1	120435805	120435806	.	+	-2422
chr1	120894966	120895495	MACS_peak_496	35.72	0.000267917	120895250	120895251	7	chr1	120868996	120868997	.	+	25970
chr1	120965016	120965399	MACS_peak_497	36.24	0.000237684	120965209	120965210	12	chr1	120868996	120868997	.	+	96020
chr1	121068804	121069192	MACS_peak_498	32.11	0.000615177	121069019	121069020	9	chr1	121087405	121087406	.	+	-18214
chr1	121110981	121111767	MACS_peak_499	44.76	3.34195e-05	121111456	121111457	19	chr1	121087405	121087406	.	+	23576
chr1	121438630	121438925	MACS_peak_500	31.56	0.000698232	121438761	121438762	18	chr1	121431049	121431050	.	+	7581
chr1	121545203	121545575	MACS_peak_501	41.17	7.63836e-05	121545434	121545435	17	chr1	121528464	121528465	.	-	-16739
chr1	121597744	121598254	MACS_peak_502	35.34	0.000292415	121597851	121597852	9	chr1	121567988	121567989	.	-	-29756
chr1	121777004	121777203	MACS_peak_503	43.18	4.80839e-05	121777102	121777103	10	chr1	121706515	121706516	.	+	70489
chr1	121903410	121903878	MACS_peak_504	33.26	0.000472063	121903650	121903651	7	chr1	121970523	121970524	.	-	66646
chr1	122374263	122374682	MACS_peak_505	43.33	4.64515e-05	122374539	122374540	8	chr1	122510549	122510550	.	+	-135868
chr1	123203532	123203743	MACS_peak_506	31.27	0.000746449	123203636	123203637	12	chr1	123205149	123205150	.	+	-1407
chr1	123287064	123287312	MACS_peak_507	36.73	0.000212324	123287167	123287168	9	chr1	123287574	123287575	.	+	-263
chr1	123351593	123352261	MACS_peak_508	58.24	1.49968e-06	123351908	123351909	14	chr1	123367233	123367234	.	-	14973
chr1	123977868	123978391	MACS_peak_509	34.44	0.000359749	123978186	123978187	14	chr1	124045558	124045559	.	-	67168
chr1	124015974	124016790	MACS_peak_510	32.93	0.000509331	124016273	124016274	11	chr1	124045558	124045559	.	-	28769
chr1	124207834	124208339	MACS_peak_511	41.46	7.14496e-05	124208082	124208083	10	chr1	124045558	124045559	.	-	-162276
chr1	124288798	124289086	MACS_peak_512	32.89	0.000514044	124288978	124288979	8	chr1	124379241	124379242	.	-	90156
chr1	124687323	124687903	MACS_peak_513	32.65	0.00054325	124687600	124687601	8	chr1	124615595	124615596	.	-	-71728
chr1	124951461	124951721	MACS_peak_514	35.5	0.000281838	124951563	124951564	9	chr1	124846038	124846039	.	-	-105423
chr1	125363725	125364484	MACS_peak_515	33.78	0.000418794	125363932	125363933	21	chr1	125435726	125435727	.	-	71243
chr1	125494270	125494758	MACS_peak_516	35.34	0.000292415	125494656	125494657	8	chr1	125444567	125444568	.	+	49703
chr1	125658626	125659001	MACS_peak_517	30.38	0.00091622	125658773	125658774	12	chr1	125668615	125668616	.	-	9615
chr1	125869590	125870094	MACS_peak_518	35.3	0.000295121	125869885	125869886	10	chr1	125913100	125913101	.	-	43007
chr1	126408371	126408786	MACS_peak_519	37	0.000199526	126408546	126408547	10	chr1	126324673	126324674	.	-	-83698
chr1	126438645	126439377	MACS_peak_520	36.9	0.000204174	126438968	126438969	27	chr1	126324673	126324674	.	-	-113972
chr1	126474153	126474531	MACS_peak_521	35.63	0.000273527	126474317	126474318	14	chr1	126324673	126324674	.	-	-149480
chr1	126623143	126623715	MACS_peak_522	30.19	0.000957194	126623600	126623601	10	chr1	126830798	126830799	.	-	207084
chr1	126807563	126808630	MACS_peak_523	37.2	0.000190546	126808243	126808244	18	chr1	126830798	126830799	.	-	22169
chr1	126811506	126811738	MACS_peak_524	39.96	0.000100925	126811621	126811622	11	chr1	126830798	126830799	.	-	19061
chr1	126823956	126824716	MACS_peak_525	32.28	0.000591562	126824171	126824172	5	chr1	126830798	126830799	.	-	6083
chr1	127157031	127157672	MACS_peak_526	41.61	6.9024e-05	127157288	127157289	10	chr1	127205015	127205016	.	+	-47344
chr1	127206339	127206855	MACS_peak_527	43.22	4.76431e-05	127206632	127206633	13	chr1	127205015	127205016	.	+	1324
chr1	127207296	127208027	MACS_peak_528	48.25	1.49624e-05	127207765	127207766	10	chr1	127205015	127205016	.	+	2281
chr1	127209933	127210380	MACS_peak_529	37.57	0.000174985	127210171	127210172	14	chr1	127205015	127205016	.	+	4918
chr1	127215998	127216388	MACS_peak_530	36.45	0.000226464	127216212	127216213	16	chr1	127205015	127205016	.	+	10983
chr1	127287056	127287607	MACS_peak_531	40.73	8.45279e-05	127287312	127287313	13	chr1	127283107	127283108	.	-	-3949
chr1	127380437	127380831	MACS_peak_532	31.69	0.000677642	127380549	127380550	7	chr1	127375131	127375132	.	+	5306
chr1	127458680	127459241	MACS_peak_533	38.54	0.000139959	127458917	127458918	8	chr1	127406776	127406777	.	+	51904
chr1	127532669	127533178	MACS_peak_534	41.46	7.14496e-05	127532908	127532909	15	chr1	127406776	127406777	.	+	125893
chr1	127600814	127601219	MACS_peak_535	35.34	0.000292415	127601002	127601003	13	chr1	127679547	127679548	.	-	78329
chr1	127622876	127623275	MACS_peak_536	30.72	0.000847227	127623008	127623009	10	chr1	127679547	127679548	.	-	56273
chr1	127649198	127649483	MACS_peak_537	33.15	0.000484172	127649362	127649363	9	chr1	127679547	127679548	.	-	30065
chr1	127677879	127678395	MACS_peak_538	30.3	0.000933254	127678115	127678116	8	chr1	127679547	127679548	.	-	1153
chr1	127706501	127707025	MACS_peak_539	34	0.000398107	127706728	127706729	9	chr1	127729413	127729414	.	+	-22389
chr1	128594405	128594670	MACS_peak_540	35.01	0.0003155	128594516	128594517	9	chr1	128592292	128592293	.	-	-2113
chr1	128647342	128647770	MACS_peak_541	36.03	0.000249459	128647650	128647651	9	chr1	128592292	128592293	.	-	-55050
chr1	128786422	128786760	MACS_peak_542	36.02	0.000250035	128786637	128786638	10	chr1	128774420	128774421	.	-	-12002
chr1	129075292	129075809	MACS_peak_543	36.5	0.000223872	129075570	129075571	9	chr1	128886018	128886019	.	-	-189274
chr1	129198921	129199321	MACS_peak_544	36.24	0.000237684	129199093	129199094	10	chr1	129273302	129273303	.	+	-73982
chr1	129311157	129312030	MACS_peak_545	31.27	0.000746449	129311541	129311542	15	chr1	129283107	129283108	.	+	28050
chr1	129580771	129580972	MACS_peak_546	35.15	0.000305492	129580870	129580871	9	chr1	129710543	129710544	.	+	-129572
chr1	129868333	129868689	MACS_peak_547	39.96	0.000100925	129868534	129868535	10	chr1	129860815	129860816	.	+	7518
chr1	129885618	129885794	MACS_peak_548	30.53	0.000885116	129885705	129885706	8	chr1	129860815	129860816	.	+	24803
chr1	129954831	129955381	MACS_peak_549	34.41	0.000362243	129955157	129955158	6	chr1	129943162	129943163	.	+	11669
chr1	130042910	130043120	MACS_peak_550	36.42	0.000228034	130043014	130043015	9	chr1	129943162	129943163	.	+	99748
chr1	130266243	130266522	MACS_peak_551	35.34	0.000292415	130266360	130266361	15	chr1	130281257	130281258	.	-	14736
chr1	130273540	130274102	MACS_peak_552	42.79	5.26017e-05	130273859	130273860	12	chr1	130281257	130281258	.	-	7156
chr1	130563585	130564143	MACS_peak_553	92.38	5.78096e-10	130563894	130563895	25	chr1	130595675	130595676	.	-	31533
chr1	130573539	130573951	MACS_peak_554	30.45	0.000901571	130573831	130573832	7	chr1	130595675	130595676	.	-	21725
chr1	130576085	130576569	MACS_peak_555	31.56	0.000698232	130576186	130576187	12	chr1	130595675	130595676	.	-	19107
chr1	130764857	130765737	MACS_peak_556	58.06	1.56315e-06	130765159	130765160	20	chr1	130766384	130766385	.	+	-648
chr1	130984782	130985260	MACS_peak_557	32.61	0.000548277	130984981	130984982	8	chr1	131019845	131019846	.	+	-34586
chr1	131078767	131079687	MACS_peak_558	53.44	4.52898e-06	131079332	131079333	14	chr1	131073750	131073751	.	-	-5017
chr1	131140597	131141492	MACS_peak_559	56.86	2.06063e-06	131141031	131141032	18	chr1	131138339	131138340	.	-	-2258
chr1	131208458	131208852	MACS_peak_560	31.69	0.000677642	131208567	131208568	9	chr1	131216877	131216878	.	+	-8026
chr1	131512279	131512807	MACS_peak_561	35.63	0.000273527	131512497	131512498	14	chr1	131498801	131498802	.	-	-13478
chr1	131525306	131525720	MACS_peak_562	49.44	1.13763e-05	131525470	131525471	11	chr1	131527351	131527352	.	-	1632
chr1	131535262	131535777	MACS_peak_563	36.63	0.00021727	131535537	131535538	10	chr1	131527903	131527904	.	+	7359
chr1	131555550	131556104	MACS_peak_564	42.53	5.5847e-05	131555666	131555667	24	chr1	131527903	131527904	.	+	27647
chr1	131657877	131658190	MACS_peak_565	37.64	0.000172187	131658067	131658068	13	chr1	131638306	131638307	.	+	19571
chr1	131994723	131995072	MACS_peak_566	35.1	0.00030903	131994950	131994951	9	chr1	132007607	132007608	.	+	-12536
chr1	132071659	132072929	MACS_peak_567	93.06	4.94311e-10	132072553	132072554	20	chr1	132068061	132068062	.	-	-3598
chr1	132191052	132191691	MACS_peak_568	47.02	1.98609e-05	132191247	132191248	15	chr1	132191431	132191432	.	+	0
chr1	132199188	132199700	MACS_peak_569	30.53	0.000885116	132199408	132199409	6	chr1	132198088	132198089	.	+	1100
chr1	132293740	132294328	MACS_peak_570	50.52	8.87156e-06	132293989	132293990	21	chr1	132298626	132298627	.	+	-4299
chr1	132370153	132370381	MACS_peak_571	30.53	0.000885116	132370266	132370267	10	chr1	132381129	132381130	.	+	-10749
chr1	132607374	132608173	MACS_peak_572	44.76	3.34195e-05	132607839	132607840	14	chr1	132543255	132543256	.	-	-64119
chr1	132660953	132661381	MACS_peak_573	41.09	7.78037e-05	132661263	132661264	15	chr1	132729355	132729356	.	+	-67975
chr1	132721658	132722400	MACS_peak_574	34.74	0.000335738	132721871	132721872	8	chr1	132729355	132729356	.	+	-6956
chr1	132740296	132740771	MACS_peak_575	32.95	0.000506991	132740446	132740447	16	chr1	132741796	132741797	.	-	1026
chr1	132741049	132741760	MACS_peak_576	72.87	5.16416e-08	132741517	132741518	11	chr1	132741796	132741797	.	-	37
chr1	132893120	132893567	MACS_peak_577	32.8	0.000524807	132893317	132893318	7	chr1	132880273	132880274	.	+	12847
chr1	132933528	132933973	MACS_peak_578	32.94	0.000508159	132933710	132933711	8	chr1	132923743	132923744	.	-	-9785
chr1	133735583	133736347	MACS_peak_579	58.9	1.28825e-06	133735838	133735839	7	chr1	133726644	133726645	.	-	-8939
chr1	133870664	133871088	MACS_peak_580	43.33	4.64515e-05	133870925	133870926	10	chr1	133906531	133906532	.	+	-35444
chr1	133920592	133921077	MACS_peak_581	30.34	0.000924698	133920892	133920893	9	chr1	133921413	133921414	.	-	337
chr1	133925368	133926203	MACS_peak_582	35.25	0.000298538	133925941	133925942	15	chr1	133921413	133921414	.	-	-3955
chr1	134065425	134066029	MACS_peak_583	37.32	0.000185353	134065727	134065728	10	chr1	134079119	134079120	.	-	13091
chr1	134303275	134303666	MACS_peak_584	38.9	0.000128825	134303517	134303518	12	chr1	134289989	134289990	.	+	13286
chr1	134619665	134620272	MACS_peak_585	37.13	0.000193642	134619992	134619993	8	chr1	134646519	134646520	.	-	26248
chr1	134689693	134690110	MACS_peak_586	30.12	0.000972747	134689882	134689883	8	chr1	134646677	134646678	.	+	43016
chr1	134742766	134743153	MACS_peak_587	32.89	0.000514044	134742938	134742939	11	chr1	134801984	134801985	.	-	58832
chr1	134949483	134950192	MACS_peak_588	49.57	1.10408e-05	134949946	134949947	10	chr1	134955941	134955942	.	-	5750
chr1	135078454	135079007	MACS_peak_589	63.89	4.08319e-07	135078660	135078661	17	chr1	135105275	135105276	.	-	26269
chr1	135190124	135190547	MACS_peak_590	67.07	1.96336e-07	135190352	135190353	16	chr1	135167680	135167681	.	-	-22444
chr1	135284125	135284578	MACS_peak_591	32.39	0.000576766	135284361	135284362	7	chr1	135284083	135284084	.	-	-42
chr1	135430077	135430468	MACS_peak_592	36.96	0.000201372	135430291	135430292	8	chr1	135430498	135430499	.	-	31
chr1	135553877	135554606	MACS_peak_593	48.26	1.49279e-05	135554041	135554042	9	chr1	135525337	135525338	.	-	-28540
chr1	136061942	136062857	MACS_peak_594	36.06	0.000247742	136062587	136062588	22	chr1	136057181	136057182	.	+	4761
chr1	136078069	136078475	MACS_peak_595	44.97	3.1842e-05	136078266	136078267	10	chr1	136057181	136057182	.	+	20888
chr1	136369759	136370182	MACS_peak_596	41.34	7.34514e-05	136369875	136369876	12	chr1	136346103	136346104	.	-	-23656
chr1	136385168	136386034	MACS_peak_597	40.27	9.39723e-05	136385730	136385731	12	chr1	136415271	136415272	.	+	-29238
chr1	136483729	136484382	MACS_peak_598	41.17	7.63836e-05	136484026	136484027	9	chr1	136466343	136466344	.	+	17386
chr1	136523601	136524114	MACS_peak_599	36.76	0.000210863	136523830	136523831	12	chr1	136523884	136523885	.	+	0
chr1	136750440	136751517	MACS_peak_600	37.68	0.000170608	136751195	136751196	26	chr1	136757608	136757609	.	-	6092
chr1	136766922	136767718	MACS_peak_601	75.34	2.92415e-08	136767527	136767528	14	chr1	136757608	136757609	.	-	-9314
chr1	136930318	136930511	MACS_peak_602	36.73	0.000212324	136930413	136930414	8	chr1	136960447	136960448	.	-	29937
chr1	136951443	136951953	MACS_peak_603	30.65	0.000860994	136951725	136951726	8	chr1	136960447	136960448	.	-	8495
chr1	137093304	137093501	MACS_peak_604	34.76	0.000334195	137093401	137093402	8	chr1	136990269	136990270	.	-	-103035
chr1	137095880	137096544	MACS_peak_605	33.89	0.000408319	137095988	137095989	6	chr1	136990269	136990270	.	-	-105611
chr1	137323782	137324280	MACS_peak_606	31.37	0.000729458	137324063	137324064	6	chr1	137325841	137325842	.	-	1562
chr1	137657591	137657976	MACS_peak_607	30.64	0.000862979	137657685	137657686	8	chr1	137734318	137734319	.	+	-76343
chr1	137661008	137661419	MACS_peak_608	30.52	0.000887156	137661230	137661231	8	chr1	137734318	137734319	.	+	-72900
chr1	137900580	137901383	MACS_peak_609	38.87	0.000129718	137901047	137901048	13	chr1	137898595	137898596	.	+	1985
chr1	137913901	137914328	MACS_peak_610	53.1	4.89779e-06	137914213	137914214	20	chr1	137909291	137909292	.	+	4610
chr1	138044182	138044490	MACS_peak_611	41.46	7.14496e-05	138044304	138044305	13	chr1	137987775	137987776	.	-	-56407
chr1	138176123	138176621	MACS_peak_612	35.63	0.000273527	138176397	138176398	11	chr1	138175707	138175708	.	-	-416
chr1	138256401	138256884	MACS_peak_613	32.29	0.000590201	138256513	138256514	6	chr1	138261642	138261643	.	+	-4759
chr1	138413245	138413620	MACS_peak_614	32.6	0.000549541	138413360	138413361	11	chr1	138377264	138377265	.	+	35981
chr1	138742799	138743241	MACS_peak_615	41.94	6.39735e-05	138743116	138743117	10	chr1	138689844	138689845	.	-	-52955
chr1	138751945	138752420	MACS_peak_616	39.42	0.000114288	138752134	138752135	9	chr1	138689844	138689845	.	-	-62101
chr1	138897147	138897825	MACS_peak_617	75.45	2.85102e-08	138897448	138897449	15	chr1	138916042	138916043	.	-	18218
chr1	138922419	138922797	MACS_peak_618	39.99	0.000100231	138922531	138922532	11	chr1	138916042	138916043	.	-	-6377
chr1	139410395	139410852	MACS_peak_619	33.99	0.000399025	139410727	139410728	10	chr1	139408278	139408279	.	+	2117
chr1	140410695	140411220	MACS_peak_620	30.38	0.00091622	140410988	140410989	11	chr1	140266487	140266488	.	+	144208
chr1	141339873	141340289	MACS_peak_621	30.19	0.000957194	141340148	141340149	8	chr1	141356789	141356790	.	+	-16501
chr1	141347230	141347574	MACS_peak_622	33.78	0.000418794	141347329	141347330	7	chr1	141356789	141356790	.	+	-9216
chr1	141482263	141483038	MACS_peak_623	56.47	2.25424e-06	141482691	141482692	23	chr1	141423145	141423146	.	-	-59118
chr1	141674788	141675313	MACS_peak_624	33.93	0.000404576	141675052	141675053	10	chr1	141546206	141546207	.	+	128582
chr1	141842940	141843485	MACS_peak_625	52.86	5.17607e-06	141843195	141843196	17	chr1	141546206	141546207	.	+	296734
chr1	143246659	143247207	MACS_peak_626	54.68	3.40408e-06	143246897	143246898	13	chr1	143094615	143094616	.	-	-152044
chr1	143310369	143311409	MACS_peak_627	43.28	4.69894e-05	143311074	143311075	13	chr1	143094615	143094616	.	-	-215754
chr1	143644057	143644501	MACS_peak_628	49.08	1.23595e-05	143644264	143644265	13	chr1	143640664	143640665	.	+	3393
chr1	143882189	143882716	MACS_peak_629	42.42	5.72796e-05	143882487	143882488	10	chr1	143778928	143778929	.	+	103261
chr1	143925011	143925477	MACS_peak_630	33.39	0.000458142	143925296	143925297	6	chr1	144004160	144004161	.	-	78684
chr1	144160235	144160609	MACS_peak_631	47.92	1.61436e-05	144160418	144160419	15	chr1	144177371	144177372	.	-	16763
chr1	144447166	144447577	MACS_peak_632	30.52	0.000887156	144447452	144447453	9	chr1	144567666	144567667	.	-	120090
chr1	144885648	144885960	MACS_peak_633	30.87	0.000818465	144885777	144885778	6	chr1	144952928	144952929	.	+	-66969
chr1	145197857	145198101	MACS_peak_634	36.73	0.000212324	145197978	145197979	10	chr1	145183894	145183895	.	+	13963
chr1	146887032	146887450	MACS_peak_635	43.93	4.04576e-05	146887129	146887130	11	chr1	146841695	146841696	.	-	-45337
chr1	146988351	146988794	MACS_peak_636	47.92	1.61436e-05	146988496	146988497	14	chr1	147089037	147089038	.	+	-100244
chr1	147407795	147408435	MACS_peak_637	30.19	0.000957194	147408082	147408083	12	chr1	147506041	147506042	.	-	97607
chr1	148319510	148319903	MACS_peak_638	43.33	4.64515e-05	148319631	148319632	13	chr1	148327107	148327108	.	-	7205
chr1	149062048	149062545	MACS_peak_639	42.45	5.68853e-05	149062325	149062326	15	chr1	149037584	149037585	.	+	24464
chr1	149732624	149733137	MACS_peak_640	36.45	0.000226464	149732868	149732869	16	chr1	149734857	149734858	.	-	1721
chr1	150469574	150470043	MACS_peak_641	50.63	8.64968e-06	150469807	150469808	21	chr1	150466164	150466165	.	-	-3410
chr1	150473458	150473769	MACS_peak_642	30.95	0.000803526	150473645	150473646	8	chr1	150466164	150466165	.	-	-7294
chr1	151241127	151241535	MACS_peak_643	30.72	0.000847227	151241296	151241297	8	chr1	151260913	151260914	.	-	19379
chr1	152066607	152066857	MACS_peak_644	34.95	0.00031989	152066748	152066749	10	chr1	152090124	152090125	.	-	23268
chr1	152086144	152086353	MACS_peak_645	36.73	0.000212324	152086247	152086248	9	chr1	152090124	152090125	.	-	3772
chr1	152090424	152091050	MACS_peak_646	31.87	0.00065013	152090632	152090633	11	chr1	152090124	152090125	.	-	-300
chr1	152716039	152716364	MACS_peak_647	35.34	0.000292415	152716220	152716221	13	chr1	152730558	152730559	.	-	14195
chr1	153026474	153026839	MACS_peak_648	31.56	0.000698232	153026663	153026664	17	chr1	153089506	153089507	.	-	62668
chr1	153109591	153109875	MACS_peak_649	33.24	0.000474242	153109705	153109706	8	chr1	153089506	153089507	.	-	-20085
chr1	153192036	153192593	MACS_peak_650	61.39	7.26106e-07	153192313	153192314	18	chr1	153186446	153186447	.	-	-5590
chr1	153761232	153761723	MACS_peak_651	30.19	0.000957194	153761494	153761495	14	chr1	153750682	153750683	.	+	10550
chr1	153899178	153900171	MACS_peak_652	47.96	1.59956e-05	153900049	153900050	9	chr1	153899926	153899927	.	+	0
chr1	153899178	153900171	MACS_peak_652	47.96	1.59956e-05	153900049	153900050	9	chr1	153899944	153899945	.	+	0
chr1	154888430	154888836	MACS_peak_653	30.86	0.000820352	154888526	154888527	7	chr1	154884500	154884501	.	-	-3930
chr1	155032297	155032981	MACS_peak_654	53.44	4.52898e-06	155032700	155032701	14	chr1	155031739	155031740	.	+	558
chr1	155059697	155060312	MACS_peak_655	31.56	0.000698232	155060037	155060038	9	chr1	155057178	155057179	.	-	-2519
chr1	155112625	155113272	MACS_peak_656	41.17	7.63836e-05	155112954	155112955	10	chr1	155099635	155099636	.	-	-12990
chr1	155114999	155115817	MACS_peak_657	86.24	2.37684e-09	155115654	155115655	15	chr1	155099635	155099636	.	-	-15364
chr1	155116221	155116732	MACS_peak_658	43.6	4.36516e-05	155116472	155116473	13	chr1	155099635	155099636	.	-	-16586
chr1	155172723	155173991	MACS_peak_659	47.84	1.64437e-05	155173090	155173091	15	chr1	155179801	155179802	.	+	-5811
chr1	156036201	156036749	MACS_peak_660	35.34	0.000292415	156036514	156036515	8	chr1	156036479	156036480	.	-	0
chr1	156763948	156764271	MACS_peak_661	30.01	0.0009977	156764062	156764063	8	chr1	156793512	156793513	.	+	-29242
chr1	156938277	156939027	MACS_peak_662	41.33	7.36207e-05	156938910	156938911	10	chr1	156939625	156939626	.	-	599
chr1	156993324	156993893	MACS_peak_663	37.57	0.000174985	156993653	156993654	19	chr1	157043547	157043548	.	+	-49655
chr1	157243729	157244863	MACS_peak_664	85.32	2.93765e-09	157244528	157244529	19	chr1	157350042	157350043	.	-	105180
chr1	157517435	157518076	MACS_peak_665	31.83	0.000656145	157517898	157517899	7	chr1	157511720	157511721	.	-	-5715
chr1	157527177	157527619	MACS_peak_666	47.92	1.61436e-05	157527438	157527439	12	chr1	157511720	157511721	.	-	-15457
chr1	157646359	157646979	MACS_peak_667	64.08	3.90841e-07	157646637	157646638	21	chr1	157622135	157622136	.	-	-24224
chr1	157745565	157746000	MACS_peak_668	33.03	0.000497737	157745875	157745876	8	chr1	157622135	157622136	.	-	-123430
chr1	157951549	157951892	MACS_peak_669	50.8	8.31764e-06	157951739	157951740	15	chr1	157940385	157940386	.	+	11164
chr1	158173029	158173668	MACS_peak_670	52.86	5.17607e-06	158173256	158173257	16	chr1	158356325	158356326	.	-	182658
chr1	158283229	158283891	MACS_peak_671	30.64	0.000862979	158283477	158283478	6	chr1	158356325	158356326	.	-	72435
chr1	158362628	158363849	MACS_peak_672	60.7	8.51138e-07	158363020	158363021	9	chr1	158362273	158362274	.	+	355
chr1	158411336	158411828	MACS_peak_673	35.34	0.000292415	158411578	158411579	8	chr1	158375936	158375937	.	+	35400
chr1	158954408	158954798	MACS_peak_674	36.24	0.000237684	158954661	158954662	11	chr1	158980462	158980463	.	-	25665
chr1	159415012	159415696	MACS_peak_675	61.25	7.49894e-07	159415259	159415260	12	chr1	159428960	159428961	.	+	-13265
chr1	159584562	159584886	MACS_peak_676	50.63	8.64968e-06	159584723	159584724	13	chr1	159595148	159595149	.	+	-10263
chr1	159777487	159778080	MACS_peak_677	35.34	0.000292415	159777652	159777653	7	chr1	159931725	159931726	.	-	153646
chr1	159778650	159779155	MACS_peak_678	30.95	0.000803526	159778842	159778843	11	chr1	159931725	159931726	.	-	152571
chr1	159780236	159780772	MACS_peak_679	35.28	0.000296483	159780511	159780512	9	chr1	159931725	159931726	.	-	150954
chr1	159814682	159815148	MACS_peak_680	47.92	1.61436e-05	159815024	159815025	13	chr1	159931725	159931726	.	-	116578
chr1	160148576	160148994	MACS_peak_681	30.06	0.000986279	160148810	160148811	6	chr1	160153579	160153580	.	-	4586
chr1	160278636	160279163	MACS_peak_682	49.44	1.13763e-05	160278794	160278795	24	chr1	160264324	160264325	.	+	14312
chr1	160332623	160332991	MACS_peak_683	33.6	0.000436516	160332726	160332727	10	chr1	160327077	160327078	.	-	-5546
chr1	160351198	160352181	MACS_peak_684	83.31	4.66659e-09	160351754	160351755	13	chr1	160327077	160327078	.	-	-24121
chr1	160376780	160377234	MACS_peak_685	41	7.94328e-05	160377000	160377001	8	chr1	160327077	160327078	.	-	-49703
chr1	160548314	160549127	MACS_peak_686	47.55	1.75792e-05	160548839	160548840	13	chr1	160573809	160573810	.	-	24683
chr1	160703719	160704251	MACS_peak_687	76.65	2.16272e-08	160703977	160703978	18	chr1	160726680	160726681	.	-	22430
chr1	160905719	160906084	MACS_peak_688	43.33	4.64515e-05	160905876	160905877	12	chr1	160906418	160906419	.	+	-335
chr1	160998214	160998894	MACS_peak_689	42.45	5.68853e-05	160998359	160998360	11	chr1	161001844	161001845	.	-	2951
chr1	161411288	161411634	MACS_peak_690	59.18	1.20781e-06	161411417	161411418	11	chr1	161395409	161395410	.	+	15879
chr1	161461925	161462435	MACS_peak_691	41.75	6.68344e-05	161462175	161462176	19	chr1	161494655	161494656	.	+	-32221
chr1	161573717	161574067	MACS_peak_692	35.02	0.000314775	161573875	161573876	6	chr1	161552665	161552666	.	-	-21052
chr1	162000485	162001005	MACS_peak_693	37.28	0.000187068	162000783	162000784	30	chr1	162004969	162004970	.	+	-3965
chr1	162051755	162052145	MACS_peak_694	31.97	0.000635331	162052027	162052028	9	chr1	162088467	162088468	.	-	36323
chr1	162236907	162237887	MACS_peak_695	52.07	6.20869e-06	162237497	162237498	17	chr1	162223368	162223369	.	+	13539
chr1	162308387	162308904	MACS_peak_696	35.63	0.000273527	162308564	162308565	12	chr1	162316092	162316093	.	+	-7189
chr1	162334915	162335102	MACS_peak_697	43.33	4.64515e-05	162335007	162335008	10	chr1	162316092	162316093	.	+	18823
chr1	162391476	162391959	MACS_peak_698	31.87	0.00065013	162391667	162391668	17	chr1	162316092	162316093	.	+	75384
chr1	162768350	162769096	MACS_peak_699	54.72	3.37287e-06	162768723	162768724	20	chr1	162740555	162740556	.	-	-27795
chr1	162856630	162857313	MACS_peak_700	58.07	1.55955e-06	162857103	162857104	9	chr1	162866609	162866610	.	-	9297
chr1	163530680	163531154	MACS_peak_701	31.02	0.000790679	163530972	163530973	7	chr1	163607377	163607378	.	+	-76224
chr1	163583818	163584361	MACS_peak_702	34.84	0.000328095	163584036	163584037	11	chr1	163607377	163607378	.	+	-23017
chr1	163683575	163684542	MACS_peak_703	52.66	5.42001e-06	163683948	163683949	22	chr1	163725231	163725232	.	-	40690
chr1	163872780	163873295	MACS_peak_704	34.58	0.000348337	163872972	163872973	10	chr1	163929100	163929101	.	+	-55806
chr1	163929187	163929693	MACS_peak_705	43.97	4.00867e-05	163929407	163929408	9	chr1	163929100	163929101	.	+	87
chr1	164334671	164335191	MACS_peak_706	36.3	0.000234423	164335013	164335014	9	chr1	164307488	164307489	.	-	-27183
chr1	164510531	164511254	MACS_peak_707	35.29	0.000295801	164510766	164510767	18	chr1	164503309	164503310	.	+	7222
chr1	164543690	164544617	MACS_peak_708	46.13	2.43781e-05	164544021	164544022	17	chr1	164575455	164575456	.	+	-30839
chr1	164549460	164550136	MACS_peak_709	81.14	7.6913e-09	164549738	164549739	22	chr1	164575455	164575456	.	+	-25320
chr1	164599266	164600022	MACS_peak_710	30.98	0.000797995	164599440	164599441	22	chr1	164575455	164575456	.	+	23811
chr1	164781585	164782202	MACS_peak_711	78.05	1.56675e-08	164781854	164781855	16	chr1	164796644	164796645	.	+	-14443
chr1	164860743	164861486	MACS_peak_712	58.49	1.41579e-06	164861029	164861030	21	chr1	164863133	164863134	.	+	-1648
chr1	165146747	165147005	MACS_peak_713	35.7	0.000269153	165146886	165146887	9	chr1	165148948	165148949	.	-	1944
chr1	165252248	165252699	MACS_peak_714	34.4	0.000363078	165252520	165252521	9	chr1	165236995	165236996	.	-	-15253
chr1	165281231	165281871	MACS_peak_715	41.17	7.63836e-05	165281555	165281556	12	chr1	165295789	165295790	.	+	-13919
chr1	165385274	165385543	MACS_peak_716	34.63	0.00034435	165385379	165385380	10	chr1	165379519	165379520	.	+	5755
chr1	165553424	165553736	MACS_peak_717	38.34	0.000146555	165553616	165553617	12	chr1	165571975	165571976	.	-	18240
chr1	165734540	165735111	MACS_peak_718	39.39	0.00011508	165734937	165734938	7	chr1	165735660	165735661	.	-	550
chr1	165926522	165926742	MACS_peak_719	54.1	3.89045e-06	165926631	165926632	13	chr1	165941618	165941619	.	+	-14877
chr1	166331340	166333173	MACS_peak_720	138.57	1.38995e-14	166332936	166332937	18	chr1	166309584	166309585	.	-	-21756
chr1	166350182	166351252	MACS_peak_721	59.06	1.24165e-06	166350987	166350988	15	chr1	166379097	166379098	.	+	-27846
chr1	166669991	166670404	MACS_peak_722	35.87	0.000258821	166670266	166670267	8	chr1	166681844	166681845	.	-	11441
chr1	166749408	166750085	MACS_peak_723	151.11	7.74462e-16	166749856	166749857	29	chr1	166762145	166762146	.	+	-12061
chr1	166981939	166982215	MACS_peak_724	38.44	0.000143219	166982091	166982092	10	chr1	166999727	166999728	.	-	17513
chr1	167022154	167022741	MACS_peak_725	41.61	6.9024e-05	167022501	167022502	16	chr1	167001417	167001418	.	+	20737
chr1	167050719	167051257	MACS_peak_726	53.1	4.89779e-06	167051015	167051016	13	chr1	167001417	167001418	.	+	49302
chr1	167541710	167541977	MACS_peak_727	34.82	0.00032961	167541872	167541873	8	chr1	167598384	167598385	.	+	-56408
chr1	167675098	167675565	MACS_peak_728	47.92	1.61436e-05	167675308	167675309	13	chr1	167689237	167689238	.	+	-13673
chr1	167721727	167722036	MACS_peak_729	31.11	0.000774462	167721849	167721850	9	chr1	167689237	167689238	.	+	32490
chr1	167726125	167726593	MACS_peak_730	39.93	0.000101625	167726246	167726247	9	chr1	167689237	167689238	.	+	36888
chr1	167776635	167777073	MACS_peak_731	41.15	7.67361e-05	167776754	167776755	12	chr1	167689237	167689238	.	+	87398
chr1	167801615	167802098	MACS_peak_732	30.46	0.000899498	167801815	167801816	8	chr1	167689237	167689238	.	+	112378
chr1	167911801	167912119	MACS_peak_733	37.78	0.000166725	167911955	167911956	10	chr1	168004139	168004140	.	+	-92021
chr1	167949678	167950153	MACS_peak_734	46.42	2.28034e-05	167949825	167949826	14	chr1	168004139	168004140	.	+	-53987
chr1	168028665	168028948	MACS_peak_735	33.33	0.000464515	168028801	168028802	8	chr1	168004139	168004140	.	+	24526
chr1	168046610	168047381	MACS_peak_736	31.87	0.00065013	168046911	168046912	14	chr1	168004139	168004140	.	+	42471
chr1	168047753	168048451	MACS_peak_737	48.08	1.55597e-05	168048209	168048210	17	chr1	168004139	168004140	.	+	43614
chr1	168309286	168309785	MACS_peak_738	31.31	0.000739605	168309495	168309496	7	chr1	168337670	168337671	.	-	27886
chr1	168392024	168392502	MACS_peak_739	37.1	0.000194984	168392161	168392162	9	chr1	168432269	168432270	.	-	39768
chr1	168505566	168506234	MACS_peak_740	30.31	0.000931108	168506010	168506011	9	chr1	168490643	168490644	.	+	14923
chr1	168657741	168658513	MACS_peak_741	79.91	1.02094e-08	168658167	168658168	11	chr1	168675881	168675882	.	-	17369
chr1	169717751	169718462	MACS_peak_742	66.05	2.48313e-07	169718025	169718026	10	chr1	169747641	169747642	.	-	29180
chr1	169969414	169969834	MACS_peak_743	36.24	0.000237684	169969525	169969526	8	chr1	169969409	169969410	.	+	5
chr1	170376126	170376590	MACS_peak_744	35.34	0.000292415	170376407	170376408	11	chr1	170308803	170308804	.	+	67323
chr1	171063927	171064134	MACS_peak_745	36.04	0.000248886	171064029	171064030	9	chr1	171064651	171064652	.	-	518
chr1	171074350	171074641	MACS_peak_746	43.33	4.64515e-05	171074518	171074519	14	chr1	171072286	171072287	.	-	-2064
chr1	171262506	171263860	MACS_peak_747	97.14	1.93197e-10	171263067	171263068	14	chr1	171270328	171270329	.	+	-6469
chr1	171294309	171294708	MACS_peak_748	31.34	0.000734514	171294412	171294413	8	chr1	171295023	171295024	.	-	316
chr1	171327438	171328219	MACS_peak_749	41.17	7.63836e-05	171327687	171327688	7	chr1	171329145	171329146	.	+	-927
chr1	171329624	171330185	MACS_peak_750	31.75	0.000668344	171329876	171329877	7	chr1	171329145	171329146	.	+	479
chr1	172024729	172025366	MACS_peak_751	59.42	1.14288e-06	172025073	172025074	17	chr1	172028443	172028444	.	-	3078
chr1	172025587	172026876	MACS_peak_752	44.09	3.89942e-05	172025865	172025866	17	chr1	172028443	172028444	.	-	1568
chr1	172215968	172216782	MACS_peak_753	32.93	0.000509331	172216161	172216162	12	chr1	172213021	172213022	.	+	2947
chr1	172217095	172217486	MACS_peak_754	30.22	0.000950605	172217363	172217364	8	chr1	172219867	172219868	.	-	2382
chr1	172309667	172310434	MACS_peak_755	47.52	1.77011e-05	172310021	172310022	9	chr1	172298063	172298064	.	-	-11604
chr1	172482574	172483234	MACS_peak_756	43.73	4.23643e-05	172482810	172482811	9	chr1	172481788	172481789	.	+	786
chr1	172507370	172507930	MACS_peak_757	33.81	0.000415911	172507808	172507809	5	chr1	172513249	172513250	.	+	-5320
chr1	172530201	172530561	MACS_peak_758	35.34	0.000292415	172530320	172530321	13	chr1	172520801	172520802	.	+	9400
chr1	172756055	172756792	MACS_peak_759	43.53	4.43609e-05	172756176	172756177	13	chr1	172781445	172781446	.	+	-24654
chr1	173390021	173390624	MACS_peak_760	41.26	7.4817e-05	173390317	173390318	10	chr1	173367694	173367695	.	-	-22327
chr1	173922846	173923132	MACS_peak_761	32.56	0.000554626	173922966	173922967	9	chr1	173913045	173913046	.	-	-9801
chr1	174451537	174451992	MACS_peak_762	51.78	6.63743e-06	174451655	174451656	17	chr1	174442159	174442160	.	+	9378
chr1	175261448	175261695	MACS_peak_763	36.73	0.000212324	175261570	175261571	10	chr1	175380675	175380676	.	-	118981
chr1	175307907	175308389	MACS_peak_764	34.22	0.000378443	175308079	175308080	10	chr1	175380675	175380676	.	-	72287
chr1	175691702	175692329	MACS_peak_765	47	1.99526e-05	175692016	175692017	13	chr1	175692775	175692776	.	-	447
chr1	176066106	176066813	MACS_peak_766	31.87	0.00065013	176066541	176066542	14	chr1	176032722	176032723	.	-	-33384
chr1	176092754	176093588	MACS_peak_767	44.76	3.34195e-05	176093300	176093301	11	chr1	176032722	176032723	.	-	-60032
chr1	176380344	176380882	MACS_peak_768	32.93	0.000509331	176380624	176380625	13	chr1	176373719	176373720	.	-	-6625
chr1	176812968	176813541	MACS_peak_769	39.26	0.000118577	176813240	176813241	12	chr1	176814066	176814067	.	-	526
chr1	176874574	176875367	MACS_peak_770	30.19	0.000957194	176874894	176874895	15	chr1	176879834	176879835	.	+	-4468
chr1	176929716	176930234	MACS_peak_771	30.19	0.000957194	176930010	176930011	7	chr1	176932710	176932711	.	-	2477
chr1	176931514	176932078	MACS_peak_772	54.68	3.40408e-06	176931838	176931839	16	chr1	176932710	176932711	.	-	633
chr1	177146442	177147115	MACS_peak_773	39.2	0.000120226	177146663	177146664	17	chr1	177135452	177135453	.	-	-10990
chr1	177149694	177149978	MACS_peak_774	35.34	0.000292415	177149806	177149807	16	chr1	177135452	177135453	.	-	-14242
chr1	177389901	177390433	MACS_peak_775	35.34	0.000292415	177390116	177390117	13	chr1	177442351	177442352	.	+	-51919
chr1	177442954	177443680	MACS_peak_776	67.29	1.86638e-07	177443407	177443408	15	chr1	177443269	177443270	.	-	0
chr1	177444469	177445447	MACS_peak_777	47.55	1.75792e-05	177444802	177444803	11	chr1	177443269	177443270	.	-	-1200
chr1	177561644	177562236	MACS_peak_778	33.07	0.000493174	177561946	177561947	9	chr1	177594521	177594522	.	-	32286
chr1	177840203	177841133	MACS_peak_779	44.52	3.53183e-05	177840632	177840633	19	chr1	177808550	177808551	.	+	31653
chr1	178518420	178519225	MACS_peak_780	31.55	0.000699842	178518566	178518567	14	chr1	178529125	178529126	.	+	-9901
chr1	178542758	178543418	MACS_peak_781	36.9	0.000204174	178543240	178543241	14	chr1	178529125	178529126	.	+	13633
chr1	178603829	178604116	MACS_peak_782	30.46	0.000899498	178603944	178603945	9	chr1	178636905	178636906	.	+	-32790
chr1	179155603	179156509	MACS_peak_783	45.14	3.06196e-05	179155828	179155829	19	chr1	178917613	178917614	.	-	-237990
chr1	179261063	179261637	MACS_peak_784	30.38	0.00091622	179261339	179261340	11	chr1	179518040	179518041	.	-	256404
chr1	179381140	179381777	MACS_peak_785	47.4	1.8197e-05	179381646	179381647	10	chr1	179518040	179518041	.	-	136264
chr1	179389745	179390042	MACS_peak_786	43.33	4.64515e-05	179389848	179389849	14	chr1	179518040	179518041	.	-	127999
chr1	179572981	179573416	MACS_peak_787	62.8	5.24807e-07	179573099	179573100	16	chr1	179546370	179546371	.	+	26611
chr1	179885944	179887037	MACS_peak_788	39.27	0.000118304	179886232	179886233	22	chr1	179925410	179925411	.	-	38374
chr1	179949353	179950062	MACS_peak_789	30.15	0.000966051	179949835	179949836	19	chr1	179960472	179960473	.	+	-10411
chr1	179985906	179986342	MACS_peak_790	33.56	0.000440555	179986156	179986157	11	chr1	179960472	179960473	.	+	25434
chr1	180222124	180222581	MACS_peak_791	84.47	3.57273e-09	180222429	180222430	18	chr1	180212400	180212401	.	-	-9724
chr1	180256545	180257079	MACS_peak_792	41.92	6.42688e-05	180256837	180256838	9	chr1	180256429	180256430	.	+	116
chr1	180331156	180331523	MACS_peak_793	38.98	0.000126474	180331365	180331366	11	chr1	180330549	180330550	.	-	-607
chr1	180378914	180379281	MACS_peak_794	35.34	0.000292415	180379175	180379176	14	chr1	180376444	180376445	.	+	2470
chr1	180850982	180851699	MACS_peak_795	37.95	0.000160325	180851206	180851207	7	chr1	180851127	180851128	.	+	0
chr1	180886482	180886930	MACS_peak_796	54.68	3.40408e-06	180886787	180886788	11	chr1	180893108	180893109	.	+	-6179
chr1	180895319	180896499	MACS_peak_797	47.59	1.74181e-05	180896153	180896154	23	chr1	180893108	180893109	.	+	2211
chr1	180998043	180998340	MACS_peak_798	32.11	0.000615177	180998165	180998166	6	chr1	180976288	180976289	.	-	-21755
chr1	181241171	181241556	MACS_peak_799	52.76	5.29663e-06	181241435	181241436	12	chr1	181242319	181242320	.	-	764
chr1	181331144	181331623	MACS_peak_800	30.19	0.000957194	181331498	181331499	21	chr1	181352628	181352629	.	+	-21006
chr1	181353938	181354406	MACS_peak_801	39.93	0.000101625	181354166	181354167	7	chr1	181352628	181352629	.	+	1310
chr1	181370869	181371281	MACS_peak_802	30.45	0.000901571	181370980	181370981	11	chr1	181381178	181381179	.	+	-9898
chr1	181398873	181399354	MACS_peak_803	53.25	4.73151e-06	181399044	181399045	11	chr1	181400755	181400756	.	-	1402
chr1	181527371	181528025	MACS_peak_804	30.15	0.000966051	181527569	181527570	16	chr1	181511450	181511451	.	-	-15921
chr1	181536658	181537343	MACS_peak_805	32.93	0.000509331	181536940	181536941	14	chr1	181511450	181511451	.	-	-25208
chr1	181640456	181640994	MACS_peak_806	47.55	1.75792e-05	181640872	181640873	15	chr1	181690241	181690242	.	-	49248
chr1	181662762	181663055	MACS_peak_807	32.45	0.000568853	181662863	181662864	9	chr1	181690241	181690242	.	-	27187
chr1	181772032	181772619	MACS_peak_808	40.86	8.20352e-05	181772415	181772416	21	chr1	181813699	181813700	.	-	41081
chr1	181794279	181795176	MACS_peak_809	44.92	3.22107e-05	181794703	181794704	8	chr1	181813699	181813700	.	-	18524
chr1	181850901	181851579	MACS_peak_810	30.38	0.00091622	181851012	181851013	7	chr1	181853188	181853189	.	-	1610
chr1	182004339	182004649	MACS_peak_811	31.03	0.00078886	182004539	182004540	8	chr1	182007685	182007686	.	-	3037
chr1	182018621	182019310	MACS_peak_812	31.56	0.000698232	182019012	182019013	9	chr1	182019989	182019990	.	-	680
chr1	182190117	182190560	MACS_peak_813	34.95	0.00031989	182190390	182190391	9	chr1	182158318	182158319	.	-	-31799
chr1	182347190	182347544	MACS_peak_814	41.19	7.60326e-05	182347386	182347387	9	chr1	182341628	182341629	.	-	-5562
chr1	182500747	182501396	MACS_peak_815	235.35	2.91743e-24	182501126	182501127	46	chr1	182494156	182494157	.	+	6591
chr1	182568929	182569770	MACS_peak_816	77.59	1.74181e-08	182569257	182569258	24	chr1	182565007	182565008	.	+	3922
chr1	182575287	182575977	MACS_peak_817	32.99	0.000502343	182575586	182575587	13	chr1	182565007	182565008	.	+	10280
chr1	182615037	182615686	MACS_peak_818	36.84	0.000207014	182615355	182615356	16	chr1	182565007	182565008	.	+	50030
chr1	182629260	182630117	MACS_peak_819	130.97	7.99834e-14	182629459	182629460	20	chr1	182679939	182679940	.	+	-49823
chr1	182863585	182863778	MACS_peak_820	34.24	0.000376704	182863680	182863681	8	chr1	182907710	182907711	.	+	-43933
chr1	183077244	183077826	MACS_peak_821	32.54	0.000557186	183077504	183077505	9	chr1	183074606	183074607	.	+	2638
chr1	183181705	183181968	MACS_peak_822	32.17	0.000606736	183181853	183181854	9	chr1	183206556	183206557	.	-	24589
chr1	183240441	183241027	MACS_peak_823	35.34	0.000292415	183240680	183240681	8	chr1	183221521	183221522	.	-	-18920
chr1	183434243	183434686	MACS_peak_824	59.46	1.1324e-06	183434411	183434412	16	chr1	183420655	183420656	.	+	13588
chr1	183559140	183559417	MACS_peak_825	33.88	0.000409261	183559303	183559304	9	chr1	183563512	183563513	.	+	-4096
chr1	183562618	183563152	MACS_peak_826	35.63	0.000273527	183562861	183562862	15	chr1	183563512	183563513	.	+	-361
chr1	183620715	183621041	MACS_peak_827	30.38	0.00091622	183620887	183620888	14	chr1	183563512	183563513	.	+	57203
chr1	183799241	183799902	MACS_peak_828	42.45	5.68853e-05	183799527	183799528	12	chr1	183748977	183748978	.	+	50264
chr1	184034490	184034909	MACS_peak_829	41.61	6.9024e-05	184034674	184034675	14	chr1	184034300	184034301	.	-	-190
chr1	184283324	184284054	MACS_peak_830	53.29	4.68813e-06	184283594	184283595	19	chr1	184358329	184358330	.	+	-74276
chr1	184329987	184330568	MACS_peak_831	31.56	0.000698232	184330295	184330296	14	chr1	184358329	184358330	.	+	-27762
chr1	184336926	184337525	MACS_peak_832	52.86	5.17607e-06	184337163	184337164	18	chr1	184358329	184358330	.	+	-20805
chr1	184357162	184357585	MACS_peak_833	31.08	0.00077983	184357279	184357280	14	chr1	184358329	184358330	.	+	-745
chr1	184359688	184359967	MACS_peak_834	68.22	1.50661e-07	184359850	184359851	16	chr1	184358329	184358330	.	+	1359
chr1	184411741	184412620	MACS_peak_835	88.97	1.26765e-09	184412084	184412085	18	chr1	184382440	184382441	.	-	-29301
chr1	184532128	184532361	MACS_peak_836	37.94	0.000160694	184532243	184532244	12	chr1	184557690	184557691	.	-	25330
chr1	184533300	184533559	MACS_peak_837	35.34	0.000292415	184533429	184533430	15	chr1	184557690	184557691	.	-	24132
chr1	184990395	184990888	MACS_peak_838	35.38	0.000289734	184990736	184990737	8	chr1	184999569	184999570	.	-	8682
chr1	185437117	185437747	MACS_peak_839	41.14	7.6913e-05	185437406	185437407	10	chr1	185441818	185441819	.	-	4072
chr1	185509839	185510151	MACS_peak_840	30.87	0.000818465	185510051	185510052	9	chr1	185487294	185487295	.	+	22545
chr1	185678075	185678503	MACS_peak_841	37.57	0.000174985	185678307	185678308	20	chr1	185744803	185744804	.	+	-66301
chr1	185761456	185762290	MACS_peak_842	35.24	0.000299226	185761683	185761684	13	chr1	185744803	185744804	.	+	16653
chr1	185834815	185835389	MACS_peak_843	31.56	0.000698232	185834998	185834999	11	chr1	185878884	185878885	.	-	43496
chr1	185988325	185989111	MACS_peak_844	41.75	6.68344e-05	185988823	185988824	15	chr1	185878884	185878885	.	-	-109441
chr1	186132523	186133149	MACS_peak_845	39.76	0.000105682	186132920	186132921	9	chr1	186123201	186123202	.	+	9322
chr1	186142316	186142945	MACS_peak_846	31.56	0.000698232	186142596	186142597	11	chr1	186123201	186123202	.	+	19115
chr1	186397360	186397972	MACS_peak_847	35.34	0.000292415	186397637	186397638	10	chr1	186347315	186347316	.	+	50045
chr1	186434361	186434996	MACS_peak_848	47.56	1.75388e-05	186434738	186434739	13	chr1	186347315	186347316	.	+	87046
chr1	186497130	186497550	MACS_peak_849	35.34	0.000292415	186497345	186497346	10	chr1	186558680	186558681	.	-	61131
chr1	186791780	186792248	MACS_peak_850	40.27	9.39723e-05	186791958	186791959	19	chr1	186749396	186749397	.	+	42384
chr1	186860159	186860735	MACS_peak_851	46.61	2.18273e-05	186860542	186860543	13	chr1	186926933	186926934	.	+	-66199
chr1	186863267	186864015	MACS_peak_852	47.71	1.69434e-05	186863429	186863430	21	chr1	186926933	186926934	.	+	-62919
chr1	186926136	186926697	MACS_peak_853	31.56	0.000698232	186926496	186926497	10	chr1	186926933	186926934	.	+	-237
chr1	187124743	187125225	MACS_peak_854	60.81	8.29851e-07	187124961	187124962	12	chr1	187125138	187125139	.	+	0
chr1	187199035	187199831	MACS_peak_855	49	1.25893e-05	187199489	187199490	12	chr1	187215464	187215465	.	-	15634
chr1	187622133	187622774	MACS_peak_856	35.97	0.00025293	187622398	187622399	17	chr1	187608791	187608792	.	+	13342
chr1	187658403	187659108	MACS_peak_857	35.97	0.00025293	187658734	187658735	20	chr1	187663360	187663361	.	-	4253
chr1	187795002	187795437	MACS_peak_858	47.92	1.61436e-05	187795142	187795143	15	chr1	187663360	187663361	.	-	-131642
chr1	187974699	187975172	MACS_peak_859	36.12	0.000244343	187974945	187974946	9	chr1	188008989	188008990	.	-	33818
chr1	188077136	188077666	MACS_peak_860	84.38	3.64754e-09	188077460	188077461	15	chr1	188008989	188008990	.	-	-68147
chr1	188153761	188154439	MACS_peak_861	41.75	6.68344e-05	188154033	188154034	22	chr1	188160707	188160708	.	+	-6269
chr1	188237476	188237865	MACS_peak_862	47.29	1.86638e-05	188237598	188237599	21	chr1	188246140	188246141	.	+	-8276
chr1	188535253	188535823	MACS_peak_863	57.2	1.90546e-06	188535457	188535458	10	chr1	188623052	188623053	.	-	87230
chr1	188605845	188606562	MACS_peak_864	42.77	5.28445e-05	188605985	188605986	8	chr1	188623052	188623053	.	-	16491
chr1	188680538	188681172	MACS_peak_865	44.21	3.79315e-05	188680896	188680897	17	chr1	188623052	188623053	.	-	-57486
chr1	188745450	188746327	MACS_peak_866	42.53	5.5847e-05	188745760	188745761	12	chr1	188760476	188760477	.	+	-14150
chr1	188794201	188794620	MACS_peak_867	30.79	0.000833681	188794483	188794484	10	chr1	188760476	188760477	.	+	33725
chr1	188831358	188831913	MACS_peak_868	47.92	1.61436e-05	188831626	188831627	11	chr1	188760476	188760477	.	+	70882
chr1	188844109	188844999	MACS_peak_869	44.77	3.33426e-05	188844411	188844412	7	chr1	188760476	188760477	.	+	83633
chr1	188850029	188850524	MACS_peak_870	35.34	0.000292415	188850249	188850250	9	chr1	188760476	188760477	.	+	89553
chr1	188903670	188904186	MACS_peak_871	43.22	4.76431e-05	188903877	188903878	8	chr1	189007840	189007841	.	-	103655
chr1	188912707	188913143	MACS_peak_872	60.57	8.77001e-07	188912887	188912888	14	chr1	189007840	189007841	.	-	94698
chr1	188988276	188989036	MACS_peak_873	52.03	6.26614e-06	188988789	188988790	12	chr1	189007840	189007841	.	-	18805
chr1	189031249	189031870	MACS_peak_874	37.57	0.000174985	189031458	189031459	22	chr1	189007840	189007841	.	-	-23409
chr1	189202104	189202558	MACS_peak_875	41.61	6.9024e-05	189202264	189202265	17	chr1	189211012	189211013	.	-	8455
chr1	189217266	189217732	MACS_peak_876	32.36	0.000580764	189217460	189217461	11	chr1	189211012	189211013	.	-	-6254
chr1	189280233	189281117	MACS_peak_877	92.7	5.37032e-10	189280625	189280626	15	chr1	189277822	189277823	.	-	-2411
chr1	189417194	189417479	MACS_peak_878	32.12	0.000613762	189417392	189417393	8	chr1	189402272	189402273	.	-	-14922
chr1	189753540	189754036	MACS_peak_879	59.46	1.1324e-06	189753815	189753816	12	chr1	189728268	189728269	.	+	25272
chr1	189860470	189860963	MACS_peak_880	52.19	6.03949e-06	189860773	189860774	14	chr1	189879935	189879936	.	+	-18973
chr1	189928481	189929306	MACS_peak_881	31.55	0.000699842	189928923	189928924	11	chr1	189922362	189922363	.	-	-6119
chr1	189935265	189935688	MACS_peak_882	30.19	0.000957194	189935447	189935448	16	chr1	189922362	189922363	.	-	-12903
chr1	190058064	190059220	MACS_peak_883	89.22	1.19674e-09	190058278	190058279	16	chr1	190168670	190168671	.	+	-109451
chr1	190063417	190063948	MACS_peak_884	59.46	1.1324e-06	190063797	190063798	13	chr1	190168670	190168671	.	+	-104723
chr1	190082645	190082971	MACS_peak_885	120.21	9.52796e-13	190082848	190082849	18	chr1	190168670	190168671	.	+	-85700
chr1	190143694	190144437	MACS_peak_886	64.81	3.3037e-07	190144081	190144082	25	chr1	190168670	190168671	.	+	-24234
chr1	190182486	190183184	MACS_peak_887	59.05	1.24451e-06	190182908	190182909	20	chr1	190170713	190170714	.	-	-11773
chr1	190211440	190211784	MACS_peak_888	35.51	0.00028119	190211660	190211661	8	chr1	190170713	190170714	.	-	-40727
chr1	190274154	190274769	MACS_peak_889	57.7	1.69824e-06	190274439	190274440	23	chr1	190170713	190170714	.	-	-103441
chr1	190410226	190410729	MACS_peak_890	30.38	0.00091622	190410593	190410594	11	chr1	190403645	190403646	.	+	6581
chr1	190489353	190489865	MACS_peak_891	34.77	0.000333426	190489624	190489625	7	chr1	190483156	190483157	.	-	-6197
chr1	190532039	190532453	MACS_peak_892	30.32	0.000928966	190532137	190532138	8	chr1	190483156	190483157	.	-	-48883
chr1	190541105	190541681	MACS_peak_893	30.35	0.000922571	190541398	190541399	13	chr1	190594326	190594327	.	+	-52646
chr1	190600976	190601539	MACS_peak_894	80.59	8.72971e-09	190601408	190601409	14	chr1	190594326	190594327	.	+	6650
chr1	190670966	190671374	MACS_peak_895	43.46	4.50817e-05	190671154	190671155	13	chr1	190594326	190594327	.	+	76640
chr1	190725969	190726567	MACS_peak_896	31.56	0.000698232	190726168	190726169	8	chr1	190594326	190594327	.	+	131643
chr1	190742083	190742924	MACS_peak_897	47.53	1.76604e-05	190742339	190742340	19	chr1	190594326	190594327	.	+	147757
chr1	190881006	190881286	MACS_peak_898	33.6	0.000436516	190881170	190881171	10	chr1	190911769	190911770	.	-	30484
chr1	190947055	190947357	MACS_peak_899	31.69	0.000677642	190947234	190947235	8	chr1	190925112	190925113	.	+	21943
chr1	190956583	190957539	MACS_peak_900	138.93	1.27938e-14	190957063	190957064	15	chr1	190979295	190979296	.	-	21757
chr1	190967228	190967867	MACS_peak_901	35.63	0.000273527	190967511	190967512	10	chr1	190979295	190979296	.	-	11429
chr1	191165422	191165808	MACS_peak_902	54.68	3.40408e-06	191165697	191165698	14	chr1	191164816	191164817	.	-	-606
chr1	191235500	191235815	MACS_peak_903	62.25	5.95662e-07	191235613	191235614	12	chr1	191224454	191224455	.	+	11046
chr1	191466251	191466957	MACS_peak_904	33.32	0.000465586	191466667	191466668	7	chr1	191465047	191465048	.	-	-1204
chr1	191468638	191468994	MACS_peak_905	34.54	0.00035156	191468722	191468723	8	chr1	191465047	191465048	.	-	-3591
chr1	191492472	191492865	MACS_peak_906	41.17	7.63836e-05	191492620	191492621	17	chr1	191493904	191493905	.	-	1040
chr1	191807830	191808629	MACS_peak_907	43.99	3.99025e-05	191808007	191808008	6	chr1	191821444	191821445	.	+	-12816
chr1	191847101	191847602	MACS_peak_908	41.61	6.9024e-05	191847335	191847336	15	chr1	191821992	191821993	.	-	-25109
chr1	191876600	191877384	MACS_peak_909	30.18	0.000959401	191877108	191877109	18	chr1	191906767	191906768	.	+	-29384
chr1	192061237	192061809	MACS_peak_910	35.12	0.00030761	192061441	192061442	19	chr1	192074449	192074450	.	-	12641
chr1	192194957	192195989	MACS_peak_911	58.49	1.41579e-06	192195714	192195715	22	chr1	192190774	192190775	.	+	4183
chr1	192366133	192366748	MACS_peak_912	32.68	0.000539511	192366581	192366582	8	chr1	192190774	192190775	.	+	175359
chr1	192414664	192415822	MACS_peak_913	41.14	7.6913e-05	192415188	192415189	19	chr1	192190774	192190775	.	+	223890
chr1	192664891	192665712	MACS_peak_914	45.87	2.58821e-05	192665053	192665054	13	chr1	192745571	192745572	.	+	-79860
chr1	192670701	192671464	MACS_peak_915	60.44	9.03649e-07	192671288	192671289	22	chr1	192745571	192745572	.	+	-74108
chr1	192725403	192725720	MACS_peak_916	43.33	4.64515e-05	192725600	192725601	12	chr1	192745571	192745572	.	+	-19852
chr1	192746654	192747710	MACS_peak_917	42.21	6.01174e-05	192747381	192747382	14	chr1	192745571	192745572	.	+	1083
chr1	192750446	192750883	MACS_peak_918	31.56	0.000698232	192750582	192750583	16	chr1	192745571	192745572	.	+	4875
chr1	193088500	193088737	MACS_peak_919	36.73	0.000212324	193088617	193088618	10	chr1	193052500	193052501	.	+	36000
chr1	193244798	193245294	MACS_peak_920	31.56	0.000698232	193245077	193245078	12	chr1	193261836	193261837	.	-	16543
chr1	193255780	193256678	MACS_peak_921	54.7	3.38844e-06	193256280	193256281	25	chr1	193261836	193261837	.	-	5159
chr1	193264639	193265439	MACS_peak_922	35.12	0.00030761	193265177	193265178	13	chr1	193264074	193264075	.	-	-565
chr1	193616734	193617182	MACS_peak_923	41.46	7.14496e-05	193616909	193616910	12	chr1	193510173	193510174	.	-	-106561
chr1	193637662	193638791	MACS_peak_924	80.66	8.59014e-09	193637985	193637986	16	chr1	193510173	193510174	.	-	-127489
chr1	193719779	193720351	MACS_peak_925	33.64	0.000432514	193719977	193719978	8	chr1	193867009	193867010	.	+	-146659
chr1	193754097	193754465	MACS_peak_926	43.33	4.64515e-05	193754263	193754264	12	chr1	193867009	193867010	.	+	-112545
chr1	194303195	194304048	MACS_peak_927	95.37	2.90402e-10	194303870	194303871	19	chr1	194222758	194222759	.	-	-80437
chr1	194705833	194706682	MACS_peak_928	50.95	8.03526e-06	194706088	194706089	19	chr1	194732707	194732708	.	+	-26026
chr1	194822289	194822668	MACS_peak_929	32.77	0.000528445	194822509	194822510	11	chr1	194822001	194822002	.	+	288
chr1	195017806	195018293	MACS_peak_930	43.88	4.09261e-05	195017985	195017986	11	chr1	195018241	195018242	.	-	0
chr10	3362881	3363357	MACS_peak_931	39.34	0.000116413	3363062	3363063	9	chr10	3366150	3366151	.	+	-2794
chr10	3452497	3453254	MACS_peak_932	40.86	8.20352e-05	3452767	3452768	14	chr10	3425023	3425024	.	+	27474
chr10	3637977	3638388	MACS_peak_933	44.53	3.52371e-05	3638079	3638080	8	chr10	3540240	3540241	.	+	97737
chr10	3763392	3764072	MACS_peak_934	41.75	6.68344e-05	3763617	3763618	15	chr10	3740364	3740365	.	+	23028
chr10	3890889	3891523	MACS_peak_935	31.64	0.000685488	3891278	3891279	14	chr10	3869606	3869607	.	-	-21283
chr10	3916255	3916611	MACS_peak_936	32.82	0.000522396	3916375	3916376	10	chr10	3934876	3934877	.	-	18266
chr10	4232241	4232584	MACS_peak_937	41.82	6.57658e-05	4232351	4232352	10	chr10	4266329	4266330	.	+	-33746
chr10	4512147	4512818	MACS_peak_938	37.57	0.000174985	4512351	4512352	13	chr10	4484234	4484235	.	+	27913
chr10	4529966	4530168	MACS_peak_939	36.18	0.000240991	4530066	4530067	13	chr10	4484234	4484235	.	+	45732
chr10	4536531	4536895	MACS_peak_940	48.95	1.2735e-05	4536653	4536654	13	chr10	4484234	4484235	.	+	52297
chr10	4706517	4706867	MACS_peak_941	40.51	8.89201e-05	4706673	4706674	11	chr10	4611593	4611594	.	+	94924
chr10	4797783	4798070	MACS_peak_942	32.97	0.000504661	4797950	4797951	8	chr10	4611593	4611594	.	+	186190
chr10	4965182	4965746	MACS_peak_943	33.57	0.000439542	4965625	4965626	6	chr10	5036455	5036456	.	-	70710
chr10	4978958	4979160	MACS_peak_944	45.17	3.04089e-05	4979058	4979059	10	chr10	5036455	5036456	.	-	57296
chr10	5213537	5213978	MACS_peak_945	35.34	0.000292415	5213687	5213688	11	chr10	5357173	5357174	.	+	-143196
chr10	5265542	5266362	MACS_peak_946	61.17	7.63836e-07	5265950	5265951	14	chr10	5357173	5357174	.	+	-90812
chr10	5454696	5455390	MACS_peak_947	57.15	1.92752e-06	5455024	5455025	15	chr10	5550691	5550692	.	-	95302
chr10	5784247	5784681	MACS_peak_948	42.59	5.50808e-05	5784366	5784367	13	chr10	5805599	5805600	.	-	20919
chr10	5877664	5878336	MACS_peak_949	32.93	0.000509331	5877943	5877944	8	chr10	5922399	5922400	.	-	44064
chr10	6336643	6336905	MACS_peak_950	43.51	4.45656e-05	6336806	6336807	10	chr10	5922399	5922400	.	-	-414244
chr10	7080633	7080872	MACS_peak_951	36.73	0.000212324	7080751	7080752	10	chr10	7052477	7052478	.	-	-28156
chr10	7121203	7121802	MACS_peak_952	30.38	0.00091622	7121510	7121511	7	chr10	7052477	7052478	.	-	-68726
chr10	7128316	7128852	MACS_peak_953	48.63	1.37088e-05	7128575	7128576	13	chr10	7052477	7052478	.	-	-75839
chr10	7226360	7226739	MACS_peak_954	32.27	0.000592925	7226634	7226635	8	chr10	7212236	7212237	.	-	-14124
chr10	7919702	7920024	MACS_peak_955	30.09	0.00097949	7919903	7919904	6	chr10	7956229	7956230	.	-	36206
chr10	8008562	8008871	MACS_peak_956	46.62	2.17771e-05	8008682	8008683	11	chr10	7956229	7956230	.	-	-52333
chr10	8036147	8036440	MACS_peak_957	30.92	0.000809096	8036323	8036324	8	chr10	7956229	7956230	.	-	-79918
chr10	8366888	8367165	MACS_peak_958	32.33	0.00058479	8367043	8367044	9	chr10	8518824	8518825	.	-	151660
chr10	8894953	8895491	MACS_peak_959	38.54	0.000139959	8895283	8895284	10	chr10	8886069	8886070	.	-	-8884
chr10	8961910	8962512	MACS_peak_960	35.12	0.00030761	8962145	8962146	22	chr10	8886069	8886070	.	-	-75841
chr10	8973608	8973941	MACS_peak_961	36.28	0.000235505	8973831	8973832	10	chr10	8886069	8886070	.	-	-87539
chr10	8981042	8981723	MACS_peak_962	31.08	0.00077983	8981425	8981426	12	chr10	8886069	8886070	.	-	-94973
chr10	9015979	9016720	MACS_peak_963	37.57	0.000174985	9016518	9016519	13	chr10	8886069	8886070	.	-	-129910
chr10	9049290	9050063	MACS_peak_964	35.25	0.000298538	9049842	9049843	18	chr10	8886069	8886070	.	-	-163221
chr10	9118551	9119066	MACS_peak_965	37.02	0.000198609	9118775	9118776	17	chr10	8886069	8886070	.	-	-232482
chr10	9260016	9260609	MACS_peak_966	41.61	6.9024e-05	9260355	9260356	12	chr10	9479297	9479298	.	-	218689
chr10	9635859	9636485	MACS_peak_967	43.53	4.43609e-05	9636148	9636149	20	chr10	9675207	9675208	.	-	38723
chr10	10183192	10183622	MACS_peak_968	84.47	3.57273e-09	10183413	10183414	16	chr10	10184800	10184801	.	+	-1179
chr10	10603193	10603511	MACS_peak_969	32.31	0.000587489	10603303	10603304	12	chr10	10605945	10605946	.	+	-2435
chr10	10966806	10967460	MACS_peak_970	40.49	8.93305e-05	10967069	10967070	21	chr10	11082355	11082356	.	-	114896
chr10	10997175	10997430	MACS_peak_971	36.01	0.000250611	10997307	10997308	10	chr10	11082355	11082356	.	-	84926
chr10	11634319	11634641	MACS_peak_972	30.09	0.00097949	11634502	11634503	7	chr10	11648005	11648006	.	+	-13365
chr10	11825098	11825778	MACS_peak_973	41.38	7.2778e-05	11825287	11825288	13	chr10	11940973	11940974	.	+	-115196
chr10	11847684	11848125	MACS_peak_974	42.02	6.28058e-05	11847907	11847908	11	chr10	11940973	11940974	.	+	-92849
chr10	12140335	12140530	MACS_peak_975	34.5	0.000354813	12140431	12140432	8	chr10	11959880	11959881	.	+	180455
chr10	12413509	12413798	MACS_peak_976	32.8	0.000524807	12413691	12413692	10	chr10	12368623	12368624	.	+	44886
chr10	12466354	12466574	MACS_peak_977	36.73	0.000212324	12466463	12466464	9	chr10	12368623	12368624	.	+	97731
chr10	12488236	12488977	MACS_peak_978	35.97	0.00025293	12488356	12488357	16	chr10	12368623	12368624	.	+	119613
chr10	12500256	12500720	MACS_peak_979	40.23	9.48418e-05	12500378	12500379	8	chr10	12368623	12368624	.	+	131633
chr10	12891872	12892256	MACS_peak_980	32.4	0.00057544	12892042	12892043	9	chr10	12861734	12861735	.	-	-30138
chr10	13004348	13004543	MACS_peak_981	36.73	0.000212324	13004444	13004445	8	chr10	13005343	13005344	.	+	-801
chr10	13079546	13080256	MACS_peak_982	33.45	0.000451856	13079757	13079758	19	chr10	13091816	13091817	.	-	11561
chr10	13348891	13349338	MACS_peak_983	38.87	0.000129718	13349214	13349215	15	chr10	13474395	13474396	.	-	125058
chr10	13388326	13388720	MACS_peak_984	46.06	2.47742e-05	13388492	13388493	9	chr10	13474395	13474396	.	-	85676
chr10	13415359	13415747	MACS_peak_985	50.8	8.31764e-06	13415477	13415478	11	chr10	13474395	13474396	.	-	58649
chr10	13430927	13431420	MACS_peak_986	41.17	7.63836e-05	13431286	13431287	15	chr10	13474395	13474396	.	-	42976
chr10	14060066	14060564	MACS_peak_987	35.34	0.000292415	14060415	14060416	8	chr10	14007404	14007405	.	-	-52662
chr10	14066763	14067297	MACS_peak_988	38.84	0.000130617	14066959	14066960	12	chr10	14007404	14007405	.	-	-59359
chr10	14100441	14101251	MACS_peak_989	40.62	8.66962e-05	14100749	14100750	9	chr10	14154445	14154446	.	-	53195
chr10	14113084	14113648	MACS_peak_990	36.45	0.000226464	14113420	14113421	12	chr10	14154445	14154446	.	-	40798
chr10	14411691	14412121	MACS_peak_991	35.63	0.000273527	14411825	14411826	14	chr10	14313908	14313909	.	+	97783
chr10	14827098	14827280	MACS_peak_992	40.52	8.87156e-05	14827188	14827189	9	chr10	14760719	14760720	.	-	-66379
chr10	15254312	15254845	MACS_peak_993	35.47	0.000283792	15254640	15254641	7	chr10	14984670	14984671	.	+	269642
chr10	16115029	16115454	MACS_peak_994	41.18	7.62079e-05	16115214	16115215	10	chr10	17095806	17095807	.	-	980353
chr10	16767149	16767347	MACS_peak_995	35.15	0.000305492	16767247	16767248	8	chr10	17095806	17095807	.	-	328460
chr10	16975534	16975954	MACS_peak_996	47.02	1.98609e-05	16975815	16975816	16	chr10	17095806	17095807	.	-	119853
chr10	17177235	17177747	MACS_peak_997	36.83	0.000207491	17177446	17177447	6	chr10	17116804	17116805	.	+	60431
chr10	17283512	17284058	MACS_peak_998	31.55	0.000699842	17283859	17283860	19	chr10	17116804	17116805	.	+	166708
chr10	17560560	17561292	MACS_peak_999	59.05	1.24451e-06	17560994	17560995	16	chr10	17723228	17723229	.	+	-161937
chr10	17566444	17566706	MACS_peak_1000	33.75	0.000421697	17566585	17566586	9	chr10	17723228	17723229	.	+	-156523
chr10	17930828	17931120	MACS_peak_1001	46.47	2.25424e-05	17930974	17930975	11	chr10	17948066	17948067	.	-	16947
chr10	18016972	18017282	MACS_peak_1002	31.03	0.00078886	18017083	18017084	8	chr10	18011268	18011269	.	+	5704
chr10	18023003	18023418	MACS_peak_1003	30.26	0.00094189	18023144	18023145	7	chr10	18023251	18023252	.	-	0
chr10	18235349	18235625	MACS_peak_1004	40.15	9.66051e-05	18235467	18235468	11	chr10	18235053	18235054	.	+	296
chr10	18458022	18458571	MACS_peak_1005	47.92	1.61436e-05	18458277	18458278	13	chr10	18546075	18546076	.	-	87505
chr10	18652911	18653861	MACS_peak_1006	36.93	0.000202768	18653173	18653174	14	chr10	18743757	18743758	.	-	89897
chr10	18893261	18893668	MACS_peak_1007	43.33	4.64515e-05	18893382	18893383	13	chr10	18921676	18921677	.	-	28009
chr10	19307994	19308336	MACS_peak_1008	41.17	7.63836e-05	19308128	19308129	16	chr10	19356560	19356561	.	+	-48225
chr10	19519012	19519371	MACS_peak_1009	41.9	6.45654e-05	19519130	19519131	14	chr10	19591949	19591950	.	+	-72579
chr10	19613520	19614260	MACS_peak_1010	38.87	0.000129718	19613959	19613960	13	chr10	19621998	19621999	.	+	-7739
chr10	19922568	19922887	MACS_peak_1011	30.32	0.000928966	19922778	19922779	9	chr10	19934472	19934473	.	+	-11586
chr10	19967720	19968443	MACS_peak_1012	30.18	0.000959401	19968152	19968153	25	chr10	19934472	19934473	.	+	33248
chr10	20097770	20098343	MACS_peak_1013	30.38	0.00091622	20098037	20098038	16	chr10	20148471	20148472	.	+	-50129
chr10	20138540	20139446	MACS_peak_1014	32.46	0.000567545	20138799	20138800	15	chr10	20148471	20148472	.	+	-9026
chr10	20574238	20574671	MACS_peak_1015	42.67	5.40754e-05	20574487	20574488	10	chr10	20625635	20625636	.	+	-50965
chr10	20687080	20687575	MACS_peak_1016	31.55	0.000699842	20687265	20687266	8	chr10	20725077	20725078	.	-	37503
chr10	20833013	20834012	MACS_peak_1017	70.47	8.97429e-08	20833742	20833743	20	chr10	20725077	20725078	.	-	-107936
chr10	20844243	20844670	MACS_peak_1018	36.1	0.000245471	20844560	20844561	8	chr10	20952547	20952548	.	+	-107878
chr10	20942914	20943291	MACS_peak_1019	53.18	4.80839e-06	20943155	20943156	13	chr10	20952547	20952548	.	+	-9257
chr10	20945062	20945463	MACS_peak_1020	30.57	0.000877001	20945338	20945339	10	chr10	20952547	20952548	.	+	-7085
chr10	20960188	20960811	MACS_peak_1021	33.99	0.000399025	20960409	20960410	6	chr10	20952547	20952548	.	+	7641
chr10	21039321	21039544	MACS_peak_1022	36.73	0.000212324	21039431	21039432	10	chr10	20952547	20952548	.	+	86774
chr10	21160797	21161009	MACS_peak_1023	45.09	3.09742e-05	21160902	21160903	11	chr10	21160904	21160905	.	-	0
chr10	21177070	21177783	MACS_peak_1024	33.57	0.000439542	21177370	21177371	17	chr10	21160904	21160905	.	-	-16166
chr10	21291016	21291531	MACS_peak_1025	43.3	4.67735e-05	21291226	21291227	10	chr10	21289219	21289220	.	+	1797
chr10	21421552	21422305	MACS_peak_1026	37.05	0.000197242	21421721	21421722	18	chr10	21419358	21419359	.	+	2194
chr10	21510522	21511109	MACS_peak_1027	84.47	3.57273e-09	21510938	21510939	14	chr10	21593145	21593146	.	+	-82037
chr10	21570235	21571167	MACS_peak_1028	31.64	0.000685488	21571053	21571054	11	chr10	21593145	21593146	.	+	-21979
chr10	21686522	21687520	MACS_peak_1029	53.58	4.38531e-06	21686910	21686911	14	chr10	21686411	21686412	.	+	111
chr10	21769242	21769921	MACS_peak_1030	49.51	1.11944e-05	21769620	21769621	12	chr10	21743867	21743868	.	+	25375
chr10	21822656	21823127	MACS_peak_1031	44.76	3.34195e-05	21822854	21822855	17	chr10	21844850	21844851	.	-	21724
chr10	21881940	21882217	MACS_peak_1032	40.04	9.90832e-05	21882061	21882062	10	chr10	21882184	21882185	.	+	0
chr10	21965251	21965636	MACS_peak_1033	32.33	0.00058479	21965514	21965515	8	chr10	22046984	22046985	.	-	81349
chr10	22463045	22463517	MACS_peak_1034	30.38	0.00091622	22463310	22463311	10	chr10	22453519	22453520	.	-	-9526
chr10	22570314	22570793	MACS_peak_1035	72.87	5.16416e-08	22570460	22570461	19	chr10	22645011	22645012	.	+	-74219
chr10	22610012	22610353	MACS_peak_1036	35.77	0.00026485	22610111	22610112	8	chr10	22645011	22645012	.	+	-34659
chr10	22731921	22732531	MACS_peak_1037	35.63	0.000273527	22732167	22732168	9	chr10	22731937	22731938	.	-	0
chr10	22771897	22772280	MACS_peak_1038	30.79	0.000833681	22772053	22772054	8	chr10	22731937	22731938	.	-	-39960
chr10	23293557	23294043	MACS_peak_1039	38.62	0.000137404	23293918	23293919	7	chr10	23349894	23349895	.	-	55852
chr10	23573474	23574232	MACS_peak_1040	49	1.25893e-05	23573880	23573881	18	chr10	23785474	23785475	.	-	211243
chr10	23614984	23615246	MACS_peak_1041	43.51	4.45656e-05	23615065	23615066	11	chr10	23785474	23785475	.	-	170229
chr10	23621282	23621773	MACS_peak_1042	30.16	0.000963829	23621594	23621595	9	chr10	23785474	23785475	.	-	163702
chr10	23840910	23841493	MACS_peak_1043	47.55	1.75792e-05	23841216	23841217	17	chr10	23851462	23851463	.	+	-9970
chr10	24151022	24151607	MACS_peak_1044	37.57	0.000174985	24151253	24151254	19	chr10	24149317	24149318	.	+	1705
chr10	24163534	24163841	MACS_peak_1045	31.28	0.000744732	24163718	24163719	9	chr10	24149317	24149318	.	+	14217
chr10	24169580	24169889	MACS_peak_1046	31.11	0.000774462	24169727	24169728	8	chr10	24149317	24149318	.	+	20263
chr10	24236496	24237440	MACS_peak_1047	66.37	2.30675e-07	24236875	24236876	17	chr10	24223517	24223518	.	+	12979
chr10	24581280	24581791	MACS_peak_1048	36.9	0.000204174	24581537	24581538	12	chr10	24568133	24568134	.	-	-13147
chr10	24640933	24641343	MACS_peak_1049	30.59	0.000872971	24641105	24641106	10	chr10	24597107	24597108	.	-	-43826
chr10	24962359	24963399	MACS_peak_1050	78.74	1.3366e-08	24962567	24962568	23	chr10	24927469	24927470	.	-	-34890
chr10	25027844	25028419	MACS_peak_1051	30.38	0.00091622	25028126	25028127	14	chr10	25054140	25054141	.	+	-25722
chr10	25118029	25118744	MACS_peak_1052	76.05	2.48313e-08	25118350	25118351	23	chr10	25054140	25054141	.	+	63889
chr10	25290579	25290851	MACS_peak_1053	34.34	0.000368129	25290682	25290683	10	chr10	25281851	25281852	.	-	-8728
chr10	25307185	25307697	MACS_peak_1054	36.83	0.000207491	25307475	25307476	10	chr10	25307869	25307870	.	-	173
chr10	25334008	25334638	MACS_peak_1055	93.65	4.31519e-10	25334350	25334351	21	chr10	25359798	25359799	.	+	-25161
chr10	26069237	26069609	MACS_peak_1056	33.29	0.000468813	26069343	26069344	11	chr10	26078255	26078256	.	+	-8647
chr10	26077328	26077939	MACS_peak_1057	31.56	0.000698232	26077583	26077584	11	chr10	26078255	26078256	.	+	-317
chr10	26234220	26234684	MACS_peak_1058	30.38	0.00091622	26234399	26234400	12	chr10	26229707	26229708	.	+	4513
chr10	26244919	26245720	MACS_peak_1059	41.75	6.68344e-05	26245392	26245393	14	chr10	26229707	26229708	.	+	15212
chr10	26331888	26332447	MACS_peak_1060	41.17	7.63836e-05	26332186	26332187	14	chr10	26356856	26356857	.	-	24410
chr10	26679263	26679503	MACS_peak_1061	36.73	0.000212324	26679382	26679383	10	chr10	26674611	26674612	.	-	-4652
chr10	26693699	26693998	MACS_peak_1062	31.94	0.000639735	26693881	26693882	8	chr10	26674611	26674612	.	-	-19088
chr10	26766595	26767137	MACS_peak_1063	44.76	3.34195e-05	26766994	26766995	16	chr10	26753421	26753422	.	+	13174
chr10	26855571	26856173	MACS_peak_1064	37.44	0.000180302	26855893	26855894	12	chr10	26753421	26753422	.	+	102150
chr10	27118189	27118486	MACS_peak_1065	32.11	0.000615177	27118294	27118295	10	chr10	27389866	27389867	.	+	-271381
chr10	27250148	27250845	MACS_peak_1066	47.51	1.77419e-05	27250664	27250665	9	chr10	27389866	27389867	.	+	-139022
chr10	27325130	27325462	MACS_peak_1067	52.36	5.80764e-06	27325250	27325251	14	chr10	27389866	27389867	.	+	-64405
chr10	27427157	27427770	MACS_peak_1068	35.34	0.000292415	27427448	27427449	10	chr10	27452289	27452290	.	+	-24520
chr10	28162262	28162970	MACS_peak_1069	43.53	4.43609e-05	28162742	28162743	11	chr10	28214120	28214121	.	-	51151
chr10	28188165	28188802	MACS_peak_1070	47.4	1.8197e-05	28188418	28188419	13	chr10	28214120	28214121	.	-	25319
chr10	28562404	28562839	MACS_peak_1071	35.61	0.000274789	28562728	28562729	17	chr10	28668360	28668361	.	+	-105522
chr10	29143556	29144292	MACS_peak_1072	66.74	2.11836e-07	29143974	29143975	15	chr10	29143996	29143997	.	+	0
chr10	29143556	29144292	MACS_peak_1072	66.74	2.11836e-07	29143974	29143975	15	chr10	29144193	29144194	.	-	0
chr10	29145677	29146490	MACS_peak_1073	32.58	0.000552077	29146283	29146284	7	chr10	29144193	29144194	.	-	-1484
chr10	29170342	29170657	MACS_peak_1074	31.15	0.000767361	29170534	29170535	10	chr10	29144193	29144194	.	-	-26149
chr10	29360706	29361488	MACS_peak_1075	79.91	1.02094e-08	29361225	29361226	15	chr10	29362441	29362442	.	-	954
chr10	29608265	29608600	MACS_peak_1076	35.63	0.000273527	29608410	29608411	16	chr10	29535866	29535867	.	-	-72399
chr10	30053448	30054082	MACS_peak_1077	69.98	1.00462e-07	30053691	30053692	22	chr10	30200539	30200540	.	-	146458
chr10	30287691	30287982	MACS_peak_1078	32.62	0.000547016	30287867	30287868	7	chr10	30200539	30200540	.	-	-87152
chr10	30732308	30733116	MACS_peak_1079	38.67	0.000135831	30732838	30732839	17	chr10	30673226	30673227	.	-	-59082
chr10	31143818	31144228	MACS_peak_1080	43.33	4.64515e-05	31144063	31144064	11	chr10	31163631	31163632	.	-	19404
chr10	32028404	32028614	MACS_peak_1081	36.42	0.000228034	32028508	32028509	9	chr10	31639158	31639159	.	+	389246
chr10	32108754	32109085	MACS_peak_1082	36.24	0.000237684	32108966	32108967	10	chr10	31639158	31639159	.	+	469596
chr10	32890176	32890753	MACS_peak_1083	74.85	3.27341e-08	32890539	32890540	12	chr10	32890461	32890462	.	-	0
chr10	33167130	33167494	MACS_peak_1084	40.56	8.79023e-05	33167316	33167317	10	chr10	33083483	33083484	.	+	83647
chr10	33466780	33467214	MACS_peak_1085	35.34	0.000292415	33467069	33467070	12	chr10	33624246	33624247	.	+	-157033
chr10	34535161	34535638	MACS_peak_1086	32.67	0.000540754	34535464	34535465	11	chr10	34483400	34483401	.	+	51761
chr10	35961016	35961203	MACS_peak_1087	36.73	0.000212324	35961108	35961109	8	chr10	35711890	35711891	.	-	-249126
chr10	36028612	36028971	MACS_peak_1088	34.3	0.000371535	36028830	36028831	10	chr10	35711890	35711891	.	-	-316722
chr10	36498470	36498669	MACS_peak_1089	36.21	0.000239332	36498568	36498569	8	chr10	36506814	36506815	.	+	-8146
chr10	36567131	36567497	MACS_peak_1090	48.75	1.33352e-05	36567253	36567254	12	chr10	36506814	36506815	.	+	60317
chr10	37071184	37071461	MACS_peak_1091	32.33	0.00058479	37071285	37071286	8	chr10	37129744	37129745	.	+	-58284
chr10	37138588	37138858	MACS_peak_1092	42.61	5.48277e-05	37138705	37138706	9	chr10	37138919	37138920	.	-	62
chr10	37139006	37139448	MACS_peak_1093	35.02	0.000314775	37139312	37139313	8	chr10	37139402	37139403	.	+	0
chr10	37162115	37163104	MACS_peak_1094	41.29	7.43019e-05	37162743	37162744	16	chr10	37139402	37139403	.	+	22713
chr10	37229703	37230323	MACS_peak_1095	47.55	1.75792e-05	37230070	37230071	14	chr10	37139402	37139403	.	+	90301
chr10	37659634	37660267	MACS_peak_1096	58.68	1.35519e-06	37660103	37660104	20	chr10	37931680	37931681	.	+	-271414
chr10	38154124	38154599	MACS_peak_1097	47.55	1.75792e-05	38154330	38154331	13	chr10	38179453	38179454	.	+	-24855
chr10	38396980	38397494	MACS_peak_1098	30.42	0.000907821	38397157	38397158	8	chr10	38213359	38213360	.	+	183621
chr10	38573892	38574850	MACS_peak_1099	42.22	5.99791e-05	38574531	38574532	16	chr10	38615480	38615481	.	-	40631
chr10	39113172	39113665	MACS_peak_1100	36.05	0.000248313	39113451	39113452	11	chr10	39133913	39133914	.	-	20249
chr10	39328061	39328534	MACS_peak_1101	47.92	1.61436e-05	39328413	39328414	12	chr10	39368855	39368856	.	+	-40322
chr10	39369211	39369624	MACS_peak_1102	43.33	4.64515e-05	39369528	39369529	12	chr10	39368855	39368856	.	+	356
chr10	39370338	39371131	MACS_peak_1103	61.64	6.85488e-07	39371020	39371021	14	chr10	39368855	39368856	.	+	1483
chr10	39731056	39731364	MACS_peak_1104	36.94	0.000202302	39731177	39731178	11	chr10	39732006	39732007	.	-	643
chr10	39923300	39923814	MACS_peak_1105	32.93	0.000509331	39923483	39923484	14	chr10	39926922	39926923	.	-	3109
chr10	40092198	40092815	MACS_peak_1106	30.19	0.000957194	40092608	40092609	14	chr10	40109462	40109463	.	+	-16648
chr10	40269303	40269704	MACS_peak_1107	47.92	1.61436e-05	40269505	40269506	12	chr10	40258467	40258468	.	+	10836
chr10	40269303	40269704	MACS_peak_1107	47.92	1.61436e-05	40269505	40269506	12	chr10	40258467	40258468	.	+	10836
chr10	40320763	40321783	MACS_peak_1108	31.18	0.000762079	40321241	40321242	16	chr10	40302187	40302188	.	-	-18576
chr10	40712457	40713256	MACS_peak_1109	50.63	8.64968e-06	40712717	40712718	12	chr10	40683282	40683283	.	+	29175
chr10	41000691	41001371	MACS_peak_1110	97.96	1.59956e-10	41001060	41001061	15	chr10	41072284	41072285	.	-	70914
chr10	41461359	41461768	MACS_peak_1111	37.46	0.000179473	41461526	41461527	11	chr10	41450396	41450397	.	+	10963
chr10	41520082	41520515	MACS_peak_1112	35.67	0.000271019	41520201	41520202	10	chr10	41519414	41519415	.	+	668
chr10	41932354	41933327	MACS_peak_1113	43.93	4.04576e-05	41932687	41932688	7	chr10	42018441	42018442	.	-	85115
chr10	42060585	42061200	MACS_peak_1114	31.8	0.000660693	42060856	42060857	13	chr10	42055305	42055306	.	-	-5280
chr10	42090503	42090844	MACS_peak_1115	68.57	1.38995e-07	42090615	42090616	15	chr10	42055305	42055306	.	-	-35198
chr10	42100125	42101013	MACS_peak_1116	51.01	7.92501e-06	42100594	42100595	27	chr10	42055305	42055306	.	-	-44820
chr10	42163477	42163988	MACS_peak_1117	58.05	1.56675e-06	42163705	42163706	11	chr10	42055305	42055306	.	-	-108172
chr10	42277389	42277689	MACS_peak_1118	31.86	0.000651628	42277507	42277508	8	chr10	42276754	42276755	.	-	-635
chr10	42310040	42310951	MACS_peak_1119	32.95	0.000506991	42310783	42310784	16	chr10	42309775	42309776	.	+	265
chr10	42361070	42361363	MACS_peak_1120	57.07	1.96336e-06	42361239	42361240	14	chr10	42331262	42331263	.	-	-29808
chr10	42419282	42419863	MACS_peak_1121	32.59	0.000550808	42419523	42419524	9	chr10	42435889	42435890	.	+	-16027
chr10	42421169	42421576	MACS_peak_1122	30.79	0.000833681	42421341	42421342	7	chr10	42435889	42435890	.	+	-14314
chr10	42427454	42427928	MACS_peak_1123	47.92	1.61436e-05	42427729	42427730	13	chr10	42435889	42435890	.	+	-7962
chr10	42462806	42463640	MACS_peak_1124	34.19	0.000381066	42463329	42463330	8	chr10	42478564	42478565	.	-	14925
chr10	42674779	42675329	MACS_peak_1125	35.63	0.000273527	42675048	42675049	11	chr10	42698517	42698518	.	-	23189
chr10	42680399	42681045	MACS_peak_1126	31.54	0.000701455	42680710	42680711	7	chr10	42698517	42698518	.	-	17473
chr10	42857228	42857694	MACS_peak_1127	31.54	0.000701455	42857517	42857518	11	chr10	42860370	42860371	.	+	-2677
chr10	42956163	42956729	MACS_peak_1128	76.39	2.29615e-08	42956353	42956354	12	chr10	42860370	42860371	.	+	95793
chr10	43099763	43100004	MACS_peak_1129	30.53	0.000885116	43099882	43099883	11	chr10	43154216	43154217	.	+	-54213
chr10	43128904	43130022	MACS_peak_1130	70.46	8.99498e-08	43129223	43129224	16	chr10	43154216	43154217	.	+	-24195
chr10	43135064	43135904	MACS_peak_1131	31.27	0.000746449	43135342	43135343	17	chr10	43154216	43154217	.	+	-18313
chr10	43280888	43281359	MACS_peak_1132	33.06	0.000494311	43281237	43281238	7	chr10	43319360	43319361	.	+	-38002
chr10	43302510	43302796	MACS_peak_1133	33.06	0.000494311	43302695	43302696	9	chr10	43319360	43319361	.	+	-16565
chr10	43474727	43475206	MACS_peak_1134	32.55	0.000555904	43474953	43474954	10	chr10	43479140	43479141	.	+	-3935
chr10	43682547	43683152	MACS_peak_1135	33.57	0.000439542	43682895	43682896	18	chr10	43593427	43593428	.	+	89120
chr10	43697591	43698047	MACS_peak_1136	47.92	1.61436e-05	43697767	43697768	11	chr10	43593427	43593428	.	+	104164
chr10	43914804	43915193	MACS_peak_1137	32.04	0.000625173	43915073	43915074	9	chr10	43901807	43901808	.	+	12997
chr10	43964013	43964468	MACS_peak_1138	45.73	2.67301e-05	43964121	43964122	8	chr10	44004154	44004155	.	+	-39687
chr10	43971200	43972027	MACS_peak_1139	34.47	0.000357273	43971452	43971453	20	chr10	44004154	44004155	.	+	-32128
chr10	44287838	44288240	MACS_peak_1140	31.56	0.000698232	44288022	44288023	16	chr10	44268358	44268359	.	+	19480
chr10	44611855	44612372	MACS_peak_1141	69.69	1.07399e-07	44612059	44612060	21	chr10	44597326	44597327	.	-	-14529
chr10	44789536	44790342	MACS_peak_1142	35.59	0.000276058	44790078	44790079	18	chr10	44732353	44732354	.	+	57183
chr10	45083263	45083541	MACS_peak_1143	33.79	0.00041783	45083373	45083374	7	chr10	45095707	45095708	.	-	12167
chr10	45243549	45244040	MACS_peak_1144	52.37	5.79429e-06	45243777	45243778	11	chr10	45247087	45247088	.	+	-3048
chr10	45307082	45307757	MACS_peak_1145	77.4	1.8197e-08	45307236	45307237	14	chr10	45289423	45289424	.	-	-17659
chr10	45341742	45342716	MACS_peak_1146	38.83	0.000130918	45342079	45342080	19	chr10	45335762	45335763	.	+	5980
chr10	45459657	45459941	MACS_peak_1147	31.7	0.000676083	45459767	45459768	8	chr10	45470200	45470201	.	-	10260
chr10	45624650	45625351	MACS_peak_1148	37.57	0.000174985	45625125	45625126	9	chr10	45577829	45577830	.	+	46821
chr10	45627637	45628444	MACS_peak_1149	52.86	5.17607e-06	45628080	45628081	9	chr10	45577829	45577830	.	+	49808
chr10	45969139	45969440	MACS_peak_1150	30.25	0.000944061	45969334	45969335	8	chr10	45816860	45816861	.	-	-152279
chr10	47199925	47200152	MACS_peak_1151	40.77	8.37529e-05	47200037	47200038	13	chr10	46838506	46838507	.	-	-361419
chr10	48027049	48027571	MACS_peak_1152	34.12	0.000387258	48027292	48027293	11	chr10	48437822	48437823	.	+	-410252
chr10	48461694	48462323	MACS_peak_1153	30.01	0.0009977	48462095	48462096	5	chr10	48437822	48437823	.	+	23872
chr10	48988897	48989230	MACS_peak_1154	36.45	0.000226464	48989013	48989014	9	chr10	49225652	49225653	.	-	236423
chr10	49621142	49621318	MACS_peak_1155	31.9	0.000645654	49621229	49621230	8	chr10	49788765	49788766	.	-	167448
chr10	49990879	49991364	MACS_peak_1156	31.56	0.000698232	49991101	49991102	15	chr10	49788765	49788766	.	-	-202114
chr10	50489947	50490392	MACS_peak_1157	33.37	0.000460257	50490064	50490065	12	chr10	50592669	50592670	.	+	-102278
chr10	50766395	50766624	MACS_peak_1158	53.41	4.56037e-06	50766508	50766509	13	chr10	50866363	50866364	.	-	99740
chr10	51379493	51380042	MACS_peak_1159	31.89	0.000647143	51379843	51379844	11	chr10	51480632	51480633	.	+	-100591
chr10	51829956	51830463	MACS_peak_1160	41.7	6.76083e-05	51830340	51830341	13	chr10	51888625	51888626	.	+	-58163
chr10	52233013	52233436	MACS_peak_1161	43.33	4.64515e-05	52233312	52233313	13	chr10	52233619	52233620	.	+	-184
chr10	52639287	52639632	MACS_peak_1162	50.93	8.07235e-06	52639408	52639409	10	chr10	52690533	52690534	.	+	-50902
chr10	52656914	52657383	MACS_peak_1163	36.45	0.000226464	52657148	52657149	18	chr10	52690533	52690534	.	+	-33151
chr10	52878188	52878604	MACS_peak_1164	33.8	0.000416869	52878445	52878446	10	chr10	52905638	52905639	.	+	-27035
chr10	52910681	52910948	MACS_peak_1165	34.82	0.00032961	52910829	52910830	8	chr10	52905638	52905639	.	+	5043
chr10	52911884	52912499	MACS_peak_1166	46.82	2.0797e-05	52912161	52912162	13	chr10	52905638	52905639	.	+	6246
chr10	53383282	53384272	MACS_peak_1167	45.48	2.83139e-05	53383838	53383839	21	chr10	53379850	53379851	.	-	-3432
chr10	53430372	53430778	MACS_peak_1168	76.65	2.16272e-08	53430507	53430508	21	chr10	53474964	53474965	.	+	-44187
chr10	53433983	53434432	MACS_peak_1169	30.38	0.00091622	53434105	53434106	12	chr10	53474964	53474965	.	+	-40533
chr10	53651733	53652013	MACS_peak_1170	33.6	0.000436516	53651895	53651896	9	chr10	53630438	53630439	.	-	-21295
chr10	54046801	54047226	MACS_peak_1171	48.4	1.44544e-05	54047016	54047017	12	chr10	54075795	54075796	.	-	28570
chr10	54061010	54061765	MACS_peak_1172	33.45	0.000451856	54061440	54061441	15	chr10	54075795	54075796	.	-	14031
chr10	54434086	54434354	MACS_peak_1173	34.72	0.000337287	54434231	54434232	8	chr10	54311330	54311331	.	-	-122756
chr10	54665308	54665861	MACS_peak_1174	41.17	7.63836e-05	54665524	54665525	11	chr10	54713036	54713037	.	-	47176
chr10	54689410	54689717	MACS_peak_1175	31.28	0.000744732	54689539	54689540	9	chr10	54713036	54713037	.	-	23320
chr10	55245619	55245857	MACS_peak_1176	33.52	0.000444631	55245737	55245738	12	chr10	54713036	54713037	.	-	-532583
chr10	55650677	55651025	MACS_peak_1177	36.24	0.000237684	55650785	55650786	12	chr10	56106917	56106918	.	+	-455893
chr10	56936456	56937017	MACS_peak_1178	52.66	5.42001e-06	56936701	56936702	15	chr10	56745134	56745135	.	+	191322
chr10	58213397	58213787	MACS_peak_1179	38.8	0.000131826	58213516	58213517	14	chr10	58224929	58224930	.	-	11143
chr10	58627373	58628143	MACS_peak_1180	70.91	8.10961e-08	58627640	58627641	13	chr10	58675653	58675654	.	-	47511
chr10	58744591	58744784	MACS_peak_1181	34.24	0.000376704	58744686	58744687	8	chr10	58718209	58718210	.	-	-26382
chr10	58747371	58747691	MACS_peak_1182	31.56	0.000698232	58747493	58747494	16	chr10	58718209	58718210	.	-	-29162
chr10	58814486	58814739	MACS_peak_1183	36.21	0.000239332	58814604	58814605	9	chr10	58813359	58813360	.	+	1127
chr10	58924660	58926134	MACS_peak_1184	171.97	6.35331e-18	58925279	58925280	18	chr10	58965543	58965544	.	+	-39410
chr10	58985319	58985818	MACS_peak_1185	31.31	0.000739605	58985483	58985484	8	chr10	58965543	58965544	.	+	19776
chr10	59058060	59058502	MACS_peak_1186	33.59	0.000437522	59058335	59058336	11	chr10	58965543	58965544	.	+	92517
chr10	59266195	59266480	MACS_peak_1187	38.06	0.000156315	59266358	59266359	11	chr10	59221953	59221954	.	+	44242
chr10	59283263	59283568	MACS_peak_1188	31.44	0.000717794	59283448	59283449	8	chr10	59323296	59323297	.	+	-39729
chr10	59349929	59350127	MACS_peak_1189	35.15	0.000305492	59350027	59350028	8	chr10	59323296	59323297	.	+	26633
chr10	59571661	59572100	MACS_peak_1190	31.87	0.00065013	59571850	59571851	17	chr10	59616063	59616064	.	+	-43964
chr10	59582489	59583647	MACS_peak_1191	80.83	8.26038e-09	59582840	59582841	16	chr10	59616063	59616064	.	+	-32417
chr10	59586096	59586356	MACS_peak_1192	32.94	0.000508159	59586236	59586237	9	chr10	59616063	59616064	.	+	-29708
chr10	59625943	59626620	MACS_peak_1193	70.98	7.97995e-08	59626362	59626363	20	chr10	59616691	59616692	.	-	-9252
chr10	59630464	59631024	MACS_peak_1194	35.34	0.000292415	59630797	59630798	8	chr10	59616691	59616692	.	-	-13773
chr10	59743884	59744147	MACS_peak_1195	43.4	4.57088e-05	59744031	59744032	11	chr10	59708790	59708791	.	+	35094
chr10	59893301	59893832	MACS_peak_1196	42.13	6.1235e-05	59893570	59893571	8	chr10	59879556	59879557	.	+	13745
chr10	59905728	59906178	MACS_peak_1197	42.45	5.68853e-05	59906010	59906011	13	chr10	59879556	59879557	.	+	26172
chr10	59913012	59913533	MACS_peak_1198	61.17	7.63836e-07	59913321	59913322	28	chr10	59879556	59879557	.	+	33456
chr10	60041030	60041350	MACS_peak_1199	30.24	0.000946237	60041134	60041135	9	chr10	60003134	60003135	.	-	-37896
chr10	60124292	60124924	MACS_peak_1200	35.66	0.000271644	60124601	60124602	11	chr10	60126776	60126777	.	+	-1853
chr10	60247646	60248168	MACS_peak_1201	31.56	0.000698232	60247909	60247910	14	chr10	60219259	60219260	.	-	-28387
chr10	60306865	60307556	MACS_peak_1202	30.65	0.000860994	60307201	60307202	18	chr10	60277627	60277628	.	+	29238
chr10	60450321	60450718	MACS_peak_1203	31.48	0.000711214	60450439	60450440	6	chr10	60399726	60399727	.	+	50595
chr10	60769721	60770331	MACS_peak_1204	47.18	1.91426e-05	60769975	60769976	14	chr10	60752793	60752794	.	-	-16928
chr10	60855048	60855654	MACS_peak_1205	31.22	0.000755092	60855331	60855332	10	chr10	60831580	60831581	.	-	-23468
chr10	60930074	60931083	MACS_peak_1206	49.25	1.1885e-05	60930237	60930238	18	chr10	60931991	60931992	.	+	-909
chr10	60949678	60950189	MACS_peak_1207	32.82	0.000522396	60949843	60949844	11	chr10	60960723	60960724	.	+	-10535
chr10	61146924	61147595	MACS_peak_1208	69.83	1.03992e-07	61147378	61147379	12	chr10	61147702	61147703	.	-	108
chr10	61305701	61305982	MACS_peak_1209	31.47	0.000712853	61305821	61305822	9	chr10	61309830	61309831	.	+	-3849
chr10	61390485	61390951	MACS_peak_1210	33.39	0.000458142	61390752	61390753	10	chr10	61383522	61383523	.	-	-6963
chr10	61453149	61453672	MACS_peak_1211	35.43	0.000286418	61453340	61453341	9	chr10	61452668	61452669	.	-	-481
chr10	61455581	61456055	MACS_peak_1212	37.39	0.00018239	61455712	61455713	8	chr10	61452668	61452669	.	-	-2913
chr10	61716089	61716438	MACS_peak_1213	34.81	0.00033037	61716233	61716234	9	chr10	61715263	61715264	.	+	826
chr10	61905382	61906048	MACS_peak_1214	35.63	0.000273527	61905626	61905627	7	chr10	61979107	61979108	.	-	73060
chr10	62184498	62184900	MACS_peak_1215	35.34	0.000292415	62184656	62184657	14	chr10	62194226	62194227	.	-	9327
chr10	62190630	62191094	MACS_peak_1216	30.38	0.00091622	62190760	62190761	17	chr10	62194226	62194227	.	-	3133
chr10	62319488	62320443	MACS_peak_1217	64.85	3.27341e-07	62320031	62320032	24	chr10	62340256	62340257	.	+	-19814
chr10	62399351	62400187	MACS_peak_1218	30.44	0.000903649	62399781	62399782	15	chr10	62379907	62379908	.	-	-19444
chr10	62791894	62792350	MACS_peak_1219	34.06	0.000392645	62792175	62792176	11	chr10	62792367	62792368	.	-	18
chr10	62866196	62866565	MACS_peak_1220	30.73	0.000845279	62866405	62866406	10	chr10	62893513	62893514	.	-	26949
chr10	63024505	63024994	MACS_peak_1221	47.92	1.61436e-05	63024771	63024772	12	chr10	63024315	63024316	.	+	190
chr10	63026055	63026606	MACS_peak_1222	31.89	0.000647143	63026377	63026378	9	chr10	63024315	63024316	.	+	1740
chr10	63103596	63103959	MACS_peak_1223	33.98	0.000399945	63103698	63103699	8	chr10	63100156	63100157	.	+	3440
chr10	63174552	63174776	MACS_peak_1224	36.73	0.000212324	63174663	63174664	10	chr10	63203951	63203952	.	-	29176
chr10	63368764	63369058	MACS_peak_1225	32.36	0.000580764	63368917	63368918	8	chr10	63381703	63381704	.	-	12646
chr10	63711707	63712226	MACS_peak_1226	50	1e-05	63711962	63711963	10	chr10	63927433	63927434	.	-	215208
chr10	63842602	63843387	MACS_peak_1227	64.81	3.3037e-07	63843071	63843072	19	chr10	63927433	63927434	.	-	84047
chr10	63847940	63848334	MACS_peak_1228	35.34	0.000292415	63848142	63848143	12	chr10	63927433	63927434	.	-	79100
chr10	63850258	63850676	MACS_peak_1229	51.48	7.11214e-06	63850467	63850468	12	chr10	63927433	63927434	.	-	76758
chr10	63919178	63919873	MACS_peak_1230	38.75	0.000133352	63919726	63919727	16	chr10	63927433	63927434	.	-	7561
chr10	63954201	63954717	MACS_peak_1231	33.2	0.00047863	63954436	63954437	11	chr10	63927433	63927434	.	-	-26768
chr10	64053373	64053674	MACS_peak_1232	31.77	0.000665273	64053556	64053557	9	chr10	64090276	64090277	.	-	36603
chr10	64270105	64270650	MACS_peak_1233	35.63	0.000273527	64270221	64270222	9	chr10	64304743	64304744	.	-	34094
chr10	64493736	64494368	MACS_peak_1234	39.38	0.000115345	64494061	64494062	12	chr10	64304743	64304744	.	-	-188993
chr10	64530697	64531252	MACS_peak_1235	31.84	0.000654636	64531038	64531039	16	chr10	64304743	64304744	.	-	-225954
chr10	64949584	64950084	MACS_peak_1236	31.56	0.000698232	64949835	64949836	13	chr10	65120366	65120367	.	-	170283
chr10	65060574	65060775	MACS_peak_1237	52.01	6.29506e-06	65060673	65060674	12	chr10	65120366	65120367	.	-	59592
chr10	65459809	65459987	MACS_peak_1238	35.15	0.000305492	65459897	65459898	8	chr10	65120366	65120367	.	-	-339443
chr10	66104925	66105346	MACS_peak_1239	36.88	0.000205116	66105183	66105184	11	chr10	66170505	66170506	.	-	65160
chr10	66480411	66480910	MACS_peak_1240	41.61	6.9024e-05	66480793	66480794	15	chr10	66483553	66483554	.	+	-2644
chr10	66511251	66512361	MACS_peak_1241	67.36	1.83654e-07	66511806	66511807	16	chr10	66483553	66483554	.	+	27698
chr10	66529656	66530100	MACS_peak_1242	33.44	0.000452898	66529897	66529898	10	chr10	66483553	66483554	.	+	46103
chr10	66568717	66569445	MACS_peak_1243	34.65	0.000342768	66569041	66569042	16	chr10	66640918	66640919	.	+	-71474
chr10	66802129	66802775	MACS_peak_1244	41.75	6.68344e-05	66802297	66802298	20	chr10	66920257	66920258	.	-	117483
chr10	66814892	66815398	MACS_peak_1245	30.89	0.000814704	66815144	66815145	11	chr10	66920257	66920258	.	-	104860
chr10	66834316	66834513	MACS_peak_1246	36.73	0.000212324	66834413	66834414	8	chr10	66920257	66920258	.	-	85745
chr10	66903932	66904325	MACS_peak_1247	41.17	7.63836e-05	66904202	66904203	12	chr10	66920257	66920258	.	-	15933
chr10	67073149	67073632	MACS_peak_1248	32.29	0.000590201	67073452	67073453	8	chr10	67096125	67096126	.	+	-22494
chr10	67085709	67085959	MACS_peak_1249	34.95	0.00031989	67085835	67085836	9	chr10	67096125	67096126	.	+	-10167
chr10	67311546	67312117	MACS_peak_1250	46.7	2.13796e-05	67311855	67311856	11	chr10	67285304	67285305	.	-	-26242
chr10	67323837	67324695	MACS_peak_1251	56.86	2.06063e-06	67324451	67324452	23	chr10	67285304	67285305	.	-	-38533
chr10	67330118	67330832	MACS_peak_1252	30.84	0.000824138	67330385	67330386	16	chr10	67285304	67285305	.	-	-44814
chr10	67373402	67374118	MACS_peak_1253	30.15	0.000966051	67373715	67373716	21	chr10	67285304	67285305	.	-	-88098
chr10	67409457	67410099	MACS_peak_1254	31.56	0.000698232	67409572	67409573	9	chr10	67285304	67285305	.	-	-124153
chr10	67440042	67440703	MACS_peak_1255	49	1.25893e-05	67440456	67440457	24	chr10	67535475	67535476	.	+	-94773
chr10	67597023	67597413	MACS_peak_1256	46.43	2.2751e-05	67597198	67597199	12	chr10	67572042	67572043	.	+	24981
chr10	67708198	67708761	MACS_peak_1257	33.63	0.000433511	67708497	67708498	7	chr10	67572042	67572043	.	+	136156
chr10	67870365	67870892	MACS_peak_1258	32.93	0.000509331	67870663	67870664	11	chr10	67912661	67912662	.	-	41770
chr10	67998425	67998982	MACS_peak_1259	31.98	0.00063387	67998714	67998715	10	chr10	67979570	67979571	.	+	18855
chr10	68024631	68025116	MACS_peak_1260	38.69	0.000135207	68024806	68024807	7	chr10	68026625	68026626	.	-	1510
chr10	68223641	68224323	MACS_peak_1261	53.44	4.52898e-06	68223990	68223991	18	chr10	68278725	68278726	.	-	54403
chr10	68249900	68250366	MACS_peak_1262	33.39	0.000458142	68250061	68250062	9	chr10	68278725	68278726	.	-	28360
chr10	68277399	68278007	MACS_peak_1263	50.05	9.88553e-06	68277683	68277684	13	chr10	68278725	68278726	.	-	719
chr10	68354686	68355231	MACS_peak_1264	32.27	0.000592925	68354990	68354991	13	chr10	68278725	68278726	.	-	-75961
chr10	68391825	68392569	MACS_peak_1265	41.75	6.68344e-05	68392260	68392261	18	chr10	68278725	68278726	.	-	-113100
chr10	68609502	68609990	MACS_peak_1266	36.39	0.000229615	68609801	68609802	8	chr10	68541895	68541896	.	-	-67607
chr10	68610370	68611132	MACS_peak_1267	51.92	6.42688e-06	68610871	68610872	16	chr10	68541895	68541896	.	-	-68475
chr10	68629079	68629646	MACS_peak_1268	30.19	0.000957194	68629365	68629366	17	chr10	68541895	68541896	.	-	-87184
chr10	68695175	68696489	MACS_peak_1269	246.66	2.15774e-25	68695630	68695631	29	chr10	68723746	68723747	.	+	-27258
chr10	68811256	68812102	MACS_peak_1270	60.08	9.81748e-07	68811587	68811588	18	chr10	68723746	68723747	.	+	87510
chr10	68969959	68970449	MACS_peak_1271	38.34	0.000146555	68970224	68970225	11	chr10	69132882	69132883	.	+	-162434
chr10	68983334	68983715	MACS_peak_1272	40.83	8.26038e-05	68983542	68983543	12	chr10	69132882	69132883	.	+	-149168
chr10	68989832	68990722	MACS_peak_1273	31.27	0.000746449	68990257	68990258	15	chr10	69132882	69132883	.	+	-142161
chr10	69005223	69005668	MACS_peak_1274	46.94	2.02302e-05	69005418	69005419	15	chr10	69132882	69132883	.	+	-127215
chr10	69186073	69186371	MACS_peak_1275	32.02	0.000628058	69186208	69186209	8	chr10	69213097	69213098	.	-	26727
chr10	69258097	69258679	MACS_peak_1276	58.53	1.40281e-06	69258419	69258420	14	chr10	69213097	69213098	.	-	-45000
chr10	69259261	69259742	MACS_peak_1277	32.42	0.000572796	69259425	69259426	8	chr10	69213097	69213098	.	-	-46164
chr10	69417533	69418306	MACS_peak_1278	92.18	6.05341e-10	69417758	69417759	18	chr10	69352937	69352938	.	-	-64596
chr10	69431987	69433007	MACS_peak_1279	93.04	4.96592e-10	69432651	69432652	29	chr10	69352937	69352938	.	-	-79050
chr10	69451998	69452650	MACS_peak_1280	53.1	4.89779e-06	69452334	69452335	16	chr10	69533772	69533773	.	+	-81123
chr10	69455203	69455570	MACS_peak_1281	31.56	0.000698232	69455448	69455449	17	chr10	69533772	69533773	.	+	-78203
chr10	69533439	69534020	MACS_peak_1282	76.65	2.16272e-08	69533728	69533729	12	chr10	69533772	69533773	.	+	0
chr10	69551184	69551972	MACS_peak_1283	30.88	0.000816582	69551365	69551366	20	chr10	69533772	69533773	.	+	17412
chr10	69555390	69556099	MACS_peak_1284	33.34	0.000463447	69555660	69555661	18	chr10	69533772	69533773	.	+	21618
chr10	69620030	69620314	MACS_peak_1285	31.7	0.000676083	69620198	69620199	8	chr10	69533772	69533773	.	+	86258
chr10	69633982	69634221	MACS_peak_1286	36.73	0.000212324	69634100	69634101	10	chr10	69533772	69533773	.	+	100210
chr10	69649158	69649465	MACS_peak_1287	38.86	0.000130017	69649275	69649276	11	chr10	69533772	69533773	.	+	115386
chr10	69651452	69652131	MACS_peak_1288	99.63	1.08893e-10	69651997	69651998	16	chr10	69533772	69533773	.	+	117680
chr10	69679345	69679646	MACS_peak_1289	36.24	0.000237684	69679522	69679523	13	chr10	69533772	69533773	.	+	145573
chr10	69705319	69705800	MACS_peak_1290	59.31	1.1722e-06	69705652	69705653	23	chr10	69533772	69533773	.	+	171547
chr10	69706044	69706606	MACS_peak_1291	36.45	0.000226464	69706259	69706260	18	chr10	69533772	69533773	.	+	172272
chr10	69712618	69713192	MACS_peak_1292	39.2	0.000120226	69712962	69712963	8	chr10	69533772	69533773	.	+	178846
chr10	69720653	69721246	MACS_peak_1293	47	1.99526e-05	69720923	69720924	18	chr10	69533772	69533773	.	+	186881
chr10	69746829	69747829	MACS_peak_1294	40.19	9.57194e-05	69747339	69747340	26	chr10	69533772	69533773	.	+	213057
chr10	69763114	69763849	MACS_peak_1295	33.86	0.00041115	69763648	69763649	12	chr10	69533772	69533773	.	+	229342
chr10	69766038	69766589	MACS_peak_1296	37.57	0.000174985	69766262	69766263	20	chr10	69533772	69533773	.	+	232266
chr10	69834141	69834521	MACS_peak_1297	35.34	0.000292415	69834388	69834389	15	chr10	70097121	70097122	.	+	-262601
chr10	69877178	69877790	MACS_peak_1298	53.1	4.89779e-06	69877363	69877364	10	chr10	70097121	70097122	.	+	-219332
chr10	69896615	69897324	MACS_peak_1299	31.97	0.000635331	69896758	69896759	19	chr10	70097121	70097122	.	+	-199798
chr10	69900782	69900945	MACS_peak_1300	36.99	0.000199986	69900862	69900863	8	chr10	70097121	70097122	.	+	-196177
chr10	69908240	69908712	MACS_peak_1301	32.54	0.000557186	69908405	69908406	10	chr10	70097121	70097122	.	+	-188410
chr10	69973018	69973303	MACS_peak_1302	33.15	0.000484172	69973162	69973163	9	chr10	70097121	70097122	.	+	-123819
chr10	70098011	70098986	MACS_peak_1303	45.02	3.14775e-05	70098774	70098775	8	chr10	70097121	70097122	.	+	890
chr10	70139073	70139510	MACS_peak_1304	42.34	5.83445e-05	70139181	70139182	11	chr10	70097121	70097122	.	+	41952
chr10	70271554	70272234	MACS_peak_1305	42.21	6.01174e-05	70271808	70271809	20	chr10	70284952	70284953	.	-	12719
chr10	70306090	70306800	MACS_peak_1306	30.84	0.000824138	70306500	70306501	13	chr10	70288175	70288176	.	-	-17915
chr10	70357156	70357377	MACS_peak_1307	36.73	0.000212324	70357265	70357266	9	chr10	70288175	70288176	.	-	-68981
chr10	70372988	70373461	MACS_peak_1308	39.56	0.000110662	70373270	70373271	9	chr10	70440668	70440669	.	+	-67208
chr10	70408174	70409478	MACS_peak_1309	62.41	5.74116e-07	70409109	70409110	16	chr10	70440668	70440669	.	+	-31191
chr10	70441464	70441915	MACS_peak_1310	35.34	0.000292415	70441794	70441795	15	chr10	70440668	70440669	.	+	796
chr10	70442573	70442848	MACS_peak_1311	34.06	0.000392645	70442672	70442673	10	chr10	70440668	70440669	.	+	1905
chr10	70494770	70495386	MACS_peak_1312	31.88	0.000648634	70495179	70495180	11	chr10	70501502	70501503	.	-	6117
chr10	70597975	70598530	MACS_peak_1313	34.11	0.00038815	70598212	70598213	10	chr10	70655964	70655965	.	-	57435
chr10	70644250	70644841	MACS_peak_1314	31.64	0.000685488	70644522	70644523	19	chr10	70655964	70655965	.	-	11124
chr10	70685132	70685518	MACS_peak_1315	46.8	2.0893e-05	70685329	70685330	9	chr10	70655964	70655965	.	-	-29168
chr10	70714996	70715357	MACS_peak_1316	34.14	0.000385478	70715148	70715149	7	chr10	70655964	70655965	.	-	-59032
chr10	70728769	70729292	MACS_peak_1317	42.71	5.35797e-05	70729138	70729139	8	chr10	70655964	70655965	.	-	-72805
chr10	70770938	70771261	MACS_peak_1318	37.33	0.000184927	70771139	70771140	11	chr10	70868669	70868670	.	+	-97409
chr10	70849423	70850109	MACS_peak_1319	40.62	8.66962e-05	70849818	70849819	25	chr10	70868669	70868670	.	+	-18561
chr10	70851432	70852164	MACS_peak_1320	43.53	4.43609e-05	70851714	70851715	14	chr10	70868669	70868670	.	+	-16506
chr10	70859007	70859409	MACS_peak_1321	30.38	0.00091622	70859122	70859123	12	chr10	70868669	70868670	.	+	-9261
chr10	70986816	70987257	MACS_peak_1322	35.63	0.000273527	70987055	70987056	10	chr10	71082876	71082877	.	+	-95620
chr10	71021004	71021730	MACS_peak_1323	65.15	3.05492e-07	71021390	71021391	23	chr10	71082876	71082877	.	+	-61147
chr10	71142007	71142307	MACS_peak_1324	31.86	0.000651628	71142122	71142123	10	chr10	71159699	71159700	.	-	17393
chr10	71184138	71184616	MACS_peak_1325	39.2	0.000120226	71184449	71184450	9	chr10	71159699	71159700	.	-	-24439
chr10	71485756	71486240	MACS_peak_1326	34.42	0.00036141	71485963	71485964	17	chr10	71347763	71347764	.	+	137993
chr10	71657897	71658347	MACS_peak_1327	72.34	5.83445e-08	71658179	71658180	16	chr10	71898036	71898037	.	+	-239690
chr10	71894426	71894840	MACS_peak_1328	41.61	6.9024e-05	71894578	71894579	15	chr10	71898036	71898037	.	+	-3197
chr10	72074116	72075020	MACS_peak_1329	41.75	6.68344e-05	72074495	72074496	12	chr10	71980693	71980694	.	-	-93423
chr10	72561297	72561501	MACS_peak_1330	52.01	6.29506e-06	72561398	72561399	11	chr10	72527550	72527551	.	+	33747
chr10	74163191	74163666	MACS_peak_1331	41.46	7.14496e-05	74163444	74163445	11	chr10	73690804	73690805	.	-	-472387
chr10	74258573	74258893	MACS_peak_1332	30.24	0.000946237	74258686	74258687	6	chr10	73690804	73690805	.	-	-567769
chr10	74318364	74318546	MACS_peak_1333	36.73	0.000212324	74318454	74318455	8	chr10	74863418	74863419	.	-	544873
chr10	74547786	74548269	MACS_peak_1334	31.64	0.000685488	74547990	74547991	21	chr10	74863418	74863419	.	-	315150
chr10	74561623	74561928	MACS_peak_1335	31.44	0.000717794	74561741	74561742	10	chr10	74863418	74863419	.	-	301491
chr10	74596758	74597519	MACS_peak_1336	79.6	1.09648e-08	74597147	74597148	15	chr10	74863418	74863419	.	-	265900
chr10	75042095	75042408	MACS_peak_1337	30.79	0.000833681	75042286	75042287	9	chr10	75037058	75037059	.	+	5037
chr10	75073150	75073601	MACS_peak_1338	31.56	0.000698232	75073402	75073403	15	chr10	75060896	75060897	.	+	12254
chr10	75111996	75112619	MACS_peak_1339	32.89	0.000514044	75112265	75112266	10	chr10	75060896	75060897	.	+	51100
chr10	75212427	75213162	MACS_peak_1340	31.55	0.000699842	75212796	75212797	16	chr10	75212073	75212074	.	+	354
chr10	75476395	75477025	MACS_peak_1341	61.87	6.5013e-07	75476812	75476813	18	chr10	75442620	75442621	.	+	33775
chr10	75559449	75559992	MACS_peak_1342	35.63	0.000273527	75559753	75559754	10	chr10	75560329	75560330	.	-	338
chr10	75598450	75598733	MACS_peak_1343	39.41	0.000114551	75598614	75598615	10	chr10	75590652	75590653	.	-	-7798
chr10	75760652	75761056	MACS_peak_1344	43.28	4.69894e-05	75760865	75760866	10	chr10	75764356	75764357	.	-	3301
chr10	75809860	75810403	MACS_peak_1345	31.87	0.00065013	75810143	75810144	18	chr10	75798583	75798584	.	-	-11277
chr10	75820562	75821004	MACS_peak_1346	37.57	0.000174985	75820810	75820811	16	chr10	75822542	75822543	.	-	1539
chr10	76144158	76144818	MACS_peak_1347	53.01	5.00035e-06	76144337	76144338	8	chr10	76147451	76147452	.	+	-2634
chr10	76237325	76237857	MACS_peak_1348	69.06	1.24165e-07	76237599	76237600	11	chr10	76237864	76237865	.	-	8
chr10	76251092	76251555	MACS_peak_1349	33.59	0.000437522	76251360	76251361	11	chr10	76253853	76253854	.	+	-2299
chr10	76306153	76306659	MACS_peak_1350	30.38	0.00091622	76306502	76306503	12	chr10	76293165	76293166	.	+	12988
chr10	76617324	76617883	MACS_peak_1351	32.93	0.000509331	76617619	76617620	14	chr10	76623629	76623630	.	-	5747
chr10	77327973	77328960	MACS_peak_1352	43.96	4.01791e-05	77328162	77328163	14	chr10	77259300	77259301	.	+	68673
chr10	77523819	77524264	MACS_peak_1353	47.92	1.61436e-05	77524143	77524144	11	chr10	77530252	77530253	.	+	-5989
chr10	77547343	77547863	MACS_peak_1354	36.3	0.000234423	77547752	77547753	7	chr10	77530252	77530253	.	+	17091
chr10	77694547	77694787	MACS_peak_1355	36.73	0.000212324	77694666	77694667	11	chr10	77690756	77690757	.	-	-3791
chr10	77818372	77819182	MACS_peak_1356	59.31	1.1722e-06	77818740	77818741	12	chr10	77814852	77814853	.	+	3520
chr10	77837664	77838878	MACS_peak_1357	67.2	1.90546e-07	77838005	77838006	20	chr10	77829467	77829468	.	+	8197
chr10	77923064	77923417	MACS_peak_1358	43.33	4.64515e-05	77923240	77923241	11	chr10	77913850	77913851	.	-	-9214
chr10	77963956	77964149	MACS_peak_1359	34.24	0.000376704	77964051	77964052	8	chr10	77970562	77970563	.	-	6414
chr10	78315382	78315901	MACS_peak_1360	51.81	6.59174e-06	78315600	78315601	16	chr10	78314165	78314166	.	+	1217
chr10	78404843	78405217	MACS_peak_1361	33.14	0.000485289	78405059	78405060	9	chr10	78408544	78408545	.	-	3328
chr10	78574445	78574922	MACS_peak_1362	46.26	2.36592e-05	78574624	78574625	11	chr10	78574500	78574501	.	+	0
chr10	79535270	79536065	MACS_peak_1363	58.53	1.40281e-06	79535853	79535854	9	chr10	79533786	79533787	.	-	-1484
chr10	79543232	79543735	MACS_peak_1364	37.44	0.000180302	79543451	79543452	8	chr10	79533786	79533787	.	-	-9446
chr10	79598319	79599153	MACS_peak_1365	52.86	5.17607e-06	79598973	79598974	12	chr10	79587330	79587331	.	-	-10989
chr10	79617105	79617929	MACS_peak_1366	70.92	8.09096e-08	79617337	79617338	10	chr10	79614024	79614025	.	-	-3081
chr10	79692057	79692584	MACS_peak_1367	35.63	0.000273527	79692282	79692283	12	chr10	79689020	79689021	.	+	3037
chr10	79754388	79755004	MACS_peak_1368	41.61	6.9024e-05	79754705	79754706	11	chr10	79755119	79755120	.	+	-116
chr10	79768821	79769239	MACS_peak_1369	43.33	4.64515e-05	79769137	79769138	10	chr10	79766951	79766952	.	-	-1870
chr10	79799157	79799916	MACS_peak_1370	106.51	2.23357e-11	79799492	79799493	20	chr10	79793572	79793573	.	+	5585
chr10	79844920	79845241	MACS_peak_1371	32.64	0.000544503	79845118	79845119	10	chr10	79854427	79854428	.	+	-9187
chr10	79937405	79937948	MACS_peak_1372	53.44	4.52898e-06	79937834	79937835	20	chr10	79927043	79927044	.	+	10362
chr10	79983377	79984059	MACS_peak_1373	90.93	8.07235e-10	79983935	79983936	19	chr10	79984329	79984330	.	-	271
chr10	80173724	80174178	MACS_peak_1374	34.19	0.000381066	80173898	80173899	9	chr10	80172944	80172945	.	+	780
chr10	80226891	80227929	MACS_peak_1375	72.58	5.52077e-08	80227175	80227176	7	chr10	80226434	80226435	.	+	457
chr10	80247726	80248250	MACS_peak_1376	34	0.000398107	80247976	80247977	10	chr10	80249121	80249122	.	+	-872
chr10	80299121	80300121	MACS_peak_1377	58.37	1.45546e-06	80299419	80299420	15	chr10	80295977	80295978	.	+	3144
chr10	80300256	80301697	MACS_peak_1378	103.48	4.48745e-11	80301079	80301080	10	chr10	80295977	80295978	.	+	4279
chr10	80477440	80477949	MACS_peak_1379	47	1.99526e-05	80477631	80477632	17	chr10	80476352	80476353	.	+	1088
chr10	80516150	80516482	MACS_peak_1380	36.24	0.000237684	80516265	80516266	11	chr10	80508769	80508770	.	+	7381
chr10	80656548	80657360	MACS_peak_1381	75.45	2.85102e-08	80656918	80656919	18	chr10	80657070	80657071	.	-	0
chr10	80983297	80983675	MACS_peak_1382	43.33	4.64515e-05	80983527	80983528	11	chr10	80954709	80954710	.	-	-28588
chr10	81010204	81011182	MACS_peak_1383	50.92	8.09096e-06	81010533	81010534	21	chr10	81014944	81014945	.	-	3763
chr10	81014275	81014793	MACS_peak_1384	75.5	2.81838e-08	81014636	81014637	14	chr10	81014944	81014945	.	-	152
chr10	81245306	81246127	MACS_peak_1385	93.65	4.31519e-10	81245759	81245760	19	chr10	81252935	81252936	.	+	-6809
chr10	81267093	81267605	MACS_peak_1386	36.83	0.000207491	81267302	81267303	8	chr10	81266933	81266934	.	-	-160
chr10	81400983	81401272	MACS_peak_1387	32.8	0.000524807	81401100	81401101	10	chr10	81393051	81393052	.	+	7932
chr10	81520399	81521519	MACS_peak_1388	33.45	0.000451856	81520669	81520670	16	chr10	81524224	81524225	.	-	2706
chr10	81604524	81605124	MACS_peak_1389	64.62	3.45144e-07	81604841	81604842	21	chr10	81606270	81606271	.	+	-1147
chr10	82171596	82171962	MACS_peak_1390	33.75	0.000421697	82171857	82171858	11	chr10	82178235	82178236	.	+	-6274
chr10	82354784	82355349	MACS_peak_1391	33.52	0.000444631	82355043	82355044	6	chr10	82378593	82378594	.	+	-23245
chr10	82760468	82761217	MACS_peak_1392	35.63	0.000273527	82760782	82760783	9	chr10	82764143	82764144	.	-	2927
chr10	82859999	82860415	MACS_peak_1393	35.34	0.000292415	82860101	82860102	14	chr10	82859206	82859207	.	+	793
chr10	82963112	82963580	MACS_peak_1394	47.02	1.98609e-05	82963401	82963402	17	chr10	82954344	82954345	.	+	8768
chr10	83048651	83049108	MACS_peak_1395	32.49	0.000563638	83048832	83048833	8	chr10	82985498	82985499	.	+	63153
chr10	83064440	83064945	MACS_peak_1396	30.34	0.000924698	83064697	83064698	11	chr10	83142037	83142038	.	-	77093
chr10	83081794	83082269	MACS_peak_1397	30.19	0.000957194	83082076	83082077	14	chr10	83142037	83142038	.	-	59769
chr10	83136534	83137197	MACS_peak_1398	41.42	7.21107e-05	83136734	83136735	8	chr10	83142037	83142038	.	-	4841
chr10	83360290	83360525	MACS_peak_1399	30.53	0.000885116	83360406	83360407	11	chr10	83360221	83360222	.	+	69
chr10	83501282	83501860	MACS_peak_1400	36.45	0.000226464	83501522	83501523	14	chr10	83534139	83534140	.	-	32280
chr10	83524119	83524941	MACS_peak_1401	75.45	2.85102e-08	83524711	83524712	13	chr10	83534139	83534140	.	-	9199
chr10	83730873	83731080	MACS_peak_1402	31.82	0.000657658	83730975	83730976	9	chr10	83722865	83722866	.	+	8008
chr10	83758208	83758694	MACS_peak_1403	36.79	0.000209411	83758508	83758509	10	chr10	83722865	83722866	.	+	35343
chr10	83783833	83784647	MACS_peak_1404	59.31	1.1722e-06	83784425	83784426	13	chr10	83722865	83722866	.	+	60968
chr10	84055934	84056703	MACS_peak_1405	31.87	0.00065013	84056355	84056356	14	chr10	84061758	84061759	.	+	-5056
chr10	84090205	84090808	MACS_peak_1406	41.17	7.63836e-05	84090633	84090634	9	chr10	84061758	84061759	.	+	28447
chr10	84404233	84404569	MACS_peak_1407	51.91	6.44169e-06	84404451	84404452	13	chr10	84440596	84440597	.	-	36028
chr10	84410705	84411181	MACS_peak_1408	49.63	1.08893e-05	84410884	84410885	15	chr10	84440596	84440597	.	-	29416
chr10	84432015	84432816	MACS_peak_1409	56.6	2.18776e-06	84432485	84432486	16	chr10	84440596	84440597	.	-	7781
chr10	84438377	84439073	MACS_peak_1410	30.19	0.000957194	84438701	84438702	16	chr10	84440596	84440597	.	-	1524
chr10	84475433	84475980	MACS_peak_1411	57.02	1.98609e-06	84475714	84475715	11	chr10	84488293	84488294	.	+	-12314
chr10	84532482	84532659	MACS_peak_1412	30.53	0.000885116	84532569	84532570	8	chr10	84534035	84534036	.	-	1377
chr10	84899923	84900722	MACS_peak_1413	36.9	0.000204174	84900276	84900277	17	chr10	84917616	84917617	.	+	-16895
chr10	84936756	84937065	MACS_peak_1414	31.11	0.000774462	84936860	84936861	8	chr10	84917616	84917617	.	+	19140
chr10	84943042	84943542	MACS_peak_1415	41.17	7.63836e-05	84943385	84943386	14	chr10	84917616	84917617	.	+	25426
chr10	85234720	85235287	MACS_peak_1416	35.97	0.00025293	85235000	85235001	16	chr10	85284332	85284333	.	-	49046
chr10	85598960	85599472	MACS_peak_1417	30.53	0.000885116	85599166	85599167	9	chr10	85386814	85386815	.	+	212146
chr10	85957806	85958339	MACS_peak_1418	38.5	0.000141254	85958074	85958075	8	chr10	85957822	85957823	.	-	0
chr10	85959777	85960333	MACS_peak_1419	35.97	0.00025293	85959909	85959910	17	chr10	85957822	85957823	.	-	-1955
chr10	86423604	86424163	MACS_peak_1420	35.34	0.000292415	86423879	86423880	10	chr10	86498895	86498896	.	-	74733
chr10	86725838	86726319	MACS_peak_1421	38.98	0.000126474	86726004	86726005	11	chr10	86732408	86732409	.	-	6090
chr10	86877790	86878460	MACS_peak_1422	34.42	0.00036141	86877926	86877927	14	chr10	86908761	86908762	.	+	-30302
chr10	86936964	86937617	MACS_peak_1423	31.55	0.000699842	86937151	86937152	19	chr10	86909479	86909480	.	+	27485
chr10	87061253	87062393	MACS_peak_1424	63.85	4.12098e-07	87062130	87062131	18	chr10	87058045	87058046	.	+	3208
chr10	87164309	87164869	MACS_peak_1425	47.55	1.75792e-05	87164745	87164746	15	chr10	87058045	87058046	.	+	106264
chr10	87207449	87207987	MACS_peak_1426	32.73	0.000533335	87207766	87207767	11	chr10	87289493	87289494	.	+	-81507
chr10	87431423	87431708	MACS_peak_1427	33.15	0.000484172	87431545	87431546	8	chr10	87493659	87493660	.	-	61952
chr10	87493028	87493337	MACS_peak_1428	31.11	0.000774462	87493226	87493227	7	chr10	87493659	87493660	.	-	323
chr10	88287734	88287977	MACS_peak_1429	35.15	0.000305492	88287854	88287855	10	chr10	88201093	88201094	.	+	86641
chr10	88356301	88356830	MACS_peak_1430	33.68	0.000428549	88356698	88356699	6	chr10	88379079	88379080	.	-	22250
chr10	88710421	88710819	MACS_peak_1431	31.41	0.00072277	88710578	88710579	9	chr10	88710126	88710127	.	-	-295
chr10	89390104	89390614	MACS_peak_1432	32.93	0.000509331	89390495	89390496	15	chr10	89344761	89344762	.	-	-45343
chr10	89476845	89477237	MACS_peak_1433	30.15	0.000966051	89476963	89476964	10	chr10	89443966	89443967	.	-	-32879
chr10	89543632	89543933	MACS_peak_1434	31.77	0.000665273	89543737	89543738	8	chr10	89533584	89533585	.	-	-10048
chr10	89628848	89629397	MACS_peak_1435	35.11	0.000308319	89629162	89629163	11	chr10	89621252	89621253	.	-	-7596
chr10	89873540	89874442	MACS_peak_1436	49.97	1.00693e-05	89874124	89874125	11	chr10	89873509	89873510	.	+	31
chr10	90336244	90336933	MACS_peak_1437	50.63	8.64968e-06	90336549	90336550	17	chr10	90450910	90450911	.	+	-113978
chr10	90539868	90540452	MACS_peak_1438	42.53	5.5847e-05	90540255	90540256	21	chr10	90450910	90450911	.	+	88958
chr10	90692790	90693384	MACS_peak_1439	81.05	7.85236e-09	90692971	90692972	12	chr10	90450910	90450911	.	+	241880
chr10	90875548	90876175	MACS_peak_1440	30.12	0.000972747	90875920	90875921	6	chr10	91005741	91005742	.	+	-129567
chr10	90902211	90902370	MACS_peak_1441	36.58	0.000219786	90902289	90902290	8	chr10	91005741	91005742	.	+	-103372
chr10	90933190	90933618	MACS_peak_1442	37	0.000199526	90933496	90933497	9	chr10	91005741	91005742	.	+	-72124
chr10	90936642	90937127	MACS_peak_1443	43.26	4.72063e-05	90936836	90936837	10	chr10	91005741	91005742	.	+	-68615
chr10	91089496	91089810	MACS_peak_1444	45.9	2.5704e-05	91089605	91089606	15	chr10	91082940	91082941	.	+	6556
chr10	91225968	91226671	MACS_peak_1445	39.2	0.000120226	91226412	91226413	19	chr10	91171581	91171582	.	-	-54387
chr10	91275606	91276364	MACS_peak_1446	38.75	0.000133352	91276046	91276047	20	chr10	91171581	91171582	.	-	-104025
chr10	91324621	91325013	MACS_peak_1447	43.33	4.64515e-05	91324888	91324889	10	chr10	91171581	91171582	.	-	-153040
chr10	91583078	91583538	MACS_peak_1448	71.19	7.60326e-08	91583212	91583213	14	chr10	91171581	91171582	.	-	-411497
chr10	91865399	91865738	MACS_peak_1449	32.04	0.000625173	91865616	91865617	8	chr10	92071814	92071815	.	-	206077
chr10	92093577	92093975	MACS_peak_1450	30.85	0.000822243	92093865	92093866	7	chr10	92101926	92101927	.	-	7952
chr10	92307878	92308278	MACS_peak_1451	31.27	0.000746449	92308188	92308189	8	chr10	92375372	92375373	.	-	67095
chr10	92732510	92732749	MACS_peak_1452	45.17	3.04089e-05	92732628	92732629	12	chr10	92722419	92722420	.	-	-10091
chr10	92754078	92754744	MACS_peak_1453	47	1.99526e-05	92754419	92754420	8	chr10	92722419	92722420	.	-	-31659
chr10	92888526	92889288	MACS_peak_1454	31.56	0.000698232	92888839	92888840	8	chr10	92722419	92722420	.	-	-166107
chr10	93195221	93195700	MACS_peak_1455	37.03	0.000198153	93195518	93195519	9	chr10	93162785	93162786	.	+	32436
chr10	93259397	93259965	MACS_peak_1456	39.59	0.000109901	93259726	93259727	8	chr10	93311134	93311135	.	-	51170
chr10	93289400	93289833	MACS_peak_1457	34.4	0.000363078	93289700	93289701	8	chr10	93311134	93311135	.	-	21302
chr10	93544742	93545310	MACS_peak_1458	54.68	3.40408e-06	93544950	93544951	13	chr10	93540632	93540633	.	+	4110
chr10	93593034	93593455	MACS_peak_1459	59.08	1.23595e-06	93593266	93593267	13	chr10	93589705	93589706	.	-	-3329
chr10	93645646	93646235	MACS_peak_1460	35.02	0.000314775	93645909	93645910	8	chr10	93640681	93640682	.	+	4965
chr10	94338996	94339392	MACS_peak_1461	30.95	0.000803526	94339115	94339116	11	chr10	94311949	94311950	.	+	27047
chr10	94415037	94415429	MACS_peak_1462	30.15	0.000966051	94415314	94415315	11	chr10	94408891	94408892	.	+	6146
chr10	94433146	94433782	MACS_peak_1463	35.12	0.00030761	94433462	94433463	18	chr10	94408891	94408892	.	+	24255
chr10	94550141	94550628	MACS_peak_1464	111.86	6.51628e-12	94550303	94550304	16	chr10	94586198	94586199	.	-	35571
chr10	94610449	94611145	MACS_peak_1465	42.22	5.99791e-05	94610787	94610788	21	chr10	94612083	94612084	.	-	939
chr10	94930137	94930640	MACS_peak_1466	31.07	0.000781628	94930420	94930421	9	chr10	94944577	94944578	.	-	13938
chr10	95024449	95024915	MACS_peak_1467	32.36	0.000580764	95024638	95024639	10	chr10	94948590	94948591	.	+	75859
chr10	95044476	95045016	MACS_peak_1468	53.1	4.89779e-06	95044705	95044706	16	chr10	94948590	94948591	.	+	95886
chr10	95083766	95084461	MACS_peak_1469	39.32	0.00011695	95084101	95084102	8	chr10	94948590	94948591	.	+	135176
chr10	95117709	95118481	MACS_peak_1470	65.09	3.09742e-07	95118215	95118216	31	chr10	94948590	94948591	.	+	169119
chr10	95143433	95143946	MACS_peak_1471	36.45	0.000226464	95143794	95143795	16	chr10	95324096	95324097	.	-	180151
chr10	95227631	95228338	MACS_peak_1472	44.21	3.79315e-05	95227934	95227935	23	chr10	95324096	95324097	.	-	95759
chr10	95322254	95322561	MACS_peak_1473	31.28	0.000744732	95322373	95322374	9	chr10	95324096	95324097	.	-	1536
chr10	95323569	95324086	MACS_peak_1474	41.6	6.91831e-05	95323757	95323758	9	chr10	95324096	95324097	.	-	11
chr10	95637454	95637924	MACS_peak_1475	39.78	0.000105196	95637689	95637690	8	chr10	95603792	95603793	.	+	33662
chr10	96244007	96244322	MACS_peak_1476	47.92	1.61436e-05	96244128	96244129	16	chr10	96164331	96164332	.	+	79676
chr10	96571308	96572175	MACS_peak_1477	31.97	0.000635331	96571616	96571617	16	chr10	96617001	96617002	.	+	-44827
chr10	96634216	96634663	MACS_peak_1478	34.67	0.000341193	96634381	96634382	10	chr10	96617001	96617002	.	+	17215
chr10	96639935	96640344	MACS_peak_1479	30.11	0.00097499	96640036	96640037	8	chr10	96617001	96617002	.	+	22934
chr10	96731314	96731977	MACS_peak_1480	31.97	0.000635331	96731451	96731452	22	chr10	96617001	96617002	.	+	114313
chr10	96886225	96886538	MACS_peak_1481	30.79	0.000833681	96886432	96886433	9	chr10	96855669	96855670	.	-	-30556
chr10	96921625	96922065	MACS_peak_1482	35.17	0.000304089	96921724	96921725	8	chr10	96855669	96855670	.	-	-65956
chr10	97165069	97165778	MACS_peak_1483	60.44	9.03649e-07	97165328	97165329	19	chr10	97423478	97423479	.	+	-257701
chr10	97204997	97205899	MACS_peak_1484	32.93	0.000509331	97205672	97205673	10	chr10	97423478	97423479	.	+	-217580
chr10	97689154	97689553	MACS_peak_1485	37.04	0.000197697	97689442	97689443	10	chr10	97693059	97693060	.	+	-3507
chr10	97753987	97754569	MACS_peak_1486	41.61	6.9024e-05	97754224	97754225	14	chr10	97744883	97744884	.	-	-9104
chr10	98053909	98054334	MACS_peak_1487	43.33	4.64515e-05	98054106	98054107	7	chr10	97744883	97744884	.	-	-309026
chr10	98278977	98279191	MACS_peak_1488	30.53	0.000885116	98279083	98279084	9	chr10	98486872	98486873	.	-	207682
chr10	98475408	98475728	MACS_peak_1489	30.24	0.000946237	98475558	98475559	8	chr10	98486872	98486873	.	-	11145
chr10	98491864	98492603	MACS_peak_1490	32.57	0.00055335	98491986	98491987	12	chr10	98486872	98486873	.	-	-4992
chr10	98495004	98495424	MACS_peak_1491	35.34	0.000292415	98495244	98495245	13	chr10	98486872	98486873	.	-	-8132
chr10	98734703	98735752	MACS_peak_1492	74.24	3.76704e-08	98735395	98735396	21	chr10	98915152	98915153	.	+	-179401
chr10	98760687	98761122	MACS_peak_1493	67.64	1.72187e-07	98760840	98760841	16	chr10	98915152	98915153	.	+	-154031
chr10	99262858	99263065	MACS_peak_1494	35.15	0.000305492	99262960	99262961	9	chr10	99263231	99263232	.	+	-167
chr10	99371219	99371786	MACS_peak_1495	31.87	0.00065013	99371413	99371414	15	chr10	99443730	99443731	.	+	-71945
chr10	99390961	99391544	MACS_peak_1496	31.55	0.000699842	99391205	99391206	19	chr10	99443730	99443731	.	+	-52187
chr10	99543258	99543605	MACS_peak_1497	35.27	0.000297167	99543487	99543488	11	chr10	99443730	99443731	.	+	99528
chr10	99592522	99593313	MACS_peak_1498	41.41	7.2277e-05	99593020	99593021	18	chr10	99443730	99443731	.	+	148792
chr10	99754505	99755402	MACS_peak_1499	44.93	3.21366e-05	99754879	99754880	16	chr10	99759657	99759658	.	-	4256
chr10	100071234	100071556	MACS_peak_1500	30.09	0.00097949	100071389	100071390	9	chr10	100015630	100015631	.	+	55604
chr10	100255581	100255960	MACS_peak_1501	36.24	0.000237684	100255804	100255805	12	chr10	100307184	100307185	.	-	51225
chr10	100413671	100414115	MACS_peak_1502	47.92	1.61436e-05	100413817	100413818	13	chr10	100397071	100397072	.	-	-16600
chr10	100520266	100520934	MACS_peak_1503	33.67	0.000429536	100520757	100520758	7	chr10	100488289	100488290	.	+	31977
chr10	101052356	101052950	MACS_peak_1504	31.87	0.00065013	101052684	101052685	6	chr10	100795923	100795924	.	-	-256433
chr10	102014844	102015496	MACS_peak_1505	53.6	4.36516e-06	102015187	102015188	20	chr10	101772692	101772693	.	+	242152
chr10	102089115	102089645	MACS_peak_1506	56.35	2.31739e-06	102089303	102089304	11	chr10	101772692	101772693	.	+	316423
chr10	102183866	102184659	MACS_peak_1507	33.57	0.000439542	102184345	102184346	14	chr10	102460198	102460199	.	+	-275540
chr10	102521767	102521923	MACS_peak_1508	43.33	4.64515e-05	102521844	102521845	8	chr10	102512222	102512223	.	+	9545
chr10	103101569	103101987	MACS_peak_1509	35.46	0.000284446	103101695	103101696	8	chr10	103121236	103121237	.	+	-19250
chr10	103367508	103368472	MACS_peak_1510	148.22	1.50661e-15	103367839	103367840	41	chr10	103367808	103367809	.	+	0
chr10	104665995	104666894	MACS_peak_1511	58	1.58489e-06	104666343	104666344	27	chr10	104471206	104471207	.	-	-194789
chr10	105078416	105078768	MACS_peak_1512	34.86	0.000326588	105078515	105078516	11	chr10	105040273	105040274	.	+	38143
chr10	105175243	105175435	MACS_peak_1513	37.94	0.000160694	105175338	105175339	10	chr10	105142941	105142942	.	-	-32302
chr10	105395614	105395917	MACS_peak_1514	47.27	1.87499e-05	105395780	105395781	12	chr10	105507138	105507139	.	-	111222
chr10	105507849	105508325	MACS_peak_1515	65.27	2.97167e-07	105508185	105508186	14	chr10	105507138	105507139	.	-	-711
chr10	105956782	105957216	MACS_peak_1516	33.71	0.000425598	105956898	105956899	11	chr10	105929742	105929743	.	-	-27040
chr10	106252624	106252944	MACS_peak_1517	50.8	8.31764e-06	106252783	106252784	16	chr10	106192769	106192770	.	-	-59855
chr10	106468711	106469343	MACS_peak_1518	47	1.99526e-05	106468926	106468927	10	chr10	106470310	106470311	.	+	-968
chr10	106469414	106469932	MACS_peak_1519	46.35	2.31739e-05	106469816	106469817	9	chr10	106470310	106470311	.	+	-379
chr10	106470368	106471114	MACS_peak_1520	41.08	7.7983e-05	106470822	106470823	7	chr10	106470767	106470768	.	-	0
chr10	106475011	106475476	MACS_peak_1521	31.6	0.000691831	106475299	106475300	10	chr10	106470767	106470768	.	-	-4244
chr10	106712512	106712984	MACS_peak_1522	31.87	0.00065013	106712824	106712825	19	chr10	106502737	106502738	.	+	209775
chr10	106815798	106816183	MACS_peak_1523	46.9	2.04174e-05	106815966	106815967	9	chr10	107123667	107123668	.	-	307485
chr10	107184811	107185279	MACS_peak_1524	39.93	0.000101625	107185069	107185070	8	chr10	107136974	107136975	.	+	47837
chr10	107487850	107488301	MACS_peak_1525	34.4	0.000363078	107488189	107488190	7	chr10	107486133	107486134	.	-	-1717
chr10	107703973	107704321	MACS_peak_1526	47.92	1.61436e-05	107704194	107704195	17	chr10	107720050	107720051	.	-	15730
chr10	108077290	108077956	MACS_peak_1527	77.4	1.8197e-08	108077688	108077689	14	chr10	108162400	108162401	.	+	-84445
chr10	108718606	108719567	MACS_peak_1528	48.12	1.5417e-05	108719408	108719409	23	chr10	108428067	108428068	.	+	290539
chr10	108938506	108938873	MACS_peak_1529	36.24	0.000237684	108938647	108938648	11	chr10	109010981	109010982	.	-	72109
chr10	109816386	109817125	MACS_peak_1530	33.61	0.000435512	109816722	109816723	15	chr10	110037778	110037779	.	-	220654
chr10	109941233	109941532	MACS_peak_1531	39.58	0.000110154	109941340	109941341	9	chr10	110037778	110037779	.	-	96247
chr10	110085556	110086130	MACS_peak_1532	44.09	3.89942e-05	110086016	110086017	11	chr10	110037778	110037779	.	-	-47778
chr10	110310438	110310960	MACS_peak_1533	41.17	7.63836e-05	110310769	110310770	15	chr10	110456203	110456204	.	-	145244
chr10	110338267	110338923	MACS_peak_1534	35.12	0.00030761	110338639	110338640	19	chr10	110456203	110456204	.	-	117281
chr10	110400205	110400732	MACS_peak_1535	36.45	0.000226464	110400438	110400439	16	chr10	110456203	110456204	.	-	55472
chr10	110674682	110675133	MACS_peak_1536	39.75	0.000105925	110675020	110675021	9	chr10	110745439	110745440	.	+	-70307
chr10	110676048	110676554	MACS_peak_1537	34.91	0.000322849	110676222	110676223	14	chr10	110745439	110745440	.	+	-68886
chr10	110679167	110679502	MACS_peak_1538	35.16	0.000304789	110679334	110679335	14	chr10	110745439	110745440	.	+	-65938
chr10	110889397	110890025	MACS_peak_1539	37.57	0.000174985	110889752	110889753	14	chr10	110892418	110892419	.	-	2394
chr10	110993026	110993298	MACS_peak_1540	36.24	0.000237684	110993166	110993167	12	chr10	111010065	111010066	.	-	16768
chr10	111010897	111011393	MACS_peak_1541	35.34	0.000292415	111011151	111011152	8	chr10	111010065	111010066	.	-	-832
chr10	111125029	111125655	MACS_peak_1542	41.46	7.14496e-05	111125368	111125369	11	chr10	111125851	111125852	.	+	-197
chr10	111360927	111361544	MACS_peak_1543	38.82	0.00013122	111361222	111361223	10	chr10	111298679	111298680	.	+	62248
chr10	111397132	111397942	MACS_peak_1544	38.41	0.000144212	111397400	111397401	19	chr10	111473192	111473193	.	+	-75251
chr10	111420845	111421483	MACS_peak_1545	41.44	7.17794e-05	111421162	111421163	10	chr10	111473192	111473193	.	+	-51710
chr10	111426695	111426886	MACS_peak_1546	30.53	0.000885116	111426789	111426790	8	chr10	111473192	111473193	.	+	-46307
chr10	111448672	111449123	MACS_peak_1547	34.4	0.000363078	111448927	111448928	8	chr10	111473192	111473193	.	+	-24070
chr10	111523344	111523809	MACS_peak_1548	58.26	1.49279e-06	111523457	111523458	13	chr10	111507661	111507662	.	-	-15683
chr10	111737036	111737799	MACS_peak_1549	54.72	3.37287e-06	111737395	111737396	15	chr10	111810780	111810781	.	+	-72982
chr10	111815493	111815877	MACS_peak_1550	32.4	0.00057544	111815607	111815608	8	chr10	111810780	111810781	.	+	4713
chr10	111840488	111841214	MACS_peak_1551	30.15	0.000966051	111840765	111840766	15	chr10	111810780	111810781	.	+	29708
chr10	111944873	111945493	MACS_peak_1552	32.93	0.000509331	111945277	111945278	10	chr10	111972664	111972665	.	+	-27172
chr10	111959896	111960274	MACS_peak_1553	32.84	0.000519996	111960161	111960162	11	chr10	111972664	111972665	.	+	-12391
chr10	112091465	112091892	MACS_peak_1554	31.56	0.000698232	112091768	112091769	13	chr10	112090472	112090473	.	-	-993
chr10	112107046	112107343	MACS_peak_1555	32.11	0.000615177	112107226	112107227	9	chr10	112101547	112101548	.	-	-5499
chr10	112222947	112224306	MACS_peak_1556	36.06	0.000247742	112223963	112223964	18	chr10	112271123	112271124	.	+	-46818
chr10	112363651	112363887	MACS_peak_1557	36.73	0.000212324	112363768	112363769	10	chr10	112271123	112271124	.	+	92528
chr10	112639761	112640281	MACS_peak_1558	31.56	0.000698232	112639961	112639962	14	chr10	112726888	112726889	.	+	-86608
chr10	112861795	112862075	MACS_peak_1559	33.6	0.000436516	112861916	112861917	8	chr10	112928501	112928502	.	+	-66427
chr10	113051107	113051824	MACS_peak_1560	67	1.99526e-07	113051261	113051262	16	chr10	112931424	112931425	.	+	119683
chr10	113184803	113185354	MACS_peak_1561	35.34	0.000292415	113185231	113185232	7	chr10	112931424	112931425	.	+	253379
chr10	113238850	113239860	MACS_peak_1562	39.64	0.000108643	113239561	113239562	17	chr10	112931424	112931425	.	+	307426
chr10	113325533	113326228	MACS_peak_1563	53.44	4.52898e-06	113325963	113325964	17	chr10	112931424	112931425	.	+	394109
chr10	113447016	113447454	MACS_peak_1564	42.26	5.94292e-05	113447274	113447275	9	chr10	112931424	112931425	.	+	515592
chr10	113613839	113614184	MACS_peak_1565	33.7	0.00042658	113613958	113613959	9	chr10	113996647	113996648	.	+	-382464
chr10	113815506	113816059	MACS_peak_1566	47.32	1.85353e-05	113815809	113815810	12	chr10	113996647	113996648	.	+	-180589
chr10	114100180	114100647	MACS_peak_1567	31.47	0.000712853	114100504	114100505	8	chr10	113996647	113996648	.	+	103533
chr10	114624204	114624744	MACS_peak_1568	35.03	0.000314051	114624382	114624383	8	chr10	114757747	114757748	.	+	-133004
chr10	115048588	115048868	MACS_peak_1569	41.53	7.03072e-05	115048744	115048745	10	chr10	114991541	114991542	.	+	57047
chr10	115104967	115105196	MACS_peak_1570	33.76	0.000420727	115105080	115105081	13	chr10	115185021	115185022	.	-	79826
chr10	115109663	115110233	MACS_peak_1571	40.27	9.39723e-05	115110062	115110063	17	chr10	115185021	115185022	.	-	74789
chr10	115151640	115151910	MACS_peak_1572	34.53	0.000352371	115151791	115151792	9	chr10	115185021	115185022	.	-	33112
chr10	115271244	115271797	MACS_peak_1573	34.23	0.000377572	115271491	115271492	7	chr10	115257928	115257929	.	-	-13316
chr10	115795500	115795706	MACS_peak_1574	53.02	4.98884e-06	115795602	115795603	12	chr10	115817284	115817285	.	+	-21579
chr10	116146934	116147419	MACS_peak_1575	32.17	0.000606736	116147113	116147114	8	chr10	116113916	116113917	.	-	-33018
chr10	116209518	116209915	MACS_peak_1576	37.21	0.000190108	116209656	116209657	12	chr10	116301374	116301375	.	+	-91460
chr10	116277710	116278586	MACS_peak_1577	38.75	0.000133352	116278272	116278273	16	chr10	116301374	116301375	.	+	-22789
chr10	116294518	116294915	MACS_peak_1578	37.57	0.000174985	116294693	116294694	17	chr10	116301374	116301375	.	+	-6460
chr10	116430843	116431334	MACS_peak_1579	59.46	1.1324e-06	116431005	116431006	14	chr10	116418052	116418053	.	+	12791
chr10	116454878	116455275	MACS_peak_1580	36.24	0.000237684	116455049	116455050	11	chr10	116473163	116473164	.	+	-17889
chr10	116596305	116597103	MACS_peak_1581	43.34	4.63447e-05	116596728	116596729	10	chr10	116581510	116581511	.	-	-14795
chr10	116660858	116661312	MACS_peak_1582	54.68	3.40408e-06	116661055	116661056	13	chr10	116674591	116674592	.	+	-13280
chr10	116684859	116685462	MACS_peak_1583	59.46	1.1324e-06	116685178	116685179	12	chr10	116674591	116674592	.	+	10268
chr10	116690853	116691343	MACS_peak_1584	52.66	5.42001e-06	116691146	116691147	14	chr10	116674591	116674592	.	+	16262
chr10	116745621	116746027	MACS_peak_1585	32.93	0.000509331	116745879	116745880	18	chr10	116729176	116729177	.	-	-16445
chr10	116765484	116766006	MACS_peak_1586	36.45	0.000226464	116765714	116765715	13	chr10	116729176	116729177	.	-	-36308
chr10	116773666	116774042	MACS_peak_1587	36.24	0.000237684	116773778	116773779	12	chr10	116729176	116729177	.	-	-44490
chr10	116805161	116805977	MACS_peak_1588	37.28	0.000187068	116805802	116805803	24	chr10	116729176	116729177	.	-	-75985
chr10	116811268	116812209	MACS_peak_1589	31.91	0.000644169	116811695	116811696	19	chr10	116729176	116729177	.	-	-82092
chr10	116825597	116826444	MACS_peak_1590	46.46	2.25944e-05	116825959	116825960	16	chr10	116896878	116896879	.	-	70435
chr10	116851112	116851538	MACS_peak_1591	43.25	4.73151e-05	116851310	116851311	8	chr10	116896878	116896879	.	-	45341
chr10	116889375	116889859	MACS_peak_1592	48.78	1.32434e-05	116889715	116889716	13	chr10	116896878	116896879	.	-	7020
chr10	116996567	116997018	MACS_peak_1593	35.34	0.000292415	116996861	116996862	9	chr10	116986314	116986315	.	+	10253
chr10	117377375	117377827	MACS_peak_1594	52.47	5.66239e-06	117377538	117377539	15	chr10	117380014	117380015	.	-	2188
chr10	117462829	117463141	MACS_peak_1595	30.87	0.000818465	117463023	117463024	7	chr10	117429618	117429619	.	+	33211
chr10	117507740	117508441	MACS_peak_1596	55.31	2.94442e-06	117508193	117508194	20	chr10	117429618	117429619	.	+	78122
chr10	117582883	117583672	MACS_peak_1597	52.49	5.63638e-06	117583310	117583311	13	chr10	117594353	117594354	.	+	-10682
chr10	117632759	117633355	MACS_peak_1598	44.76	3.34195e-05	117633028	117633029	26	chr10	117629500	117629501	.	+	3259
chr10	117775142	117775592	MACS_peak_1599	41.31	7.39605e-05	117775378	117775379	11	chr10	117792704	117792705	.	-	17113
chr10	117875419	117876262	MACS_peak_1600	41.75	6.68344e-05	117875673	117875674	14	chr10	117845934	117845935	.	-	-29485
chr10	117948100	117949261	MACS_peak_1601	33.44	0.000452898	117948407	117948408	25	chr10	118004938	118004939	.	+	-55678
chr10	117959614	117960137	MACS_peak_1602	36.11	0.000244906	117960023	117960024	7	chr10	118004938	118004939	.	+	-44802
chr10	117983543	117984144	MACS_peak_1603	30.02	0.000995405	117983838	117983839	24	chr10	118004938	118004939	.	+	-20795
chr10	117988313	117988918	MACS_peak_1604	31.56	0.000698232	117988593	117988594	12	chr10	118004938	118004939	.	+	-16021
chr10	118000609	118001271	MACS_peak_1605	39.96	0.000100925	118000942	118000943	6	chr10	118004938	118004939	.	+	-3668
chr10	118057652	118058271	MACS_peak_1606	34.42	0.00036141	118057997	118057998	19	chr10	118004938	118004939	.	+	52714
chr10	118105142	118105827	MACS_peak_1607	33.99	0.000399025	118105705	118105706	6	chr10	118141787	118141788	.	+	-35961
chr10	118187888	118188116	MACS_peak_1608	36.73	0.000212324	118188001	118188002	10	chr10	118204942	118204943	.	+	-16827
chr10	118210108	118210297	MACS_peak_1609	33.7	0.00042658	118210201	118210202	8	chr10	118204942	118204943	.	+	5166
chr10	118298867	118299161	MACS_peak_1610	40.08	9.81748e-05	118298982	118298983	9	chr10	118295037	118295038	.	-	-3830
chr10	118495727	118496471	MACS_peak_1611	30.15	0.000966051	118496111	118496112	13	chr10	118441047	118441048	.	+	54680
chr10	118544762	118545577	MACS_peak_1612	42.22	5.99791e-05	118545076	118545077	22	chr10	118441047	118441048	.	+	103715
chr10	118611441	118611890	MACS_peak_1613	65.75	2.66073e-07	118611756	118611757	14	chr10	118441047	118441048	.	+	170394
chr10	118657407	118657893	MACS_peak_1614	38.62	0.000137404	118657611	118657612	9	chr10	118860826	118860827	.	+	-202934
chr10	118702572	118703046	MACS_peak_1615	47.55	1.75792e-05	118702694	118702695	18	chr10	118860826	118860827	.	+	-157781
chr10	118756005	118756825	MACS_peak_1616	76.09	2.46037e-08	118756196	118756197	17	chr10	118860826	118860827	.	+	-104002
chr10	118948051	118948682	MACS_peak_1617	37.57	0.000174985	118948333	118948334	14	chr10	118892911	118892912	.	+	55140
chr10	119127438	119128180	MACS_peak_1618	41.75	6.68344e-05	119128002	119128003	12	chr10	119092905	119092906	.	+	34533
chr10	119296087	119296485	MACS_peak_1619	31.41	0.00072277	119296200	119296201	11	chr10	119240054	119240055	.	-	-56033
chr10	119642718	119643208	MACS_peak_1620	41.17	7.63836e-05	119642927	119642928	11	chr10	119761698	119761699	.	-	118491
chr10	119945667	119945934	MACS_peak_1621	34.82	0.00032961	119945821	119945822	8	chr10	119852389	119852390	.	-	-93278
chr10	120024258	120025097	MACS_peak_1622	37.85	0.000164059	120024685	120024686	21	chr10	120112986	120112987	.	-	87890
chr10	120046543	120047210	MACS_peak_1623	58.68	1.35519e-06	120046881	120046882	19	chr10	120112986	120112987	.	-	65777
chr10	120131964	120132634	MACS_peak_1624	62.3	5.88844e-07	120132327	120132328	22	chr10	120112986	120112987	.	-	-18978
chr10	120133127	120133685	MACS_peak_1625	35.34	0.000292415	120133402	120133403	10	chr10	120112986	120112987	.	-	-20141
chr10	120241626	120242062	MACS_peak_1626	32.18	0.000605341	120241948	120241949	10	chr10	120227070	120227071	.	+	14556
chr10	120252023	120252939	MACS_peak_1627	35.4	0.000288403	120252526	120252527	13	chr10	120227070	120227071	.	+	24953
chr10	120296891	120297545	MACS_peak_1628	47.53	1.76604e-05	120297086	120297087	19	chr10	120310278	120310279	.	+	-12734
chr10	120308471	120308702	MACS_peak_1629	43.33	4.64515e-05	120308585	120308586	11	chr10	120310278	120310279	.	+	-1577
chr10	120437293	120437760	MACS_peak_1630	40.01	9.977e-05	120437558	120437559	10	chr10	120448109	120448110	.	-	10350
chr10	120482369	120482858	MACS_peak_1631	31.56	0.000698232	120482515	120482516	17	chr10	120476468	120476469	.	-	-5901
chr10	120562884	120563608	MACS_peak_1632	47.5	1.77828e-05	120563415	120563416	23	chr10	120605537	120605538	.	+	-41930
chr10	120630130	120630622	MACS_peak_1633	40.51	8.89201e-05	120630446	120630447	12	chr10	120605537	120605538	.	+	24593
chr10	120637652	120638176	MACS_peak_1634	35.63	0.000273527	120637746	120637747	9	chr10	120667016	120667017	.	-	28841
chr10	120647360	120647801	MACS_peak_1635	38.87	0.000129718	120647480	120647481	28	chr10	120667016	120667017	.	-	19216
chr10	120704953	120705320	MACS_peak_1636	48.65	1.36458e-05	120705172	120705173	13	chr10	120731815	120731816	.	+	-26496
chr10	120877484	120877938	MACS_peak_1637	42.45	5.68853e-05	120877690	120877691	16	chr10	120857629	120857630	.	+	19855
chr10	120941096	120941388	MACS_peak_1638	32.54	0.000557186	120941210	120941211	10	chr10	120928186	120928187	.	+	12910
chr10	121044885	121045692	MACS_peak_1639	47.5	1.77828e-05	121045285	121045286	22	chr10	121033960	121033961	.	+	10925
chr10	121052616	121053211	MACS_peak_1640	46.46	2.25944e-05	121052928	121052929	27	chr10	121033960	121033961	.	+	18656
chr10	121146190	121146666	MACS_peak_1641	35.63	0.000273527	121146546	121146547	12	chr10	121033960	121033961	.	+	112230
chr10	121208373	121208622	MACS_peak_1642	36.63	0.00021727	121208492	121208493	9	chr10	121311188	121311189	.	-	102567
chr10	121291190	121292025	MACS_peak_1643	31.97	0.000635331	121291456	121291457	18	chr10	121311188	121311189	.	-	19164
chr10	121546239	121546544	MACS_peak_1644	31.44	0.000717794	121546340	121546341	9	chr10	121586793	121586794	.	-	40250
chr10	121703776	121704349	MACS_peak_1645	76.65	2.16272e-08	121704061	121704062	16	chr10	121739937	121739938	.	+	-35589
chr10	121755135	121755418	MACS_peak_1646	33.33	0.000464515	121755327	121755328	9	chr10	121739937	121739938	.	+	15198
chr10	121773346	121773825	MACS_peak_1647	30.96	0.000801678	121773711	121773712	8	chr10	121780968	121780969	.	+	-7144
chr10	121839807	121840055	MACS_peak_1648	34.15	0.000384592	121839946	121839947	9	chr10	121780968	121780969	.	+	58839
chr10	121848841	121849500	MACS_peak_1649	47.55	1.75792e-05	121849249	121849250	14	chr10	121780968	121780969	.	+	67873
chr10	121903302	121904004	MACS_peak_1650	51.92	6.42688e-06	121903649	121903650	18	chr10	121780968	121780969	.	+	122334
chr10	121929943	121930374	MACS_peak_1651	35.81	0.000262422	121930151	121930152	7	chr10	122047314	122047315	.	-	116941
chr10	122340379	122340970	MACS_peak_1652	32.03	0.000626614	122340691	122340692	7	chr10	122448499	122448500	.	+	-107530
chr10	122476371	122476893	MACS_peak_1653	35.63	0.000273527	122476480	122476481	11	chr10	122448499	122448500	.	+	27872
chr10	122561126	122561586	MACS_peak_1654	41.46	7.14496e-05	122561454	122561455	13	chr10	122648339	122648340	.	+	-86754
chr10	122569034	122569477	MACS_peak_1655	35.63	0.000273527	122569336	122569337	15	chr10	122648339	122648340	.	+	-78863
chr10	122602900	122603432	MACS_peak_1656	32.93	0.000509331	122603064	122603065	18	chr10	122648339	122648340	.	+	-44908
chr10	122847056	122847520	MACS_peak_1657	33.52	0.000444631	122847215	122847216	8	chr10	122985723	122985724	.	-	138204
chr10	122883400	122884263	MACS_peak_1658	75.51	2.8119e-08	122884054	122884055	10	chr10	122985723	122985724	.	-	101461
chr10	122885110	122885314	MACS_peak_1659	45.84	2.60615e-05	122885211	122885212	11	chr10	122985723	122985724	.	-	100410
chr10	122917001	122917499	MACS_peak_1660	60.59	8.72971e-07	122917139	122917140	19	chr10	122985723	122985724	.	-	68225
chr10	123197126	123197774	MACS_peak_1661	64.68	3.40408e-07	123197515	123197516	12	chr10	123196970	123196971	.	-	-156
chr10	123347244	123348499	MACS_peak_1662	51.76	6.66807e-06	123347886	123347887	20	chr10	123264076	123264077	.	+	83168
chr10	123598361	123598901	MACS_peak_1663	32.93	0.000509331	123598492	123598493	15	chr10	123432566	123432567	.	+	165795
chr10	123664131	123664304	MACS_peak_1664	31.82	0.000657658	123664216	123664217	8	chr10	123432566	123432567	.	+	231565
chr10	124087069	124087882	MACS_peak_1665	53.1	4.89779e-06	124087778	124087779	8	chr10	124455059	124455060	.	+	-367178
chr10	124197512	124198182	MACS_peak_1666	35.63	0.000273527	124197860	124197861	10	chr10	124455059	124455060	.	+	-256878
chr10	124881420	124882125	MACS_peak_1667	56.47	2.25424e-06	124881532	124881533	8	chr10	124455059	124455060	.	+	426361
chr10	124891734	124892015	MACS_peak_1668	41.42	7.21107e-05	124891896	124891897	12	chr10	124455059	124455060	.	+	436675
chr10	125062186	125062662	MACS_peak_1669	31.64	0.000685488	125062311	125062312	19	chr10	125328962	125328963	.	-	266301
chr10	125134945	125135671	MACS_peak_1670	31.64	0.000685488	125135314	125135315	18	chr10	125328962	125328963	.	-	193292
chr10	125198121	125198862	MACS_peak_1671	54.72	3.37287e-06	125198480	125198481	16	chr10	125328962	125328963	.	-	130101
chr10	125232695	125233061	MACS_peak_1672	33.19	0.000479733	125232937	125232938	11	chr10	125328962	125328963	.	-	95902
chr10	125291325	125291894	MACS_peak_1673	35.63	0.000273527	125291673	125291674	12	chr10	125328962	125328963	.	-	37069
chr10	125320415	125320668	MACS_peak_1674	36.21	0.000239332	125320536	125320537	9	chr10	125328962	125328963	.	-	8295
chr10	125428705	125429473	MACS_peak_1675	45.7	2.69153e-05	125429317	125429318	17	chr10	125328962	125328963	.	-	-99743
chr10	125585700	125586727	MACS_peak_1676	121.55	6.99842e-13	125586263	125586264	24	chr10	125328962	125328963	.	-	-256738
chr10	125589760	125590231	MACS_peak_1677	39.71	0.000106905	125589874	125589875	8	chr10	125328962	125328963	.	-	-260798
chr10	125699404	125700097	MACS_peak_1678	50.66	8.59014e-06	125699802	125699803	9	chr10	125966219	125966220	.	+	-266123
chr10	125701880	125702381	MACS_peak_1679	31.64	0.000685488	125702079	125702080	18	chr10	125966219	125966220	.	+	-263839
chr10	125739944	125740689	MACS_peak_1680	77.4	1.8197e-08	125740295	125740296	15	chr10	125966219	125966220	.	+	-225531
chr10	125750541	125751375	MACS_peak_1681	37.94	0.000160694	125751068	125751069	17	chr10	125966219	125966220	.	+	-214845
chr10	125984000	125984619	MACS_peak_1682	47.55	1.75792e-05	125984320	125984321	12	chr10	125966219	125966220	.	+	17781
chr10	126094965	126095588	MACS_peak_1683	30.65	0.000860994	126095130	126095131	18	chr10	126036827	126036828	.	+	58138
chr10	126120620	126120887	MACS_peak_1684	42.94	5.08159e-05	126120782	126120783	10	chr10	126036827	126036828	.	+	83793
chr10	126156630	126157377	MACS_peak_1685	65.45	2.85102e-07	126157118	126157119	13	chr10	126036827	126036828	.	+	119803
chr10	126277720	126278433	MACS_peak_1686	69.84	1.03753e-07	126278032	126278033	11	chr10	126036827	126036828	.	+	240893
chr10	126470696	126471178	MACS_peak_1687	41.46	7.14496e-05	126470988	126470989	11	chr10	126710390	126710391	.	-	239213
chr10	126651975	126652291	MACS_peak_1688	36.24	0.000237684	126652096	126652097	11	chr10	126710390	126710391	.	-	58100
chr10	126831126	126831530	MACS_peak_1689	36.24	0.000237684	126831407	126831408	12	chr10	126840500	126840501	.	-	8971
chr10	126921734	126922997	MACS_peak_1690	50.77	8.37529e-06	126922588	126922589	22	chr10	126901370	126901371	.	-	-20364
chr10	126941344	126941835	MACS_peak_1691	52.86	5.17607e-06	126941596	126941597	13	chr10	126978717	126978718	.	+	-36883
chr10	126954855	126955543	MACS_peak_1692	39.2	0.000120226	126955243	126955244	15	chr10	126978717	126978718	.	+	-23175
chr10	126974910	126975348	MACS_peak_1693	35.31	0.000294442	126975030	126975031	9	chr10	126978717	126978718	.	+	-3370
chr10	127039250	127039991	MACS_peak_1694	69.3	1.1749e-07	127039723	127039724	17	chr10	127041414	127041415	.	+	-1424
chr10	127159092	127159479	MACS_peak_1695	44.51	3.53997e-05	127159199	127159200	10	chr10	127165156	127165157	.	+	-5678
chr10	127242641	127243545	MACS_peak_1696	87.64	1.72187e-09	127243152	127243153	24	chr10	127263362	127263363	.	-	19818
chr10	127289407	127289602	MACS_peak_1697	35.15	0.000305492	127289503	127289504	8	chr10	127289017	127289018	.	-	-390
chr10	127289683	127290252	MACS_peak_1698	41.17	7.63836e-05	127289976	127289977	11	chr10	127290774	127290775	.	+	-523
chr10	127456474	127457175	MACS_peak_1699	38.94	0.000127644	127456594	127456595	9	chr10	127501686	127501687	.	+	-44512
chr10	127493146	127493915	MACS_peak_1700	40.18	9.59401e-05	127493417	127493418	12	chr10	127501686	127501687	.	+	-7772
chr10	127527778	127528402	MACS_peak_1701	30.38	0.00091622	127528183	127528184	9	chr10	127522443	127522444	.	-	-5335
chr10	127592028	127592621	MACS_peak_1702	32.93	0.000509331	127592468	127592469	11	chr10	127596548	127596549	.	+	-3928
chr10	127622843	127623390	MACS_peak_1703	32.57	0.00055335	127623084	127623085	7	chr10	127621147	127621148	.	-	-1696
chr10	127907911	127908619	MACS_peak_1704	44.86	3.26588e-05	127908372	127908373	14	chr10	127898518	127898519	.	+	9393
chr10	127924128	127924619	MACS_peak_1705	35.34	0.000292415	127924426	127924427	14	chr10	127921067	127921068	.	+	3061
chr10	127933673	127933995	MACS_peak_1706	30.09	0.00097949	127933889	127933890	9	chr10	127921067	127921068	.	+	12606
chr10	127942863	127943314	MACS_peak_1707	52.21	6.01174e-06	127943096	127943097	12	chr10	127948559	127948560	.	-	5246
chr10	128176246	128176616	MACS_peak_1708	38.72	0.000134276	128176498	128176499	9	chr10	128180296	128180297	.	-	3681
chr10	128188673	128189426	MACS_peak_1709	33.35	0.000462381	128188884	128188885	19	chr10	128194457	128194458	.	+	-5032
chr10	128354364	128354801	MACS_peak_1710	35.63	0.000273527	128354493	128354494	13	chr10	128349241	128349242	.	+	5123
chr10	128370335	128370701	MACS_peak_1711	30.38	0.00091622	128370508	128370509	11	chr10	128370031	128370032	.	-	-304
chr10	128702776	128703397	MACS_peak_1712	30.42	0.000907821	128703051	128703052	8	chr10	128705050	128705051	.	-	1654
chr10	128857351	128857749	MACS_peak_1713	38.33	0.000146893	128857608	128857609	12	chr10	128891717	128891718	.	-	33969
chr10	128891958	128893132	MACS_peak_1714	37.85	0.000164059	128892185	128892186	18	chr10	128891717	128891718	.	-	-241
chr10	128968561	128969636	MACS_peak_1715	42.43	5.71479e-05	128968875	128968876	13	chr10	128971197	128971198	.	+	-1562
chr10	129080774	129081106	MACS_peak_1716	50.97	7.99834e-06	129080958	129080959	15	chr10	129080056	129080057	.	-	-718
chr10	129130455	129130844	MACS_peak_1717	32.04	0.000625173	129130719	129130720	10	chr10	129138793	129138794	.	-	7950
chr10	129483635	129484019	MACS_peak_1718	50.8	8.31764e-06	129483759	129483760	14	chr10	129487012	129487013	.	+	-2994
chr10	129888161	129888633	MACS_peak_1719	35.34	0.000292415	129888413	129888414	10	chr10	129874754	129874755	.	-	-13407
chr10	130522987	130524016	MACS_peak_1720	81.01	7.92501e-09	130523579	130523580	27	chr10	130497378	130497379	.	-	-25609
chr11	3162416	3162813	MACS_peak_1721	43.33	4.64515e-05	3162703	3162704	13	chr11	3150954	3150955	.	-	-11462
chr11	3165267	3165538	MACS_peak_1722	69.46	1.1324e-07	3165434	3165435	17	chr11	3150954	3150955	.	-	-14313
chr11	3323039	3323754	MACS_peak_1723	64.5	3.54813e-07	3323393	3323394	15	chr11	3330401	3330402	.	+	-6648
chr11	3770168	3770606	MACS_peak_1724	57.33	1.84927e-06	3770353	3770354	14	chr11	3788892	3788893	.	+	-18287
chr11	3794110	3794413	MACS_peak_1725	37.42	0.000181134	3794210	3794211	7	chr11	3788892	3788893	.	+	5218
chr11	3853940	3854511	MACS_peak_1726	30.65	0.000860994	3854225	3854226	7	chr11	3863902	3863903	.	-	9392
chr11	3861159	3861763	MACS_peak_1727	37.32	0.000185353	3861571	3861572	7	chr11	3863902	3863903	.	-	2140
chr11	3986014	3986533	MACS_peak_1728	57.33	1.84927e-06	3986380	3986381	14	chr11	3983636	3983637	.	+	2378
chr11	4044753	4045492	MACS_peak_1729	43.25	4.73151e-05	4045073	4045074	8	chr11	4031462	4031463	.	+	13291
chr11	4069294	4069768	MACS_peak_1730	31.87	0.00065013	4069473	4069474	25	chr11	4064841	4064842	.	+	4453
chr11	4135629	4136218	MACS_peak_1731	32.14	0.000610942	4135921	4135922	9	chr11	4135202	4135203	.	+	427
chr11	4181417	4182077	MACS_peak_1732	34.1	0.000389045	4181731	4181732	8	chr11	4186789	4186790	.	+	-4713
chr11	4622430	4622691	MACS_peak_1733	43.63	4.33511e-05	4622577	4622578	12	chr11	4620067	4620068	.	+	2363
chr11	4696082	4697489	MACS_peak_1734	44.96	3.19154e-05	4697042	4697043	12	chr11	4704341	4704342	.	-	6853
chr11	4853731	4854109	MACS_peak_1735	32.84	0.000519996	4853834	4853835	7	chr11	4849535	4849536	.	-	-4196
chr11	4919389	4919767	MACS_peak_1736	32.84	0.000519996	4919510	4919511	8	chr11	4918510	4918511	.	+	879
chr11	5125039	5125474	MACS_peak_1737	37.69	0.000170216	5125249	5125250	11	chr11	5099265	5099266	.	-	-25774
chr11	5229549	5229820	MACS_peak_1738	79.23	1.19399e-08	5229659	5229660	18	chr11	5251850	5251851	.	+	-22031
chr11	5389331	5389576	MACS_peak_1739	36.73	0.000212324	5389452	5389453	10	chr11	5444846	5444847	.	-	55271
chr11	5470455	5471795	MACS_peak_1740	48.71	1.34586e-05	5471122	5471123	17	chr11	5495445	5495446	.	-	23651
chr11	5492983	5493463	MACS_peak_1741	36.96	0.000201372	5493287	5493288	8	chr11	5495445	5495446	.	-	1983
chr11	5521634	5522061	MACS_peak_1742	34.21	0.000379315	5521805	5521806	8	chr11	5520659	5520660	.	+	975
chr11	5902289	5902845	MACS_peak_1743	30.38	0.00091622	5902536	5902537	11	chr11	5898781	5898782	.	-	-3508
chr11	5997881	5999052	MACS_peak_1744	157.75	1.6788e-16	5998114	5998115	15	chr11	5955693	5955694	.	+	42188
chr11	6070962	6071626	MACS_peak_1745	89.69	1.07399e-09	6071080	6071081	9	chr11	6066361	6066362	.	-	-4601
chr11	6406639	6406909	MACS_peak_1746	34.53	0.000352371	6406747	6406748	8	chr11	6401630	6401631	.	+	5009
chr11	6452205	6452794	MACS_peak_1747	30.17	0.000961612	6452503	6452504	6	chr11	6453151	6453152	.	+	-358
chr11	6535853	6536072	MACS_peak_1748	45.17	3.04089e-05	6535961	6535962	11	chr11	6528759	6528760	.	-	-7094
chr11	6642240	6642745	MACS_peak_1749	41.17	7.63836e-05	6642440	6642441	13	chr11	6638636	6638637	.	-	-3604
chr11	6655017	6655493	MACS_peak_1750	52.66	5.42001e-06	6655252	6655253	17	chr11	6658521	6658522	.	+	-3029
chr11	6699583	6700369	MACS_peak_1751	53.06	4.94311e-06	6699839	6699840	32	chr11	6685824	6685825	.	+	13759
chr11	6710458	6711074	MACS_peak_1752	41.46	7.14496e-05	6710577	6710578	6	chr11	6719494	6719495	.	-	8421
chr11	7970431	7970621	MACS_peak_1753	33.84	0.000413048	7970525	7970526	8	chr11	7995851	7995852	.	-	25231
chr11	7980369	7980909	MACS_peak_1754	38.4	0.000144544	7980758	7980759	10	chr11	7995851	7995852	.	-	14943
chr11	8304765	8305371	MACS_peak_1755	31.56	0.000698232	8305092	8305093	13	chr11	8383852	8383853	.	-	78482
chr11	8426943	8427458	MACS_peak_1756	41.46	7.14496e-05	8427147	8427148	13	chr11	8383852	8383853	.	-	-43091
chr11	8431021	8431859	MACS_peak_1757	36.22	0.000238781	8431169	8431170	6	chr11	8383852	8383853	.	-	-47169
chr11	8624077	8624490	MACS_peak_1758	30.39	0.000914113	8624220	8624221	8	chr11	8664534	8664535	.	-	40045
chr11	8762698	8762995	MACS_peak_1759	32.11	0.000615177	8762871	8762872	8	chr11	8806847	8806848	.	-	43853
chr11	9245938	9246620	MACS_peak_1760	51.43	7.19449e-06	9246155	9246156	10	chr11	9191942	9191943	.	+	53996
chr11	9530499	9530778	MACS_peak_1761	32.15	0.000609537	9530657	9530658	9	chr11	9705622	9705623	.	-	174845
chr11	11090662	11090963	MACS_peak_1762	31.77	0.000665273	11090811	11090812	8	chr11	11114223	11114224	.	+	-23261
chr11	11654958	11655267	MACS_peak_1763	35.34	0.000292415	11655145	11655146	15	chr11	11627834	11627835	.	-	-27124
chr11	13004410	13004726	MACS_peak_1764	37.97	0.000159588	13004532	13004533	9	chr11	12997666	12997667	.	+	6744
chr11	13035614	13035961	MACS_peak_1765	35.27	0.000297167	13035727	13035728	9	chr11	12997666	12997667	.	+	37948
chr11	13157897	13158175	MACS_peak_1766	33.79	0.00041783	13158019	13158020	8	chr11	12997666	12997667	.	+	160231
chr11	15904915	15905105	MACS_peak_1767	35.15	0.000305492	15905009	15905010	8	chr11	16037793	16037794	.	+	-132689
chr11	16256994	16257682	MACS_peak_1768	36.06	0.000247742	16257354	16257355	9	chr11	16257724	16257725	.	+	-43
chr11	16257901	16258415	MACS_peak_1769	41.06	7.8343e-05	16258125	16258126	10	chr11	16257724	16257725	.	+	177
chr11	17289835	17290460	MACS_peak_1770	35.63	0.000273527	17289956	17289957	10	chr11	17298418	17298419	.	-	7959
chr11	17462487	17462841	MACS_peak_1771	36.24	0.000237684	17462681	17462682	8	chr11	17548286	17548287	.	+	-85446
chr11	17549436	17550967	MACS_peak_1772	67.2	1.90546e-07	17549764	17549765	14	chr11	17548286	17548287	.	+	1150
chr11	17553554	17554184	MACS_peak_1773	32.89	0.000514044	17553878	17553879	10	chr11	17548286	17548287	.	+	5268
chr11	19074294	19074751	MACS_peak_1774	38.64	0.000136773	19074461	19074462	12	chr11	19065276	19065277	.	+	9018
chr11	19184535	19185257	MACS_peak_1775	94.6	3.46737e-10	19185139	19185140	11	chr11	19117433	19117434	.	-	-67102
chr11	19284756	19285468	MACS_peak_1776	47.53	1.76604e-05	19285294	19285295	15	chr11	19361068	19361069	.	-	75601
chr11	19292964	19293427	MACS_peak_1777	33.59	0.000437522	19293074	19293075	7	chr11	19361068	19361069	.	-	67642
chr11	19634790	19635248	MACS_peak_1778	47.85	1.64059e-05	19634968	19634969	12	chr11	19628060	19628061	.	-	-6730
chr11	19679735	19680157	MACS_peak_1779	43.59	4.37522e-05	19679854	19679855	11	chr11	19693297	19693298	.	-	13141
chr11	19836894	19837287	MACS_peak_1780	31.76	0.000666807	19837113	19837114	8	chr11	19783652	19783653	.	+	53242
chr11	20060250	20060560	MACS_peak_1781	31.03	0.00078886	20060372	20060373	9	chr11	20112912	20112913	.	-	52353
chr11	20531658	20532156	MACS_peak_1782	31.56	0.000698232	20531911	20531912	14	chr11	20543253	20543254	.	+	-11098
chr11	20532268	20532778	MACS_peak_1783	30.65	0.000860994	20532562	20532563	6	chr11	20543253	20543254	.	+	-10476
chr11	20548648	20549220	MACS_peak_1784	33.11	0.000488652	20549127	20549128	6	chr11	20543253	20543254	.	+	5395
chr11	20562149	20562543	MACS_peak_1785	36.24	0.000237684	20562265	20562266	11	chr11	20575188	20575189	.	-	12646
chr11	20632406	20632689	MACS_peak_1786	33.33	0.000464515	20632524	20632525	8	chr11	20575188	20575189	.	-	-57218
chr11	20745546	20746023	MACS_peak_1787	33.57	0.000439542	20745657	20745658	17	chr11	20741588	20741589	.	-	-3958
chr11	21040867	21041041	MACS_peak_1788	39.2	0.000120226	21040953	21040954	9	chr11	21091291	21091292	.	+	-50251
chr11	21403421	21403947	MACS_peak_1789	31.87	0.00065013	21403609	21403610	20	chr11	21371200	21371201	.	-	-32221
chr11	22104408	22104696	MACS_peak_1790	32.89	0.000514044	22104518	22104519	10	chr11	22002896	22002897	.	-	-101512
chr11	22203943	22204382	MACS_peak_1791	30.19	0.000957194	22204269	22204270	15	chr11	22342291	22342292	.	-	137910
chr11	22287604	22287975	MACS_peak_1792	33.37	0.000460257	22287784	22287785	8	chr11	22342291	22342292	.	-	54317
chr11	22626502	22627034	MACS_peak_1793	39.02	0.000125314	22626830	22626831	12	chr11	22626663	22626664	.	-	0
chr11	22829092	22829690	MACS_peak_1794	76.65	2.16272e-08	22829440	22829441	14	chr11	22839299	22839300	.	+	-9610
chr11	23007227	23007676	MACS_peak_1795	41.39	7.26106e-05	23007466	23007467	9	chr11	23007531	23007532	.	+	0
chr11	23070221	23070586	MACS_peak_1796	43.33	4.64515e-05	23070338	23070339	11	chr11	23067998	23067999	.	+	2223
chr11	23256766	23257297	MACS_peak_1797	35.59	0.000276058	23256882	23256883	7	chr11	23256041	23256042	.	+	725
chr11	23316043	23316557	MACS_peak_1798	54.95	3.1989e-06	23316371	23316372	11	chr11	23306895	23306896	.	+	9148
chr11	23451148	23451751	MACS_peak_1799	37.38	0.00018281	23451601	23451602	7	chr11	23479666	23479667	.	-	27916
chr11	23570881	23571275	MACS_peak_1800	72.87	5.16416e-08	23571075	23571076	19	chr11	23558841	23558842	.	-	-12040
chr11	23666335	23666681	MACS_peak_1801	35.35	0.000291743	23666454	23666455	10	chr11	23665958	23665959	.	-	-377
chr11	23706070	23706313	MACS_peak_1802	36.73	0.000212324	23706190	23706191	10	chr11	23665958	23665959	.	-	-40112
chr11	23844850	23845534	MACS_peak_1803	70.91	8.10961e-08	23845239	23845240	15	chr11	23894560	23894561	.	+	-49027
chr11	24061933	24062550	MACS_peak_1804	53.1	4.89779e-06	24062210	24062211	16	chr11	24075053	24075054	.	-	12504
chr11	24070262	24070717	MACS_peak_1805	58.11	1.54525e-06	24070445	24070446	16	chr11	24075053	24075054	.	-	4337
chr11	24078547	24079079	MACS_peak_1806	35.53	0.000279898	24078871	24078872	10	chr11	24078056	24078057	.	+	491
chr11	24083021	24083629	MACS_peak_1807	37.07	0.000196336	24083275	24083276	9	chr11	24078056	24078057	.	+	4965
chr11	24085659	24086091	MACS_peak_1808	35.74	0.000266686	24085972	24085973	8	chr11	24078056	24078057	.	+	7603
chr11	24102689	24103170	MACS_peak_1809	31.56	0.000698232	24102938	24102939	16	chr11	24115404	24115405	.	-	12235
chr11	24235378	24236157	MACS_peak_1810	31.97	0.000635331	24235757	24235758	18	chr11	24202623	24202624	.	-	-32755
chr11	24269366	24269906	MACS_peak_1811	35.03	0.000314051	24269793	24269794	8	chr11	24202623	24202624	.	-	-66743
chr11	24795616	24796236	MACS_peak_1812	44.47	3.57273e-05	24795915	24795916	11	chr11	24730721	24730722	.	-	-64895
chr11	24989535	24990188	MACS_peak_1813	31.56	0.000698232	24990009	24990010	9	chr11	24926057	24926058	.	-	-63478
chr11	25033910	25034448	MACS_peak_1814	35.15	0.000305492	25034154	25034155	9	chr11	24926057	24926058	.	-	-107853
chr11	25157011	25157516	MACS_peak_1815	41.72	6.72977e-05	25157250	25157251	13	chr11	25232626	25232627	.	+	-75111
chr11	25171461	25171820	MACS_peak_1816	43.23	4.75335e-05	25171722	25171723	16	chr11	25232626	25232627	.	+	-60807
chr11	25309578	25309768	MACS_peak_1817	36.73	0.000212324	25309672	25309673	8	chr11	25301263	25301264	.	+	8315
chr11	25335927	25336103	MACS_peak_1818	31.9	0.000645654	25336014	25336015	8	chr11	25301263	25301264	.	+	34664
chr11	25433250	25433738	MACS_peak_1819	30.35	0.000922571	25433439	25433440	12	chr11	25301263	25301264	.	+	131987
chr11	25786692	25787364	MACS_peak_1820	37.57	0.000174985	25787072	25787073	12	chr11	25685140	25685141	.	+	101552
chr11	25943146	25943578	MACS_peak_1821	40.6	8.70964e-05	25943458	25943459	9	chr11	25685140	25685141	.	+	258006
chr11	25997029	25997562	MACS_peak_1822	35.63	0.000273527	25997201	25997202	12	chr11	26202240	26202241	.	+	-204679
chr11	26010289	26010886	MACS_peak_1823	78.42	1.4388e-08	26010641	26010642	23	chr11	26202240	26202241	.	+	-191355
chr11	26201215	26202073	MACS_peak_1824	31.76	0.000666807	26201699	26201700	20	chr11	26202240	26202241	.	+	-168
chr11	26689093	26689443	MACS_peak_1825	50.39	9.14113e-06	26689245	26689246	11	chr11	26712905	26712906	.	+	-23463
chr11	26799061	26799282	MACS_peak_1826	36.73	0.000212324	26799170	26799171	9	chr11	26786633	26786634	.	+	12428
chr11	26961528	26962114	MACS_peak_1827	30.38	0.00091622	26961843	26961844	10	chr11	27051697	27051698	.	+	-89584
chr11	28367157	28367532	MACS_peak_1828	33.07	0.000493174	28367271	28367272	8	chr11	28360362	28360363	.	+	6795
chr11	28583840	28584066	MACS_peak_1829	33.52	0.000444631	28583952	28583953	11	chr11	28584323	28584324	.	-	258
chr11	29526947	29527541	MACS_peak_1830	41.46	7.14496e-05	29527249	29527250	9	chr11	29526408	29526409	.	+	539
chr11	29693757	29694444	MACS_peak_1831	38.49	0.000141579	29693939	29693940	6	chr11	29692947	29692948	.	+	810
chr11	29973359	29973913	MACS_peak_1832	49.74	1.0617e-05	29973475	29973476	13	chr11	29982414	29982415	.	+	-8502
chr11	30260989	30261554	MACS_peak_1833	30.38	0.00091622	30261216	30261217	9	chr11	30267464	30267465	.	+	-5911
chr11	30265218	30266004	MACS_peak_1834	47.25	1.88365e-05	30265495	30265496	22	chr11	30267464	30267465	.	+	-1461
chr11	31123457	31123712	MACS_peak_1835	36.01	0.000250611	31123568	31123569	9	chr11	31120003	31120004	.	+	3454
chr11	31345615	31346225	MACS_peak_1836	54.68	3.40408e-06	31345938	31345939	9	chr11	31370073	31370074	.	-	23849
chr11	31729434	31729885	MACS_peak_1837	41.23	7.53356e-05	31729610	31729611	10	chr11	31698648	31698649	.	+	30786
chr11	31869033	31869316	MACS_peak_1838	31.79	0.000662217	31869201	31869202	9	chr11	31872211	31872212	.	+	-2896
chr11	32000458	32000840	MACS_peak_1839	41.58	6.95024e-05	32000611	32000612	12	chr11	32000463	32000464	.	+	0
chr11	32024667	32025186	MACS_peak_1840	36.37	0.000230675	32024916	32024917	8	chr11	32000463	32000464	.	+	24204
chr11	32135663	32136176	MACS_peak_1841	36.76	0.000210863	32135934	32135935	9	chr11	32101227	32101228	.	-	-34436
chr11	32138971	32139412	MACS_peak_1842	46.93	2.02768e-05	32139118	32139119	16	chr11	32101227	32101228	.	-	-37744
chr11	32157723	32158307	MACS_peak_1843	32.42	0.000572796	32157999	32158000	10	chr11	32185005	32185006	.	+	-26699
chr11	32308419	32309064	MACS_peak_1844	51.18	7.62079e-06	32308647	32308648	8	chr11	32300069	32300070	.	+	8350
chr11	32397984	32398223	MACS_peak_1845	30.53	0.000885116	32398102	32398103	10	chr11	32347820	32347821	.	+	50164
chr11	32600862	32601424	MACS_peak_1846	33.69	0.000427563	32601148	32601149	10	chr11	32642724	32642725	.	+	-41301
chr11	32841486	32841800	MACS_peak_1847	36.39	0.000229615	32841642	32841643	9	chr11	32824604	32824605	.	-	-16882
chr11	32863681	32864610	MACS_peak_1848	48.08	1.55597e-05	32864161	32864162	15	chr11	32880939	32880940	.	-	16330
chr11	33014742	33015054	MACS_peak_1849	38.34	0.000146555	33014893	33014894	9	chr11	33039702	33039703	.	-	24649
chr11	33146972	33147284	MACS_peak_1850	43.33	4.64515e-05	33147161	33147162	12	chr11	33147399	33147400	.	-	116
chr11	33181515	33181943	MACS_peak_1851	36.03	0.000249459	33181831	33181832	9	chr11	33172919	33172920	.	+	8596
chr11	33565889	33566455	MACS_peak_1852	61.74	6.69885e-07	33566287	33566288	10	chr11	33578958	33578959	.	-	12504
chr11	33679598	33679848	MACS_peak_1853	36.52	0.000222844	33679713	33679714	9	chr11	33695894	33695895	.	+	-16047
chr11	33740547	33741104	MACS_peak_1854	36.34	0.000232274	33740839	33740840	13	chr11	33705550	33705551	.	+	34997
chr11	33863182	33863811	MACS_peak_1855	38.81	0.000131522	33863516	33863517	12	chr11	33963013	33963014	.	+	-99203
chr11	33948705	33949514	MACS_peak_1856	46.46	2.25944e-05	33948930	33948931	19	chr11	33963013	33963014	.	+	-13500
chr11	34077481	34077852	MACS_peak_1857	40.59	8.72971e-05	34077639	34077640	9	chr11	34098553	34098554	.	-	20702
chr11	34259169	34259478	MACS_peak_1858	38.62	0.000137404	34259376	34259377	11	chr11	34299707	34299708	.	+	-40230
chr11	34942014	34942362	MACS_peak_1859	35.18	0.000303389	34942116	34942117	10	chr11	34899017	34899018	.	+	42997
chr11	34986262	34986721	MACS_peak_1860	33.86	0.00041115	34986541	34986542	11	chr11	34899017	34899018	.	+	87245
chr11	34998547	34998857	MACS_peak_1861	31.03	0.00078886	34998733	34998734	8	chr11	34899017	34899018	.	+	99530
chr11	35521931	35522132	MACS_peak_1862	30.95	0.000803526	35522030	35522031	9	chr11	35616816	35616817	.	+	-94685
chr11	35523487	35524078	MACS_peak_1863	59.31	1.1722e-06	35523763	35523764	21	chr11	35616816	35616817	.	+	-92739
chr11	35650669	35651181	MACS_peak_1864	50.76	8.3946e-06	35650996	35650997	10	chr11	35616816	35616817	.	+	33853
chr11	35846803	35847090	MACS_peak_1865	33.75	0.000421697	35846990	35846991	10	chr11	35834505	35834506	.	-	-12298
chr11	35878596	35879107	MACS_peak_1866	31.56	0.000698232	35878939	35878940	9	chr11	35834505	35834506	.	-	-44091
chr11	36176110	36176649	MACS_peak_1867	35.34	0.000292415	36176369	36176370	6	chr11	36080664	36080665	.	+	95446
chr11	36516588	36517203	MACS_peak_1868	30.38	0.00091622	36516897	36516898	10	chr11	36722882	36722883	.	+	-205680
chr11	36677415	36677793	MACS_peak_1869	38.9	0.000128825	36677534	36677535	12	chr11	36722882	36722883	.	+	-45090
chr11	37411634	37412057	MACS_peak_1870	36.24	0.000237684	37411748	37411749	10	chr11	37235963	37235964	.	-	-175671
chr11	37782144	37782356	MACS_peak_1871	36.73	0.000212324	37782249	37782250	9	chr11	37658989	37658990	.	+	123155
chr11	38070053	38070564	MACS_peak_1872	30.59	0.000872971	38070300	38070301	10	chr11	38037262	38037263	.	-	-32791
chr11	38219611	38220248	MACS_peak_1873	35.63	0.000273527	38219789	38219790	9	chr11	38219069	38219070	.	+	542
chr11	38425433	38425880	MACS_peak_1874	34.67	0.000341193	38425749	38425750	11	chr11	38520012	38520013	.	-	94133
chr11	38605343	38605715	MACS_peak_1875	48.15	1.53109e-05	38605451	38605452	8	chr11	38520012	38520013	.	-	-85331
chr11	38608552	38608831	MACS_peak_1876	33.69	0.000427563	38608709	38608710	8	chr11	38520012	38520013	.	-	-88540
chr11	38909917	38910341	MACS_peak_1877	34.98	0.000317687	38910033	38910034	11	chr11	38798276	38798277	.	-	-111641
chr11	39636576	39636857	MACS_peak_1878	33.51	0.000445656	39636716	39636717	8	chr11	39727711	39727712	.	-	90855
chr11	39798613	39799238	MACS_peak_1879	39.2	0.000120226	39799065	39799066	17	chr11	39830656	39830657	.	+	-31419
chr11	40073798	40074769	MACS_peak_1880	55.83	2.61216e-06	40074457	40074458	16	chr11	40008194	40008195	.	+	65604
chr11	40168658	40168955	MACS_peak_1881	39.78	0.000105196	40168840	40168841	10	chr11	40008194	40008195	.	+	160464
chr11	40275678	40275973	MACS_peak_1882	32.28	0.000591562	40275798	40275799	9	chr11	40423353	40423354	.	-	147381
chr11	40602950	40603613	MACS_peak_1883	47.55	1.75792e-05	40603229	40603230	12	chr11	40612718	40612719	.	+	-9106
chr11	41455491	41455771	MACS_peak_1884	32.06	0.0006223	41455597	41455598	9	chr11	41498737	41498738	.	+	-42967
chr11	42236059	42236440	MACS_peak_1885	35.34	0.000292415	42236316	42236317	12	chr11	42182929	42182930	.	-	-53130
chr11	42270970	42271270	MACS_peak_1886	31.86	0.000651628	42271150	42271151	10	chr11	42321071	42321072	.	-	49802
chr11	42419778	42420630	MACS_peak_1887	30.19	0.000957194	42420322	42420323	10	chr11	42419757	42419758	.	+	21
chr11	42615984	42616452	MACS_peak_1888	47	1.99526e-05	42616344	42616345	9	chr11	42419757	42419758	.	+	196227
chr11	42834503	42834895	MACS_peak_1889	45.52	2.80543e-05	42834772	42834773	14	chr11	42897495	42897496	.	+	-62601
chr11	43045897	43046202	MACS_peak_1890	31.44	0.000717794	43046081	43046082	8	chr11	43035746	43035747	.	+	10151
chr11	43226786	43227009	MACS_peak_1891	54.1	3.89045e-06	43226896	43226897	12	chr11	43232263	43232264	.	-	5255
chr11	43249542	43249761	MACS_peak_1892	30.53	0.000885116	43249650	43249651	9	chr11	43259783	43259784	.	-	10023
chr11	43381057	43381306	MACS_peak_1893	51.87	6.5013e-06	43381186	43381187	13	chr11	43385482	43385483	.	+	-4177
chr11	43383535	43384131	MACS_peak_1894	47.02	1.98609e-05	43383812	43383813	19	chr11	43385482	43385483	.	+	-1352
chr11	43386175	43386730	MACS_peak_1895	32.1	0.000616595	43386389	43386390	9	chr11	43385482	43385483	.	+	693
chr11	43665714	43666190	MACS_peak_1896	31.16	0.000765597	43665996	43665997	10	chr11	43670801	43670802	.	+	-4612
chr11	43795298	43796022	MACS_peak_1897	76.09	2.46037e-08	43795617	43795618	27	chr11	43748007	43748008	.	-	-47291
chr11	44047560	44048090	MACS_peak_1898	31.56	0.000698232	44047831	44047832	13	chr11	43959089	43959090	.	+	88471
chr11	44609915	44610331	MACS_peak_1899	30.19	0.000957194	44610119	44610120	6	chr11	44617015	44617016	.	-	6685
chr11	44841989	44842291	MACS_peak_1900	30.17	0.000961612	44842109	44842110	7	chr11	44662675	44662676	.	-	-179314
chr11	45165309	45165642	MACS_peak_1901	36.45	0.000226464	45165425	45165426	12	chr11	45160943	45160944	.	+	4366
chr11	45472095	45472482	MACS_peak_1902	47.53	1.76604e-05	45472221	45472222	18	chr11	45468503	45468504	.	-	-3592
chr11	45532446	45532965	MACS_peak_1903	41.61	6.9024e-05	45532565	45532566	12	chr11	45468503	45468504	.	-	-63943
chr11	45534906	45535273	MACS_peak_1904	31.97	0.000635331	45535123	45535124	9	chr11	45468503	45468504	.	-	-66403
chr11	45677921	45678522	MACS_peak_1905	31.48	0.000711214	45678266	45678267	7	chr11	45639383	45639384	.	+	38538
chr11	46056137	46057085	MACS_peak_1906	83.69	4.27563e-09	46056429	46056430	12	chr11	46055992	46055993	.	+	145
chr11	46589288	46589516	MACS_peak_1907	40.35	9.22571e-05	46589401	46589402	15	chr11	46571536	46571537	.	+	17752
chr11	46818049	46818629	MACS_peak_1908	61.74	6.69885e-07	46818363	46818364	11	chr11	46810800	46810801	.	+	7249
chr11	47240163	47240745	MACS_peak_1909	46.46	2.25944e-05	47240616	47240617	18	chr11	47541432	47541433	.	+	-300688
chr11	48196887	48197395	MACS_peak_1910	35.03	0.000314051	48197046	48197047	10	chr11	48290312	48290313	.	-	92918
chr11	48350311	48350505	MACS_peak_1911	34.37	0.000365595	48350407	48350408	8	chr11	48290312	48290313	.	-	-59999
chr11	48817564	48817922	MACS_peak_1912	36.24	0.000237684	48817723	48817724	9	chr11	48817352	48817353	.	-	-212
chr11	49203930	49204410	MACS_peak_1913	31.56	0.000698232	49204278	49204279	14	chr11	49203292	49203293	.	+	638
chr11	49244335	49244844	MACS_peak_1914	35.63	0.000273527	49244539	49244540	13	chr11	49244191	49244192	.	+	144
chr11	49618989	49619304	MACS_peak_1915	38.06	0.000156315	49619173	49619174	8	chr11	49609263	49609264	.	+	9726
chr11	49737885	49738422	MACS_peak_1916	67.7	1.69824e-07	49737998	49737999	12	chr11	49712722	49712723	.	-	-25163
chr11	49978881	49979430	MACS_peak_1917	41.17	7.63836e-05	49979046	49979047	9	chr11	50025346	50025347	.	+	-45917
chr11	50126644	50127373	MACS_peak_1918	39.47	0.00011298	50127248	50127249	7	chr11	50127917	50127918	.	-	545
chr11	50612194	50612742	MACS_peak_1919	52.01	6.29506e-06	50612469	50612470	12	chr11	50602447	50602448	.	-	-9747
chr11	50639563	50640109	MACS_peak_1920	32.63	0.000545758	50639807	50639808	9	chr11	50602447	50602448	.	-	-37116
chr11	50981058	50981544	MACS_peak_1921	35.34	0.000292415	50981282	50981283	12	chr11	50981967	50981968	.	+	-424
chr11	51174500	51174749	MACS_peak_1922	36.63	0.00021727	51174610	51174611	9	chr11	51175821	51175822	.	-	1073
chr11	51482527	51483158	MACS_peak_1923	31.55	0.000699842	51482801	51482802	13	chr11	51584757	51584758	.	+	-101600
chr11	51487547	51488461	MACS_peak_1924	32.36	0.000580764	51487786	51487787	8	chr11	51584757	51584758	.	+	-96297
chr11	51550219	51550881	MACS_peak_1925	37.56	0.000175388	51550636	51550637	7	chr11	51584757	51584758	.	+	-33877
chr11	51589507	51590177	MACS_peak_1926	35.42	0.000287078	51589668	51589669	9	chr11	51584757	51584758	.	+	4750
chr11	51612374	51612969	MACS_peak_1927	58.09	1.55239e-06	51612677	51612678	17	chr11	51606846	51606847	.	-	-5528
chr11	51672030	51672506	MACS_peak_1928	52.66	5.42001e-06	51672296	51672297	15	chr11	51688873	51688874	.	-	16368
chr11	51688900	51689450	MACS_peak_1929	34.41	0.000362243	51689173	51689174	9	chr11	51688873	51688874	.	-	-27
chr11	52003627	52004171	MACS_peak_1930	32.34	0.000583445	52003951	52003952	9	chr11	52004221	52004222	.	+	-51
chr11	52086763	52087290	MACS_peak_1931	35.85	0.000260016	52087016	52087017	8	chr11	52098681	52098682	.	+	-11392
chr11	52200733	52200920	MACS_peak_1932	45.17	3.04089e-05	52200825	52200826	9	chr11	52188953	52188954	.	+	11780
chr11	52320729	52321197	MACS_peak_1933	37.82	0.000165196	52321004	52321005	10	chr11	52283013	52283014	.	-	-37716
chr11	52713716	52714407	MACS_peak_1934	127.69	1.70216e-13	52714088	52714089	17	chr11	52764634	52764635	.	+	-50228
chr11	52901897	52902614	MACS_peak_1935	35.29	0.000295801	52902018	52902019	14	chr11	52764634	52764635	.	+	137263
chr11	52905755	52906337	MACS_peak_1936	36.45	0.000226464	52906029	52906030	11	chr11	52764634	52764635	.	+	141121
chr11	53062292	53063016	MACS_peak_1937	35.97	0.00025293	53062531	53062532	12	chr11	53120055	53120056	.	-	57040
chr11	53230597	53231736	MACS_peak_1938	112.26	5.94292e-12	53231315	53231316	24	chr11	53200684	53200685	.	+	29913
chr11	53349926	53350430	MACS_peak_1939	37.37	0.000183231	53350145	53350146	10	chr11	53350833	53350834	.	+	-404
chr11	53639191	53639681	MACS_peak_1940	41.46	7.14496e-05	53639537	53639538	10	chr11	53634701	53634702	.	-	-4490
chr11	53760473	53760993	MACS_peak_1941	35.63	0.000273527	53760696	53760697	12	chr11	53763653	53763654	.	-	2661
chr11	54293222	54293778	MACS_peak_1942	31.57	0.000696627	54293483	54293484	9	chr11	54303798	54303799	.	+	-10021
chr11	54758860	54759677	MACS_peak_1943	30.19	0.000957194	54759389	54759390	11	chr11	54746823	54746824	.	-	-12037
chr11	54791043	54791886	MACS_peak_1944	40.27	9.39723e-05	54791334	54791335	12	chr11	54787674	54787675	.	-	-3369
chr11	55045790	55046266	MACS_peak_1945	37.24	0.000188799	55046119	55046120	9	chr11	55033444	55033445	.	-	-12346
chr11	55202842	55203722	MACS_peak_1946	101.53	7.03072e-11	55203089	55203090	17	chr11	55204350	55204351	.	+	-629
chr11	55346620	55347299	MACS_peak_1947	50.52	8.87156e-06	55346887	55346888	25	chr11	55336563	55336564	.	-	-10057
chr11	55407760	55408078	MACS_peak_1948	30.4	0.000912011	55407869	55407870	7	chr11	55420079	55420080	.	-	12002
chr11	55451411	55451951	MACS_peak_1949	64.68	3.40408e-07	55451585	55451586	14	chr11	55461238	55461239	.	-	9288
chr11	55921325	55921691	MACS_peak_1950	33.75	0.000421697	55921435	55921436	9	chr11	56041009	56041010	.	-	119319
chr11	55936611	55936912	MACS_peak_1951	39.39	0.00011508	55936790	55936791	10	chr11	56041009	56041010	.	-	104098
chr11	56072906	56073777	MACS_peak_1952	59.24	1.19124e-06	56073360	56073361	25	chr11	56041009	56041010	.	-	-31897
chr11	56148397	56148599	MACS_peak_1953	35.41	0.00028774	56148497	56148498	9	chr11	56041009	56041010	.	-	-107388
chr11	56409148	56409763	MACS_peak_1954	41.46	7.14496e-05	56409441	56409442	7	chr11	56459349	56459350	.	+	-49587
chr11	56538301	56538690	MACS_peak_1955	36.24	0.000237684	56538523	56538524	8	chr11	56482949	56482950	.	+	55352
chr11	56637000	56637317	MACS_peak_1956	31.44	0.000717794	56637193	56637194	11	chr11	56482949	56482950	.	+	154051
chr11	56748117	56749101	MACS_peak_1957	54.51	3.53997e-06	56748572	56748573	23	chr11	57011387	57011388	.	+	-262287
chr11	56910023	56910496	MACS_peak_1958	39.56	0.000110662	56910309	56910310	12	chr11	57011387	57011388	.	+	-100892
chr11	57040074	57041162	MACS_peak_1959	37.07	0.000196336	57040563	57040564	21	chr11	57011387	57011388	.	+	28687
chr11	57523961	57524354	MACS_peak_1960	30.08	0.000981748	57524073	57524074	8	chr11	57518664	57518665	.	+	5297
chr11	57562974	57563410	MACS_peak_1961	53.44	4.52898e-06	57563161	57563162	20	chr11	57572512	57572513	.	+	-9103
chr11	57877834	57878387	MACS_peak_1962	54.86	3.26588e-06	57878053	57878054	12	chr11	57880896	57880897	.	+	-2510
chr11	57883833	57884136	MACS_peak_1963	31.61	0.00069024	57883954	57883955	8	chr11	57880896	57880897	.	+	2937
chr11	58754805	58755021	MACS_peak_1964	30.53	0.000885116	58754912	58754913	9	chr11	58757604	58757605	.	+	-2584
chr11	58950065	58950754	MACS_peak_1965	41.87	6.5013e-05	58950460	58950461	10	chr11	58948920	58948921	.	+	1145
chr11	59348212	59348617	MACS_peak_1966	30.93	0.000807235	59348324	59348325	6	chr11	59337145	59337146	.	-	-11067
chr11	59388039	59388575	MACS_peak_1967	47.02	1.98609e-05	59388250	59388251	14	chr11	59375656	59375657	.	-	-12383
chr11	60103120	60103522	MACS_peak_1968	36.09	0.000246037	60103424	60103425	12	chr11	60105013	60105014	.	+	-1492
chr11	60202542	60202831	MACS_peak_1969	32.8	0.000524807	60202661	60202662	8	chr11	60202326	60202327	.	-	-216
chr11	60256559	60257027	MACS_peak_1970	44.64	3.43558e-05	60256868	60256869	13	chr11	60240810	60240811	.	+	15749
chr11	60295895	60296650	MACS_peak_1971	57.7	1.69824e-06	60296279	60296280	23	chr11	60302823	60302824	.	-	6174
chr11	60417079	60417613	MACS_peak_1972	54.68	3.40408e-06	60417338	60417339	14	chr11	60417145	60417146	.	+	0
chr11	60977652	60977918	MACS_peak_1973	34.92	0.000322107	60977795	60977796	9	chr11	61022564	61022565	.	+	-44647
chr11	61173860	61174919	MACS_peak_1974	98.27	1.48936e-10	61174567	61174568	12	chr11	61175054	61175055	.	-	136
chr11	61318226	61318688	MACS_peak_1975	47.51	1.77419e-05	61318570	61318571	11	chr11	61334761	61334762	.	+	-16074
chr11	61470486	61470784	MACS_peak_1976	39.68	0.000107647	61470665	61470666	9	chr11	61485431	61485432	.	+	-14648
chr11	61477952	61478633	MACS_peak_1977	32.99	0.000502343	61478390	61478391	7	chr11	61485431	61485432	.	+	-6799
chr11	61481661	61482239	MACS_peak_1978	35.34	0.000292415	61481915	61481916	9	chr11	61485431	61485432	.	+	-3193
chr11	61710022	61710430	MACS_peak_1979	30.72	0.000847227	61710144	61710145	7	chr11	61720825	61720826	.	-	10396
chr11	62204823	62205183	MACS_peak_1980	43.33	4.64515e-05	62204966	62204967	12	chr11	62248984	62248985	.	+	-43802
chr11	62515533	62515912	MACS_peak_1981	47.47	1.79061e-05	62515672	62515673	12	chr11	62522741	62522742	.	+	-6830
chr11	62740261	62740886	MACS_peak_1982	33.88	0.000409261	62740548	62740549	10	chr11	62731904	62731905	.	-	-8357
chr11	62998151	62998547	MACS_peak_1983	38.49	0.000141579	62998445	62998446	9	chr11	63004133	63004134	.	-	5587
chr11	63125006	63125613	MACS_peak_1984	33.74	0.000422669	63125381	63125382	14	chr11	63128982	63128983	.	+	-3370
chr11	63278787	63279178	MACS_peak_1985	35.34	0.000292415	63278960	63278961	12	chr11	63313310	63313311	.	-	34133
chr11	63350830	63351447	MACS_peak_1986	30.63	0.000864968	63351151	63351152	6	chr11	63313310	63313311	.	-	-37520
chr11	63375879	63376339	MACS_peak_1987	36.42	0.000228034	63376041	63376042	10	chr11	63413169	63413170	.	+	-36831
chr11	64340305	64340625	MACS_peak_1988	30.24	0.000946237	64340517	64340518	7	chr11	64435332	64435333	.	+	-94708
chr11	64395530	64395873	MACS_peak_1989	65.45	2.85102e-07	64395721	64395722	16	chr11	64435332	64435333	.	+	-39460
chr11	64895579	64896568	MACS_peak_1990	47.55	1.75792e-05	64895836	64895837	11	chr11	64843752	64843753	.	-	-51827
chr11	65221438	65221897	MACS_peak_1991	33.86	0.00041115	65221764	65221765	10	chr11	65269988	65269989	.	-	48092
chr11	65234000	65234744	MACS_peak_1992	59.05	1.24451e-06	65234321	65234322	21	chr11	65269988	65269989	.	-	35245
chr11	65431346	65431833	MACS_peak_1993	36.46	0.000225944	65431593	65431594	9	chr11	65365797	65365798	.	-	-65549
chr11	65844263	65844582	MACS_peak_1994	30.32	0.000928966	65844381	65844382	8	chr11	65807175	65807176	.	+	37088
[truncated: 10,889 more rows]

## Sheet: Table S1b
peak_chr	peak_start	peak_end	peak_name	peak_score	p-value	summit_start	summit_end	summit_height	tss_chr	tss_start	tss_end	tss_score	tss_strand	distance
chr3	127697589	127699154	MACS_peak_7965	1252.04	6.25173e-126	127698005	127698006	72	chr3	127692519	127692520	.	-	-5070
chr3	152732900	152734082	MACS_peak_8091	473.46	4.50817e-48	152733699	152733700	60	chr3	152714100	152714101	.	+	18800
chr7	82251819	82254143	MACS_peak_10999	448.68	1.35519e-45	82253113	82253114	23	chr7	82174703	82174704	.	-	-77116
chr3	107478008	107480748	MACS_peak_7859	422.58	5.52077e-43	107478926	107478927	38	chr3	107459551	107459552	.	-	-18457
chr11	107784220	107784723	MACS_peak_2304	332.68	5.39511e-34	107784452	107784453	51	chr11	107793866	107793867	.	+	-9144
chr4_GL456216_random	34401	36167	MACS_peak_8985	288.61	1.37721e-29	34969	34970	36	.	-1	-1	-1	.	-1
chr18	83543384	83544530	MACS_peak_6143	272.54	5.57186e-28	83544135	83544136	26	chr18	83355363	83355364	.	-	-188021
chr11	117067078	117068235	MACS_peak_2405	258.48	1.41906e-26	117067542	117067543	19	chr11	117076790	117076791	.	+	-8556
chr10	68695175	68696489	MACS_peak_1269	246.66	2.15774e-25	68695630	68695631	29	chr10	68723746	68723747	.	+	-27258
chr5	110936197	110937862	MACS_peak_9443	243.47	4.4978e-25	110936878	110936879	18	chr5	110905244	110905245	.	+	30953
chr7	45783713	45785237	MACS_peak_10855	241.28	7.44732e-25	45784831	45784832	31	chr7	45783947	45783948	.	+	0
chr1	182500747	182501396	MACS_peak_815	235.35	2.91743e-24	182501126	182501127	46	chr1	182494156	182494157	.	+	6591
chr18	24671541	24673076	MACS_peak_5792	202.83	5.21195e-21	24672036	24672037	16	chr18	24686281	24686282	.	-	13206
chr14	55053220	55056159	MACS_peak_3808	202.35	5.82103e-21	55053546	55053547	17	chr14	55053869	55053870	.	+	0
chr14	55053220	55056159	MACS_peak_3808	202.35	5.82103e-21	55053546	55053547	17	chr14	55053884	55053885	.	+	0
chr13	49054797	49055758	MACS_peak_3242	201.59	6.93426e-21	49055225	49055226	18	chr13	48968287	48968288	.	+	86510
chr8	116607614	116608636	MACS_peak_11878	194.7	3.38844e-20	116607927	116607928	22	chr8	116505015	116505016	.	+	102599
chr7	45902814	45904317	MACS_peak_10858	182.07	6.20869e-19	45903503	45903504	27	chr7	45897069	45897070	.	+	5745
chr7	27259653	27260895	MACS_peak_10734	178.37	1.45546e-18	27259986	27259987	16	chr7	27258433	27258434	.	+	1220
chr3	119143665	119144585	MACS_peak_7910	178.28	1.48594e-18	119144289	119144290	24	chr3	118868244	118868245	.	+	275421
chr5	36109324	36110088	MACS_peak_9107	174.24	3.76704e-18	36109660	36109661	36	chr5	36204021	36204022	.	+	-93934
chr10	58924660	58926134	MACS_peak_1184	171.97	6.35331e-18	58925279	58925280	18	chr10	58965543	58965544	.	+	-39410
chr5	113040856	113041711	MACS_peak_9525	168.79	1.3213e-17	113041559	113041560	18	chr5	113044144	113044145	.	+	-2434
chr2	171863756	171864549	MACS_peak_7327	168.34	1.46555e-17	171864120	171864121	25	chr2	171962823	171962824	.	-	98275
chr5	117501258	117501949	MACS_peak_9617	165.08	3.10456e-17	117501788	117501789	16	chr5	117520699	117520700	.	+	-18751
chr7	25179943	25181199	MACS_peak_10718	162.5	5.62341e-17	25180188	25180189	21	chr7	25159921	25159922	.	-	-20022
chr8	114029521	114030851	MACS_peak_11850	162.09	6.18016e-17	114030230	114030231	32	chr8	114133557	114133558	.	+	-102707
chr11	5997881	5999052	MACS_peak_1744	157.75	1.6788e-16	5998114	5998115	15	chr11	5955693	5955694	.	+	42188
chr9	14988310	14989313	MACS_peak_12106	157.26	1.87932e-16	14988623	14988624	26	chr9	15045477	15045478	.	-	56165
chr18	69611016	69611790	MACS_peak_6028	156.2	2.39883e-16	69611578	69611579	35	chr18	69551963	69551964	.	+	59053
chr18	69350754	69351598	MACS_peak_6017	155.59	2.76058e-16	69351252	69351253	31	chr18	69343356	69343357	.	+	7398
chr5	93159902	93160490	MACS_peak_9327	155.59	2.76058e-16	93160287	93160288	43	chr5	93176970	93176971	.	+	-16481
chr18	76620069	76620762	MACS_peak_6068	155.41	2.8774e-16	76620608	76620609	19	chr18	76856405	76856406	.	+	-235644
chr1	166749408	166750085	MACS_peak_723	151.11	7.74462e-16	166749856	166749857	29	chr1	166762145	166762146	.	+	-12061
chr11	95414078	95414916	MACS_peak_2201	150.88	8.16582e-16	95414267	95414268	19	chr11	95414080	95414081	.	+	0
chr13	34130513	34131867	MACS_peak_3132	149.54	1.11173e-15	34130743	34130744	18	chr13	34130353	34130354	.	-	-160
chr8	25602594	25603756	MACS_peak_11478	148.92	1.28233e-15	25602911	25602912	13	chr8	25601601	25601602	.	+	993
chr10	103367508	103368472	MACS_peak_1510	148.22	1.50661e-15	103367839	103367840	41	chr10	103367808	103367809	.	+	0
chr17	37050138	37050705	MACS_peak_5382	146.76	2.10863e-15	37050292	37050293	20	chr17	37045966	37045967	.	+	4172
chr1	88385305	88386394	MACS_peak_368	146.53	2.22331e-15	88385874	88385875	23	chr1	88406961	88406962	.	+	-20568
chr19	37713925	37714424	MACS_peak_6319	145.13	3.06902e-15	37714119	37714120	23	chr19	37697808	37697809	.	+	16117
chr4	155415818	155417097	MACS_peak_8980	145.02	3.14775e-15	155416113	155416114	17	chr4	155421703	155421704	.	-	4607
chr17	49717517	49718343	MACS_peak_5436	144.99	3.16957e-15	49717767	49717768	31	chr17	49615136	49615137	.	+	102381
chr5	104159219	104159856	MACS_peak_9387	144.67	3.41193e-15	104159519	104159520	26	chr5	104170712	104170713	.	+	-10857
chr13	49053838	49054434	MACS_peak_3241	143	5.01187e-15	49054109	49054110	20	chr13	48968287	48968288	.	+	85551
chr16	23200349	23200974	MACS_peak_4751	140.97	7.99834e-15	23200651	23200652	22	chr16	23198120	23198121	.	-	-2229
chr1	190956583	190957539	MACS_peak_900	138.93	1.27938e-14	190957063	190957064	15	chr1	190979295	190979296	.	-	21757
chr17	17826113	17828240	MACS_peak_5261	138.75	1.33352e-14	17826799	17826800	19	chr17	17830188	17830189	.	+	-1949
chr5	115489650	115490040	MACS_peak_9572	138.71	1.34586e-14	115489821	115489822	24	chr5	115489459	115489460	.	+	191
chr1	166331340	166333173	MACS_peak_720	138.57	1.38995e-14	166332936	166332937	18	chr1	166309584	166309585	.	-	-21756
chr6	28997971	28998957	MACS_peak_10049	136.83	2.07491e-14	28998494	28998495	23	chr6	28981634	28981635	.	+	16337
chr8	83901112	83902044	MACS_peak_11695	135.14	3.06196e-14	83901652	83901653	13	chr8	83900105	83900106	.	+	1007
chr18	81794761	81795471	MACS_peak_6111	134.87	3.25837e-14	81795045	81795046	16	chr18	81981069	81981070	.	+	-185599
chr13	113734361	113735355	MACS_peak_3598	133.85	4.12098e-14	113734699	113734700	36	chr13	113794505	113794506	.	+	-59151
chr5	24623092	24624321	MACS_peak_9057	131.83	6.56145e-14	24623852	24623853	16	chr5	24624410	24624411	.	-	90
chr1	182629260	182630117	MACS_peak_819	130.97	7.99834e-14	182629459	182629460	20	chr1	182679939	182679940	.	+	-49823
chr11	71749960	71750953	MACS_peak_2058	130.39	9.14113e-14	71750518	71750519	19	chr11	71749920	71749921	.	+	40
chr16	96223692	96225151	MACS_peak_5142	129.46	1.1324e-13	96224663	96224664	24	chr16	96235801	96235802	.	+	-10651
chr5	142680813	142681894	MACS_peak_9925	129.46	1.1324e-13	142681625	142681626	25	chr5	142692512	142692513	.	+	-10619
chr11	101441729	101442638	MACS_peak_2261	127.83	1.64816e-13	101442282	101442283	23	chr11	101442298	101442299	.	+	0
chr4	115115782	115116921	MACS_peak_8573	127.83	1.64816e-13	115116368	115116369	20	chr4	115133832	115133833	.	+	-16912
chr11	52713716	52714407	MACS_peak_1934	127.69	1.70216e-13	52714088	52714089	17	chr11	52764634	52764635	.	+	-50228
chr7	24481230	24482008	MACS_peak_10704	127.69	1.70216e-13	24481785	24481786	15	chr7	24482023	24482024	.	+	-16
chr2	116065920	116067046	MACS_peak_7014	126.81	2.08449e-13	116066107	116066108	21	chr2	116065838	116065839	.	-	-82
chr12	73539786	73540643	MACS_peak_2730	126.56	2.208e-13	73540087	73540088	25	chr12	73546394	73546395	.	-	5752
chr9	41579986	41580666	MACS_peak_12220	126.35	2.31739e-13	41580303	41580304	20	chr9	41581908	41581909	.	+	-1243
chr7	105787765	105788974	MACS_peak_11082	125.76	2.65461e-13	105787974	105787975	18	chr7	105787653	105787654	.	-	-112
chr15	100756078	100757020	MACS_peak_4606	123.75	4.21697e-13	100756358	100756359	29	chr15	100761747	100761748	.	+	-4728
chr14	120538851	120539869	MACS_peak_4082	123.24	4.74242e-13	120539675	120539676	24	chr14	120478461	120478462	.	+	60390
chr1	37232412	37233406	MACS_peak_117	123.09	4.90908e-13	37233059	37233060	15	chr1	37214434	37214435	.	+	17978
chr5	122521480	122522681	MACS_peak_9702	122.99	5.02343e-13	122522137	122522138	13	chr5	122506789	122506790	.	+	14691
chr16	95278428	95279124	MACS_peak_5122	122.53	5.5847e-13	95278820	95278821	32	chr16	95257558	95257559	.	+	20870
chr9	122099550	122100462	MACS_peak_12730	121.93	6.4121e-13	122099919	122099920	17	chr9	122117283	122117284	.	+	-16822
chr4	110285631	110286675	MACS_peak_8567	121.74	6.69885e-13	110286391	110286392	23	chr4	110351908	110351909	.	-	65234
chr3	55367236	55368293	MACS_peak_7635	121.7	6.76083e-13	55367823	55367824	16	chr3	55403121	55403122	.	-	34829
chr10	125585700	125586727	MACS_peak_1676	121.55	6.99842e-13	125586263	125586264	24	chr10	125328962	125328963	.	-	-256738
chr15	5643814	5644798	MACS_peak_4120	121.34	7.34514e-13	5644329	5644330	16	chr15	5864306	5864307	.	+	-219509
chr1	38437944	38438991	MACS_peak_126	120.86	8.20352e-13	38438304	38438305	33	chr1	38487519	38487520	.	+	-48529
chr1	190082645	190082971	MACS_peak_885	120.21	9.52796e-13	190082848	190082849	18	chr1	190168670	190168671	.	+	-85700
chr12	55538286	55539056	MACS_peak_2676	119.77	1.05439e-12	55538535	55538536	57	chr12	55565239	55565240	.	+	-26184
chr15	13194047	13194510	MACS_peak_4150	117.97	1.59588e-12	13194189	13194190	19	chr15	13173638	13173639	.	-	-20409
chr9	54780066	54780919	MACS_peak_12308	116.01	2.50611e-12	54780566	54780567	21	chr9	54764748	54764749	.	+	15318
chr13	57237500	57238402	MACS_peak_3324	115.97	2.5293e-12	57237767	57237768	20	chr13	56930947	56930948	.	-	-306553
chr6	145444552	145445174	MACS_peak_10601	115.92	2.55859e-12	145444854	145444855	19	chr6	145441756	145441757	.	+	2796
chr4	152991397	152992472	MACS_peak_8925	115.23	2.99916e-12	152992257	152992258	10	chr4	153013583	153013584	.	-	21112
chr17	90592454	90593257	MACS_peak_5672	115.09	3.09742e-12	90593000	90593001	11	chr17	90567756	90567757	.	-	-24698
chr7	125925830	125926460	MACS_peak_11199	114.95	3.1989e-12	125926176	125926177	21	chr7	126064446	126064447	.	-	137987
chr5	124182997	124184372	MACS_peak_9714	114.51	3.53997e-12	124184035	124184036	13	chr5	124194907	124194908	.	+	-10536
chr2	6883978	6885598	MACS_peak_6522	113.85	4.12098e-12	6884996	6884997	24	chr2	6884270	6884271	.	+	0
chr18	79107385	79109110	MACS_peak_6087	113.66	4.30527e-12	79108007	79108008	13	chr18	79109390	79109391	.	-	281
chr6	39047836	39048304	MACS_peak_10111	113.32	4.65586e-12	39047992	39047993	28	chr6	39067597	39067598	.	-	19294
chr4	63303847	63305040	MACS_peak_8389	113.18	4.80839e-12	63304400	63304401	24	chr4	63344560	63344561	.	+	-39521
chr7	6690523	6691235	MACS_peak_10646	113.14	4.85289e-12	6690897	6690898	17	chr7	6696449	6696450	.	-	5215
chr4	140272912	140273683	MACS_peak_8798	112.38	5.78096e-12	140273250	140273251	18	chr4	140246783	140246784	.	-	-26129
chr11	53230597	53231736	MACS_peak_1938	112.26	5.94292e-12	53231315	53231316	24	chr11	53200684	53200685	.	+	29913
chr10	94550141	94550628	MACS_peak_1464	111.86	6.51628e-12	94550303	94550304	16	chr10	94586198	94586199	.	-	35571
chr5	109551725	109552351	MACS_peak_9432	110.05	9.88553e-12	109552025	109552026	29	chr5	109554155	109554156	.	-	1805
chr17	30895481	30897374	MACS_peak_5330	109.86	1.03276e-11	30896677	30896678	21	chr17	30901867	30901868	.	+	-4494
chr8	48760631	48760957	MACS_peak_11572	109.74	1.0617e-11	48760781	48760782	22	chr8	48843665	48843666	.	+	-82709
chr11	115379025	115379880	MACS_peak_2387	109.34	1.16413e-11	115379579	115379580	21	chr11	115381916	115381917	.	+	-2037
chr14	65418357	65419139	MACS_peak_3877	109.34	1.16413e-11	65418943	65418944	24	chr14	65425471	65425472	.	-	6333
chr4	127169671	127170267	MACS_peak_8645	109.28	1.18032e-11	127169938	127169939	21	chr4	127169204	127169205	.	+	467
chr6	30402266	30403203	MACS_peak_10062	109.18	1.20781e-11	30402598	30402599	22	chr6	30401868	30401869	.	+	398
chr4	153708947	153709367	MACS_peak_8947	108.68	1.35519e-11	153709113	153709114	18	chr4	153876384	153876385	.	+	-167018
chr7	16756700	16757343	MACS_peak_10673	108.63	1.37088e-11	16756941	16756942	13	chr7	16738410	16738411	.	+	18290
chr8	110034619	110035174	MACS_peak_11823	108.54	1.39959e-11	110034828	110034829	22	chr8	110039333	110039334	.	-	4160
chr3	101694713	101695832	MACS_peak_7824	108.42	1.4388e-11	101695479	101695480	31	chr3	101691789	101691790	.	+	2924
chr3	17790034	17791049	MACS_peak_7473	107.33	1.84927e-11	17790814	17790815	14	chr3	17789921	17789922	.	+	113
chr10	79799157	79799916	MACS_peak_1370	106.51	2.23357e-11	79799492	79799493	20	chr10	79793572	79793573	.	+	5585
chr11	120258087	120259015	MACS_peak_2450	106.51	2.23357e-11	120258520	120258521	16	chr11	120274487	120274488	.	+	-15473
chr13	83721061	83721856	MACS_peak_3447	106.51	2.23357e-11	83721553	83721554	27	chr13	83721381	83721382	.	+	0
chr18	64888834	64889659	MACS_peak_5976	106.51	2.23357e-11	64889522	64889523	16	chr18	64887756	64887757	.	+	1078
chr3	143662877	143663373	MACS_peak_8038	106.1	2.45471e-11	143663105	143663106	14	chr3	143674943	143674944	.	+	-11571
chr7	105786631	105787284	MACS_peak_11081	105.92	2.55859e-11	105787034	105787035	17	chr7	105787653	105787654	.	-	370
chr12	29663358	29664174	MACS_peak_2576	105.67	2.71019e-11	29663742	29663743	12	chr12	29528384	29528385	.	+	134974
chr13	57315003	57315786	MACS_peak_3325	105.65	2.7227e-11	57315408	57315409	27	chr13	56930947	56930948	.	-	-384056
chr17	80355943	80357263	MACS_peak_5587	105.65	2.7227e-11	80356274	80356275	25	chr17	80373540	80373541	.	-	16278
chr1	42545791	42546434	MACS_peak_166	105.16	3.04789e-11	42546123	42546124	18	chr1	42491813	42491814	.	+	53978
chr2	92183778	92184654	MACS_peak_6926	105.16	3.04789e-11	92184130	92184131	21	chr2	92191977	92191978	.	+	-7324
chr5	116268962	116269471	MACS_peak_9583	105.16	3.04789e-11	116269169	116269170	19	chr5	116257661	116257662	.	+	11301
chr8	107859454	107860281	MACS_peak_11805	105.16	3.04789e-11	107859938	107859939	20	chr8	107842451	107842452	.	+	17003
chr7	111012387	111012990	MACS_peak_11096	104.99	3.16957e-11	111012670	111012671	18	chr7	111028951	111028952	.	+	-15962
chr5	129472656	129473537	MACS_peak_9771	104.96	3.19154e-11	129473023	129473024	18	chr5	129501000	129501001	.	-	27464
chr17	87773374	87774273	MACS_peak_5652	104.83	3.28852e-11	87773930	87773931	17	chr17	87797993	87797994	.	-	23721
chr8	120265752	120266392	MACS_peak_11932	104.26	3.74973e-11	120266009	120266010	27	chr8	120230536	120230537	.	+	35216
chr19	45047835	45048548	MACS_peak_6359	104.2	3.80189e-11	45048078	45048079	16	chr19	45047576	45047577	.	+	259
chr14	67211134	67211931	MACS_peak_3892	104.01	3.97192e-11	67211557	67211558	17	chr14	67233128	67233129	.	-	21198
chr8	10648994	10649761	MACS_peak_11387	104.01	3.97192e-11	10649187	10649188	22	chr8	10676912	10676913	.	-	27152
chr16	34998247	34999291	MACS_peak_4842	103.61	4.35512e-11	34998995	34998996	33	chr16	35022421	35022422	.	+	-23131
chr8	65030185	65031028	MACS_peak_11625	103.5	4.46684e-11	65030754	65030755	22	chr8	65037335	65037336	.	-	6308
chr10	80300256	80301697	MACS_peak_1378	103.48	4.48745e-11	80301079	80301080	10	chr10	80295977	80295978	.	+	4279
chr2	179439481	179440316	MACS_peak_7404	103.34	4.63447e-11	179439961	179439962	23	chr2	179442431	179442432	.	+	-2116
chr12	3238435	3239411	MACS_peak_2463	103.31	4.66659e-11	3238727	3238728	19	chr12	3235504	3235505	.	+	2931
chr5	32715553	32717713	MACS_peak_9089	103.11	4.88652e-11	32716552	32716553	15	chr5	32713987	32713988	.	-	-1566
chr4	107694860	107695440	MACS_peak_8548	102.75	5.30884e-11	107695060	107695061	20	chr4	107697953	107697954	.	-	2514
chr8	80187764	80189732	MACS_peak_11683	102.72	5.34564e-11	80189167	80189168	13	chr8	80112085	80112086	.	-	-75679
chr15	81309617	81310386	MACS_peak_4441	102.62	5.47016e-11	81309738	81309739	12	chr15	81360764	81360765	.	-	50379
chr19	23758907	23759754	MACS_peak_6249	102.55	5.55904e-11	23759364	23759365	13	chr19	23758876	23758877	.	+	31
chr1	71298417	71298784	MACS_peak_279	102.29	5.90201e-11	71298580	71298581	21	chr1	71414909	71414910	.	-	116126
chr15	78704180	78704716	MACS_peak_4412	102.24	5.97035e-11	78704424	78704425	18	chr15	78718112	78718113	.	-	13397
chr3	156227795	156228574	MACS_peak_8129	102.24	5.97035e-11	156228268	156228269	16	chr3	156264586	156264587	.	+	-36013
chr8	64022798	64023342	MACS_peak_11616	102.24	5.97035e-11	64023101	64023102	19	chr8	63952169	63952170	.	-	-70629
chr16	74598540	74599270	MACS_peak_4985	102.17	6.06736e-11	74598888	74598889	23	chr16	74607757	74607758	.	+	-8488
chr11	69123534	69124211	MACS_peak_2022	102.02	6.28058e-11	69123798	69123799	28	chr11	69122588	69122589	.	-	-946
chr3	34599631	34600599	MACS_peak_7539	101.7	6.76083e-11	34600230	34600231	23	chr3	34602247	34602248	.	-	1649
chr11	55202842	55203722	MACS_peak_1946	101.53	7.03072e-11	55203089	55203090	17	chr11	55204350	55204351	.	+	-629
chr17	26941020	26942112	MACS_peak_5287	101.36	7.31139e-11	26941838	26941839	20	chr17	26941253	26941254	.	+	0
chr4	137127095	137128324	MACS_peak_8745	100.95	8.03526e-11	137127466	137127467	19	chr4	137118142	137118143	.	-	-8953
chr19	10388897	10389262	MACS_peak_6210	100.8	8.31764e-11	10389135	10389136	28	chr19	10389090	10389091	.	+	0
chr2	179890222	179890817	MACS_peak_7413	100.8	8.31764e-11	179890365	179890366	16	chr2	179975993	179975994	.	+	-85177
chr7	44441897	44442510	MACS_peak_10834	100.8	8.31764e-11	44442160	44442161	16	chr7	44429018	44429019	.	+	12879
chr8	10793969	10794402	MACS_peak_11391	100.8	8.31764e-11	10794216	10794217	25	chr8	10809127	10809128	.	-	14726
chr9	124442164	124442769	MACS_peak_12744	100.8	8.31764e-11	124442380	124442381	21	chr9	124476860	124476861	.	-	34092
chr16	6128824	6129767	MACS_peak_4646	100.75	8.41395e-11	6129364	6129365	17	chr16	5975585	5975586	.	+	153239
chr11	120047275	120048291	MACS_peak_2446	100.49	8.93305e-11	120047713	120047714	11	chr11	120047166	120047167	.	-	-109
chr4	117906703	117907822	MACS_peak_8588	100.43	9.05733e-11	117907113	117907114	13	chr4	117914998	117914999	.	-	7177
chr4	142770436	142771079	MACS_peak_8839	100.18	9.59401e-11	142770634	142770635	17	chr4	142790808	142790809	.	+	-19730
chr17	67332766	67333677	MACS_peak_5511	100.01	9.977e-11	67333030	67333031	17	chr17	67354458	67354459	.	-	20782
chr10	69651452	69652131	MACS_peak_1288	99.63	1.08893e-10	69651997	69651998	16	chr10	69533772	69533773	.	+	117680
chr11	66237205	66237588	MACS_peak_1995	99.63	1.08893e-10	66237354	66237355	19	chr11	66168550	66168551	.	-	-68655
chr7	124947469	124948288	MACS_peak_11193	99.49	1.1246e-10	124947812	124947813	16	chr7	124907609	124907610	.	+	39860
chr3	109431622	109432187	MACS_peak_7878	99.47	1.1298e-10	109431879	109431880	18	chr3	109340653	109340654	.	+	90969
chr5	113591311	113592032	MACS_peak_9545	98.76	1.33045e-10	113591733	113591734	23	chr5	113644963	113644964	.	+	-52932
chr5	120639879	120640708	MACS_peak_9680	98.76	1.33045e-10	120640207	120640208	20	chr5	120641621	120641622	.	+	-914
chr7	139820483	139821056	MACS_peak_11305	98.66	1.36144e-10	139820788	139820789	22	chr7	139834174	139834175	.	+	-13119
chr17	12034224	12035033	MACS_peak_5231	98.55	1.39637e-10	12034691	12034692	14	chr17	12118704	12118705	.	+	-83672
chr15	39814945	39815798	MACS_peak_4257	98.53	1.40281e-10	39815574	39815575	25	chr15	39797045	39797046	.	+	17900
chr7	25268523	25269130	MACS_peak_10721	98.47	1.42233e-10	25268645	25268646	13	chr7	25267704	25267705	.	+	819
chr14	120636348	120636890	MACS_peak_4083	98.32	1.47231e-10	120636536	120636537	19	chr14	120749185	120749186	.	+	-112296
chr11	61173860	61174919	MACS_peak_1974	98.27	1.48936e-10	61174567	61174568	12	chr11	61175054	61175055	.	-	136
chr8	119840635	119841063	MACS_peak_11926	98.09	1.55239e-10	119840813	119840814	18	chr8	119840578	119840579	.	-	-57
chr13	53206619	53207376	MACS_peak_3275	98.07	1.55955e-10	53207088	53207089	23	chr13	53286123	53286124	.	-	78748
chr5	129329108	129330228	MACS_peak_9769	98.07	1.55955e-10	129329877	129329878	14	chr5	129363562	129363563	.	+	-33335
chr10	41000691	41001371	MACS_peak_1110	97.96	1.59956e-10	41001060	41001061	15	chr10	41072284	41072285	.	-	70914
chr11	93468083	93468864	MACS_peak_2180	97.96	1.59956e-10	93468546	93468547	14	chr11	93413323	93413324	.	-	-54760
chr3	9344015	9344660	MACS_peak_7444	97.96	1.59956e-10	9344379	9344380	25	chr3	9402175	9402176	.	+	-57516
chr3	55512247	55512885	MACS_peak_7637	97.96	1.59956e-10	55512601	55512602	20	chr3	55517569	55517570	.	+	-4685
chr5	119404537	119405178	MACS_peak_9659	97.96	1.59956e-10	119404994	119404995	24	chr5	119297245	119297246	.	+	107292
chr6	148133226	148133859	MACS_peak_10626	97.96	1.59956e-10	148133646	148133647	14	chr6	148067872	148067873	.	-	-65354
chr7	29860086	29860850	MACS_peak_10770	97.96	1.59956e-10	29860538	29860539	23	chr7	29859979	29859980	.	+	107
chr4	125560797	125561700	MACS_peak_8635	97.82	1.65196e-10	125561350	125561351	15	chr4	125504749	125504750	.	+	56048
chr12	28308350	28309172	MACS_peak_2559	97.81	1.65577e-10	28308721	28308722	22	chr12	28350263	28350264	.	+	-41092
chr14	79915317	79916200	MACS_peak_3962	97.81	1.65577e-10	79915807	79915808	21	chr14	79868397	79868398	.	-	-46920
chr9	58676303	58677205	MACS_peak_12342	97.34	1.84502e-10	58676617	58676618	17	chr9	58696010	58696011	.	-	18806
chr13	99513475	99514502	MACS_peak_3521	97.32	1.85353e-10	99513848	99513849	19	chr13	99516601	99516602	.	-	2100
chr15	74332744	74333658	MACS_peak_4383	97.17	1.91867e-10	74333011	74333012	19	chr15	74516195	74516196	.	+	-182538
chr1	171262506	171263860	MACS_peak_747	97.14	1.93197e-10	171263067	171263068	14	chr1	171270328	171270329	.	+	-6469
chr13	45762611	45763350	MACS_peak_3209	97.08	1.95884e-10	45763020	45763021	19	chr13	45964990	45964991	.	-	201641
chr8	120031840	120032782	MACS_peak_11929	96.97	2.00909e-10	120032193	120032194	31	chr8	120045286	120045287	.	-	12505
chr8	125743626	125744532	MACS_peak_12021	96.97	2.00909e-10	125744361	125744362	28	chr8	125729963	125729964	.	+	13663
chr11	70028665	70029196	MACS_peak_2048	96.34	2.32274e-10	70028913	70028914	17	chr11	70017085	70017086	.	+	11580
chr2	66409434	66410312	MACS_peak_6835	96.21	2.39332e-10	66409995	66409996	21	chr2	66409494	66409495	.	+	0
chr15	37668388	37668924	MACS_peak_4241	96.1	2.45471e-10	37668695	37668696	14	chr15	37700704	37700705	.	+	-31781
chr6	50892515	50893471	MACS_peak_10152	96	2.51189e-10	50893124	50893125	26	chr6	50878076	50878077	.	-	-14439
chr1	91413379	91414296	MACS_peak_399	95.98	2.52348e-10	91413498	91413499	9	chr1	91414037	91414038	.	-	0
chr18	83772239	83772986	MACS_peak_6148	95.94	2.54683e-10	83772708	83772709	23	chr18	84086403	84086404	.	-	313418
chr8	11976175	11977183	MACS_peak_11404	95.94	2.54683e-10	11976819	11976820	25	chr8	11840474	11840475	.	+	135701
chr8	114642850	114643385	MACS_peak_11857	95.79	2.63633e-10	114643131	114643132	16	chr8	114642113	114642114	.	-	-737
chr7	137516514	137517274	MACS_peak_11286	95.64	2.72898e-10	137516971	137516972	14	chr7	137437648	137437649	.	+	78866
chr1	194303195	194304048	MACS_peak_927	95.37	2.90402e-10	194303870	194303871	19	chr1	194222758	194222759	.	-	-80437
chr14	103345425	103346295	MACS_peak_4003	95.3	2.95121e-10	103345919	103345920	16	chr14	103346813	103346814	.	-	519
chr18	65196387	65197016	MACS_peak_5986	95.29	2.95801e-10	65196712	65196713	17	chr18	65248861	65248862	.	+	-51846
chr8	8819626	8820470	MACS_peak_11366	95.29	2.95801e-10	8819941	8819942	15	chr8	8735970	8735971	.	+	83656
chr8	84022377	84023126	MACS_peak_11696	95.29	2.95801e-10	84022847	84022848	14	chr8	84021471	84021472	.	+	906
chr9	108241048	108242298	MACS_peak_12562	95.25	2.98538e-10	108241286	108241287	14	chr9	108263957	108263958	.	-	21660
chr2	112523233	112524154	MACS_peak_6994	95.14	3.06196e-10	112523817	112523818	15	chr2	112500869	112500870	.	+	22364
chr4	130205282	130209043	MACS_peak_8674	95.01	3.155e-10	130206632	130206633	14	chr4	130222400	130222401	.	-	13358
chr2	156421160	156422174	MACS_peak_7163	94.88	3.25087e-10	156421592	156421593	12	chr2	156420909	156420910	.	+	251
chr18	82952281	82953384	MACS_peak_6134	94.71	3.38065e-10	82953064	82953065	11	chr18	82910879	82910880	.	+	41402
chr11	19184535	19185257	MACS_peak_1775	94.6	3.46737e-10	19185139	19185140	11	chr11	19117433	19117434	.	-	-67102
chr2	35531472	35531976	MACS_peak_6717	94.6	3.46737e-10	35531857	35531858	18	chr2	35558266	35558267	.	+	-26291
chr3	9959732	9960363	MACS_peak_7453	94.6	3.46737e-10	9959950	9959951	16	chr3	9972000	9972001	.	-	11638
chr3	125220754	125221387	MACS_peak_7947	94.6	3.46737e-10	125221193	125221194	14	chr3	125219552	125219553	.	-	-1202
chr7	129987867	129989072	MACS_peak_11232	94.44	3.59749e-10	129988192	129988193	26	chr7	129962165	129962166	.	+	25702
chr5	111121365	111122319	MACS_peak_9448	94.39	3.63915e-10	111121956	111121957	12	chr5	111158311	111158312	.	+	-35993
chr3	26484384	26485412	MACS_peak_7493	94.3	3.71535e-10	26484830	26484831	26	chr3	26380445	26380446	.	+	103939
chr7	90130527	90131612	MACS_peak_11016	94.22	3.78443e-10	90131043	90131044	12	chr7	90130213	90130214	.	+	314
chr8	79027964	79029098	MACS_peak_11675	94.21	3.79315e-10	79028135	79028136	27	chr8	79028437	79028438	.	+	0
chr8	120953311	120953911	MACS_peak_11946	93.75	4.21697e-10	120953511	120953512	17	chr8	121002927	121002928	.	+	-49017
chr1	105397527	105398666	MACS_peak_444	93.69	4.27563e-10	105398148	105398149	14	chr1	105356709	105356710	.	-	-40818
chr10	25334008	25334638	MACS_peak_1055	93.65	4.31519e-10	25334350	25334351	21	chr10	25359798	25359799	.	+	-25161
chr10	81245306	81246127	MACS_peak_1385	93.65	4.31519e-10	81245759	81245760	19	chr10	81252935	81252936	.	+	-6809
chr13	95386463	95387151	MACS_peak_3504	93.65	4.31519e-10	95386793	95386794	18	chr13	95375351	95375352	.	-	-11112
chr3	122039141	122039689	MACS_peak_7928	93.65	4.31519e-10	122039457	122039458	19	chr3	122044443	122044444	.	+	-4755
chr5	120556869	120557597	MACS_peak_9677	93.65	4.31519e-10	120557194	120557195	23	chr5	120553038	120553039	.	-	-3831
chr8	126568094	126569120	MACS_peak_12045	93.37	4.60257e-10	126568240	126568241	23	chr8	126566970	126566971	.	+	1124
chr18	82462136	82462651	MACS_peak_6125	93.34	4.63447e-10	82462288	82462289	18	chr18	82475146	82475147	.	+	-12496
chr2	24520772	24521651	MACS_peak_6608	93.3	4.67735e-10	24521288	24521289	16	chr2	24494068	24494069	.	+	26704
chr7	122366320	122366906	MACS_peak_11178	93.3	4.67735e-10	122366563	122366564	15	chr7	122362000	122362001	.	+	4320
chr13	59947038	59947419	MACS_peak_3364	93.19	4.79733e-10	59947250	59947251	14	chr13	59823146	59823147	.	-	-123892
chr7	129722516	129723148	MACS_peak_11229	93.15	4.84172e-10	129722843	129722844	15	chr7	129667405	129667406	.	+	55111
chr1	132071659	132072929	MACS_peak_567	93.06	4.94311e-10	132072553	132072554	20	chr1	132068061	132068062	.	-	-3598
chr10	69431987	69433007	MACS_peak_1279	93.04	4.96592e-10	69432651	69432652	29	chr10	69352937	69352938	.	-	-79050
chr17	83234229	83235107	MACS_peak_5606	92.85	5.188e-10	83234550	83234551	27	chr17	83215292	83215293	.	+	18937
chr5	111551929	111553342	MACS_peak_9458	92.8	5.24807e-10	111552935	111552936	17	chr5	111581422	111581423	.	+	-28081
chr15	85249228	85249740	MACS_peak_4484	92.73	5.33335e-10	85249573	85249574	27	chr15	85205949	85205950	.	+	43279
chr1	189280233	189281117	MACS_peak_877	92.7	5.37032e-10	189280625	189280626	15	chr1	189277822	189277823	.	-	-2411
chr14	24578040	24579041	MACS_peak_3688	92.7	5.37032e-10	24578332	24578333	19	chr14	24617310	24617311	.	-	38270
chr9	110443586	110444348	MACS_peak_12570	92.7	5.37032e-10	110444153	110444154	20	chr9	110419747	110419748	.	+	23839
chr14	106021894	106022453	MACS_peak_4021	92.53	5.5847e-10	106022200	106022201	16	chr14	106101156	106101157	.	-	78704
chr15	77330972	77331436	MACS_peak_4404	92.53	5.5847e-10	77331232	77331233	15	chr15	77307052	77307053	.	-	-23920
chr16	97851904	97852494	MACS_peak_5155	92.53	5.5847e-10	97852229	97852230	14	chr16	97851849	97851850	.	-	-55
chr18	76088299	76088851	MACS_peak_6063	92.53	5.5847e-10	76088524	76088525	16	chr18	76170552	76170553	.	+	-81702
chr5	116105268	116105872	MACS_peak_9576	92.53	5.5847e-10	116105619	116105620	14	chr5	116123614	116123615	.	+	-17743
chr9	58201551	58202063	MACS_peak_12333	92.53	5.5847e-10	58201833	58201834	12	chr9	58202897	58202898	.	+	-835
chr1	130563585	130564143	MACS_peak_553	92.38	5.78096e-10	130563894	130563895	25	chr1	130595675	130595676	.	-	31533
chr12	111451897	111453044	MACS_peak_2970	92.33	5.8479e-10	111452307	111452308	12	chr12	111442469	111442470	.	+	9428
chr3	51964397	51965202	MACS_peak_7614	92.33	5.8479e-10	51964779	51964780	28	chr3	51980941	51980942	.	+	-15740
chr18	63772037	63772626	MACS_peak_5962	92.22	5.99791e-10	63772509	63772510	15	chr18	63708695	63708696	.	+	63342
chr10	69417533	69418306	MACS_peak_1278	92.18	6.05341e-10	69417758	69417759	18	chr10	69352937	69352938	.	-	-64596
chr19	58317950	58319381	MACS_peak_6465	91.99	6.32412e-10	58318397	58318398	13	chr19	58204139	58204140	.	+	113811
chr12	107407529	107408497	MACS_peak_2930	91.56	6.98232e-10	107407844	107407845	13	chr12	107419141	107419142	.	+	-10645
chr6	118057593	118058242	MACS_peak_10448	91.29	7.43019e-10	118057900	118057901	14	chr6	118085192	118085193	.	+	-26951
chr5	141760632	141761548	MACS_peak_9909	91.19	7.60326e-10	141760847	141760848	11	chr5	141616001	141616002	.	-	-144631
chr13	95015996	95016833	MACS_peak_3501	91.05	7.85236e-10	95016539	95016540	18	chr13	94976344	94976345	.	+	39652
chr10	79983377	79984059	MACS_peak_1373	90.93	8.07235e-10	79983935	79983936	19	chr10	79984329	79984330	.	-	271
chr19	56616974	56617745	MACS_peak_6438	90.93	8.07235e-10	56617399	56617400	11	chr19	56548261	56548262	.	+	68713
chr5	104060893	104061412	MACS_peak_9386	90.93	8.07235e-10	104061184	104061185	20	chr5	104072324	104072325	.	-	10913
chr16	67618776	67620191	MACS_peak_4958	90.83	8.26038e-10	67619134	67619135	13	chr16	67620907	67620908	.	-	717
chr5	36271655	36272548	MACS_peak_9111	90.74	8.43335e-10	36272081	36272082	11	chr5	36301570	36301571	.	+	-29023
chr2	22739820	22740674	MACS_peak_6604	90.66	8.59014e-10	22740298	22740299	31	chr2	22755984	22755985	.	+	-15311
chr8	126524854	126525747	MACS_peak_12043	90.6	8.70964e-10	126525364	126525365	24	chr8	126566970	126566971	.	+	-41224
chr2	26646782	26647359	MACS_peak_6624	90.26	9.4189e-10	26647073	26647074	20	chr2	26640372	26640373	.	+	6410
chr19	18539696	18540159	MACS_peak_6230	90.23	9.48418e-10	18539939	18539940	18	chr19	18581455	18581456	.	+	-41297
chr11	6070962	6071626	MACS_peak_1745	89.69	1.07399e-09	6071080	6071081	9	chr11	6066361	6066362	.	-	-4601
chr5	67117615	67118638	MACS_peak_9214	89.68	1.07647e-09	67118386	67118387	18	chr5	67127503	67127504	.	+	-8866
chr5	76719523	76719949	MACS_peak_9261	89.66	1.08143e-09	76719830	76719831	24	chr5	76742512	76742513	.	-	22564
chr9	100117792	100118538	MACS_peak_12526	89.26	1.18577e-09	100118039	100118040	13	chr9	100174145	100174146	.	-	55608
chr1	190058064	190059220	MACS_peak_883	89.22	1.19674e-09	190058278	190058279	16	chr1	190168670	190168671	.	+	-109451
chr15	83217017	83217738	MACS_peak_4452	89.22	1.19674e-09	83217390	83217391	26	chr15	83251773	83251774	.	-	34036
chr11	117632279	117633250	MACS_peak_2417	89.12	1.22462e-09	117632719	117632720	31	chr11	117611247	117611248	.	+	21032
chr1	184411741	184412620	MACS_peak_835	88.97	1.26765e-09	184412084	184412085	18	chr1	184382440	184382441	.	-	-29301
chr2	84733582	84734559	MACS_peak_6905	88.94	1.27644e-09	84734393	84734394	14	chr2	84734058	84734059	.	+	0
chr8	126887824	126888641	MACS_peak_12057	88.79	1.3213e-09	126888168	126888169	22	chr8	126944979	126944980	.	-	56339
chr14	64589883	64590762	MACS_peak_3871	88.72	1.34276e-09	64590548	64590549	18	chr14	64590657	64590658	.	+	0
chr17	29970398	29970984	MACS_peak_5322	88.72	1.34276e-09	29970580	29970581	24	chr17	29970086	29970087	.	-	-312
chr17	62779618	62780248	MACS_peak_5477	88.72	1.34276e-09	62780029	62780030	22	chr17	62881316	62881317	.	-	101069
chr18	40181734	40182489	MACS_peak_5859	88.72	1.34276e-09	40182370	40182371	14	chr18	40219398	40219399	.	-	36910
chr18	54585139	54585664	MACS_peak_5926	88.72	1.34276e-09	54585451	54585452	22	chr18	54422295	54422296	.	+	162844
chr7	133785638	133786743	MACS_peak_11267	88.72	1.34276e-09	133786006	133786007	12	chr7	133782725	133782726	.	-	-2913
chr14	14348575	14349580	MACS_peak_3647	88.53	1.40281e-09	14349111	14349112	12	chr14	14346495	14346496	.	+	2080
chr9	45370352	45372295	MACS_peak_12253	88.49	1.41579e-09	45371842	45371843	15	chr9	45370185	45370186	.	+	167
chr8	22632632	22633230	MACS_peak_11460	88.36	1.45881e-09	22632914	22632915	28	chr8	22624043	22624044	.	+	8589
chr4	130202210	130205265	MACS_peak_8673	88.15	1.53109e-09	130202818	130202819	17	chr4	130222400	130222401	.	-	17136
chr8	87978497	87978832	MACS_peak_11726	88.11	1.54525e-09	87978670	87978671	18	chr8	87959594	87959595	.	-	-18903
chr10	127242641	127243545	MACS_peak_1696	87.64	1.72187e-09	127243152	127243153	24	chr10	127263362	127263363	.	-	19818
chr2	6365180	6366053	MACS_peak_6511	87.64	1.72187e-09	6365699	6365700	22	chr2	6322667	6322668	.	+	42513
chr5	110906547	110907307	MACS_peak_9441	87.64	1.72187e-09	110907150	110907151	18	chr5	110905244	110905245	.	+	1303
chr7	40351642	40352326	MACS_peak_10816	87.63	1.72584e-09	40351901	40351902	12	chr7	40363450	40363451	.	+	-11125
chr9	110921687	110922541	MACS_peak_12575	87.52	1.77011e-09	110922081	110922082	18	chr9	110925403	110925404	.	+	-2863
chrX	56367869	56368913	MACS_peak_12781	87.48	1.78649e-09	56368521	56368522	15	chrX	56374586	56374587	.	+	-5674
chr14	25323761	25324489	MACS_peak_3698	87.43	1.80717e-09	25323898	25323899	17	chr14	25378634	25378635	.	-	54146
chr14	106521989	106522556	MACS_peak_4022	87.43	1.80717e-09	106522280	106522281	21	chr14	106517494	106517495	.	-	-4495
chr17	66545921	66546860	MACS_peak_5503	87.43	1.80717e-09	66546112	66546113	17	chr17	66519716	66519717	.	-	-26205
chr4	43720000	43720460	MACS_peak_8287	87.43	1.80717e-09	43720288	43720289	31	chr4	43727188	43727189	.	+	-6729
chr5	151411782	151412664	MACS_peak_9991	87.43	1.80717e-09	151412367	151412368	14	chr5	151428162	151428163	.	-	15499
chr18	44798301	44799161	MACS_peak_5886	87.36	1.83654e-09	44798807	44798808	23	chr18	44812181	44812182	.	-	13021
chr6	137941872	137943014	MACS_peak_10543	87.36	1.83654e-09	137942703	137942704	17	chr6	137919970	137919971	.	-	-21902
chr9	113158750	113159468	MACS_peak_12604	87.36	1.83654e-09	113159270	113159271	25	chr9	113403475	113403476	.	+	-244008
chr5	114099450	114099988	MACS_peak_9551	87.29	1.86638e-09	114099791	114099792	14	chr5	114091569	114091570	.	-	-7881
chr2	37358223	37359167	MACS_peak_6730	87.17	1.91867e-09	37358963	37358964	14	chr2	37359331	37359332	.	-	165
chr12	3355692	3356446	MACS_peak_2465	87.16	1.92309e-09	3356114	3356115	10	chr12	3357152	3357153	.	-	707
chr13	50473122	50473730	MACS_peak_3246	87.16	1.92309e-09	50473545	50473546	20	chr13	50467307	50467308	.	+	5815
chr6	120564070	120564808	MACS_peak_10464	87.16	1.92309e-09	120564605	120564606	13	chr6	120554796	120554797	.	+	9274
chr6	128763626	128764293	MACS_peak_10512	87.16	1.92309e-09	128763979	128763980	19	chr6	128744644	128744645	.	+	18982
chrX	142681048	142681452	MACS_peak_12836	87.04	1.97697e-09	142681183	142681184	16	chrX	142681406	142681407	.	+	0
chr9	46388994	46389922	MACS_peak_12262	86.9	2.04174e-09	46389169	46389170	14	chr9	46329412	46329413	.	-	-59582
chr7	24748470	24749203	MACS_peak_10709	86.77	2.10378e-09	24748932	24748933	17	chr7	24760310	24760311	.	-	11108
chr19	57601168	57601971	MACS_peak_6455	86.69	2.14289e-09	57601650	57601651	18	chr19	57611034	57611035	.	+	-9064
chr2	170548158	170549130	MACS_peak_7298	86.69	2.14289e-09	170548821	170548822	18	chr2	170576054	170576055	.	+	-26925
chr5	106406052	106406740	MACS_peak_9417	86.69	2.14289e-09	106406379	106406380	20	chr5	106369012	106369013	.	+	37040
chr9	63555458	63556534	MACS_peak_12388	86.63	2.1727e-09	63555910	63555911	14	chr9	63602492	63602493	.	-	45959
chr16	95872964	95873957	MACS_peak_5137	86.58	2.19786e-09	95873649	95873650	18	chr16	95900398	95900399	.	+	-26442
chr12	71493505	71494319	MACS_peak_2715	86.56	2.208e-09	71493889	71493890	19	chr12	71384207	71384208	.	-	-109298
chr2	163980443	163981407	MACS_peak_7213	86.56	2.208e-09	163981176	163981177	16	chr2	163994960	163994961	.	+	-13554
chr5	100195400	100196108	MACS_peak_9350	86.56	2.208e-09	100195902	100195903	23	chr5	100196611	100196612	.	+	-504
chr5	113211198	113211905	MACS_peak_9530	86.56	2.208e-09	113211462	113211463	18	chr5	113226909	113226910	.	+	-15005
chr2	12128177	12128523	MACS_peak_6556	86.35	2.31739e-09	12128344	12128345	16	chr2	12129741	12129742	.	-	1219
chr1	155114999	155115817	MACS_peak_657	86.24	2.37684e-09	155115654	155115655	15	chr1	155099635	155099636	.	-	-15364
chr4	132472280	132472939	MACS_peak_8705	85.99	2.51768e-09	132472473	132472474	12	chr4	132463920	132463921	.	-	-8360
chr6	31572803	31574204	MACS_peak_10069	85.69	2.69774e-09	31573833	31573834	25	chr6	31574967	31574968	.	+	-764
chr5	115214555	115215367	MACS_peak_9566	85.66	2.71644e-09	115215156	115215157	19	chr5	115198343	115198344	.	+	16212
chr2	132015495	132016199	MACS_peak_7085	85.64	2.72898e-09	132015610	132015611	9	chr2	132030257	132030258	.	-	14059
chr16	9742592	9743686	MACS_peak_4674	85.48	2.83139e-09	9743434	9743435	32	chr16	9995559	9995560	.	-	251874
chr11	100346745	100347587	MACS_peak_2254	85.45	2.85102e-09	100346943	100346944	27	chr11	100350888	100350889	.	-	3302
chr13	57077017	57077828	MACS_peak_3320	85.45	2.85102e-09	57077348	57077349	21	chr13	56930947	56930948	.	-	-146070
chr9	49499720	49500463	MACS_peak_12280	85.45	2.85102e-09	49499977	49499978	20	chr9	49486224	49486225	.	-	-13496
chr11	95390621	95391400	MACS_peak_2200	85.39	2.89068e-09	95391070	95391071	25	chr11	95384692	95384693	.	+	5929
chr1	157243729	157244863	MACS_peak_664	85.32	2.93765e-09	157244528	157244529	19	chr1	157350042	157350043	.	-	105180
chr8	121172975	121173661	MACS_peak_11953	85.03	3.14051e-09	121173369	121173370	15	chr8	121201834	121201835	.	-	28174
chr16	40300832	40301357	MACS_peak_4865	84.98	3.17687e-09	40301063	40301064	20	chr16	40306219	40306220	.	+	-4863
chr1	26488697	26489228	MACS_peak_73	84.47	3.57273e-09	26488960	26488961	13	chr1	26466236	26466237	.	+	22461
chr1	180222124	180222581	MACS_peak_791	84.47	3.57273e-09	180222429	180222430	18	chr1	180212400	180212401	.	-	-9724
chr10	10183192	10183622	MACS_peak_968	84.47	3.57273e-09	10183413	10183414	16	chr10	10184800	10184801	.	+	-1179
chr10	21510522	21511109	MACS_peak_1027	84.47	3.57273e-09	21510938	21510939	14	chr10	21593145	21593146	.	+	-82037
chr18	79580146	79580677	MACS_peak_6088	84.47	3.57273e-09	79580408	79580409	16	chr18	79553676	79553677	.	-	-26470
chr2	93180469	93181066	MACS_peak_6933	84.47	3.57273e-09	93180804	93180805	16	chr2	93187548	93187549	.	+	-6483
chr4	128238434	128239108	MACS_peak_8654	84.44	3.59749e-09	128238715	128238716	10	chr4	128260956	128260957	.	-	21849
chr14	25331134	25331985	MACS_peak_3699	84.4	3.63078e-09	25331506	25331507	26	chr14	25378634	25378635	.	-	46650
chr15	99871137	99872000	MACS_peak_4594	84.4	3.63078e-09	99871490	99871491	19	chr15	99875427	99875428	.	-	3428
chr2	167385648	167386546	MACS_peak_7250	84.4	3.63078e-09	167386158	167386159	20	chr2	167421712	167421713	.	+	-35167
chr8	124506757	124507655	MACS_peak_11990	84.4	3.63078e-09	124507314	124507315	20	chr8	124520767	124520768	.	+	-13113
chr1	188077136	188077666	MACS_peak_860	84.38	3.64754e-09	188077460	188077461	15	chr1	188008989	188008990	.	-	-68147
chr2	170632985	170633549	MACS_peak_7302	84.16	3.83707e-09	170633135	170633136	14	chr2	170662464	170662465	.	-	28916
chr14	64416727	64417152	MACS_peak_3868	84.13	3.86367e-09	64416936	64416937	15	chr14	64455902	64455903	.	-	38751
chr16	52084252	52084584	MACS_peak_4912	84.12	3.87258e-09	52084374	52084375	19	chr16	52105146	52105147	.	-	20563
chr5	144696218	144696612	MACS_peak_9948	84.12	3.87258e-09	144696376	144696377	17	chr5	144723796	144723797	.	-	27185
chr12	17454205	17454771	MACS_peak_2524	84.08	3.90841e-09	17454313	17454314	12	chr12	17544873	17544874	.	+	-90103
chr11	108080750	108081518	MACS_peak_2308	84.07	3.91742e-09	108081069	108081070	16	chr11	107996848	107996849	.	+	83902
chr12	87000502	87001158	MACS_peak_2807	84.07	3.91742e-09	87000863	87000864	19	chr12	86988675	86988676	.	-	-11827
chr13	45564086	45564630	MACS_peak_3206	84.07	3.91742e-09	45564384	45564385	19	chr13	45507444	45507445	.	+	56642
chr15	67100481	67100951	MACS_peak_4358	84.07	3.91742e-09	67100718	67100719	21	chr15	67113991	67113992	.	-	13041
chr16	57252484	57253270	MACS_peak_4924	84.07	3.91742e-09	57252802	57252803	13	chr16	57231465	57231466	.	-	-21019
chr2	32846551	32847182	MACS_peak_6695	84.07	3.91742e-09	32846871	32846872	21	chr2	32847244	32847245	.	-	63
chr2	161231126	161231676	MACS_peak_7194	84.07	3.91742e-09	161231297	161231298	26	chr2	161255456	161255457	.	-	23781
chr18	12410681	12411761	MACS_peak_5728	84.06	3.92645e-09	12411422	12411423	16	chr18	12365799	12365800	.	+	44882
chrX	170677236	170677730	MACS_peak_12859	84.06	3.92645e-09	170677527	170677528	13	chrX	170672644	170672645	.	+	4592
chr8	78231568	78232054	MACS_peak_11668	83.79	4.1783e-09	78231822	78231823	16	chr8	78213297	78213298	.	+	18271
chr3	156562097	156563419	MACS_peak_8132	83.76	4.20727e-09	156563063	156563064	13	chr3	156561794	156561795	.	+	303
chr8	124070723	124071330	MACS_peak_11986	83.71	4.25598e-09	124070974	124070975	18	chr8	124022641	124022642	.	+	48082
chr8	69184266	69184763	MACS_peak_11639	83.7	4.2658e-09	69184562	69184563	12	chr8	69184224	69184225	.	-	-42
chr11	46056137	46057085	MACS_peak_1906	83.69	4.27563e-09	46056429	46056430	12	chr11	46055992	46055993	.	+	145
chr14	122443502	122444589	MACS_peak_4106	83.67	4.29536e-09	122444257	122444258	18	chr14	122451114	122451115	.	-	6526
chr12	4057809	4058534	MACS_peak_2467	83.61	4.35512e-09	4058192	4058193	14	chr12	4038914	4038915	.	-	-18895
chr9	122594755	122595253	MACS_peak_12737	83.58	4.38531e-09	122594955	122594956	16	chr9	122572497	122572498	.	+	22258
chr19	5800676	5801586	MACS_peak_6183	83.49	4.47713e-09	5801246	5801247	14	chr19	5801941	5801942	.	+	-356
chr18	33881265	33881967	MACS_peak_5837	83.32	4.65586e-09	33881755	33881756	14	chr18	33795164	33795165	.	+	86101
chr1	160351198	160352181	MACS_peak_684	83.31	4.66659e-09	160351754	160351755	13	chr1	160327077	160327078	.	-	-24121
chr9	23547572	23548683	MACS_peak_12142	83.18	4.80839e-09	23548058	23548059	28	chr9	23223076	23223077	.	+	324496
chr1	63932924	63933497	MACS_peak_253	83.07	4.93174e-09	63933298	63933299	16	chr1	63917848	63917849	.	+	15076
chr5	24656070	24657245	MACS_peak_9058	83.05	4.9545e-09	24656751	24656752	18	chr5	24645453	24645454	.	+	10617
chr2	45112915	45113971	MACS_peak_6762	82.99	5.02343e-09	45113662	45113663	14	chr2	45113313	45113314	.	+	0
chr2	45112915	45113971	MACS_peak_6762	82.99	5.02343e-09	45113662	45113663	14	chr2	45113908	45113909	.	+	0
chr2	26154247	26154823	MACS_peak_6618	82.97	5.04661e-09	26154479	26154480	19	chr2	26140520	26140521	.	-	-13727
chr4	139949238	139950044	MACS_peak_8784	82.58	5.52077e-09	139949515	139949516	21	chr4	139943518	139943519	.	-	-5720
chr5	112119311	112120119	MACS_peak_9487	82.58	5.52077e-09	112119933	112119934	21	chr5	112156237	112156238	.	+	-36119
chr6	90552014	90553000	MACS_peak_10304	82.58	5.52077e-09	90552392	90552393	18	chr6	90513302	90513303	.	+	38712
chr9	114987865	114988804	MACS_peak_12624	82.58	5.52077e-09	114988573	114988574	15	chr9	114982739	114982740	.	-	-5126
chr13	5633442	5634236	MACS_peak_3031	82.3	5.88844e-09	5633922	5633923	12	chr13	5821857	5821858	.	-	187622
chr4	139728570	139729474	MACS_peak_8772	82.3	5.88844e-09	139729000	139729001	15	chr4	139653538	139653539	.	+	75032
chr7	78361855	78362403	MACS_peak_10957	82.3	5.88844e-09	78362119	78362120	20	chr7	78254296	78254297	.	+	107559
chr8	36353415	36354035	MACS_peak_11530	82.3	5.88844e-09	36353725	36353726	17	chr8	36373641	36373642	.	-	19607
chr8	126636856	126637563	MACS_peak_12048	82.3	5.88844e-09	126637347	126637348	16	chr8	126593985	126593986	.	-	-42871
chr9	58582866	58583663	MACS_peak_12340	82.3	5.88844e-09	58583492	58583493	12	chr9	58582240	58582241	.	+	626
chr1	88894300	88894700	MACS_peak_372	82.14	6.10942e-09	88894447	88894448	18	chr1	88875409	88875410	.	-	-18891
chr1	39145627	39146351	MACS_peak_136	82.06	6.223e-09	39146175	39146176	19	chr1	39186991	39186992	.	-	40641
chr12	99141042	99141772	MACS_peak_2856	82.04	6.25173e-09	99141508	99141509	27	chr12	99190078	99190079	.	+	-48307
chr5	114290256	114291096	MACS_peak_9554	82.04	6.25173e-09	114290563	114290564	22	chr5	114289166	114289167	.	+	1090
chr18	75841405	75841718	MACS_peak_6062	82.01	6.29506e-09	75841533	75841534	17	chr18	75820178	75820179	.	+	21227
chr19	45325590	45326378	MACS_peak_6361	81.87	6.5013e-09	45325973	45325974	23	chr19	45317893	45317894	.	+	7697
chr5	114063478	114064169	MACS_peak_9550	81.87	6.5013e-09	114063814	114063815	20	chr5	114065461	114065462	.	+	-1293
chr8	54955958	54956664	MACS_peak_11589	81.87	6.5013e-09	54956394	54956395	38	chr8	54954728	54954729	.	+	1230
chr15	98948630	98949632	MACS_peak_4583	81.85	6.53131e-09	98948965	98948966	10	chr15	98953550	98953551	.	-	3919
chr5	82355732	82356245	MACS_peak_9286	81.8	6.60693e-09	82356075	82356076	17	chr5	82336851	82336852	.	+	18881
chrX	83601544	83603622	MACS_peak_12799	81.72	6.72977e-09	83602094	83602095	9	chrX	83536031	83536032	.	+	65513
chr6	144567900	144568766	MACS_peak_10590	81.44	7.17794e-09	144568400	144568401	16	chr6	144481225	144481226	.	+	86675
chr6	38133172	38133759	MACS_peak_10106	81.42	7.21107e-09	38133439	38133440	12	chr6	38124585	38124586	.	-	-8587
chr8	87462133	87462745	MACS_peak_11722	81.36	7.31139e-09	87462586	87462587	18	chr8	87460469	87460470	.	+	1664
chr8	120853524	120854374	MACS_peak_11943	81.36	7.31139e-09	120853948	120853949	16	chr8	120880206	120880207	.	+	-25833
chr11	109108856	109109781	MACS_peak_2319	81.32	7.37904e-09	109109317	109109318	22	chr11	109144368	109144369	.	-	34588
chr2	171636967	171637801	MACS_peak_7322	81.32	7.37904e-09	171637478	171637479	16	chr2	171962823	171962824	.	-	325023
chr9	119557422	119558151	MACS_peak_12680	81.32	7.37904e-09	119557784	119557785	26	chr9	119579015	119579016	.	-	20865
chr7	49384884	49386184	MACS_peak_10867	81.3	7.4131e-09	49385151	49385152	19	chr7	49346094	49346095	.	+	38790
chr1	164549460	164550136	MACS_peak_709	81.14	7.6913e-09	164549738	164549739	22	chr1	164575455	164575456	.	+	-25320
chr10	90692790	90693384	MACS_peak_1439	81.05	7.85236e-09	90692971	90692972	12	chr10	90450910	90450911	.	+	241880
chr7	12478990	12479662	MACS_peak_10654	81.03	7.8886e-09	12479463	12479464	15	chr7	12478293	12478294	.	+	697
chr10	130522987	130524016	MACS_peak_1720	81.01	7.92501e-09	130523579	130523580	27	chr10	130497378	130497379	.	-	-25609
chr19	56981015	56981589	MACS_peak_6444	81.01	7.92501e-09	56981352	56981353	27	chr19	57008227	57008228	.	-	26639
chr3	118431317	118432075	MACS_peak_7905	81.01	7.92501e-09	118431706	118431707	17	chr3	118430324	118430325	.	+	993
chr7	72864523	72865227	MACS_peak_10937	81.01	7.92501e-09	72864962	72864963	22	chr7	72990152	72990153	.	-	124926
chr8	119084337	119085164	MACS_peak_11909	81.01	7.92501e-09	119084686	119084687	16	chr8	119344538	119344539	.	+	-259375
chr1	64120863	64121576	MACS_peak_257	80.98	7.97995e-09	64121262	64121263	32	chr1	64122281	64122282	.	-	706
chr14	61044642	61045480	MACS_peak_3840	80.98	7.97995e-09	61045178	61045179	17	chr14	61046854	61046855	.	-	1375
chr5	118810510	118811263	MACS_peak_9638	80.98	7.97995e-09	118810891	118810892	18	chr5	118877464	118877465	.	-	66202
chr7	142331970	142332601	MACS_peak_11318	80.98	7.97995e-09	142332217	142332218	21	chr7	142306293	142306294	.	-	-25677
chr2	44300607	44301447	MACS_peak_6749	80.86	8.20352e-09	44300727	44300728	19	chr2	44428935	44428936	.	+	-127489
chr6	133973751	133974545	MACS_peak_10519	80.84	8.24138e-09	133974201	133974202	19	chr6	133932408	133932409	.	-	-41343
chr10	59582489	59583647	MACS_peak_1191	80.83	8.26038e-09	59582840	59582841	16	chr10	59616063	59616064	.	+	-32417
chr2	104239640	104240450	MACS_peak_6964	80.83	8.26038e-09	104240153	104240154	20	chr2	104228237	104228238	.	-	-11403
chr1	193637662	193638791	MACS_peak_924	80.66	8.59014e-09	193637985	193637986	16	chr1	193510173	193510174	.	-	-127489
chr1	190600976	190601539	MACS_peak_894	80.59	8.72971e-09	190601408	190601409	14	chr1	190594326	190594327	.	+	6650
chr19	6499589	6500550	MACS_peak_6192	80.59	8.72971e-09	6499859	6499860	12	chr19	6532010	6532011	.	-	31461
chr8	11952306	11953710	MACS_peak_11403	80.57	8.77001e-09	11953398	11953399	19	chr8	11840474	11840475	.	+	111832
chr9	57363768	57364835	MACS_peak_12326	80.55	8.81049e-09	57364287	57364288	15	chr9	57334128	57334129	.	+	29640
chr16	44537054	44538471	MACS_peak_4886	80.54	8.8308e-09	44537430	44537431	25	chr16	44558128	44558129	.	-	19658
chr16	15137899	15139346	MACS_peak_4708	80.49	8.93305e-09	15138774	15138775	16	chr16	15217327	15217328	.	-	77982
chr1	70242360	70242814	MACS_peak_271	80.39	9.14113e-09	70242631	70242632	11	chr1	70312910	70312911	.	-	70097
chr4	140503091	140503936	MACS_peak_8808	80.35	9.22571e-09	140503636	140503637	9	chr4	140437963	140437964	.	+	65128
chr16	9037370	9038881	MACS_peak_4671	80.32	9.28966e-09	9037840	9037841	22	chr16	8922388	8922389	.	-	-114982
chr16	93604075	93604676	MACS_peak_5091	80.32	9.28966e-09	93604179	93604180	13	chr16	93604062	93604063	.	-	-13
chr3	55371935	55372848	MACS_peak_7636	80.31	9.31108e-09	55372396	55372397	25	chr3	55403121	55403122	.	-	30274
chr2	30492178	30493571	MACS_peak_6671	80.26	9.4189e-09	30492769	30492770	11	chr2	30474218	30474219	.	-	-17960
chr4	27959787	27960353	MACS_peak_8222	80.26	9.4189e-09	27960133	27960134	18	chr4	27996904	27996905	.	-	36552
chr9	36833110	36833709	MACS_peak_12199	80.05	9.88553e-09	36833254	36833255	19	chr9	36821939	36821940	.	+	11171
chr1	168657741	168658513	MACS_peak_741	79.91	1.02094e-08	168658167	168658168	11	chr1	168675881	168675882	.	-	17369
chr10	29360706	29361488	MACS_peak_1075	79.91	1.02094e-08	29361225	29361226	15	chr10	29362441	29362442	.	-	954
chr12	74938842	74939577	MACS_peak_2735	79.91	1.02094e-08	74939234	74939235	12	chr12	75177331	75177332	.	-	237755
chr13	31203027	31203775	MACS_peak_3122	79.91	1.02094e-08	31203274	31203275	14	chr13	31199086	31199087	.	+	3941
chr16	78947382	78947888	MACS_peak_5011	79.91	1.02094e-08	78947580	78947581	19	chr16	78964114	78964115	.	+	-16227
chr17	46487649	46488285	MACS_peak_5414	79.91	1.02094e-08	46488023	46488024	19	chr17	46487674	46487675	.	-	0
chr19	59131365	59131844	MACS_peak_6479	79.91	1.02094e-08	59131667	59131668	22	chr19	59170055	59170056	.	-	38212
chr5	117414119	117414636	MACS_peak_9614	79.91	1.02094e-08	117414409	117414410	25	chr5	117414000	117414001	.	+	119
chr7	97489173	97489713	MACS_peak_11045	79.91	1.02094e-08	97489447	97489448	23	chr7	97480956	97480957	.	+	8217
chr8	79964289	79964860	MACS_peak_11680	79.91	1.02094e-08	79964509	79964510	17	chr8	79970390	79970391	.	+	-5531
chr11	94989546	94990397	MACS_peak_2193	79.85	1.03514e-08	94989850	94989851	13	chr11	94991035	94991036	.	+	-639
chr5	65928480	65929140	MACS_peak_9205	79.78	1.05196e-08	65928829	65928830	21	chr5	65934921	65934922	.	+	-5782
chr4	13750827	13751419	MACS_peak_8180	79.73	1.06414e-08	13751160	13751161	20	chr4	13743436	13743437	.	+	7391
chr4	139903847	139905156	MACS_peak_8778	79.71	1.06905e-08	139904152	139904153	15	chr4	139910488	139910489	.	+	-5333
chr2	174715674	174716475	MACS_peak_7371	79.68	1.07647e-08	174715817	174715818	19	chr2	174760619	174760620	.	+	-44145
chr16	34400569	34400897	MACS_peak_4837	79.65	1.08393e-08	34400776	34400777	18	chr16	34573531	34573532	.	-	172635
chr10	74596758	74597519	MACS_peak_1336	79.6	1.09648e-08	74597147	74597148	15	chr10	74863418	74863419	.	-	265900
chr6	113781301	113782040	MACS_peak_10420	79.5	1.12202e-08	113781419	113781420	18	chr6	113799683	113799684	.	-	17644
chr12	106218757	106219366	MACS_peak_2908	79.49	1.1246e-08	106219134	106219135	14	chr12	106221075	106221076	.	+	-1710
chr3	88216910	88218261	MACS_peak_7762	79.34	1.16413e-08	88217574	88217575	11	chr3	88215695	88215696	.	-	-1215
chr7	29042110	29043248	MACS_peak_10753	79.34	1.16413e-08	29042895	29042896	26	chr7	29045628	29045629	.	+	-2381
chr11	5229549	5229820	MACS_peak_1738	79.23	1.19399e-08	5229659	5229660	18	chr11	5251850	5251851	.	+	-22031
chr14	55052017	55052825	MACS_peak_3807	79.21	1.1995e-08	55052451	55052452	15	chr14	55053869	55053870	.	+	-1045
chr6	98522462	98523191	MACS_peak_10350	79.09	1.2331e-08	98522855	98522856	13	chr6	98552106	98552107	.	-	28916
chr16	32211249	32212579	MACS_peak_4810	79.05	1.24451e-08	32212138	32212139	15	chr16	32186186	32186187	.	+	25063
chr2	30689182	30690135	MACS_peak_6675	79.05	1.24451e-08	30689630	30689631	22	chr2	30678010	30678011	.	-	-11172
chr2	169972606	169972938	MACS_peak_7282	79.04	1.24738e-08	169972776	169972777	17	chr2	169963186	169963187	.	-	-9420
chr5	115432229	115432627	MACS_peak_9569	78.82	1.3122e-08	115432357	115432358	18	chr5	115429599	115429600	.	+	2630
chr11	71032858	71033636	MACS_peak_2056	78.81	1.31522e-08	71033066	71033067	12	chr11	71033512	71033513	.	-	0
chr9	49443529	49444370	MACS_peak_12279	78.8	1.31826e-08	49443794	49443795	20	chr9	49427020	49427021	.	-	-16509
chr7	134670044	134670511	MACS_peak_11274	78.79	1.3213e-08	134670313	134670314	13	chr7	134670687	134670688	.	+	-177
chr7	45791589	45792285	MACS_peak_10856	78.75	1.33352e-08	45791939	45791940	10	chr7	45783947	45783948	.	+	7642
chr10	24962359	24963399	MACS_peak_1050	78.74	1.3366e-08	24962567	24962568	23	chr10	24927469	24927470	.	-	-34890
chr15	32481045	32482040	MACS_peak_4218	78.61	1.37721e-08	32481721	32481722	16	chr15	32244813	32244814	.	+	236232
chr2	181019723	181020582	MACS_peak_7424	78.61	1.37721e-08	181019981	181019982	21	chr2	181043545	181043546	.	-	22964
chr7	44974271	44975091	MACS_peak_10843	78.61	1.37721e-08	44974633	44974634	13	chr7	44974850	44974851	.	-	0
chr9	61528758	61529831	MACS_peak_12367	78.61	1.37721e-08	61529475	61529476	17	chr9	61372366	61372367	.	+	156392
chr11	26010289	26010886	MACS_peak_1823	78.42	1.4388e-08	26010641	26010642	23	chr11	26202240	26202241	.	+	-191355
chr2	169141186	169141914	MACS_peak_7272	78.36	1.45881e-08	169141331	169141332	19	chr2	169106453	169106454	.	+	34733
chr12	100761850	100762874	MACS_peak_2873	78.32	1.47231e-08	100762296	100762297	31	chr12	100769127	100769128	.	-	6254
chrX	83598167	83601478	MACS_peak_12798	78.32	1.47231e-08	83600441	83600442	10	chrX	83536031	83536032	.	+	62136
chr16	78130093	78130868	MACS_peak_5004	78.19	1.51705e-08	78130463	78130464	22	chr16	78050717	78050718	.	+	79376
chr6	94744079	94744480	MACS_peak_10332	78.16	1.52757e-08	94744327	94744328	18	chr6	94700157	94700158	.	-	-43922
chr1	164781585	164782202	MACS_peak_711	78.05	1.56675e-08	164781854	164781855	16	chr1	164796644	164796645	.	+	-14443
chr2	62046737	62047791	MACS_peak_6821	77.93	1.61065e-08	62047246	62047247	14	chr2	62046462	62046463	.	+	275
chr1	118776998	118777472	MACS_peak_480	77.89	1.62555e-08	118777305	118777306	22	chr1	118810136	118810137	.	+	-32665
chr13	37621816	37622442	MACS_peak_3146	77.78	1.66725e-08	37622131	37622132	12	chr13	37514333	37514334	.	-	-107483
chr2	178114465	178114834	MACS_peak_7380	77.78	1.66725e-08	178114662	178114663	17	chr2	178118975	178118976	.	+	-4142
chrX	48343186	48344338	MACS_peak_12776	77.75	1.6788e-08	48343410	48343411	12	chrX	48341358	48341359	.	+	1828
chr15	100025741	100026479	MACS_peak_4595	77.64	1.72187e-08	100026077	100026078	23	chr15	100038664	100038665	.	+	-12186
chr1	182568929	182569770	MACS_peak_816	77.59	1.74181e-08	182569257	182569258	24	chr1	182565007	182565008	.	+	3922
chr8	10325775	10326637	MACS_peak_11380	77.59	1.74181e-08	10326289	10326290	21	chr8	10153911	10153912	.	+	171864
chr3	45378338	45379114	MACS_peak_7589	77.57	1.74985e-08	45378516	45378517	16	chr3	45378398	45378399	.	+	0
chr18	66730526	66731165	MACS_peak_5999	77.51	1.77419e-08	66730931	66730932	20	chr18	66676361	66676362	.	+	54165
chr1	77513639	77514440	MACS_peak_319	77.4	1.8197e-08	77514020	77514021	12	chr1	77515087	77515088	.	-	648
chr10	45307082	45307757	MACS_peak_1145	77.4	1.8197e-08	45307236	45307237	14	chr10	45289423	45289424	.	-	-17659
chr10	108077290	108077956	MACS_peak_1527	77.4	1.8197e-08	108077688	108077689	14	chr10	108162400	108162401	.	+	-84445
chr10	125739944	125740689	MACS_peak_1680	77.4	1.8197e-08	125740295	125740296	15	chr10	125966219	125966220	.	+	-225531
chr13	28417516	28418223	MACS_peak_3099	77.4	1.8197e-08	28417925	28417926	20	chr13	28511231	28511232	.	-	93009
chr14	120851206	120851722	MACS_peak_4085	77.4	1.8197e-08	120851522	120851523	15	chr14	120798853	120798854	.	+	52353
chr15	37704866	37705622	MACS_peak_4243	77.4	1.8197e-08	37705458	37705459	15	chr15	37700704	37700705	.	+	4162
chr16	34969307	34970307	MACS_peak_4841	77.4	1.8197e-08	34970061	34970062	9	chr16	34939328	34939329	.	-	-29979
chr18	54287163	54287869	MACS_peak_5922	77.4	1.8197e-08	54287414	54287415	15	chr18	54422295	54422296	.	+	-134427
chr18	66780807	66781145	MACS_peak_6002	77.4	1.8197e-08	66780964	66780965	29	chr18	66860471	66860472	.	-	79327
chr3	62227976	62228874	MACS_peak_7657	77.4	1.8197e-08	62228229	62228230	14	chr3	62123207	62123208	.	+	104769
chr3	117669939	117670416	MACS_peak_7899	77.4	1.8197e-08	117670219	117670220	18	chr3	117574836	117574837	.	+	95103
chr5	96383256	96383643	MACS_peak_9332	77.4	1.8197e-08	96383377	96383378	19	chr5	96373955	96373956	.	+	9301
chr5	112133017	112133739	MACS_peak_9488	77.4	1.8197e-08	112133414	112133415	19	chr5	112156237	112156238	.	+	-22499
chr5	127286058	127286675	MACS_peak_9750	77.4	1.8197e-08	127286528	127286529	14	chr5	127281633	127281634	.	-	-4425
chr9	122504645	122505471	MACS_peak_12736	77.4	1.8197e-08	122505161	122505162	13	chr9	122572497	122572498	.	+	-67027
chr4	63188508	63189571	MACS_peak_8387	77.38	1.8281e-08	63189235	63189236	9	chr4	63172130	63172131	.	-	-16378
chr17	56532250	56535443	MACS_peak_5457	77.2	1.90546e-08	56533047	56533048	12	chr17	56512482	56512483	.	-	-19768
chr5	65130616	65131212	MACS_peak_9202	77.06	1.96789e-08	65131090	65131091	13	chr5	65136302	65136303	.	+	-5091
chr18	47247767	47248187	MACS_peak_5897	77.01	1.99067e-08	47247989	47247990	16	chr18	47154373	47154374	.	+	93394
chr6	88629956	88630450	MACS_peak_10296	77.01	1.99067e-08	88630249	88630250	25	chr6	88637949	88637950	.	-	7500
chr18	52942368	52943133	MACS_peak_5909	76.84	2.07014e-08	52942863	52942864	17	chr18	52767709	52767710	.	+	174659
chr3	79145239	79145993	MACS_peak_7712	76.82	2.0797e-08	79145690	79145691	16	chr3	79196374	79196375	.	+	-50382
chr17	72866409	72867391	MACS_peak_5560	76.79	2.09411e-08	72866723	72866724	16	chr17	72836704	72836705	.	+	29705
chr2	148348581	148349399	MACS_peak_7138	76.79	2.09411e-08	148349162	148349163	16	chr2	148395344	148395345	.	+	-45946
chr7	16129561	16130316	MACS_peak_10663	76.73	2.12324e-08	16129988	16129989	13	chr7	16130300	16130301	.	+	0
chr1	41766767	41767080	MACS_peak_158	76.65	2.16272e-08	41766935	41766936	21	chr1	41781808	41781809	.	+	-14729
chr1	160703719	160704251	MACS_peak_687	76.65	2.16272e-08	160703977	160703978	18	chr1	160726680	160726681	.	-	22430
chr10	53430372	53430778	MACS_peak_1168	76.65	2.16272e-08	53430507	53430508	21	chr10	53474964	53474965	.	+	-44187
chr10	69533439	69534020	MACS_peak_1282	76.65	2.16272e-08	69533728	69533729	12	chr10	69533772	69533773	.	+	0
chr10	121703776	121704349	MACS_peak_1645	76.65	2.16272e-08	121704061	121704062	16	chr10	121739937	121739938	.	+	-35589
chr11	22829092	22829690	MACS_peak_1794	76.65	2.16272e-08	22829440	22829441	14	chr11	22839299	22839300	.	+	-9610
chr14	33647285	33647881	MACS_peak_3756	76.65	2.16272e-08	33647654	33647655	14	chr14	33644495	33644496	.	+	2790
chr17	68439808	68440178	MACS_peak_5522	76.65	2.16272e-08	68440021	68440022	19	chr17	68371809	68371810	.	-	-67999
chr4	49086220	49086583	MACS_peak_8329	76.65	2.16272e-08	49086398	49086399	16	chr4	49059273	49059274	.	+	26947
chr4	125467458	125467890	MACS_peak_8632	76.65	2.16272e-08	125467718	125467719	19	chr4	125490700	125490701	.	+	-22811
chr4	140049125	140049690	MACS_peak_8788	76.65	2.16272e-08	140049568	140049569	13	chr4	139968025	139968026	.	-	-81100
chr5	45282117	45282583	MACS_peak_9153	76.65	2.16272e-08	45282321	45282322	18	chr5	45251928	45251929	.	-	-30189
chr6	24696608	24697083	MACS_peak_10030	76.65	2.16272e-08	24696764	24696765	19	chr6	24665008	24665009	.	-	-31600
chr6	145020948	145021527	MACS_peak_10599	76.65	2.16272e-08	145021216	145021217	16	chr6	145038187	145038188	.	-	16661
chr8	67818192	67818774	MACS_peak_11634	76.65	2.16272e-08	67818427	67818428	18	chr8	67811373	67811374	.	-	-6819
chr9	113563472	113563984	MACS_peak_12613	76.65	2.16272e-08	113563707	113563708	15	chr9	113708258	113708259	.	-	144275
chr12	9443951	9444639	MACS_peak_2495	76.57	2.20293e-08	9444433	9444434	26	chr12	9429546	9429547	.	+	14405
chr5	103013748	103014513	MACS_peak_9377	76.57	2.20293e-08	103014357	103014358	23	chr5	102986312	102986313	.	-	-27436
chr5	113412225	113413165	MACS_peak_9538	76.57	2.20293e-08	113412531	113412532	27	chr5	113357294	113357295	.	+	54931
chr14	64258143	64258629	MACS_peak_3867	76.56	2.208e-08	64258403	64258404	16	chr14	64114640	64114641	.	-	-143503
chr6	48443841	48445011	MACS_peak_10142	76.55	2.21309e-08	48444075	48444076	9	chr6	48445824	48445825	.	-	814
chr8	119704965	119705452	MACS_peak_11922	76.44	2.26986e-08	119705086	119705087	10	chr8	119700009	119700010	.	+	4956
chr10	42956163	42956729	MACS_peak_1128	76.39	2.29615e-08	42956353	42956354	12	chr10	42860370	42860371	.	+	95793
chr19	58481303	58481832	MACS_peak_6468	76.38	2.30144e-08	58481655	58481656	11	chr19	58455908	58455909	.	-	-25395
chr16	34313259	34314221	MACS_peak_4836	76.3	2.34423e-08	34313869	34313870	18	chr16	34573531	34573532	.	-	259311
chr18	34069540	34070288	MACS_peak_5841	76.3	2.34423e-08	34069849	34069850	25	chr18	34093445	34093446	.	+	-23158
chr13	114229984	114230527	MACS_peak_3599	76.27	2.36048e-08	114230196	114230197	14	chr13	114227111	114227112	.	+	2873
chr4	140457395	140458467	MACS_peak_8805	76.24	2.37684e-08	140457754	140457755	24	chr4	140437963	140437964	.	+	19432
chr2	179689081	179689769	MACS_peak_7412	76.16	2.42103e-08	179689432	179689433	29	chr2	179613566	179613567	.	-	-75515
chr10	118756005	118756825	MACS_peak_1616	76.09	2.46037e-08	118756196	118756197	17	chr10	118860826	118860827	.	+	-104002
chr11	43795298	43796022	MACS_peak_1897	76.09	2.46037e-08	43795617	43795618	27	chr11	43748007	43748008	.	-	-47291
chr13	46389447	46390165	MACS_peak_3219	76.09	2.46037e-08	46389874	46389875	18	chr13	46418300	46418301	.	+	-28136
chr19	48241119	48242313	MACS_peak_6377	76.09	2.46037e-08	48242081	48242082	21	chr19	48240644	48240645	.	-	-475
chr19	55128298	55129113	MACS_peak_6421	76.09	2.46037e-08	55128909	55128910	15	chr19	55099450	55099451	.	-	-28848
chr1	42553037	42553899	MACS_peak_167	76.05	2.48313e-08	42553377	42553378	15	chr1	42491813	42491814	.	+	61224
chr10	25118029	25118744	MACS_peak_1052	76.05	2.48313e-08	25118350	25118351	23	chr10	25054140	25054141	.	+	63889
chr11	113744207	113744825	MACS_peak_2360	76.05	2.48313e-08	113744525	113744526	24	chr11	113751880	113751881	.	-	7056
chr13	45862902	45863450	MACS_peak_3210	76.05	2.48313e-08	45863202	45863203	23	chr13	45964990	45964991	.	-	101541
chr19	57458326	57459073	MACS_peak_6449	76.05	2.48313e-08	57458877	57458878	15	chr19	57461552	57461553	.	-	2480
chr3	84235775	84236224	MACS_peak_7732	76.05	2.48313e-08	84235921	84235922	25	chr3	84174104	84174105	.	+	61671
chr3	108159761	108160404	MACS_peak_7867	76.05	2.48313e-08	108159978	108159979	14	chr3	108154881	108154882	.	-	-4880
chr15	50838328	50839119	MACS_peak_4288	75.58	2.76694e-08	50838531	50838532	18	chr15	50889113	50889114	.	-	49995
chr8	63880812	63881470	MACS_peak_11614	75.58	2.76694e-08	63881216	63881217	23	chr8	63878196	63878197	.	+	2616
chr10	122883400	122884263	MACS_peak_1658	75.51	2.8119e-08	122884054	122884055	10	chr10	122985723	122985724	.	-	101461
chr10	81014275	81014793	MACS_peak_1384	75.5	2.81838e-08	81014636	81014637	14	chr10	81014944	81014945	.	-	152
chr1	120382325	120382896	MACS_peak_494	75.45	2.85102e-08	120382658	120382659	17	chr1	120340582	120340583	.	+	41743
chr1	138897147	138897825	MACS_peak_617	75.45	2.85102e-08	138897448	138897449	15	chr1	138916042	138916043	.	-	18218
chr10	80656548	80657360	MACS_peak_1381	75.45	2.85102e-08	80656918	80656919	18	chr10	80657070	80657071	.	-	0
chr10	83524119	83524941	MACS_peak_1401	75.45	2.85102e-08	83524711	83524712	13	chr10	83534139	83534140	.	-	9199
chr11	119084771	119085578	MACS_peak_2434	75.45	2.85102e-08	119085047	119085048	12	chr11	119086220	119086221	.	-	643
chr15	96043727	96044340	MACS_peak_4555	75.45	2.85102e-08	96044039	96044040	21	chr15	96079552	96079553	.	-	35213
chr2	76928480	76928973	MACS_peak_6885	75.45	2.85102e-08	76928740	76928741	24	chr2	76982546	76982547	.	-	53574
chr4	123166310	123166939	MACS_peak_8620	75.45	2.85102e-08	123166601	123166602	15	chr4	123183227	123183228	.	+	-16289
chr4	152906589	152907514	MACS_peak_8921	75.45	2.85102e-08	152907097	152907098	12	chr4	153013583	153013584	.	-	106070
chr7	24603257	24604062	MACS_peak_10708	75.45	2.85102e-08	24603540	24603541	17	chr7	24610763	24610764	.	+	-6702
chr7	83082039	83082921	MACS_peak_11006	75.45	2.85102e-08	83082377	83082378	13	chr7	83061783	83061784	.	+	20256
chr8	49095101	49095734	MACS_peak_11573	75.45	2.85102e-08	49095382	49095383	21	chr8	48958480	48958481	.	-	-136621
chr9	121417416	121418503	MACS_peak_12716	75.45	2.85102e-08	121417846	121417847	13	chr9	121366958	121366959	.	+	50458
chr8	8166907	8167956	MACS_peak_11359	75.41	2.8774e-08	8167308	8167309	23	chr8	8066666	8066667	.	+	100241
chr9	52035728	52036370	MACS_peak_12295	75.39	2.89068e-08	52036047	52036048	16	chr9	52047150	52047151	.	+	-10781
chr1	136766922	136767718	MACS_peak_601	75.34	2.92415e-08	136767527	136767528	14	chr1	136757608	136757609	.	-	-9314
chr14	118281557	118282378	MACS_peak_4060	75.34	2.92415e-08	118281867	118281868	14	chr14	118266960	118266961	.	+	14597
chr2	121769356	121770127	MACS_peak_7035	75.34	2.92415e-08	121769662	121769663	19	chr2	121807086	121807087	.	-	36960
chr7	128082588	128083405	MACS_peak_11215	75.34	2.92415e-08	128083141	128083142	14	chr7	128062683	128062684	.	+	19905
chr9	118401070	118401976	MACS_peak_12661	75.34	2.92415e-08	118401427	118401428	13	chr9	118403301	118403302	.	-	1326
chrX	159629705	159630225	MACS_peak_12845	75.34	2.92415e-08	159629958	159629959	26	chrX	159627272	159627273	.	+	2433
chr11	95010152	95010497	MACS_peak_2195	75.33	2.93089e-08	95010293	95010294	17	chr11	95009879	95009880	.	+	273
chr7	18981012	18981375	MACS_peak_10683	75.33	2.93089e-08	18981241	18981242	15	chr7	18987400	18987401	.	+	-6026
chr5	129082277	129082920	MACS_peak_9766	75.28	2.96483e-08	129082565	129082566	12	chr5	129096750	129096751	.	+	-13831
chr11	108269878	108270733	MACS_peak_2311	75.07	3.11172e-08	108270046	108270047	28	chr11	108343354	108343355	.	+	-72622
chr12	7418174	7419147	MACS_peak_2482	75.07	3.11172e-08	7418334	7418335	18	chr12	7380329	7380330	.	-	-37845
chr4	65605069	65605871	MACS_peak_8399	75.03	3.14051e-08	65605282	65605283	11	chr4	65604986	65604987	.	+	83
chr2	170716542	170717429	MACS_peak_7307	75.01	3.155e-08	170717078	170717079	24	chr2	170731807	170731808	.	+	-14379
chr6	83121107	83121404	MACS_peak_10246	74.95	3.1989e-08	83121287	83121288	17	chr6	83121558	83121559	.	-	155
chr10	32890176	32890753	MACS_peak_1083	74.85	3.27341e-08	32890539	32890540	12	chr10	32890461	32890462	.	-	0
chr1	90913836	90914338	MACS_peak_396	74.75	3.34965e-08	90914009	90914010	17	chr1	90915085	90915086	.	+	-748
chr8	119805650	119806629	MACS_peak_11924	74.65	3.42768e-08	119806349	119806350	24	chr8	119778415	119778416	.	-	-27235
chr6	124563976	124564767	MACS_peak_10479	74.62	3.45144e-08	124564319	124564320	12	chr6	124561215	124561216	.	+	2761
chr5	64875616	64876360	MACS_peak_9199	74.36	3.66438e-08	64875905	64875906	19	chr5	64933562	64933563	.	-	57203
chr8	10189003	10189871	MACS_peak_11378	74.36	3.66438e-08	10189408	10189409	10	chr8	10153911	10153912	.	+	35092
chr10	98734703	98735752	MACS_peak_1492	74.24	3.76704e-08	98735395	98735396	21	chr10	98915152	98915153	.	+	-179401
chrX	59566369	59567052	MACS_peak_12783	74.1	3.89045e-08	59566657	59566658	18	chrX	59568070	59568071	.	-	1019
chr3	156560735	156561660	MACS_peak_8131	74.03	3.95367e-08	156561077	156561078	12	chr3	156561745	156561746	.	-	86
chr19	46042048	46043743	MACS_peak_6368	73.99	3.99025e-08	46042718	46042719	13	chr19	46044886	46044887	.	+	-1144
chr18	28722001	28723195	MACS_peak_5809	73.9	4.0738e-08	28722113	28722114	16	chr18	28309760	28309761	.	+	412241
chr2	25982071	25982699	MACS_peak_6617	73.85	4.12098e-08	25982378	25982379	13	chr2	25983281	25983282	.	-	583
chr3	10299494	10300399	MACS_peak_7459	73.75	4.21697e-08	10300073	10300074	16	chr3	10301182	10301183	.	-	784
chr17	67722199	67723400	MACS_peak_5515	73.65	4.31519e-08	67722706	67722707	29	chr17	67697265	67697266	.	+	24934
chr9	46964575	46965739	MACS_peak_12266	73.63	4.33511e-08	46964849	46964850	28	chr9	46998931	46998932	.	+	-33193
chr16	23986262	23986700	MACS_peak_4758	73.58	4.38531e-08	23986381	23986382	16	chr16	23986848	23986849	.	+	-149
chr9	61676637	61677756	MACS_peak_12369	73.56	4.40555e-08	61676948	61676949	12	chr9	61914537	61914538	.	-	236782
chr5	112553419	112554287	MACS_peak_9503	73.48	4.48745e-08	112553781	112553782	34	chr5	112577184	112577185	.	-	22898
chr17	28107961	28108729	MACS_peak_5299	73.39	4.58142e-08	28108451	28108452	20	chr17	28080638	28080639	.	-	-27323
chr5	149856653	149857326	MACS_peak_9976	73.34	4.63447e-08	149856988	149856989	15	chr5	149847747	149847748	.	+	8906
chr6	144072400	144072798	MACS_peak_10580	73.34	4.63447e-08	144072674	144072675	22	chr6	144021908	144021909	.	+	50492
chr18	81795492	81796020	MACS_peak_6112	73.3	4.67735e-08	81795686	81795687	17	chr18	81981069	81981070	.	+	-185050
chr7	19483822	19484496	MACS_peak_10695	73.25	4.73151e-08	19484202	19484203	12	chr7	19468228	19468229	.	+	15594
chr3	35499698	35500813	MACS_peak_7550	73.24	4.74242e-08	35499935	35499936	14	chr3	35537799	35537800	.	-	36987
chr3	133512778	133513403	MACS_peak_7993	73.24	4.74242e-08	133513048	133513049	26	chr3	133545097	133545098	.	+	-31695
chr13	77531057	77531436	MACS_peak_3417	73.15	4.84172e-08	77531234	77531235	14	chr13	77676821	77676822	.	+	-145386
chr12	104929072	104929998	MACS_peak_2893	72.95	5.06991e-08	104929498	104929499	16	chr12	104926141	104926142	.	-	-2931
chr1	39242092	39242706	MACS_peak_138	72.87	5.16416e-08	39242485	39242486	13	chr1	39276564	39276565	.	-	33859
chr1	132741049	132741760	MACS_peak_576	72.87	5.16416e-08	132741517	132741518	11	chr1	132741796	132741797	.	-	37
chr10	22570314	22570793	MACS_peak_1035	72.87	5.16416e-08	22570460	22570461	19	chr10	22645011	22645012	.	+	-74219
chr11	23570881	23571275	MACS_peak_1800	72.87	5.16416e-08	23571075	23571076	19	chr11	23558841	23558842	.	-	-12040
chr16	30459313	30459886	MACS_peak_4801	72.87	5.16416e-08	30459724	30459725	15	chr16	30388836	30388837	.	-	-70477
chr17	70901481	70902023	MACS_peak_5545	72.87	5.16416e-08	70901794	70901795	13	chr17	70924995	70924996	.	-	22973
chr19	32605514	32605992	MACS_peak_6298	72.87	5.16416e-08	32605677	32605678	16	chr19	32620005	32620006	.	+	-14014
chr19	53307833	53308615	MACS_peak_6404	72.87	5.16416e-08	53308107	53308108	13	chr19	53310506	53310507	.	+	-1892
chr2	13719896	13720351	MACS_peak_6569	72.87	5.16416e-08	13720233	13720234	14	chr2	13672516	13672517	.	+	47380
chr2	117120008	117120693	MACS_peak_7020	72.87	5.16416e-08	117120349	117120350	21	chr2	117121374	117121375	.	+	-682
chr2	121101047	121101735	MACS_peak_7031	72.87	5.16416e-08	121101290	121101291	12	chr2	121109794	121109795	.	-	8060
chr3	68082534	68083005	MACS_peak_7670	72.87	5.16416e-08	68082824	68082825	18	chr3	68064802	68064803	.	+	17732
chr4	18110739	18111457	MACS_peak_8198	72.87	5.16416e-08	18111309	18111310	12	chr4	18193531	18193532	.	+	-82075
chr4	122973143	122973768	MACS_peak_8618	72.87	5.16416e-08	122973401	122973402	15	chr4	122961309	122961310	.	+	11834
chr7	142542048	142542657	MACS_peak_11319	72.87	5.16416e-08	142542532	142542533	11	chr7	142532799	142532800	.	+	9249
chr8	118148750	118149379	MACS_peak_11894	72.87	5.16416e-08	118149050	118149051	12	chr8	118120954	118120955	.	+	27796
chr9	115195916	115196629	MACS_peak_12629	72.87	5.16416e-08	115196315	115196316	11	chr9	115196897	115196898	.	-	269
chr7	129745765	129746732	MACS_peak_11230	72.75	5.30884e-08	129746393	129746394	22	chr7	129667405	129667406	.	+	78360
chr10	80226891	80227929	MACS_peak_1375	72.58	5.52077e-08	80227175	80227176	7	chr10	80226434	80226435	.	+	457
chr17	15194727	15195249	MACS_peak_5254	72.58	5.52077e-08	15194926	15194927	11	chr17	15240782	15240783	.	-	45534
chr11	69371735	69372888	MACS_peak_2029	72.51	5.61048e-08	69372114	69372115	15	chr11	69369405	69369406	.	-	-2330
chr5	112232478	112233242	MACS_peak_9492	72.4	5.7544e-08	112233082	112233083	12	chr5	112229394	112229395	.	-	-3084
chr16	31643903	31645706	MACS_peak_4808	72.38	5.78096e-08	31644817	31644818	13	chr16	31663443	31663444	.	+	-17738
chr19	46318315	46318808	MACS_peak_6371	72.38	5.78096e-08	46318546	46318547	13	chr19	46327155	46327156	.	-	8348
chr10	71657897	71658347	MACS_peak_1327	72.34	5.83445e-08	71658179	71658180	16	chr10	71898036	71898037	.	+	-239690
chr13	82486990	82487717	MACS_peak_3440	72.33	5.8479e-08	82487436	82487437	15	chr13	82698332	82698333	.	-	210616
chr5	21730935	21731573	MACS_peak_9038	72.25	5.95662e-08	21731153	21731154	14	chr5	21737141	21737142	.	+	-5569
chr15	36726375	36727705	MACS_peak_4233	72.22	5.99791e-08	36726542	36726543	10	chr15	36794546	36794547	.	-	66842
chr13	35880810	35882093	MACS_peak_3140	72.21	6.01174e-08	35881715	35881716	23	chr13	35906358	35906359	.	-	24266
chr12	49389643	49390469	MACS_peak_2639	72.1	6.16595e-08	49389831	49389832	13	chr12	49389652	49389653	.	+	0
chr13	82061359	82061920	MACS_peak_3439	72.03	6.26614e-08	82061647	82061648	24	chr13	82050751	82050752	.	+	10608
chr8	123864804	123865011	MACS_peak_11984	72.03	6.26614e-08	123864906	123864907	16	chr8	123860208	123860209	.	-	-4596
chr6	128842983	128843955	MACS_peak_10515	71.97	6.35331e-08	128843608	128843609	18	chr6	128843170	128843171	.	-	0
chr6	128842983	128843955	MACS_peak_10515	71.97	6.35331e-08	128843608	128843609	18	chr6	128843786	128843787	.	+	0
chr4	78798088	78799086	MACS_peak_8430	71.88	6.48634e-08	78798489	78798490	15	chr4	78697652	78697653	.	+	100436
chr5	99164313	99165438	MACS_peak_9343	71.88	6.48634e-08	99165192	99165193	14	chr5	99171420	99171421	.	-	5983
chr16	91379725	91380435	MACS_peak_5072	71.83	6.56145e-08	91379994	91379995	21	chr16	91372783	91372784	.	+	6942
chr19	49309683	49310308	MACS_peak_6382	71.83	6.56145e-08	49310034	49310035	22	chr19	49709871	49709872	.	-	399564
chr7	124175236	124175691	MACS_peak_11190	71.76	6.66807e-08	124175445	124175446	18	chr7	124186718	124186719	.	+	-11028
chr15	88393445	88393996	MACS_peak_4511	71.71	6.74528e-08	88393767	88393768	15	chr15	88600302	88600303	.	+	-206307
chr14	60434280	60434823	MACS_peak_3836	71.6	6.91831e-08	60434585	60434586	15	chr14	60485208	60485209	.	+	-50386
chr18	75348273	75349032	MACS_peak_6056	71.6	6.91831e-08	75348570	75348571	19	chr18	75367087	75367088	.	-	18056
chr8	46739765	46740632	MACS_peak_11557	71.58	6.95024e-08	46740030	46740031	11	chr8	46739732	46739733	.	+	33
chrX	162925234	162925691	MACS_peak_12848	71.53	7.03072e-08	162925417	162925418	12	chrX	162901238	162901239	.	+	23996
chr4	140426141	140427232	MACS_peak_8804	71.5	7.07946e-08	140426695	140426696	20	chr4	140424644	140424645	.	+	1497
chr3	88623353	88624258	MACS_peak_7765	71.35	7.32825e-08	88623613	88623614	16	chr3	88621060	88621061	.	-	-2293
chr13	54734938	54735634	MACS_peak_3294	71.3	7.4131e-08	54735126	54735127	12	chr13	54749873	54749874	.	-	14240
chr2	120563569	120564266	MACS_peak_7029	71.21	7.56833e-08	120563910	120563911	17	chr2	120563842	120563843	.	-	0
chr10	91583078	91583538	MACS_peak_1448	71.19	7.60326e-08	91583212	91583213	14	chr10	91171581	91171582	.	-	-411497
chr8	125126882	125127342	MACS_peak_12002	71.19	7.60326e-08	125127079	125127080	13	chr8	125064015	125064016	.	+	62867
chr17	34936099	34936488	MACS_peak_5365	71.17	7.63836e-08	34936256	34936257	14	chr17	34931253	34931254	.	+	4846
chr15	94724428	94725043	MACS_peak_4546	71.15	7.67361e-08	94724644	94724645	11	chr15	94681385	94681386	.	-	-43043
chr5	105591207	105592264	MACS_peak_9399	71.06	7.8343e-08	105591990	105591991	24	chr5	105580440	105580441	.	+	10767
chr10	59625943	59626620	MACS_peak_1193	70.98	7.97995e-08	59626362	59626363	20	chr10	59616691	59616692	.	-	-9252
chr11	115085205	115086105	MACS_peak_2382	70.98	7.97995e-08	115085889	115085890	14	chr11	115091431	115091432	.	+	-5327
chr13	57857495	57858190	MACS_peak_3329	70.98	7.97995e-08	57857986	57857987	16	chr13	57908313	57908314	.	-	50124
chr17	44028298	44029470	MACS_peak_5397	70.98	7.97995e-08	44028522	44028523	23	chr17	44078813	44078814	.	+	-49344
chr3	52892617	52893451	MACS_peak_7624	70.98	7.97995e-08	52892960	52892961	19	chr3	52927665	52927666	.	-	34215
chr9	58237634	58238593	MACS_peak_12334	70.94	8.05378e-08	58238404	58238405	20	chr9	58249785	58249786	.	-	11193
chr10	79617105	79617929	MACS_peak_1366	70.92	8.09096e-08	79617337	79617338	10	chr10	79614024	79614025	.	-	-3081
chr10	58627373	58628143	MACS_peak_1180	70.91	8.10961e-08	58627640	58627641	13	chr10	58675653	58675654	.	-	47511
chr11	23844850	23845534	MACS_peak_1803	70.91	8.10961e-08	23845239	23845240	15	chr11	23894560	23894561	.	+	-49027
chr15	84110597	84111102	MACS_peak_4471	70.91	8.10961e-08	84110748	84110749	17	chr15	84105753	84105754	.	-	-4844
chr16	52083153	52084202	MACS_peak_4911	70.91	8.10961e-08	52083446	52083447	10	chr16	52105146	52105147	.	-	20945
chr4	152911937	152912532	MACS_peak_8922	70.91	8.10961e-08	152912241	152912242	19	chr4	153013583	153013584	.	-	101052
chr6	54201983	54202475	MACS_peak_10174	70.91	8.10961e-08	54202280	54202281	23	chr6	54177682	54177683	.	-	-24301
chr7	79135960	79136489	MACS_peak_10963	70.91	8.10961e-08	79136205	79136206	20	chr7	79131017	79131018	.	-	-4943
chr11	118470695	118471665	MACS_peak_2424	70.9	8.12831e-08	118471089	118471090	27	chr11	118476829	118476830	.	+	-5165
chr5	151400968	151402292	MACS_peak_9990	70.89	8.14704e-08	151401643	151401644	22	chr5	151428162	151428163	.	-	25871
chr17	4930097	4930919	MACS_peak_5169	70.85	8.22243e-08	4930643	4930644	12	chr17	4994332	4994333	.	+	-63414
chr12	50192600	50193341	MACS_peak_2645	70.84	8.24138e-08	50193088	50193089	18	chr12	49841750	49841751	.	-	-350850
chr16	18687479	18688139	MACS_peak_4727	70.83	8.26038e-08	18687897	18687898	12	chr16	18629937	18629938	.	-	-57542
chr16	6530576	6531318	MACS_peak_4651	70.76	8.3946e-08	6531063	6531064	15	chr16	6809222	6809223	.	+	-277905
chr7	44442677	44443734	MACS_peak_10835	70.75	8.41395e-08	44442990	44442991	18	chr7	44429018	44429019	.	+	13659
chr1	73486478	73487162	MACS_peak_301	70.72	8.47227e-08	73486668	73486669	15	chr1	73512046	73512047	.	+	-24885
chr15	11143170	11143443	MACS_peak_4138	70.72	8.47227e-08	11143318	11143319	19	chr15	11064790	11064791	.	+	78380
chr5	102718297	102718924	MACS_peak_9371	70.68	8.55067e-08	102718554	102718555	16	chr5	102952071	102952072	.	-	233148
chr8	125477482	125478597	MACS_peak_12016	70.63	8.64968e-08	125478122	125478123	22	chr8	125492709	125492710	.	-	14113
chr12	14906419	14906960	MACS_peak_2518	70.61	8.6896e-08	14906762	14906763	14	chr12	14878495	14878496	.	+	27924
chr7	60003375	60004435	MACS_peak_10897	70.6	8.70964e-08	60003957	60003958	14	chr7	60005048	60005049	.	-	614
chr17	34870707	34871425	MACS_peak_5364	70.56	8.79023e-08	34871145	34871146	22	chr17	34879483	34879484	.	+	-8059
chr6	139853329	139854014	MACS_peak_10555	70.56	8.79023e-08	139853723	139853724	28	chr6	139841691	139841692	.	+	11638
chr10	20833013	20834012	MACS_peak_1017	70.47	8.97429e-08	20833742	20833743	20	chr10	20725077	20725078	.	-	-107936
chr3	122076712	122077872	MACS_peak_7929	70.47	8.97429e-08	122077559	122077560	24	chr3	122044443	122044444	.	+	32269
chr10	43128904	43130022	MACS_peak_1130	70.46	8.99498e-08	43129223	43129224	16	chr10	43154216	43154217	.	+	-24195
chr4	22346444	22347586	MACS_peak_8209	70.46	8.99498e-08	22347242	22347243	18	chr4	22357543	22357544	.	+	-9958
chr4	117346599	117347462	MACS_peak_8583	70.46	8.99498e-08	117347104	117347105	24	chr4	117295817	117295818	.	+	50782
chr3	28549878	28550345	MACS_peak_7508	70.41	9.09913e-08	28550227	28550228	11	chr3	28419943	28419944	.	+	129935
chr12	107213421	107214144	MACS_peak_2926	70.3	9.33254e-08	107213747	107213748	21	chr12	107206065	107206066	.	-	-7356
chr14	25305278	25306145	MACS_peak_3697	70.3	9.33254e-08	25305879	25305880	20	chr14	25378634	25378635	.	-	72490
chr16	81653365	81654081	MACS_peak_5022	70.3	9.33254e-08	81653797	81653798	19	chr16	81262014	81262015	.	-	-391351
chr2	30696487	30697141	MACS_peak_6677	70.3	9.33254e-08	30696817	30696818	19	chr2	30678010	30678011	.	-	-18477
chr4	58574424	58575285	MACS_peak_8370	70.3	9.33254e-08	58574959	58574960	19	chr4	58589764	58589765	.	+	-14480
chr5	75931625	75932216	MACS_peak_9254	70.3	9.33254e-08	75931943	75931944	23	chr5	75909827	75909828	.	+	21798
chrX	169974500	169974766	MACS_peak_12856	70.26	9.4189e-08	169974622	169974623	17	chrX	169978916	169978917	.	-	4151
chr2	179490989	179491817	MACS_peak_7405	70.25	9.44061e-08	179491369	179491370	19	chr2	179442431	179442432	.	+	48558
chr13	78106607	78107048	MACS_peak_3419	70.22	9.50605e-08	78106868	78106869	14	chr13	78024902	78024903	.	+	81705
chr5	119558377	119559290	MACS_peak_9660	70.18	9.59401e-08	119558941	119558942	17	chr5	119527953	119527954	.	-	-30424
chr5	4226975	4227576	MACS_peak_8989	70.15	9.66051e-08	4227230	4227231	22	chr5	4192367	4192368	.	+	34608
chr7	96209491	96210133	MACS_peak_11033	70.13	9.7051e-08	96209705	96209706	12	chr7	96203535	96203536	.	-	-5956
chr2	31034479	31035968	MACS_peak_6681	70.1	9.77237e-08	31035660	31035661	21	chr2	30982279	30982280	.	+	52200
chr10	30053448	30054082	MACS_peak_1077	69.98	1.00462e-07	30053691	30053692	22	chr10	30200539	30200540	.	-	146458
chr13	94670756	94671252	MACS_peak_3499	69.98	1.00462e-07	94670892	94670893	21	chr13	94619280	94619281	.	+	51476
chr16	94306624	94307276	MACS_peak_5104	69.98	1.00462e-07	94306866	94306867	20	chr16	94313562	94313563	.	-	6287
chr18	25548556	25549577	MACS_peak_5797	69.98	1.00462e-07	25549275	25549276	16	chr18	25598453	25598454	.	-	48877
chr18	38210587	38211487	MACS_peak_5858	69.98	1.00462e-07	38211315	38211316	9	chr18	38212052	38212053	.	-	566
chr18	68553434	68554055	MACS_peak_6013	69.98	1.00462e-07	68553685	68553686	20	chr18	68429250	68429251	.	-	-124184
chr2	76537559	76538294	MACS_peak_6883	69.98	1.00462e-07	76537972	76537973	12	chr2	76479219	76479220	.	+	58340
chr2	94212754	94213429	MACS_peak_6940	69.98	1.00462e-07	94213135	94213136	17	chr2	94241378	94241379	.	+	-27950
chr4	150729450	150730215	MACS_peak_8876	69.98	1.00462e-07	150729923	150729924	14	chr4	150678791	150678792	.	-	-50659
chr5	77458221	77458596	MACS_peak_9268	69.98	1.00462e-07	77458335	77458336	18	chr5	77465488	77465489	.	+	-6893
chr5	143320603	143321364	MACS_peak_9938	69.98	1.00462e-07	143320919	143320920	18	chr5	143315359	143315360	.	-	-5244
chr9	112297287	112298025	MACS_peak_12591	69.98	1.00462e-07	112297659	112297660	16	chr9	112235937	112235938	.	-	-61350
chr9	118812350	118813226	MACS_peak_12671	69.98	1.00462e-07	118812907	118812908	14	chr9	118837954	118837955	.	-	24729
chr1	37178380	37179047	MACS_peak_116	69.94	1.01391e-07	37178551	37178552	16	chr1	37214434	37214435	.	+	-35388
chr5	126924805	126925787	MACS_peak_9747	69.93	1.01625e-07	126925093	126925094	8	chr5	126852757	126852758	.	+	72048
chr3	156433069	156434777	MACS_peak_8130	69.92	1.01859e-07	156433575	156433576	10	chr3	156561745	156561746	.	-	126969
chr16	33381341	33382025	MACS_peak_4822	69.89	1.02565e-07	33381554	33381555	12	chr16	33380775	33380776	.	+	566
chr5	120655746	120656578	MACS_peak_9681	69.85	1.03514e-07	120656093	120656094	19	chr5	120648812	120648813	.	+	6934
chr1	55146912	55147580	MACS_peak_206	69.84	1.03753e-07	55147262	55147263	32	chr1	55161052	55161053	.	-	13473
chr10	126277720	126278433	MACS_peak_1686	69.84	1.03753e-07	126278032	126278033	11	chr10	126036827	126036828	.	+	240893
chr14	55114172	55114866	MACS_peak_3813	69.84	1.03753e-07	55114556	55114557	15	chr14	55116934	55116935	.	-	2069
chr16	35137616	35138223	MACS_peak_4844	69.84	1.03753e-07	35137923	35137924	22	chr16	35154877	35154878	.	+	-16655
chr2	19067135	19067734	MACS_peak_6590	69.84	1.03753e-07	19067399	19067400	17	chr2	19103097	19103098	.	-	35364
chr7	13009073	13009767	MACS_peak_10659	69.84	1.03753e-07	13009500	13009501	25	chr7	13009821	13009822	.	-	55
chr10	61146924	61147595	MACS_peak_1208	69.83	1.03992e-07	61147378	61147379	12	chr10	61147702	61147703	.	-	108
chr13	78200643	78201751	MACS_peak_3426	69.82	1.04232e-07	78200849	78200850	13	chr13	78199756	78199757	.	-	-887
chr15	83784363	83784603	MACS_peak_4460	69.8	1.04713e-07	83784482	83784483	17	chr15	83779467	83779468	.	+	4896
chr4	114570718	114571050	MACS_peak_8570	69.8	1.04713e-07	114570837	114570838	16	chr4	114673339	114673340	.	-	102290
chr18	67333404	67334103	MACS_peak_6005	69.76	1.05682e-07	67333736	67333737	15	chr18	67343564	67343565	.	+	-9462
chr6	30400671	30401370	MACS_peak_10061	69.76	1.05682e-07	30401114	30401115	15	chr6	30401868	30401869	.	+	-499
chr14	75444984	75445457	MACS_peak_3935	69.74	1.0617e-07	75445294	75445295	17	chr14	75455982	75455983	.	+	-10526
chr1	80743746	80744540	MACS_peak_334	69.69	1.07399e-07	80744216	80744217	18	chr1	80749053	80749054	.	-	4514
chr1	119113583	119114279	MACS_peak_487	69.69	1.07399e-07	119113937	119113938	19	chr1	119157586	119157587	.	+	-43308
chr10	44611855	44612372	MACS_peak_1141	69.69	1.07399e-07	44612059	44612060	21	chr10	44597326	44597327	.	-	-14529
chr11	104244629	104245396	MACS_peak_2286	69.69	1.07399e-07	104244921	104244922	19	chr11	104251143	104251144	.	-	5748
chr12	92731203	92731753	MACS_peak_2832	69.69	1.07399e-07	92731404	92731405	25	chr12	91969576	91969577	.	-	-761627
chr13	54753045	54753777	MACS_peak_3296	69.69	1.07399e-07	54753406	54753407	18	chr13	54749873	54749874	.	-	-3172
chr13	74528867	74529787	MACS_peak_3415	69.69	1.07399e-07	74529111	74529112	14	chr13	74493969	74493970	.	-	-34898
chr17	8883550	8884227	MACS_peak_5205	69.69	1.07399e-07	8883796	8883797	18	chr17	8988333	8988334	.	+	-104107
chr17	16178594	16179167	MACS_peak_5259	69.69	1.07399e-07	16178911	16178912	14	chr17	15837654	15837655	.	-	-340940
chr19	57549048	57549621	MACS_peak_6452	69.69	1.07399e-07	57549325	57549326	23	chr19	57611034	57611035	.	+	-61414
chr2	5737795	5738461	MACS_peak_6507	69.69	1.07399e-07	5738165	5738166	20	chr2	5714514	5714515	.	-	-23281
chr2	44982348	44983037	MACS_peak_6754	69.69	1.07399e-07	44982605	44982606	22	chr2	45023176	45023177	.	-	40140
chr2	70326554	70327196	MACS_peak_6846	69.69	1.07399e-07	70326873	70326874	15	chr2	70458982	70458983	.	+	-131787
chr3	103444347	103444841	MACS_peak_7837	69.69	1.07399e-07	103444556	103444557	20	chr3	103445799	103445800	.	-	959
chr3	153322362	153322906	MACS_peak_8098	69.69	1.07399e-07	153322616	153322617	16	chr3	153313713	153313714	.	+	8649
chr5	8217379	8218099	MACS_peak_8996	69.69	1.07399e-07	8217830	8217831	16	chr5	8203974	8203975	.	-	-13405
chr5	111865282	111865904	MACS_peak_9476	69.69	1.07399e-07	111865589	111865590	20	chr5	111791555	111791556	.	+	73727
chr5	116409265	116409849	MACS_peak_9589	69.69	1.07399e-07	116409692	116409693	26	chr5	116422863	116422864	.	-	13015
chr5	118907432	118908082	MACS_peak_9642	69.69	1.07399e-07	118907796	118907797	22	chr5	118928123	118928124	.	+	-20042
chr7	119367570	119368134	MACS_peak_11160	69.69	1.07399e-07	119367867	119367868	19	chr7	119306247	119306248	.	-	-61323
chr7	129551774	129552376	MACS_peak_11226	69.69	1.07399e-07	129552055	129552056	15	chr7	129591863	129591864	.	+	-39488
chr8	36827257	36828174	MACS_peak_11532	69.69	1.07399e-07	36827836	36827837	14	chr8	36953142	36953143	.	-	124969
chr8	48522449	48523135	MACS_peak_11570	69.69	1.07399e-07	48522682	48522683	17	chr8	48843665	48843666	.	+	-320531
chr9	111547615	111547943	MACS_peak_12580	69.69	1.07399e-07	111547737	111547738	28	chr9	111548939	111548940	.	-	997
chrX	101300252	101301111	MACS_peak_12810	69.69	1.07399e-07	101300978	101300979	12	chrX	101299168	101299169	.	+	1084
chr8	70109163	70110085	MACS_peak_11643	69.67	1.07895e-07	70109703	70109704	17	chr8	70102585	70102586	.	-	-6578
chr8	120274413	120275480	MACS_peak_11933	69.67	1.07895e-07	120274827	120274828	16	chr8	120230536	120230537	.	+	43877
chr11	3165267	3165538	MACS_peak_1722	69.46	1.1324e-07	3165434	3165435	17	chr11	3150954	3150955	.	-	-14313
chr9	113124798	113125661	MACS_peak_12602	69.46	1.1324e-07	113125318	113125319	13	chr9	113403475	113403476	.	+	-277815
chr15	31626760	31627464	MACS_peak_4213	69.4	1.14815e-07	31627005	31627006	11	chr15	31601852	31601853	.	+	24908
chr7	79591761	79592285	MACS_peak_10975	69.32	1.1695e-07	79592109	79592110	15	chr7	79592612	79592613	.	-	328
chr8	108693971	108694375	MACS_peak_11813	69.31	1.1722e-07	108694250	108694251	15	chr8	108703100	108703101	.	+	-8726
chr10	127039250	127039991	MACS_peak_1694	69.3	1.1749e-07	127039723	127039724	17	chr10	127041414	127041415	.	+	-1424
chr17	49386505	49387264	MACS_peak_5434	69.3	1.1749e-07	49386796	49386797	21	chr17	49428362	49428363	.	+	-41099
chr8	126523505	126524716	MACS_peak_12042	69.3	1.1749e-07	126524516	126524517	18	chr8	126566970	126566971	.	+	-42255
chr6	120493968	120494446	MACS_peak_10463	69.2	1.20226e-07	120494087	120494088	15	chr6	120493806	120493807	.	-	-162
chr1	60995038	60995311	MACS_peak_242	69.15	1.21619e-07	60995155	60995156	16	chr1	60989479	60989480	.	+	5559
chr16	96234520	96235242	MACS_peak_5143	69.08	1.23595e-07	96234945	96234946	10	chr16	96235801	96235802	.	+	-560
chr17	46082189	46083331	MACS_peak_5410	69.08	1.23595e-07	46082732	46082733	19	chr17	46110986	46110987	.	+	-27656
chr2	179137064	179138156	MACS_peak_7395	69.08	1.23595e-07	179137716	179137717	14	chr2	179177425	179177426	.	+	-39270
chr1	84181371	84181977	MACS_peak_354	69.06	1.24165e-07	84181697	84181698	14	chr1	84168188	84168189	.	+	13183
chr10	76237325	76237857	MACS_peak_1348	69.06	1.24165e-07	76237599	76237600	11	chr10	76237864	76237865	.	-	8
chr17	27727694	27728057	MACS_peak_5294	69.06	1.24165e-07	27727897	27727898	19	chr17	27728950	27728951	.	-	894
chr17	57101505	57102113	MACS_peak_5461	69.06	1.24165e-07	57101713	57101714	11	chr17	57105385	57105386	.	+	-3273
chr18	66157658	66158201	MACS_peak_5996	69.06	1.24165e-07	66158029	66158030	11	chr18	66219332	66219333	.	-	61132
chr19	58024199	58024672	MACS_peak_6461	69.06	1.24165e-07	58024513	58024514	18	chr19	58051167	58051168	.	+	-26496
chr3	32941416	32941857	MACS_peak_7533	69.06	1.24165e-07	32941685	32941686	15	chr3	32939314	32939315	.	+	2102
chr3	94477481	94478022	MACS_peak_7786	69.06	1.24165e-07	94477846	94477847	17	chr3	94478295	94478296	.	+	-274
chr4	142281859	142282351	MACS_peak_8832	69.06	1.24165e-07	142282068	142282069	14	chr4	142239400	142239401	.	-	-42459
chr5	75622363	75622938	MACS_peak_9249	69.06	1.24165e-07	75622743	75622744	13	chr5	75574916	75574917	.	+	47447
chr8	25468407	25468830	MACS_peak_11477	69.06	1.24165e-07	25468555	25468556	21	chr8	25454273	25454274	.	+	14134
chr8	32041159	32041774	MACS_peak_11506	69.06	1.24165e-07	32041657	32041658	11	chr8	32008504	32008505	.	+	32655
chr9	57448840	57449383	MACS_peak_12327	69.06	1.24165e-07	57449073	57449074	18	chr9	57440113	57440114	.	-	-8727
chr12	27340809	27341447	MACS_peak_2556	69.03	1.25026e-07	27341112	27341113	15	chr12	27342573	27342574	.	-	1127
chr19	6248351	6249482	MACS_peak_6188	69	1.25893e-07	6249140	6249141	24	chr19	6241668	6241669	.	+	6683
chr8	110145636	110146514	MACS_peak_11825	69	1.25893e-07	110146033	110146034	28	chr8	110168205	110168206	.	-	21692
chr1	95667582	95668419	MACS_peak_416	68.95	1.2735e-07	95667811	95667812	13	chr1	95667570	95667571	.	-	-12
chr16	31910691	31911143	MACS_peak_4809	68.94	1.27644e-07	31910950	31910951	14	chr16	31924989	31924990	.	+	-13847
chr3	127837555	127838195	MACS_peak_7968	68.85	1.30317e-07	127837668	127837669	11	chr3	127837522	127837523	.	-	-33
chr13	43241430	43241912	MACS_peak_3189	68.77	1.32739e-07	43241618	43241619	16	chr13	43304171	43304172	.	-	62260
chr8	88497858	88499438	MACS_peak_11729	68.72	1.34276e-07	88499173	88499174	23	chr8	88521344	88521345	.	+	-21907
chr4	140310184	140311233	MACS_peak_8800	68.7	1.34896e-07	140310533	140310534	29	chr4	140323301	140323302	.	-	12069
chr12	118800535	118801140	MACS_peak_3018	68.59	1.38357e-07	118800809	118800810	10	chr12	118846329	118846330	.	+	-45190
chr10	42090503	42090844	MACS_peak_1115	68.57	1.38995e-07	42090615	42090616	15	chr10	42055305	42055306	.	-	-35198
chr6	55681223	55682031	MACS_peak_10188	68.54	1.39959e-07	55681636	55681637	10	chr6	55681262	55681263	.	-	0
chr4	122909857	122910419	MACS_peak_8617	68.53	1.40281e-07	122909973	122909974	12	chr4	122925833	122925834	.	+	-15415
chr16	91549050	91549621	MACS_peak_5075	68.44	1.43219e-07	91549200	91549201	25	chr16	91547072	91547073	.	+	1978
chr16	77238860	77239817	MACS_peak_4993	68.43	1.43549e-07	77239080	77239081	12	chr16	77236317	77236318	.	+	2543
chr9	27500725	27501320	MACS_peak_12158	68.41	1.44212e-07	27501073	27501074	12	chr9	27396821	27396822	.	+	103904
chr9	86743916	86744603	MACS_peak_12476	68.41	1.44212e-07	86744454	86744455	17	chr9	86743649	86743650	.	+	267
chr18	80390987	80391778	MACS_peak_6095	68.4	1.44544e-07	80391591	80391592	19	chr18	80364253	80364254	.	-	-26734
chr5	20970644	20971698	MACS_peak_9036	68.38	1.45211e-07	20971053	20971054	15	chr5	20956397	20956398	.	-	-14247
chr4	150488066	150488977	MACS_peak_8874	68.34	1.46555e-07	150488334	150488335	9	chr4	150568543	150568544	.	-	79567
chr7	25282788	25283476	MACS_peak_10724	68.33	1.46893e-07	25283093	25283094	15	chr7	25297985	25297986	.	-	14510
chr5	137738214	137738788	MACS_peak_9869	68.26	1.49279e-07	137738676	137738677	17	chr5	137741606	137741607	.	-	2819
chr7	119027374	119028744	MACS_peak_11158	68.25	1.49624e-07	119027641	119027642	29	chr7	118995210	118995211	.	-	-32164
chr1	184359688	184359967	MACS_peak_834	68.22	1.50661e-07	184359850	184359851	16	chr1	184358329	184358330	.	+	1359
chr9	121686097	121686980	MACS_peak_12723	68.22	1.50661e-07	121686806	121686807	28	chr9	121705489	121705490	.	-	18510
chr3	128793324	128794674	MACS_peak_7973	68.17	1.52405e-07	128793664	128793665	26	chr3	128839836	128839837	.	+	-45163
chr18	12972664	12973152	MACS_peak_5733	68.13	1.53815e-07	12972806	12972807	15	chr18	12972252	12972253	.	+	412
chr5	116899782	116900588	MACS_peak_9602	68.13	1.53815e-07	116900298	116900299	10	chr5	116830553	116830554	.	-	-69229
chr11	109162314	109163010	MACS_peak_2321	68.1	1.54882e-07	109162606	109162607	21	chr11	109160193	109160194	.	-	-2121
chr13	6640054	6640903	MACS_peak_3035	68.1	1.54882e-07	6640633	6640634	17	chr13	6648776	6648777	.	-	7874
chr14	122594278	122595042	MACS_peak_4108	68.1	1.54882e-07	122594541	122594542	22	chr14	122534324	122534325	.	+	59954
chr15	93544627	93545295	MACS_peak_4539	68.1	1.54882e-07	93545154	93545155	21	chr15	93595890	93595891	.	-	50596
chr4	154261028	154261995	MACS_peak_8961	68.1	1.54882e-07	154261540	154261541	17	chr4	154301675	154301676	.	-	39681
chr14	26757077	26758212	MACS_peak_3715	68.07	1.55955e-07	26757618	26757619	8	chr14	26693274	26693275	.	+	63803
chr5	134728969	134729458	MACS_peak_9825	68.02	1.57761e-07	134729088	134729089	12	chr5	134747042	134747043	.	+	-17585
chr13	45660658	45661152	MACS_peak_3208	68.01	1.58125e-07	45660797	45660798	21	chr13	45507444	45507445	.	+	153214
chr11	68955469	68956263	MACS_peak_2016	67.92	1.61436e-07	68955941	68955942	27	chr11	68957479	68957480	.	-	1217
chr9	44456356	44457237	MACS_peak_12250	67.92	1.61436e-07	44456828	44456829	27	chr9	44454766	44454767	.	-	-1590
chr1	34717621	34718054	MACS_peak_100	67.91	1.61808e-07	34717893	34717894	16	chr1	34752775	34752776	.	+	-34722
chr4	57512420	57513379	MACS_peak_8357	67.87	1.63305e-07	57513039	57513040	15	chr4	57568179	57568180	.	+	-54801
chr16	38814519	38815010	MACS_peak_4862	67.81	1.65577e-07	38814896	38814897	13	chr16	38813990	38813991	.	+	529
chr11	49737885	49738422	MACS_peak_1916	67.7	1.69824e-07	49737998	49737999	12	chr11	49712722	49712723	.	-	-25163
chr10	98760687	98761122	MACS_peak_1493	67.64	1.72187e-07	98760840	98760841	16	chr10	98915152	98915153	.	+	-154031
chr12	86117732	86118714	MACS_peak_2794	67.56	1.75388e-07	86118168	86118169	20	chr12	86082561	86082562	.	+	35171
chr14	31580873	31582035	MACS_peak_3740	67.56	1.75388e-07	31581182	31581183	15	chr14	31591342	31591343	.	-	9308
chr18	22344647	22345764	MACS_peak_5775	67.52	1.77011e-07	22345308	22345309	19	chr18	22344883	22344884	.	+	0
chr1	14049431	14049945	MACS_peak_19	67.48	1.78649e-07	14049765	14049766	17	chr1	14112818	14112819	.	-	62874
chr11	89976885	89977467	MACS_peak_2166	67.43	1.80717e-07	89977214	89977215	14	chr11	90002893	90002894	.	-	25427
chr2	25316826	25318242	MACS_peak_6613	67.42	1.81134e-07	25317476	25317477	22	chr2	25319186	25319187	.	-	945
chr7	79079537	79080032	MACS_peak_10961	67.39	1.8239e-07	79079657	79079658	11	chr7	79053483	79053484	.	+	26054
chr10	66511251	66512361	MACS_peak_1241	67.36	1.83654e-07	66511806	66511807	16	chr10	66483553	66483554	.	+	27698
chr1	177442954	177443680	MACS_peak_776	67.29	1.86638e-07	177443407	177443408	15	chr1	177443269	177443270	.	-	0
chr10	77837664	77838878	MACS_peak_1357	67.2	1.90546e-07	77838005	77838006	20	chr10	77829467	77829468	.	+	8197
chr11	17549436	17550967	MACS_peak_1772	67.2	1.90546e-07	17549764	17549765	14	chr11	17548286	17548287	.	+	1150
chr17	33932586	33933008	MACS_peak_5354	67.19	1.90985e-07	33932706	33932707	10	chr17	33929543	33929544	.	+	3043
chr1	135190124	135190547	MACS_peak_590	67.07	1.96336e-07	135190352	135190353	16	chr1	135167680	135167681	.	-	-22444
chr7	122869422	122869907	MACS_peak_11185	67.07	1.96336e-07	122869623	122869624	19	chr7	122837963	122837964	.	+	31459
chr7	133608642	133609571	MACS_peak_11263	67.07	1.96336e-07	133609021	133609022	10	chr7	133602114	133602115	.	-	-6528
chr12	28589125	28589703	MACS_peak_2563	67.01	1.99067e-07	28589348	28589349	14	chr12	28582522	28582523	.	-	-6603
chr4	83289470	83290131	MACS_peak_8446	67.01	1.99067e-07	83289815	83289816	9	chr4	83285909	83285910	.	-	-3561
chr6	140388333	140388958	MACS_peak_10558	67.01	1.99067e-07	140388670	140388671	17	chr6	140420171	140420172	.	+	-31214
chr10	113051107	113051824	MACS_peak_1560	67	1.99526e-07	113051261	113051262	16	chr10	112931424	112931425	.	+	119683
chr13	97422395	97423360	MACS_peak_3511	67	1.99526e-07	97422572	97422573	10	chr13	97434970	97434971	.	+	-11611
chr15	83884462	83885210	MACS_peak_4464	67	1.99526e-07	83885025	83885026	18	chr15	83779467	83779468	.	+	104995
chr2	169986171	169986841	MACS_peak_7283	67	1.99526e-07	169986592	169986593	24	chr2	169963186	169963187	.	-	-22985
chr2	172730146	172730885	MACS_peak_7347	67	1.99526e-07	172730603	172730604	24	chr2	172864340	172864341	.	-	133456
chr6	120465674	120466351	MACS_peak_10462	67	1.99526e-07	120465892	120465893	18	chr6	120463247	120463248	.	+	2427
chr8	113427938	113428686	MACS_peak_11845	67	1.99526e-07	113428360	113428361	16	chr8	113519605	113519606	.	-	90920
chr15	77245125	77246151	MACS_peak_4402	66.97	2.00909e-07	77245425	77245426	11	chr15	77242550	77242551	.	-	-2575
chr13	47561692	47562539	MACS_peak_3227	66.9	2.04174e-07	47562148	47562149	17	chr13	47122720	47122721	.	+	438972
chr11	82198280	82198665	MACS_peak_2118	66.83	2.07491e-07	82198428	82198429	13	chr11	82115185	82115186	.	+	83095
chr11	110495700	110496111	MACS_peak_2332	66.83	2.07491e-07	110495869	110495870	14	chr11	110544507	110544508	.	+	-48397
chr12	51011023	51011426	MACS_peak_2650	66.83	2.07491e-07	51011278	51011279	13	chr12	51085687	51085688	.	+	-74262
chr12	69512624	69512971	MACS_peak_2702	66.83	2.07491e-07	69512815	69512816	13	chr12	69561336	69561337	.	-	48366
chr12	93665470	93665792	MACS_peak_2838	66.83	2.07491e-07	93665631	93665632	17	chr12	93746502	93746503	.	+	-80711
chr13	104287508	104287892	MACS_peak_3553	66.83	2.07491e-07	104287769	104287770	17	chr13	104287873	104287874	.	+	0
chr14	19610095	19610515	MACS_peak_3656	66.83	2.07491e-07	19610216	19610217	11	chr14	19616003	19616004	.	+	-5489
chr14	62509906	62510263	MACS_peak_3852	66.83	2.07491e-07	62510098	62510099	14	chr14	62521023	62521024	.	+	-10761
chr15	84856259	84856522	MACS_peak_4480	66.83	2.07491e-07	84856415	84856416	19	chr15	84856048	84856049	.	-	-211
chr16	67089510	67089818	MACS_peak_4952	66.83	2.07491e-07	67089625	67089626	16	chr16	66892503	66892504	.	+	197007
chr2	5650801	5651166	MACS_peak_6505	66.83	2.07491e-07	5650916	5650917	13	chr2	5603571	5603572	.	+	47230
chr4	20259684	20260043	MACS_peak_8204	66.83	2.07491e-07	20259848	20259849	13	chr4	20343706	20343707	.	+	-83664
chr5	99986144	99986561	MACS_peak_9346	66.83	2.07491e-07	99986414	99986415	14	chr5	99979061	99979062	.	+	7083
chr7	47000555	47000849	MACS_peak_10862	66.83	2.07491e-07	47000677	47000678	17	chr7	47008083	47008084	.	+	-7235
chr7	111229872	111230460	MACS_peak_11098	66.82	2.0797e-07	111230178	111230179	9	chr7	111083029	111083030	.	-	-146843
chr15	40344133	40345146	MACS_peak_4258	66.77	2.10378e-07	40344666	40344667	26	chr15	40186098	40186099	.	-	-158035
chr8	33709315	33710444	MACS_peak_11511	66.76	2.10863e-07	33709604	33709605	18	chr8	33691801	33691802	.	+	17514
chr10	29143556	29144292	MACS_peak_1072	66.74	2.11836e-07	29143974	29143975	15	chr10	29143996	29143997	.	+	0
chr10	29143556	29144292	MACS_peak_1072	66.74	2.11836e-07	29143974	29143975	15	chr10	29144193	29144194	.	-	0
chr16	22910367	22910793	MACS_peak_4750	66.73	2.12324e-07	22910672	22910673	17	chr16	22918382	22918383	.	+	-7590
chr8	61769149	61769438	MACS_peak_11607	66.72	2.12814e-07	61769299	61769300	15	chr8	61849006	61849007	.	+	-79569
chr4	152242657	152243317	MACS_peak_8906	66.68	2.14783e-07	152243128	152243129	13	chr4	152274232	152274233	.	+	-30916
chr6	37609523	37610025	MACS_peak_10103	66.67	2.15278e-07	37609641	37609642	13	chr6	37541414	37541415	.	+	68109
chr15	57176741	57177638	MACS_peak_4305	66.58	2.19786e-07	57177213	57177214	12	chr15	57239112	57239113	.	-	61475
chr5	118932799	118933585	MACS_peak_9643	66.48	2.24905e-07	118933140	118933141	16	chr5	118928123	118928124	.	+	4676
chr5	100017597	100018614	MACS_peak_9347	66.46	2.25944e-07	100017962	100017963	15	chr5	100039663	100039664	.	-	21050
chr7	113609088	113609672	MACS_peak_11117	66.45	2.26464e-07	113609396	113609397	13	chr7	113564986	113564987	.	-	-44102
chr16	94933718	94934386	MACS_peak_5114	66.41	2.2856e-07	94933999	94934000	9	chr16	94997695	94997696	.	-	63310
chr10	24236496	24237440	MACS_peak_1047	66.37	2.30675e-07	24236875	24236876	17	chr10	24223517	24223518	.	+	12979
chr5	20672229	20673366	MACS_peak_9032	66.37	2.30675e-07	20672543	20672544	15	chr5	20702277	20702278	.	+	-28912
chr5	125656940	125657927	MACS_peak_9732	66.25	2.37137e-07	125657511	125657512	21	chr5	125531774	125531775	.	+	125166
chr5	119990840	119991199	MACS_peak_9671	66.22	2.38781e-07	119991018	119991019	13	chr5	119959243	119959244	.	+	31597
chr18	45633123	45633647	MACS_peak_5888	66.16	2.42103e-07	45633437	45633438	35	chr18	45896508	45896509	.	-	262862
chr5	119172370	119173198	MACS_peak_9651	66.16	2.42103e-07	119172932	119172933	15	chr5	119200017	119200018	.	-	26820
chr5	125113172	125113971	MACS_peak_9721	66.13	2.43781e-07	125113428	125113429	9	chr5	125086841	125086842	.	+	26331
chr8	125820074	125820706	MACS_peak_12025	66.1	2.45471e-07	125820548	125820549	12	chr8	125897914	125897915	.	+	-77209
chr7	44255826	44256866	MACS_peak_10826	66.06	2.47742e-07	44256577	44256578	12	chr7	44257377	44257378	.	-	512
chr1	169717751	169718462	MACS_peak_742	66.05	2.48313e-07	169718025	169718026	10	chr1	169747641	169747642	.	-	29180
chr14	119826286	119826771	MACS_peak_4077	66.05	2.48313e-07	119826627	119826628	25	chr14	119749225	119749226	.	+	77061
chr18	20154816	20155338	MACS_peak_5769	66.05	2.48313e-07	20155193	20155194	17	chr18	20114772	20114773	.	-	-40044
chr19	7422284	7422824	MACS_peak_6200	66.05	2.48313e-07	7422544	7422545	23	chr19	7422573	7422574	.	+	0
chr19	52129835	52130594	MACS_peak_6395	66.05	2.48313e-07	52130297	52130298	11	chr19	52264323	52264324	.	+	-133730
chr3	150656937	150657415	MACS_peak_8077	66.05	2.48313e-07	150657193	150657194	19	chr3	150588739	150588740	.	+	68198
chr9	32052240	32052762	MACS_peak_12179	66.05	2.48313e-07	32052438	32052439	20	chr9	32067171	32067172	.	+	-14410
chr9	112723059	112723565	MACS_peak_12596	66.05	2.48313e-07	112723326	112723327	20	chr9	112522529	112522530	.	+	200530
chr18	25751623	25752423	MACS_peak_5801	66.04	2.48886e-07	25752198	25752199	11	chr18	25753982	25753983	.	-	1560
chr9	99381821	99382824	MACS_peak_12524	66.04	2.48886e-07	99382257	99382258	21	chr9	99367033	99367034	.	+	14788
chr13	48448988	48449609	MACS_peak_3232	66	2.51189e-07	48449187	48449188	18	chr13	48513450	48513451	.	-	63842
chr13	52656993	52657612	MACS_peak_3268	66	2.51189e-07	52657197	52657198	26	chr13	52583173	52583174	.	+	73820
chr14	118894103	118894828	MACS_peak_4069	66	2.51189e-07	118894652	118894653	18	chr14	118925313	118925314	.	-	30486
chr2	170650198	170650966	MACS_peak_7304	66	2.51189e-07	170650622	170650623	21	chr2	170662464	170662465	.	-	11499
chr4	104659647	104660256	MACS_peak_8530	66	2.51189e-07	104659962	104659963	20	chr4	104766317	104766318	.	+	-106062
chr2	77811317	77811724	MACS_peak_6889	65.99	2.51768e-07	77811508	77811509	12	chr2	77819638	77819639	.	-	7915
chr13	95134468	95134901	MACS_peak_3502	65.94	2.54683e-07	95134655	95134656	16	chr13	95208112	95208113	.	+	-73212
chr17	26348275	26349131	MACS_peak_5283	65.92	2.55859e-07	26348817	26348818	23	chr17	26287060	26287061	.	-	-61215
chr9	35422042	35423085	MACS_peak_12193	65.87	2.58821e-07	35422318	35422319	8	chr9	35421128	35421129	.	+	914
chr7	67878339	67879007	MACS_peak_10920	65.86	2.59418e-07	67878771	67878772	17	chr7	67886584	67886585	.	-	7578
chr10	118611441	118611890	MACS_peak_1613	65.75	2.66073e-07	118611756	118611757	14	chr10	118441047	118441048	.	+	170394
chr13	41957410	41958079	MACS_peak_3173	65.74	2.66686e-07	41957691	41957692	16	chr13	41901651	41901652	.	+	55759
chr1	77504245	77505010	MACS_peak_318	65.63	2.73527e-07	77504896	77504897	9	chr1	77496767	77496768	.	-	-7478
chr4	119995176	119996231	MACS_peak_8606	65.6	2.75423e-07	119995945	119995946	13	chr4	120161206	120161207	.	+	-164976
chr5	76757758	76758932	MACS_peak_9262	65.58	2.76694e-07	76758125	76758126	20	chr5	76742512	76742513	.	-	-15246
chr9	14094091	14095027	MACS_peak_12100	65.58	2.76694e-07	14094570	14094571	25	chr9	14275067	14275068	.	+	-180041
chr1	90380302	90380980	MACS_peak_390	65.57	2.77332e-07	90380862	90380863	13	chr1	90327312	90327313	.	+	52990
chr8	125324256	125325054	MACS_peak_12009	65.56	2.77971e-07	125324554	125324555	22	chr8	125227322	125227323	.	-	-96934
chr4	59189525	59190190	MACS_peak_8376	65.53	2.79898e-07	59189718	59189719	11	chr4	59189257	59189258	.	+	268
chr19	5925385	5926024	MACS_peak_6186	65.47	2.83792e-07	5925878	5925879	11	chr19	5924815	5924816	.	-	-570
chr10	126156630	126157377	MACS_peak_1685	65.45	2.85102e-07	126157118	126157119	13	chr10	126036827	126036828	.	+	119803
chr11	64395530	64395873	MACS_peak_1989	65.45	2.85102e-07	64395721	64395722	16	chr11	64435332	64435333	.	+	-39460
chr14	11185642	11186323	MACS_peak_3630	65.32	2.93765e-07	11185907	11185908	10	chr14	11179793	11179794	.	+	5849
chr3	116968790	116969471	MACS_peak_7895	65.32	2.93765e-07	116969111	116969112	15	chr3	116968986	116968987	.	-	0
chr6	38065248	38065929	MACS_peak_10105	65.32	2.93765e-07	38065610	38065611	10	chr6	38046995	38046996	.	-	-18253
chr4	56674899	56675540	MACS_peak_8352	65.3	2.95121e-07	56675155	56675156	9	chr4	56679034	56679035	.	-	3495
chr10	105507849	105508325	MACS_peak_1515	65.27	2.97167e-07	105508185	105508186	14	chr10	105507138	105507139	.	-	-711
chr14	45220082	45220943	MACS_peak_3780	65.27	2.97167e-07	45220609	45220610	8	chr14	45220327	45220328	.	-	0
chr17	31126269	31126785	MACS_peak_5335	65.26	2.97852e-07	31126613	31126614	13	chr17	31129645	31129646	.	-	2861
chr11	115513084	115513570	MACS_peak_2389	65.21	3.01301e-07	115513276	115513277	11	chr11	115514386	115514387	.	-	817
chr8	95142625	95143142	MACS_peak_11755	65.16	3.04789e-07	95143006	95143007	13	chr8	95142539	95142540	.	-	-86
chr10	71021004	71021730	MACS_peak_1323	65.15	3.05492e-07	71021390	71021391	23	chr10	71082876	71082877	.	+	-61147
chr14	29911591	29912233	MACS_peak_3731	65.15	3.05492e-07	29911847	29911848	19	chr14	29968308	29968309	.	+	-56076
chr2	152081129	152081774	MACS_peak_7142	65.15	3.05492e-07	152081501	152081502	26	chr2	152081529	152081530	.	+	0
chr7	114758733	114759281	MACS_peak_11123	65.15	3.05492e-07	114759140	114759141	17	chr7	114743694	114743695	.	+	15039
chr8	125696113	125696807	MACS_peak_12020	65.15	3.05492e-07	125696471	125696472	23	chr8	125669818	125669819	.	+	26295
chr9	13483518	13484182	MACS_peak_12096	65.15	3.05492e-07	13483772	13483773	18	chr9	13446752	13446753	.	-	-36766
chr10	95117709	95118481	MACS_peak_1470	65.09	3.09742e-07	95118215	95118216	31	chr10	94948590	94948591	.	+	169119
chr19	45046733	45047505	MACS_peak_6358	65.09	3.09742e-07	45047038	45047039	15	chr19	45047576	45047577	.	+	-72
chr1	42695586	42696185	MACS_peak_174	65.08	3.10456e-07	42696072	42696073	11	chr1	42695768	42695769	.	+	0
chr5	116274494	116275091	MACS_peak_9584	64.97	3.1842e-07	116274866	116274867	14	chr5	116288984	116288985	.	-	13894
chr11	113514174	113514926	MACS_peak_2358	64.93	3.21366e-07	113514439	113514440	15	chr11	113467977	113467978	.	+	46197
chr13	41662777	41663647	MACS_peak_3170	64.92	3.22107e-07	41663150	41663151	18	chr13	41655697	41655698	.	+	7080
chr7	135008456	135009038	MACS_peak_11277	64.92	3.22107e-07	135008801	135008802	11	chr7	134938429	134938430	.	-	-70027
chr8	92229737	92230275	MACS_peak_11736	64.89	3.2434e-07	92229926	92229927	14	chr8	92339249	92339250	.	-	108975
chr11	89518580	89519100	MACS_peak_2163	64.87	3.25837e-07	89518765	89518766	12	chr11	89302723	89302724	.	+	215857
chr5	91614327	91614847	MACS_peak_9317	64.87	3.25837e-07	91614490	91614491	11	chr5	91517615	91517616	.	+	96712
chr2	30692706	30693433	MACS_peak_6676	64.86	3.26588e-07	30693176	30693177	18	chr2	30678010	30678011	.	-	-14696
chr10	62319488	62320443	MACS_peak_1217	64.85	3.27341e-07	62320031	62320032	24	chr10	62340256	62340257	.	+	-19814
chr15	95017334	95018232	MACS_peak_4549	64.85	3.27341e-07	95017601	95017602	20	chr15	94987137	94987138	.	-	-30197
chr16	90436023	90436466	MACS_peak_5059	64.84	3.28095e-07	90436306	90436307	17	chr16	90386397	90386398	.	+	49626
chr13	14521609	14522571	MACS_peak_3053	64.82	3.2961e-07	14521866	14521867	10	chr13	14523225	14523226	.	-	655
chr7	79595926	79596829	MACS_peak_10976	64.82	3.2961e-07	79596169	79596170	24	chr7	79592612	79592613	.	-	-3314
chr1	190143694	190144437	MACS_peak_886	64.81	3.3037e-07	190144081	190144082	25	chr1	190168670	190168671	.	+	-24234
chr10	63842602	63843387	MACS_peak_1227	64.81	3.3037e-07	63843071	63843072	19	chr10	63927433	63927434	.	-	84047
chr11	81715052	81715766	MACS_peak_2116	64.81	3.3037e-07	81715310	81715311	31	chr11	81587361	81587362	.	+	127691
chr15	42065834	42066626	MACS_peak_4268	64.81	3.3037e-07	42066172	42066173	17	chr15	41948997	41948998	.	+	116837
chr16	72088830	72089351	MACS_peak_4973	64.77	3.33426e-07	72089163	72089164	13	chr16	71663788	71663789	.	+	425042
chr7	90524476	90525123	MACS_peak_11017	64.77	3.33426e-07	90524796	90524797	21	chr7	90476672	90476673	.	+	47804
chr13	63527205	63528149	MACS_peak_3378	64.75	3.34965e-07	63527883	63527884	8	chr13	63497277	63497278	.	-	-29928
chr17	88105056	88106059	MACS_peak_5657	64.74	3.35738e-07	88105722	88105723	24	chr17	88125512	88125513	.	+	-19454
chr4	8735897	8736949	MACS_peak_8165	64.74	3.35738e-07	8736162	8736163	21	chr4	8690406	8690407	.	+	45491
chr9	119406488	119407091	MACS_peak_12677	64.72	3.37287e-07	119406881	119406882	10	chr9	119402444	119402445	.	+	4044
chr1	112767441	112767850	MACS_peak_469	64.71	3.38065e-07	112767660	112767661	16	chr1	112875987	112875988	.	-	108138
chr10	123197126	123197774	MACS_peak_1661	64.68	3.40408e-07	123197515	123197516	12	chr10	123196970	123196971	.	-	-156
chr11	55451411	55451951	MACS_peak_1949	64.68	3.40408e-07	55451585	55451586	14	chr11	55461238	55461239	.	-	9288
chr9	60836647	60837169	MACS_peak_12354	64.67	3.41193e-07	60836800	60836801	13	chr9	60838199	60838200	.	-	1031
chr18	23922095	23923153	MACS_peak_5783	64.64	3.43558e-07	23922833	23922834	16	chr18	23954688	23954689	.	+	-31536
chr5	112601367	112601837	MACS_peak_9508	64.63	3.4435e-07	112601631	112601632	12	chr5	112589995	112589996	.	-	-11372
chr1	89367683	89368442	MACS_peak_381	64.62	3.45144e-07	89368008	89368009	13	chr1	89358143	89358144	.	-	-9540
chr10	81604524	81605124	MACS_peak_1389	64.62	3.45144e-07	81604841	81604842	21	chr10	81606270	81606271	.	+	-1147
chr13	23621201	23622005	MACS_peak_3082	64.62	3.45144e-07	23621710	23621711	13	chr13	23621123	23621124	.	-	-78
chr13	58702436	58703120	MACS_peak_3345	64.62	3.45144e-07	58702699	58702700	12	chr13	58610876	58610877	.	-	-91560
chr14	104176883	104177621	MACS_peak_4010	64.62	3.45144e-07	104177145	104177146	11	chr14	103948096	103948097	.	+	228787
chr15	43785167	43786132	MACS_peak_4270	64.62	3.45144e-07	43785800	43785801	7	chr15	43870028	43870029	.	-	83897
chr15	78980294	78981316	MACS_peak_4416	64.62	3.45144e-07	78980405	78980406	9	chr15	79002223	79002224	.	+	-20908
chr17	34699289	34699995	MACS_peak_5362	64.62	3.45144e-07	34699525	34699526	17	chr17	34687801	34687802	.	-	-11488
chr18	78965004	78965998	MACS_peak_6085	64.62	3.45144e-07	78965743	78965744	9	chr18	79109390	79109391	.	-	143393
chr3	137059267	137059809	MACS_peak_8008	64.62	3.45144e-07	137059500	137059501	19	chr3	137067892	137067893	.	+	-8084
chr3	143225499	143226003	MACS_peak_8037	64.62	3.45144e-07	143225854	143225855	23	chr3	143243055	143243056	.	+	-17053
chr4	131809852	131810397	MACS_peak_8702	64.62	3.45144e-07	131810182	131810183	19	chr4	131838287	131838288	.	-	27891
chr4	139756344	139756886	MACS_peak_8774	64.62	3.45144e-07	139756737	139756738	15	chr4	139833527	139833528	.	-	76642
chr4	155039831	155040337	MACS_peak_8972	64.62	3.45144e-07	155040064	155040065	19	chr4	155042046	155042047	.	+	-1710
chr6	13838144	13838585	MACS_peak_10007	64.62	3.45144e-07	13838262	13838263	26	chr6	13839941	13839942	.	-	1357
chr6	14994679	14995171	MACS_peak_10009	64.62	3.45144e-07	14994800	14994801	25	chr6	14901349	14901350	.	+	93330
chr6	56193519	56194066	MACS_peak_10191	64.62	3.45144e-07	56193703	56193704	15	chr6	56173030	56173031	.	-	-20489
chr7	19445557	19446585	MACS_peak_10693	64.62	3.45144e-07	19446325	19446326	8	chr7	19458820	19458821	.	-	12236
chr7	25755718	25756456	MACS_peak_10727	64.62	3.45144e-07	25756060	25756061	15	chr7	25754756	25754757	.	-	-962
chr8	10755767	10756338	MACS_peak_11388	64.62	3.45144e-07	10755932	10755933	20	chr8	10738890	10738891	.	+	16877
chr6	77527102	77527792	MACS_peak_10230	64.58	3.48337e-07	77527398	77527399	11	chr6	77543081	77543082	.	-	15290
chr7	79500275	79501343	MACS_peak_10966	64.55	3.50752e-07	79501035	79501036	13	chr7	79500026	79500027	.	+	249
chr1	93070056	93070728	MACS_peak_406	64.5	3.54813e-07	93070461	93070462	24	chr1	93101950	93101951	.	-	31223
chr11	3323039	3323754	MACS_peak_1723	64.5	3.54813e-07	3323393	3323394	15	chr11	3330401	3330402	.	+	-6648
chr11	118757733	118758431	MACS_peak_2427	64.5	3.54813e-07	118757987	118757988	20	chr11	118791372	118791373	.	+	-32942
chr15	83743924	83744716	MACS_peak_4458	64.5	3.54813e-07	83744109	83744110	20	chr15	83725020	83725021	.	-	-18904
chr15	95751548	95752267	MACS_peak_4553	64.5	3.54813e-07	95751669	95751670	15	chr15	95775754	95775755	.	+	-23488
chr18	4234507	4235530	MACS_peak_5688	64.5	3.54813e-07	4234751	4234752	12	chr18	4198968	4198969	.	-	-35539
chr2	70916685	70917377	MACS_peak_6851	64.5	3.54813e-07	70917124	70917125	20	chr2	70877829	70877830	.	+	38856
chr2	100246234	100247042	MACS_peak_6953	64.5	3.54813e-07	100246550	100246551	16	chr2	100336203	100336204	.	+	-89162
chr4	152580267	152580860	MACS_peak_8911	64.5	3.54813e-07	152580465	152580466	19	chr4	152678002	152678003	.	-	97143
chr6	53301035	53301661	MACS_peak_10166	64.5	3.54813e-07	53301258	53301259	24	chr6	53287270	53287271	.	+	13765
chr7	72919611	72920297	MACS_peak_10938	64.5	3.54813e-07	72919967	72919968	19	chr7	72990152	72990153	.	-	69856
chr7	122719444	122720361	MACS_peak_11183	64.5	3.54813e-07	122720077	122720078	13	chr7	122701917	122701918	.	-	-17527
chr8	67521478	67522235	MACS_peak_11633	64.5	3.54813e-07	67521848	67521849	15	chr8	67523854	67523855	.	+	-1620
chr8	121287850	121288499	MACS_peak_11955	64.5	3.54813e-07	121288048	121288049	15	chr8	121356835	121356836	.	-	68337
chr9	113246099	113246587	MACS_peak_12608	64.5	3.54813e-07	113246276	113246277	23	chr9	113403475	113403476	.	+	-156889
chr3	26116189	26116682	MACS_peak_7490	64.49	3.55631e-07	26116519	26116520	17	chr3	26331150	26331151	.	+	-214469
chr5	112405096	112405613	MACS_peak_9495	64.49	3.55631e-07	112405388	112405389	15	chr5	112394865	112394866	.	-	-10231
chr15	3290919	3291638	MACS_peak_4115	64.36	3.66438e-07	3291274	3291275	17	chr15	3303525	3303526	.	-	11888
chr12	52142411	52143285	MACS_peak_2656	64.35	3.67282e-07	52142623	52142624	9	chr12	52097737	52097738	.	+	44674
chr8	84184180	84184873	MACS_peak_11697	64.33	3.68978e-07	84184682	84184683	10	chr8	84178960	84178961	.	-	-5220
chr13	89825756	89826514	MACS_peak_3478	64.26	3.74973e-07	89826074	89826075	20	chr13	89742508	89742509	.	-	-83248
chr3	139679786	139680235	MACS_peak_8025	64.19	3.81066e-07	139679969	139679970	13	chr3	139649379	139649380	.	+	30407
chr13	113026345	113026986	MACS_peak_3595	64.1	3.89045e-07	113026625	113026626	18	chr13	113035111	113035112	.	+	-8126
chr16	9852516	9853237	MACS_peak_4677	64.1	3.89045e-07	9852745	9852746	17	chr16	9995559	9995560	.	-	142323
chr7	113763914	113764743	MACS_peak_11119	64.1	3.89045e-07	113764419	113764420	16	chr7	113765998	113765999	.	+	-1256
chr1	157646359	157646979	MACS_peak_667	64.08	3.90841e-07	157646637	157646638	21	chr1	157622135	157622136	.	-	-24224
chr12	105328625	105329314	MACS_peak_2898	64.08	3.90841e-07	105329020	105329021	14	chr12	105336594	105336595	.	+	-7281
chr13	41363194	41363759	MACS_peak_3167	64.08	3.90841e-07	41363550	41363551	18	chr13	41359971	41359972	.	+	3223
chr13	56119814	56120607	MACS_peak_3308	64.08	3.90841e-07	56120258	56120259	15	chr13	56136360	56136361	.	-	15754
chr13	59262142	59262723	MACS_peak_3356	64.08	3.90841e-07	59262389	59262390	22	chr13	59585226	59585227	.	-	322504
chr14	120047091	120047516	MACS_peak_4078	64.08	3.90841e-07	120047209	120047210	18	chr14	120042434	120042435	.	-	-4657
chr15	85153267	85154017	MACS_peak_4482	64.08	3.90841e-07	85153436	85153437	16	chr15	85132099	85132100	.	+	21168
chr17	5069584	5070285	MACS_peak_5176	64.08	3.90841e-07	5069878	5069879	18	chr17	5112109	5112110	.	-	41825
chr17	14458721	14459340	MACS_peak_5249	64.08	3.90841e-07	14458990	14458991	18	chr17	14279506	14279507	.	+	179215
chr18	42062504	42063005	MACS_peak_5869	64.08	3.90841e-07	42062862	42062863	21	chr18	42053667	42053668	.	+	8837
chr2	58607265	58607777	MACS_peak_6804	64.08	3.90841e-07	58607514	58607515	20	chr2	58567298	58567299	.	+	39967
chr2	129120730	129121248	MACS_peak_7070	64.08	3.90841e-07	129120861	129120862	21	chr2	129129700	129129701	.	+	-8453
chr4	53546682	53547272	MACS_peak_8337	64.08	3.90841e-07	53546920	53546921	16	chr4	53564696	53564697	.	-	17425
chr5	5374212	5374925	MACS_peak_8991	64.08	3.90841e-07	5374621	5374622	20	chr5	5420311	5420312	.	-	45387
chr5	35193495	35194213	MACS_peak_9097	64.08	3.90841e-07	35193611	35193612	13	chr5	35278319	35278320	.	+	-84107
chr5	63099951	63100579	MACS_peak_9189	64.08	3.90841e-07	63100201	63100202	16	chr5	62813823	62813824	.	+	286128
chr7	101430476	101431076	MACS_peak_11071	64.08	3.90841e-07	101430899	101430900	16	chr7	101421691	101421692	.	+	8785
chr13	34129346	34130111	MACS_peak_3131	64.07	3.91742e-07	34129620	34129621	8	chr13	34130353	34130354	.	-	243
chr13	83722085	83723157	MACS_peak_3448	64.07	3.91742e-07	83722855	83722856	19	chr13	83721381	83721382	.	+	704
chr7	49989792	49990973	MACS_peak_10875	63.99	3.99025e-07	49990559	49990560	25	chr7	49974864	49974865	.	+	14928
chr5	146436015	146436466	MACS_peak_9955	63.98	3.99945e-07	146436341	146436342	17	chr5	146481965	146481966	.	+	-45500
chr12	19172858	19173917	MACS_peak_2531	63.96	4.01791e-07	19173327	19173328	19	chr12	19387809	19387810	.	+	-213893
chr14	25366703	25367598	MACS_peak_3700	63.95	4.02717e-07	25367081	25367082	17	chr14	25378634	25378635	.	-	11037
chr2	45045401	45046100	MACS_peak_6756	63.93	4.04576e-07	45045673	45045674	11	chr2	45023176	45023177	.	-	-22225
chr1	135078454	135079007	MACS_peak_589	63.89	4.08319e-07	135078660	135078661	17	chr1	135105275	135105276	.	-	26269
chr6	93912785	93913373	MACS_peak_10326	63.89	4.08319e-07	93912971	93912972	11	chr6	93890615	93890616	.	+	22170
chr10	87061253	87062393	MACS_peak_1424	63.85	4.12098e-07	87062130	87062131	18	chr10	87058045	87058046	.	+	3208
chr13	5553852	5554296	MACS_peak_3030	63.77	4.19759e-07	5554116	5554117	13	chr13	5821857	5821858	.	-	267562
chr5	117389186	117389639	MACS_peak_9613	63.77	4.19759e-07	117389431	117389432	11	chr5	117389139	117389140	.	+	47
chr8	113262670	113263123	MACS_peak_11841	63.77	4.19759e-07	113262824	113262825	13	chr8	113519605	113519606	.	-	256483
chr11	98283752	98284265	MACS_peak_2224	63.55	4.4157e-07	98283911	98283912	17	chr11	98285382	98285383	.	+	-1118
chr6	22795849	22796488	MACS_peak_10026	63.52	4.44631e-07	22796185	22796186	18	chr6	22789818	22789819	.	+	6031
chr7	116173805	116174598	MACS_peak_11133	63.52	4.44631e-07	116174319	116174320	22	chr7	116093158	116093159	.	-	-80647
chr8	127081794	127082622	MACS_peak_12058	63.52	4.44631e-07	127082312	127082313	25	chr8	127063893	127063894	.	+	17901
chr16	46832167	46832362	MACS_peak_4895	63.48	4.48745e-07	46832263	46832264	12	chr16	47074198	47074199	.	+	-241837
chr4	41827225	41827450	MACS_peak_8281	63.48	4.48745e-07	41827336	41827337	15	chr4	41809083	41809084	.	+	18142
chr5	130729446	130729625	MACS_peak_9778	63.48	4.48745e-07	130729534	130729535	11	chr5	130782701	130782702	.	+	-53077
chr7	137672071	137672308	MACS_peak_11287	63.48	4.48745e-07	137672188	137672189	15	chr7	137437648	137437649	.	+	234423
chr17	27455609	27456406	MACS_peak_5290	63.43	4.53942e-07	27455782	27455783	23	chr17	27513340	27513341	.	-	56935
chr12	50121575	50122005	MACS_peak_2644	63.35	4.62381e-07	50121686	50121687	17	chr12	49841750	49841751	.	-	-279825
chr12	78940136	78941228	MACS_peak_2760	63.35	4.62381e-07	78940976	78940977	15	chr12	78906963	78906964	.	-	-33173
chr16	78428549	78429403	MACS_peak_5007	63.35	4.62381e-07	78429161	78429162	20	chr16	78423858	78423859	.	-	-4691
chr17	29346117	29347451	MACS_peak_5314	63.35	4.62381e-07	29347312	29347313	15	chr17	29347903	29347904	.	-	453
chr18	83925076	83925972	MACS_peak_6152	63.35	4.62381e-07	83925672	83925673	20	chr18	84086403	84086404	.	-	160432
chr4	130974150	130974893	MACS_peak_8685	63.35	4.62381e-07	130974407	130974408	28	chr4	130974790	130974791	.	+	0
chr5	118367361	118368129	MACS_peak_9630	63.35	4.62381e-07	118367754	118367755	21	chr5	118397329	118397330	.	-	29201
chr7	133372887	133373344	MACS_peak_11259	63.35	4.62381e-07	133373228	133373229	16	chr7	133602114	133602115	.	-	228771
chr5	101234623	101235386	MACS_peak_9357	63.33	4.64515e-07	101235014	101235015	22	chr5	101305578	101305579	.	+	-70193
chr16	26481855	26482286	MACS_peak_4777	63.24	4.74242e-07	26482111	26482112	10	chr16	26463135	26463136	.	+	18720
chr3	96547647	96548445	MACS_peak_7799	63.14	4.85289e-07	96548009	96548010	8	chr3	96557957	96557958	.	+	-9513
chr15	86792992	86794015	MACS_peak_4495	63.11	4.88652e-07	86793111	86793112	7	chr15	87068993	87068994	.	+	-274979
chr3	154128701	154129016	MACS_peak_8110	63.09	4.90908e-07	154128892	154128893	14	chr3	154132340	154132341	.	+	-3325
chr5	113800942	113801741	MACS_peak_9547	63.07	4.93174e-07	113801390	113801391	8	chr5	113800515	113800516	.	-	-427
chr3	31294413	31295473	MACS_peak_7525	63.06	4.94311e-07	31294682	31294683	22	chr3	31285587	31285588	.	+	8826
chr11	118956104	118956979	MACS_peak_2432	63.02	4.98884e-07	118956740	118956741	28	chr11	118988188	118988189	.	+	-31210
chr19	24354490	24354806	MACS_peak_6253	62.96	5.05825e-07	24354681	24354682	14	chr19	24416009	24416010	.	+	-61204
chr7	16295733	16296573	MACS_peak_10668	62.95	5.06991e-07	16296174	16296175	13	chr7	16286794	16286795	.	-	-8939
chr7	141539138	141539774	MACS_peak_11313	62.91	5.11682e-07	141539299	141539300	15	chr7	141539856	141539857	.	-	83
chr1	179572981	179573416	MACS_peak_787	62.8	5.24807e-07	179573099	179573100	16	chr1	179546370	179546371	.	+	26611
chr14	13138634	13139683	MACS_peak_3643	62.79	5.26017e-07	13139509	13139510	8	chr14	13284637	13284638	.	-	144955
chr11	117343567	117344077	MACS_peak_2411	62.76	5.29663e-07	117343678	117343679	13	chr11	117414389	117414390	.	+	-70313
chr6	124903589	124904545	MACS_peak_10487	62.75	5.30884e-07	124904254	124904255	13	chr6	124911704	124911705	.	-	7160
chr11	76468246	76468959	MACS_peak_2078	62.73	5.33335e-07	76468647	76468648	15	chr11	76514069	76514070	.	+	-45111
chr18	82161578	82162204	MACS_peak_6118	62.72	5.34564e-07	82161775	82161776	9	chr18	81992079	81992080	.	-	-169499
chr9	64473284	64474088	MACS_peak_12397	62.7	5.37032e-07	64473838	64473839	11	chr9	64385626	64385627	.	+	87658
chr8	104236310	104236746	MACS_peak_11782	62.69	5.3827e-07	104236578	104236579	16	chr8	104248557	104248558	.	-	11812
chr9	49624681	49625213	MACS_peak_12282	62.69	5.3827e-07	49624868	49624869	14	chr9	49518336	49518337	.	+	106345
chr16	30988529	30989009	MACS_peak_4804	62.64	5.44503e-07	30988746	30988747	19	chr16	30973517	30973518	.	-	-15012
chr12	105384496	105385535	MACS_peak_2899	62.63	5.45758e-07	105384764	105384765	16	chr12	105336594	105336595	.	+	47902
chr16	63405710	63406340	MACS_peak_4935	62.63	5.45758e-07	63406037	63406038	16	chr16	63747533	63747534	.	-	341194
chr6	116655955	116657543	MACS_peak_10441	62.53	5.5847e-07	116656453	116656454	22	chr6	116650609	116650610	.	+	5346
chr8	117729054	117730062	MACS_peak_11889	62.51	5.61048e-07	117729846	117729847	17	chr8	117701946	117701947	.	+	27108
chr6	86073610	86074066	MACS_peak_10269	62.49	5.63638e-07	86073875	86073876	13	chr6	86087079	86087080	.	-	13014
chr18	65075744	65076944	MACS_peak_5982	62.47	5.66239e-07	65075903	65075904	7	chr18	65248861	65248862	.	+	-171918
chr6	30339200	30339938	MACS_peak_10059	62.46	5.67545e-07	30339421	30339422	13	chr6	30347465	30347466	.	-	7528
chr10	70408174	70409478	MACS_peak_1309	62.41	5.74116e-07	70409109	70409110	16	chr10	70440668	70440669	.	+	-31191
chr8	104017388	104017854	MACS_peak_11780	62.41	5.74116e-07	104017706	104017707	12	chr8	104101625	104101626	.	+	-83772
chr15	77345039	77345872	MACS_peak_4405	62.38	5.78096e-07	77345300	77345301	23	chr15	77307052	77307053	.	-	-37987
chr2	172214504	172215414	MACS_peak_7336	62.38	5.78096e-07	172215123	172215124	17	chr2	172248492	172248493	.	+	-33079
chr9	20705260	20705958	MACS_peak_12117	62.38	5.78096e-07	20705672	20705673	26	chr9	20728218	20728219	.	-	22261
chr5	64043829	64044669	MACS_peak_9194	62.37	5.79429e-07	64044126	64044127	12	chr5	64044978	64044979	.	+	-310
chr16	37954320	37955420	MACS_peak_4858	62.34	5.83445e-07	37954619	37954620	11	chr16	37980087	37980088	.	+	-24668
chr11	69758345	69758653	MACS_peak_2041	62.33	5.8479e-07	69758475	69758476	14	chr11	69758636	69758637	.	-	0
chr12	56453808	56454179	MACS_peak_2678	62.31	5.87489e-07	56453970	56453971	20	chr12	56373822	56373823	.	-	-79986
chr10	120131964	120132634	MACS_peak_1624	62.3	5.88844e-07	120132327	120132328	22	chr10	120112986	120112987	.	-	-18978
chr12	112584344	112585040	MACS_peak_2987	62.3	5.88844e-07	112584695	112584696	26	chr12	112588784	112588785	.	+	-3745
chr15	30425450	30426197	MACS_peak_4201	62.3	5.88844e-07	30425719	30425720	21	chr15	30590287	30590288	.	+	-164091
chr18	34644139	34644909	MACS_peak_5843	62.3	5.88844e-07	34644743	34644744	13	chr18	34647400	34647401	.	+	-2492
chr19	26747174	26748792	MACS_peak_6265	62.3	5.88844e-07	26748126	26748127	11	chr19	26823906	26823907	.	-	75115
chr8	13959922	13960856	MACS_peak_11432	62.3	5.88844e-07	13960755	13960756	15	chr8	13975031	13975032	.	-	14176
chr11	108094591	108094905	MACS_peak_2309	62.29	5.90201e-07	108094737	108094738	12	chr11	108181850	108181851	.	+	-86946
chr1	191235500	191235815	MACS_peak_903	62.25	5.95662e-07	191235613	191235614	12	chr1	191224454	191224455	.	+	11046
chr8	120910560	120911000	MACS_peak_11944	62.25	5.95662e-07	120910801	120910802	16	chr8	120880206	120880207	.	+	30354
chr5	141993524	141994084	MACS_peak_9913	62.22	5.99791e-07	141993851	141993852	19	chr5	142283106	142283107	.	+	-289023
chr15	89211742	89212462	MACS_peak_4522	62.19	6.03949e-07	89212005	89212006	13	chr15	89215011	89215012	.	-	2550
chr8	104523879	104524474	MACS_peak_11784	62.18	6.05341e-07	104524131	104524132	13	chr8	104534636	104534637	.	-	10163
chr2	71775536	71776005	MACS_peak_6859	62.11	6.15177e-07	71775744	71775745	12	chr2	71762766	71762767	.	-	-12770
chr7	24479872	24480240	MACS_peak_10703	62.08	6.19441e-07	24479978	24479979	11	chr7	24482023	24482024	.	+	-1784
chr9	118835464	118836420	MACS_peak_12672	62.05	6.23735e-07	118835788	118835789	21	chr9	118837954	118837955	.	-	1535
chr8	46873699	46874015	MACS_peak_11559	61.99	6.32412e-07	46873847	46873848	14	chr8	46986925	46986926	.	+	-112911
chr7	43443246	43443926	MACS_peak_10819	61.98	6.3387e-07	43443460	43443461	9	chr7	43444083	43444084	.	+	-158
chr8	124174068	124175092	MACS_peak_11987	61.89	6.47143e-07	124174640	124174641	29	chr8	124231391	124231392	.	+	-56300
chr6	39592828	39593552	MACS_peak_10116	61.88	6.48634e-07	39593317	39593318	8	chr6	39592783	39592784	.	-	-45
chr10	75476395	75477025	MACS_peak_1341	61.87	6.5013e-07	75476812	75476813	18	chr10	75442620	75442621	.	+	33775
chr5	144602889	144603821	MACS_peak_9947	61.87	6.5013e-07	144603386	144603387	15	chr5	144545902	144545903	.	+	56987
chr18	55695097	55696237	MACS_peak_5938	61.82	6.57658e-07	55695945	55695946	8	chr18	55746227	55746228	.	-	49991
chr8	89242644	89243340	MACS_peak_11733	61.81	6.59174e-07	89242902	89242903	13	chr8	89187559	89187560	.	-	-55085
chr4	63290522	63291480	MACS_peak_8388	61.78	6.63743e-07	63290857	63290858	18	chr4	63256851	63256852	.	+	33671
chr17	87101201	87102067	MACS_peak_5642	61.77	6.65273e-07	87101473	87101474	21	chr17	87107679	87107680	.	+	-5613
chr4	54948283	54949216	MACS_peak_8345	61.77	6.65273e-07	54948515	54948516	29	chr4	54945048	54945049	.	+	3235
chr5	142594773	142595794	MACS_peak_9924	61.77	6.65273e-07	142595087	142595088	19	chr5	142608799	142608800	.	-	13006
chr11	33565889	33566455	MACS_peak_1852	61.74	6.69885e-07	33566287	33566288	10	chr11	33578958	33578959	.	-	12504
chr11	46818049	46818629	MACS_peak_1908	61.74	6.69885e-07	46818363	46818364	11	chr11	46810800	46810801	.	+	7249
chr12	71436970	71437497	MACS_peak_2714	61.74	6.69885e-07	71437305	71437306	15	chr12	71384207	71384208	.	-	-52763
chr13	43582735	43583161	MACS_peak_3192	61.74	6.69885e-07	43583042	43583043	15	chr13	43560190	43560191	.	-	-22545
chr13	54868541	54869093	MACS_peak_3300	61.74	6.69885e-07	54868649	54868650	11	chr13	54887470	54887471	.	+	-18378
chr13	60633315	60633834	MACS_peak_3374	61.74	6.69885e-07	60633592	60633593	12	chr13	60601947	60601948	.	+	31368
chr15	78393219	78393693	MACS_peak_4407	61.74	6.69885e-07	78393400	78393401	16	chr15	78395911	78395912	.	-	2219
chr16	70228066	70228519	MACS_peak_4965	61.74	6.69885e-07	70228321	70228322	14	chr16	70313949	70313950	.	+	-85431
chr17	83952351	83952850	MACS_peak_5616	61.74	6.69885e-07	83952727	83952728	16	chr17	83947588	83947589	.	+	4763
chr2	10392312	10392707	MACS_peak_6544	61.74	6.69885e-07	10392510	10392511	15	chr2	10374040	10374041	.	-	-18272
chr2	13588248	13588719	MACS_peak_6566	61.74	6.69885e-07	13588598	13588599	13	chr2	13573927	13573928	.	+	14321
chr3	79567787	79568209	MACS_peak_7717	61.74	6.69885e-07	79568047	79568048	12	chr3	79567795	79567796	.	-	0
chr3	79567787	79568209	MACS_peak_7717	61.74	6.69885e-07	79568047	79568048	12	chr3	79568192	79568193	.	+	0
chr4	88344648	88345129	MACS_peak_8462	61.74	6.69885e-07	88344906	88344907	18	chr4	88438927	88438928	.	-	93799
chr4	130962604	130963465	MACS_peak_8684	61.74	6.69885e-07	130962868	130962869	13	chr4	130974790	130974791	.	+	-11326
chr6	51563464	51563902	MACS_peak_10157	61.74	6.69885e-07	51563622	51563623	17	chr6	51523901	51523902	.	+	39563
chr7	114874213	114874712	MACS_peak_11124	61.74	6.69885e-07	114874379	114874380	20	chr7	114854570	114854571	.	-	-19643
chrX	166926360	166926809	MACS_peak_12852	61.74	6.69885e-07	166926482	166926483	17	chrX	166935469	166935470	.	+	-8661
chr6	99858127	99859094	MACS_peak_10368	61.71	6.74528e-07	99858553	99858554	22	chr6	99840313	99840314	.	-	-17814
chr19	41763552	41764447	MACS_peak_6335	61.67	6.80769e-07	41763867	41763868	14	chr19	41744804	41744805	.	+	18748
chr11	111555852	111556452	MACS_peak_2339	61.65	6.83912e-07	111556048	111556049	9	chr11	111613305	111613306	.	-	56854
chr10	39370338	39371131	MACS_peak_1103	61.64	6.85488e-07	39371020	39371021	14	chr10	39368855	39368856	.	+	1483
chr15	84327093	84327675	MACS_peak_4473	61.55	6.99842e-07	84327465	84327466	14	chr15	84324026	84324027	.	+	3067
chr17	25828607	25829480	MACS_peak_5280	61.55	6.99842e-07	25828895	25828896	16	chr17	25828867	25828868	.	+	0
chr6	37538183	37538838	MACS_peak_10102	61.53	7.03072e-07	37538414	37538415	14	chr6	37541414	37541415	.	+	-2577
chr5	137293754	137294081	MACS_peak_9860	61.52	7.04693e-07	137293919	137293920	11	chr5	137293780	137293781	.	+	0
chr4	140986218	140986821	MACS_peak_8817	61.47	7.12853e-07	140986442	140986443	12	chr4	140986873	140986874	.	+	-53
chr9	120664697	120666010	MACS_peak_12702	61.46	7.14496e-07	120665682	120665683	24	chr9	120577346	120577347	.	+	87351
chr8	57843322	57843798	MACS_peak_11597	61.4	7.24436e-07	57843472	57843473	15	chr8	57653031	57653032	.	-	-190291
chr1	153192036	153192593	MACS_peak_650	61.39	7.26106e-07	153192313	153192314	18	chr1	153186446	153186447	.	-	-5590
chr15	88020856	88021630	MACS_peak_4506	61.37	7.29458e-07	88021353	88021354	13	chr15	87795942	87795943	.	-	-224914
chr6	77172602	77173175	MACS_peak_10226	61.36	7.31139e-07	77172803	77172804	15	chr6	77242689	77242690	.	+	-69515
chr18	30047033	30047591	MACS_peak_5815	61.3	7.4131e-07	30047218	30047219	13	chr18	30272747	30272748	.	+	-225157
chr6	72820140	72821236	MACS_peak_10217	61.3	7.4131e-07	72820858	72820859	22	chr6	72789253	72789254	.	-	-30887
chr9	55026627	55027104	MACS_peak_12310	61.3	7.4131e-07	55026859	55026860	10	chr9	55026558	55026559	.	-	-69
chr5	116259510	116260496	MACS_peak_9581	61.29	7.43019e-07	116260164	116260165	14	chr5	116257661	116257662	.	+	1849
chr7	132054323	132054792	MACS_peak_11251	61.28	7.44732e-07	132054550	132054551	12	chr7	132058641	132058642	.	+	-3850
chr6	115530375	115531107	MACS_peak_10436	61.27	7.46449e-07	115530865	115530866	9	chr6	115536899	115536900	.	-	5793
chr1	159415012	159415696	MACS_peak_675	61.25	7.49894e-07	159415259	159415260	12	chr1	159428960	159428961	.	+	-13265
chr10	5265542	5266362	MACS_peak_946	61.17	7.63836e-07	5265950	5265951	14	chr10	5357173	5357174	.	+	-90812
chr10	59913012	59913533	MACS_peak_1198	61.17	7.63836e-07	59913321	59913322	28	chr10	59879556	59879557	.	+	33456
chr11	118231333	118231983	MACS_peak_2423	61.17	7.63836e-07	118231625	118231626	26	chr11	118248591	118248592	.	-	16609
chr14	69929263	69930074	MACS_peak_3912	61.17	7.63836e-07	69929669	69929670	15	chr14	69840420	69840421	.	+	88843
chr17	67315114	67315812	MACS_peak_5510	61.17	7.63836e-07	67315575	67315576	18	chr17	67354458	67354459	.	-	38647
chr18	82425328	82426053	MACS_peak_6124	61.17	7.63836e-07	82425750	82425751	28	chr18	82406776	82406777	.	-	-18552
chr4	32353431	32354260	MACS_peak_8238	61.17	7.63836e-07	32353998	32353999	13	chr4	32251761	32251762	.	+	101670
chr5	103856847	103857810	MACS_peak_9383	61.17	7.63836e-07	103857144	103857145	21	chr5	103880234	103880235	.	-	22425
chr5	142240673	142241351	MACS_peak_9915	61.17	7.63836e-07	142241024	142241025	19	chr5	142283106	142283107	.	+	-41756
chr9	93264036	93264765	MACS_peak_12498	61.17	7.63836e-07	93264473	93264474	17	chr9	93392369	93392370	.	-	127605
chr9	117307521	117308367	MACS_peak_12651	61.17	7.63836e-07	117307952	117307953	15	chr9	117252536	117252537	.	+	54985
chr7	113101282	113101612	MACS_peak_11113	61.14	7.6913e-07	113101463	113101464	11	chr7	113119698	113119699	.	+	-18087
chr8	58396623	58396953	MACS_peak_11599	61.14	7.6913e-07	58396791	58396792	15	chr8	58523294	58523295	.	+	-126342
chr1	65178224	65178869	MACS_peak_261	61.13	7.70903e-07	65178579	65178580	10	chr1	65186499	65186500	.	-	7631
chr3	89321733	89322600	MACS_peak_7766	61.13	7.70903e-07	89322009	89322010	12	chr3	89322964	89322965	.	-	365
chr16	85171924	85172659	MACS_peak_5030	61.04	7.87046e-07	85172443	85172444	13	chr16	85173706	85173707	.	-	1048
chr13	43739439	43739946	MACS_peak_3194	61	7.94328e-07	43739560	43739561	15	chr13	43785107	43785108	.	+	-45162
chr4	15704498	15705699	MACS_peak_8192	60.99	7.96159e-07	15704841	15704842	21	chr4	15741766	15741767	.	-	36068
chr13	48726716	48727168	MACS_peak_3235	60.97	7.99834e-07	48726937	48726938	13	chr13	48662998	48662999	.	+	63718
chr11	99386241	99386977	MACS_peak_2249	60.96	8.01678e-07	99386346	99386347	8	chr11	99387340	99387341	.	+	-364
chr12	108028819	108030092	MACS_peak_2941	60.96	8.01678e-07	108029546	108029547	13	chr12	108003601	108003602	.	-	-25218
chr8	72056510	72057246	MACS_peak_11652	60.96	8.01678e-07	72056822	72056823	9	chr8	72057660	72057661	.	+	-415
chr15	36879051	36879758	MACS_peak_4235	60.94	8.05378e-07	36879433	36879434	12	chr15	36879815	36879816	.	-	58
chr9	68680685	68681247	MACS_peak_12424	60.94	8.05378e-07	68681030	68681031	10	chr9	68653786	68653787	.	+	26899
chr11	87426603	87427960	MACS_peak_2151	60.92	8.09096e-07	87426713	87426714	8	chr11	87426716	87426717	.	+	0
chr12	29872634	29873038	MACS_peak_2578	60.91	8.10961e-07	29872850	29872851	14	chr12	29938036	29938037	.	+	-64999
chr4	41507142	41507752	MACS_peak_8276	60.86	8.20352e-07	41507449	41507450	14	chr4	41503075	41503076	.	-	-4067
chr11	69417483	69418615	MACS_peak_2032	60.84	8.24138e-07	69417692	69417693	11	chr11	69413674	69413675	.	-	-3809
chr5	36779319	36780280	MACS_peak_9121	60.83	8.26038e-07	36779671	36779672	17	chr5	36796771	36796772	.	-	16492
chr1	187124743	187125225	MACS_peak_854	60.81	8.29851e-07	187124961	187124962	12	chr1	187125138	187125139	.	+	0
chr15	100447120	100447602	MACS_peak_4601	60.81	8.29851e-07	100447479	100447480	12	chr15	100449684	100449685	.	+	-2083
chr2	89157382	89157864	MACS_peak_6911	60.81	8.29851e-07	89157686	89157687	14	chr2	89157172	89157173	.	-	-210
chr2	179210250	179210732	MACS_peak_7396	60.81	8.29851e-07	179210455	179210456	12	chr2	179240490	179240491	.	+	-29759
chr14	25584822	25586002	MACS_peak_3706	60.8	8.31764e-07	25585150	25585151	20	chr14	25554368	25554369	.	-	-30454
chr17	63682444	63683206	MACS_peak_5484	60.8	8.31764e-07	63682651	63682652	16	chr17	63863790	63863791	.	-	180585
chr18	25753427	25754230	MACS_peak_5802	60.8	8.31764e-07	25753813	25753814	31	chr18	25753982	25753983	.	-	0
chr7	29344279	29345195	MACS_peak_10768	60.8	8.31764e-07	29344705	29344706	18	chr7	29319401	29319402	.	-	-24878
chr9	60874003	60874711	MACS_peak_12355	60.8	8.31764e-07	60874376	60874377	25	chr9	60838199	60838200	.	-	-35804
chr3	76680081	76680612	MACS_peak_7705	60.73	8.45279e-07	76680428	76680429	11	chr3	76546691	76546692	.	+	133390
chr1	158362628	158363849	MACS_peak_672	60.7	8.51138e-07	158363020	158363021	9	chr1	158362273	158362274	.	+	355
chr3	120343563	120345121	MACS_peak_7914	60.69	8.531e-07	120344640	120344641	26	chr3	120317988	120317989	.	-	-25575
chr9	112226814	112227438	MACS_peak_12588	60.67	8.57038e-07	112227085	112227086	16	chr9	112227579	112227580	.	+	-142
chr6	55579847	55580587	MACS_peak_10186	60.66	8.59014e-07	55579967	55579968	9	chr6	55533506	55533507	.	+	46341
chr11	120963068	120963402	MACS_peak_2456	60.64	8.62979e-07	120963186	120963187	11	chr11	120963844	120963845	.	+	-443
chr5	23805018	23805502	MACS_peak_9051	60.61	8.6896e-07	23805140	23805141	13	chr5	23790702	23790703	.	+	14316
chr10	122917001	122917499	MACS_peak_1660	60.59	8.72971e-07	122917139	122917140	19	chr10	122985723	122985724	.	-	68225
chr1	188912707	188913143	MACS_peak_872	60.57	8.77001e-07	188912887	188912888	14	chr1	189007840	189007841	.	-	94698
chr17	87952485	87954472	MACS_peak_5654	60.56	8.79023e-07	87953035	87953036	12	chr17	87975050	87975051	.	+	-20579
chr8	124780547	124781199	MACS_peak_11994	60.56	8.79023e-07	124780936	124780937	12	chr8	124793019	124793020	.	+	-11821
chr5	24924458	24925620	MACS_peak_9059	60.52	8.87156e-07	24925013	24925014	21	chr5	24902569	24902570	.	+	21889
chr16	94958385	94959127	MACS_peak_5116	60.51	8.89201e-07	94958836	94958837	12	chr16	94997695	94997696	.	-	38569
chr8	115927271	115928013	MACS_peak_11871	60.51	8.89201e-07	115927628	115927629	10	chr8	115707793	115707794	.	-	-219478
chr9	43966762	43967288	MACS_peak_12245	60.51	8.89201e-07	43967015	43967016	17	chr9	43906001	43906002	.	-	-60761
chr1	56782551	56783206	MACS_peak_214	60.44	9.03649e-07	56782941	56782942	19	chr1	56637434	56637435	.	-	-145117
chr1	192670701	192671464	MACS_peak_915	60.44	9.03649e-07	192671288	192671289	22	chr1	192745571	192745572	.	+	-74108
chr10	97165069	97165778	MACS_peak_1483	60.44	9.03649e-07	97165328	97165329	19	chr10	97423478	97423479	.	+	-257701
chr14	32377068	32377774	MACS_peak_3748	60.44	9.03649e-07	32377467	32377468	22	chr14	32388372	32388373	.	-	10599
chr14	65949481	65950170	MACS_peak_3881	60.44	9.03649e-07	65949801	65949802	22	chr14	65953743	65953744	.	-	3574
chr17	28492200	28493108	MACS_peak_5305	60.44	9.03649e-07	28492876	28492877	19	chr17	28517523	28517524	.	-	24416
chr18	69521236	69523078	MACS_peak_6022	60.44	9.03649e-07	69521863	69521864	8	chr18	69551963	69551964	.	+	-28886
chr9	112097165	112097872	MACS_peak_12583	60.44	9.03649e-07	112097419	112097420	20	chr9	112118710	112118711	.	-	20839
chr9	114885334	114886119	MACS_peak_12622	60.44	9.03649e-07	114885612	114885613	20	chr9	114844151	114844152	.	-	-41183
chr5	81034066	81034552	MACS_peak_9282	60.42	9.07821e-07	81034429	81034430	13	chr5	81020138	81020139	.	+	13928
chr19	36512788	36513124	MACS_peak_6308	60.39	9.14113e-07	36512926	36512927	13	chr19	36554639	36554640	.	+	-41516
chr5	112465147	112465682	MACS_peak_9498	60.36	9.2045e-07	112465356	112465357	11	chr5	112449426	112449427	.	+	15721
chr14	20355623	20355892	MACS_peak_3667	60.34	9.24698e-07	20355740	20355741	12	chr14	20348162	20348163	.	+	7461
chr4	107692481	107693097	MACS_peak_8547	60.34	9.24698e-07	107692895	107692896	14	chr4	107689701	107689702	.	+	2780
chr5	115892565	115893052	MACS_peak_9574	60.32	9.28966e-07	115892826	115892827	10	chr5	115902430	115902431	.	+	-9379
chr9	72406627	72407114	MACS_peak_12438	60.32	9.28966e-07	72406785	72406786	12	chr9	72409268	72409269	.	+	-2155
chr5	26888863	26889301	MACS_peak_9067	60.31	9.31108e-07	26889049	26889050	19	chr5	26860100	26860101	.	-	-28763
chr5	140954558	140955436	MACS_peak_9893	60.25	9.44061e-07	140955078	140955079	12	chr5	141000581	141000582	.	-	45146
chr8	84935853	84936906	MACS_peak_11709	60.24	9.46237e-07	84936589	84936590	14	chr8	84937358	84937359	.	-	453
chr14	84444496	84445165	MACS_peak_3967	60.23	9.48418e-07	84444893	84444894	13	chr14	84443563	84443564	.	+	933
chr2	48814210	48814780	MACS_peak_6772	60.23	9.48418e-07	48814512	48814513	14	chr2	48814109	48814110	.	+	101
chr14	119520092	119520805	MACS_peak_4075	60.16	9.63829e-07	119520416	119520417	20	chr14	119749225	119749226	.	+	-228421
chr16	90905139	90905898	MACS_peak_5068	60.16	9.63829e-07	90905532	90905533	17	chr16	90915180	90915181	.	+	-9283
chr2	42992965	42993562	MACS_peak_6744	60.16	9.63829e-07	42993325	42993326	26	chr2	42809035	42809036	.	+	183930
chr2	42992965	42993562	MACS_peak_6744	60.16	9.63829e-07	42993325	42993326	26	chr2	42809035	42809036	.	+	183930
chr3	70109771	70110272	MACS_peak_7687	60.16	9.63829e-07	70110084	70110085	22	chr3	70116531	70116532	.	-	6260
chr5	105428686	105429471	MACS_peak_9396	60.16	9.63829e-07	105429158	105429159	15	chr5	105415775	105415776	.	+	12911
chr8	121415031	121415742	MACS_peak_11961	60.16	9.63829e-07	121415336	121415337	13	chr8	121421345	121421346	.	+	-5604
chr9	60538791	60539887	MACS_peak_12351	60.16	9.63829e-07	60539150	60539151	16	chr9	60522045	60522046	.	-	-16746
chr1	72307387	72307925	MACS_peak_290	60.08	9.81748e-07	72307732	72307733	18	chr1	72307421	72307422	.	+	0
chr10	68811256	68812102	MACS_peak_1270	60.08	9.81748e-07	68811587	68811588	18	chr10	68723746	68723747	.	+	87510
chr7	87759215	87759486	MACS_peak_11011	60.05	9.88553e-07	87759326	87759327	13	chr7	87772567	87772568	.	+	-13082
chr5	75062676	75063249	MACS_peak_9247	59.97	1.00693e-06	75062853	75062854	11	chr5	75075601	75075602	.	+	-12353
chr5	35662674	35663583	MACS_peak_9101	59.95	1.01158e-06	35662950	35662951	15	chr5	35679781	35679782	.	-	16199
chr2	115857169	115857829	MACS_peak_7009	59.92	1.01859e-06	115857572	115857573	12	chr2	116065838	116065839	.	-	208010
chr18	12699961	12700217	MACS_peak_5730	59.9	1.02329e-06	12700078	12700079	13	chr18	12714811	12714812	.	+	-14595
chr11	115536499	115537478	MACS_peak_2391	59.86	1.03276e-06	115537146	115537147	12	chr11	115536275	115536276	.	-	-224
chr18	30747619	30748280	MACS_peak_5816	59.84	1.03753e-06	30748030	30748031	9	chr18	30495374	30495375	.	-	-252245
chr9	115122118	115122610	MACS_peak_12626	59.84	1.03753e-06	115122439	115122440	14	chr9	115186057	115186058	.	-	63448
chr8	122169149	122169797	MACS_peak_11968	59.83	1.03992e-06	122169474	122169475	12	chr8	122269569	122269570	.	+	-99773
chr19	29648075	29648348	MACS_peak_6282	59.77	1.05439e-06	29648241	29648242	14	chr19	29648414	29648415	.	-	67
chr5	147604077	147604350	MACS_peak_9961	59.77	1.05439e-06	147604229	147604230	14	chr5	147726010	147726011	.	-	121661
chr2	171251401	171252334	MACS_peak_7317	59.75	1.05925e-06	171251877	171251878	21	chr2	171234009	171234010	.	+	17392
chr3	130920613	130921454	MACS_peak_7984	59.75	1.05925e-06	130920933	130920934	26	chr3	130924836	130924837	.	-	3383
chr13	60256293	60256635	MACS_peak_3370	59.66	1.08143e-06	60256414	60256415	14	chr13	60293672	60293673	.	+	-37038
chr19	15793052	15793572	MACS_peak_6223	59.66	1.08143e-06	15793210	15793211	16	chr19	15680004	15680005	.	+	113048
chr13	44229688	44230748	MACS_peak_3197	59.64	1.08643e-06	44230174	44230175	26	chr13	44121167	44121168	.	+	108521
chr11	95774429	95775006	MACS_peak_2206	59.62	1.09144e-06	95774746	95774747	14	chr11	95761491	95761492	.	+	12938
chrX	116368148	116368406	MACS_peak_12818	59.61	1.09396e-06	116368290	116368291	14	chrX	116345732	116345733	.	+	22416
chr6	54759898	54760562	MACS_peak_10181	59.6	1.09648e-06	54760243	54760244	11	chr6	54816916	54816917	.	+	-56355
chr9	27659929	27660593	MACS_peak_12160	59.6	1.09648e-06	27660323	27660324	10	chr9	27790775	27790776	.	+	-130183
chr1	23654348	23655202	MACS_peak_58	59.59	1.09901e-06	23654980	23654981	21	chr1	23574587	23574588	.	+	79761
chr11	109947788	109948767	MACS_peak_2328	59.59	1.09901e-06	109948245	109948246	20	chr11	109936316	109936317	.	+	11472
chr18	77196045	77197081	MACS_peak_6075	59.59	1.09901e-06	77196265	77196266	17	chr18	77186256	77186257	.	-	-9789
chr18	54973521	54974076	MACS_peak_5929	59.53	1.11429e-06	54973775	54973776	16	chr18	54981435	54981436	.	+	-7360
chr7	25008865	25009436	MACS_peak_10714	59.5	1.12202e-06	25009054	25009055	17	chr7	25005957	25005958	.	-	-2908
chr1	66655244	66655881	MACS_peak_264	59.46	1.1324e-06	66655603	66655604	12	chr1	66692355	66692356	.	-	36475
chr1	92779839	92780374	MACS_peak_403	59.46	1.1324e-06	92780227	92780228	14	chr1	92760479	92760480	.	-	-19360
chr1	183434243	183434686	MACS_peak_824	59.46	1.1324e-06	183434411	183434412	16	chr1	183420655	183420656	.	+	13588
chr1	189753540	189754036	MACS_peak_879	59.46	1.1324e-06	189753815	189753816	12	chr1	189728268	189728269	.	+	25272
chr1	190063417	190063948	MACS_peak_884	59.46	1.1324e-06	190063797	190063798	13	chr1	190168670	190168671	.	+	-104723
chr10	116430843	116431334	MACS_peak_1579	59.46	1.1324e-06	116431005	116431006	14	chr10	116418052	116418053	.	+	12791
chr10	116684859	116685462	MACS_peak_1583	59.46	1.1324e-06	116685178	116685179	12	chr10	116674591	116674592	.	+	10268
chr12	17234102	17234584	MACS_peak_2523	59.46	1.1324e-06	17234368	17234369	13	chr12	17266545	17266546	.	+	-31962
chr12	54464445	54465166	MACS_peak_2671	59.46	1.1324e-06	54464654	54464655	10	chr12	54646011	54646012	.	-	180846
chr12	106198480	106199029	MACS_peak_2907	59.46	1.1324e-06	106198799	106198800	17	chr12	106221075	106221076	.	+	-22047
chr13	39518051	39518652	MACS_peak_3159	59.46	1.1324e-06	39518334	39518335	15	chr13	39249477	39249478	.	+	268574
chr13	58660240	58660975	MACS_peak_3342	59.46	1.1324e-06	58660550	58660551	11	chr13	58610876	58610877	.	-	-49364
chr13	102053081	102053640	MACS_peak_3538	59.46	1.1324e-06	102053330	102053331	13	chr13	102116034	102116035	.	-	62395
chr13	117550674	117551281	MACS_peak_3610	59.46	1.1324e-06	117550902	117550903	14	chr13	117602320	117602321	.	+	-51040
chr14	62075048	62075712	MACS_peak_3845	59.46	1.1324e-06	62075496	62075497	11	chr14	62204351	62204352	.	-	128640
chr15	45768142	45768709	MACS_peak_4283	59.46	1.1324e-06	45768405	45768406	15	chr15	45980036	45980037	.	-	211328
chr15	73137358	73137853	MACS_peak_4374	59.46	1.1324e-06	73137654	73137655	20	chr15	73090392	73090393	.	+	46966
chr16	20745649	20746422	MACS_peak_4734	59.46	1.1324e-06	20745852	20745853	17	chr16	20745308	20745309	.	+	341
chr16	21398790	21399312	MACS_peak_4739	59.46	1.1324e-06	21399144	21399145	18	chr16	21423118	21423119	.	+	-23807
chr18	24416973	24417630	MACS_peak_5788	59.46	1.1324e-06	24417338	24417339	16	chr18	24429169	24429170	.	-	11540
chr19	56059243	56059793	MACS_peak_6430	59.46	1.1324e-06	56059673	56059674	11	chr19	55841672	55841673	.	+	217571
chr2	131178205	131178799	MACS_peak_7080	59.46	1.1324e-06	131178604	131178605	10	chr2	131180066	131180067	.	-	1268
chr3	88206718	88207415	MACS_peak_7760	59.46	1.1324e-06	88207067	88207068	15	chr3	88206813	88206814	.	+	0
chr3	97298015	97298538	MACS_peak_7808	59.46	1.1324e-06	97298259	97298260	14	chr3	97297916	97297917	.	-	-99
chr3	153546503	153547167	MACS_peak_8102	59.46	1.1324e-06	153546813	153546814	18	chr3	153478209	153478210	.	-	-68294
chr3	153684686	153685260	MACS_peak_8104	59.46	1.1324e-06	153685067	153685068	13	chr3	153708911	153708912	.	+	-23652
chr4	28814382	28815019	MACS_peak_8228	59.46	1.1324e-06	28814746	28814747	16	chr4	28815075	28815076	.	-	57
chr4	47007549	47008098	MACS_peak_8314	59.46	1.1324e-06	47007856	47007857	16	chr4	47010780	47010781	.	-	2683
chr4	123332357	123333043	MACS_peak_8622	59.46	1.1324e-06	123332619	123332620	13	chr4	123323633	123323634	.	-	-8724
chr4	124606157	124606769	MACS_peak_8627	59.46	1.1324e-06	124606441	124606442	11	chr4	124610802	124610803	.	-	4034
chr4	139913586	139914185	MACS_peak_8779	59.46	1.1324e-06	139913879	139913880	14	chr4	139910488	139910489	.	+	3098
chr5	63635060	63635532	MACS_peak_9191	59.46	1.1324e-06	63635376	63635377	19	chr5	63649102	63649103	.	+	-13571
chr5	74941880	74942332	MACS_peak_9245	59.46	1.1324e-06	74942191	74942192	20	chr5	74949190	74949191	.	+	-6859
chr5	140967579	140968117	MACS_peak_9895	59.46	1.1324e-06	140967788	140967789	13	chr5	141000581	141000582	.	-	32465
chr6	64247406	64247965	MACS_peak_10205	59.46	1.1324e-06	64247688	64247689	13	chr6	64092139	64092140	.	+	155267
chr6	86210333	86210869	MACS_peak_10272	59.46	1.1324e-06	86210564	86210565	17	chr6	86195223	86195224	.	+	15110
chr6	108485415	108485936	MACS_peak_10396	59.46	1.1324e-06	108485820	108485821	16	chr6	108489743	108489744	.	+	-3808
chr6	124996952	124997712	MACS_peak_10491	59.46	1.1324e-06	124997128	124997129	10	chr6	124996694	124996695	.	+	258
chr7	4546747	4547342	MACS_peak_10636	59.46	1.1324e-06	4547125	4547126	12	chr7	4547540	4547541	.	-	199
chr7	19323559	19324037	MACS_peak_10692	59.46	1.1324e-06	19323846	19323847	14	chr7	19333129	19333130	.	+	-9093
chr7	79543965	79544580	MACS_peak_10973	59.46	1.1324e-06	79544225	79544226	16	chr7	79536043	79536044	.	+	7922
chr7	130856300	130856777	MACS_peak_11244	59.46	1.1324e-06	130856585	130856586	15	chr7	130865756	130865757	.	+	-8980
chr8	48256294	48256733	MACS_peak_11568	59.46	1.1324e-06	48256475	48256476	14	chr8	48099092	48099093	.	+	157202
chr9	55113581	55113969	MACS_peak_12312	59.46	1.1324e-06	55113737	55113738	22	chr9	55148854	55148855	.	+	-34886
chrX	36598810	36599508	MACS_peak_12766	59.46	1.1324e-06	36599121	36599122	14	chrX	36598206	36598207	.	+	604
chr1	172024729	172025366	MACS_peak_751	59.42	1.14288e-06	172025073	172025074	17	chr1	172028443	172028444	.	-	3078
chr15	28305235	28305579	MACS_peak_4189	59.42	1.14288e-06	28305424	28305425	12	chr15	28203752	28203753	.	+	101483
chr8	79359620	79360087	MACS_peak_11676	59.42	1.14288e-06	79359778	79359779	14	chr8	79399517	79399518	.	-	39431
chr14	25561259	25561831	MACS_peak_3705	59.4	1.14815e-06	25561513	25561514	20	chr14	25554368	25554369	.	-	-6891
chr10	69705319	69705800	MACS_peak_1290	59.31	1.1722e-06	69705652	69705653	23	chr10	69533772	69533773	.	+	171547
chr10	77818372	77819182	MACS_peak_1356	59.31	1.1722e-06	77818740	77818741	12	chr10	77814852	77814853	.	+	3520
chr10	83783833	83784647	MACS_peak_1404	59.31	1.1722e-06	83784425	83784426	13	chr10	83722865	83722866	.	+	60968
chr11	35523487	35524078	MACS_peak_1863	59.31	1.1722e-06	35523763	35523764	21	chr11	35616816	35616817	.	+	-92739
chr11	98747200	98748114	MACS_peak_2236	59.31	1.1722e-06	98747508	98747509	11	chr11	98740638	98740639	.	+	6562
chr12	8800343	8801313	MACS_peak_2489	59.31	1.1722e-06	8800760	8800761	11	chr12	8771323	8771324	.	+	29020
chr12	72199430	72200230	MACS_peak_2724	59.31	1.1722e-06	72199892	72199893	15	chr12	72185028	72185029	.	-	-14402
chr12	105959272	105959891	MACS_peak_2904	59.31	1.1722e-06	105959518	105959519	20	chr12	106010263	106010264	.	+	-50373
chr13	70975602	70976243	MACS_peak_3393	59.31	1.1722e-06	70976030	70976031	14	chr13	70882948	70882949	.	+	92654
chr18	65558546	65559285	MACS_peak_5990	59.31	1.1722e-06	65558931	65558932	20	chr18	65580230	65580231	.	+	-20946
chr2	27441700	27442450	MACS_peak_6633	59.31	1.1722e-06	27441816	27441817	15	chr2	27450629	27450630	.	-	8180
chr3	154212090	154212859	MACS_peak_8112	59.31	1.1722e-06	154212502	154212503	20	chr3	154249499	154249500	.	-	36641
chr4	15150965	15151605	MACS_peak_8191	59.31	1.1722e-06	15151302	15151303	20	chr4	15149793	15149794	.	-	-1172
chr4	118968822	118969824	MACS_peak_8597	59.31	1.1722e-06	118969569	118969570	19	chr4	118971297	118971298	.	+	-1474
chr4	120220182	120220805	MACS_peak_8610	59.31	1.1722e-06	120220638	120220639	19	chr4	120161206	120161207	.	+	58976
chr4	156186239	156187184	MACS_peak_8984	59.31	1.1722e-06	156186537	156186538	11	chr4	156197487	156197488	.	-	10304
chr5	102248379	102248959	MACS_peak_9366	59.31	1.1722e-06	102248579	102248580	16	chr5	102162291	102162292	.	+	86088
chr7	118740007	118740643	MACS_peak_11156	59.31	1.1722e-06	118740282	118740283	26	chr7	118740226	118740227	.	+	0
chr8	106168983	106169835	MACS_peak_11795	59.31	1.1722e-06	106169328	106169329	15	chr8	106168875	106168876	.	+	108
chr2	91111836	91112504	MACS_peak_6918	59.28	1.18032e-06	91112194	91112195	11	chr2	91118144	91118145	.	+	-5641
chr11	93566073	93567110	MACS_peak_2181	59.27	1.18304e-06	93566538	93566539	23	chr11	93650759	93650760	.	+	-83650
chr5	98180352	98181227	MACS_peak_9341	59.27	1.18304e-06	98180921	98180922	14	chr5	98180978	98180979	.	+	0
chr11	56072906	56073777	MACS_peak_1952	59.24	1.19124e-06	56073360	56073361	25	chr11	56041009	56041010	.	-	-31897
chr12	112436001	112436809	MACS_peak_2982	59.24	1.19124e-06	112436464	112436465	22	chr12	112423211	112423212	.	-	-12790
chr7	122347465	122348344	MACS_peak_11177	59.24	1.19124e-06	122348149	122348150	18	chr7	122362000	122362001	.	+	-13657
chr4	53317715	53318184	MACS_peak_8334	59.22	1.19674e-06	53318027	53318028	14	chr4	53308226	53308227	.	+	9489
chr1	161411288	161411634	MACS_peak_690	59.18	1.20781e-06	161411417	161411418	11	chr1	161395409	161395410	.	+	15879
chr14	121081942	121082441	MACS_peak_4091	59.17	1.2106e-06	121082149	121082150	11	chr14	121035200	121035201	.	+	46742
chr2	158105821	158106319	MACS_peak_7178	59.17	1.2106e-06	158106116	158106117	12	chr2	158117154	158117155	.	+	-10836
chr2	28335677	28336438	MACS_peak_6644	59.12	1.22462e-06	28335969	28335970	12	chr2	28324049	28324050	.	-	-11628
chr14	22365267	22365850	MACS_peak_3680	59.1	1.23027e-06	22365596	22365597	15	chr14	22558452	22558453	.	-	192603
chr10	93593034	93593455	MACS_peak_1459	59.08	1.23595e-06	93593266	93593267	13	chr10	93589705	93589706	.	-	-3329
chr7	82853244	82853744	MACS_peak_11002	59.08	1.23595e-06	82853535	82853536	14	chr7	82851599	82851600	.	+	1645
chr1	166350182	166351252	MACS_peak_721	59.06	1.24165e-06	166350987	166350988	15	chr1	166379097	166379098	.	+	-27846
chr1	190182486	190183184	MACS_peak_887	59.05	1.24451e-06	190182908	190182909	20	chr1	190170713	190170714	.	-	-11773
chr10	17560560	17561292	MACS_peak_999	59.05	1.24451e-06	17560994	17560995	16	chr10	17723228	17723229	.	+	-161937
chr11	65234000	65234744	MACS_peak_1992	59.05	1.24451e-06	65234321	65234322	21	chr11	65269988	65269989	.	-	35245
chr13	46087094	46087931	MACS_peak_3216	59.05	1.24451e-06	46087530	46087531	16	chr13	46191047	46191048	.	-	103117
chr13	58681766	58682298	MACS_peak_3344	59.05	1.24451e-06	58682090	58682091	29	chr13	58610876	58610877	.	-	-70890
chr15	26838570	26839349	MACS_peak_4181	59.05	1.24451e-06	26839229	26839230	19	chr15	26895048	26895049	.	-	55700
chr18	76376127	76376984	MACS_peak_6064	59.05	1.24451e-06	76376465	76376466	24	chr18	76241580	76241581	.	+	134547
chr2	80973704	80974175	MACS_peak_6897	59.02	1.25314e-06	80974070	80974071	9	chr2	80984188	80984189	.	-	10014
chr4	111437787	111439920	MACS_peak_8569	59.01	1.25603e-06	111439361	111439362	17	chr4	111427932	111427933	.	-	-9855
chr7	97428404	97428989	MACS_peak_11043	58.93	1.27938e-06	97428693	97428694	10	chr7	97417729	97417730	.	-	-10675
chr1	133735583	133736347	MACS_peak_579	58.9	1.28825e-06	133735838	133735839	7	chr1	133726644	133726645	.	-	-8939
chr17	64703289	64704097	MACS_peak_5492	58.86	1.30017e-06	64703747	64703748	11	chr17	64754095	64754096	.	-	49999
chr18	89067492	89067841	MACS_peak_6169	58.82	1.3122e-06	89067613	89067614	12	chr18	88972030	88972031	.	+	95462
chr8	22261311	22262435	MACS_peak_11457	58.8	1.31826e-06	22261820	22261821	24	chr8	22283441	22283442	.	+	-21007
chr9	62706148	62706651	MACS_peak_12385	58.79	1.3213e-06	62706351	62706352	12	chr9	62677826	62677827	.	+	28322
chr8	30688441	30688791	MACS_peak_11502	58.7	1.34896e-06	30688575	30688576	14	chr8	30568393	30568394	.	+	120048
chr10	37659634	37660267	MACS_peak_1096	58.68	1.35519e-06	37660103	37660104	20	chr10	37931680	37931681	.	+	-271414
chr10	120046543	120047210	MACS_peak_1623	58.68	1.35519e-06	120046881	120046882	19	chr10	120112986	120112987	.	-	65777
chr11	101740103	101740775	MACS_peak_2265	58.68	1.35519e-06	101740221	101740222	18	chr11	101732919	101732920	.	+	7184
chr12	81331821	81332489	MACS_peak_2772	58.68	1.35519e-06	81332364	81332365	15	chr12	81333179	81333180	.	-	691
chr12	100487185	100487956	MACS_peak_2870	58.68	1.35519e-06	100487500	100487501	13	chr12	100520821	100520822	.	-	32866
chr13	101915041	101915593	MACS_peak_3536	58.68	1.35519e-06	101915367	101915368	24	chr13	101768216	101768217	.	-	-146825
chr14	55116399	55117141	MACS_peak_3814	58.68	1.35519e-06	55116876	55116877	12	chr14	55116934	55116935	.	-	0
chr15	76423021	76423863	MACS_peak_4398	58.68	1.35519e-06	76423270	76423271	15	chr15	76433214	76433215	.	+	-9352
chr16	39984323	39985173	MACS_peak_4863	58.68	1.35519e-06	39985050	39985051	17	chr16	39984361	39984362	.	+	0
chr16	93256467	93257170	MACS_peak_5088	58.68	1.35519e-06	93256948	93256949	16	chr16	93359542	93359543	.	-	102373
chr16	96198949	96199807	MACS_peak_5141	58.68	1.35519e-06	96199663	96199664	10	chr16	96200470	96200471	.	+	-664
chr3	51647658	51648322	MACS_peak_7608	58.68	1.35519e-06	51648010	51648011	15	chr3	51636927	51636928	.	-	-10731
chr3	69272351	69272949	MACS_peak_7681	58.68	1.35519e-06	69272541	69272542	19	chr3	69316861	69316862	.	+	-43913
chr4	131421091	131421551	MACS_peak_8695	58.68	1.35519e-06	131421392	131421393	24	chr4	131487197	131487198	.	+	-65647
chr5	62890057	62890734	MACS_peak_9188	58.68	1.35519e-06	62890302	62890303	16	chr5	62813823	62813824	.	+	76234
chr5	73994946	73995518	MACS_peak_9237	58.68	1.35519e-06	73995309	73995310	18	chr5	74014215	74014216	.	+	-18698
chr5	121929211	121929907	MACS_peak_9694	58.68	1.35519e-06	121929641	121929642	12	chr5	121848984	121848985	.	+	80227
chr6	22070327	22071024	MACS_peak_10025	58.68	1.35519e-06	22070643	22070644	15	chr6	22067686	22067687	.	-	-2641
chr7	5051692	5052631	MACS_peak_10643	58.68	1.35519e-06	5052061	5052062	13	chr7	5051538	5051539	.	+	154
chr7	19192073	19192717	MACS_peak_10689	58.68	1.35519e-06	19192329	19192330	17	chr7	19181465	19181466	.	+	10608
chr7	27446673	27447557	MACS_peak_10737	58.68	1.35519e-06	27447152	27447153	13	chr7	27447685	27447686	.	-	129
chr7	45699114	45700067	MACS_peak_10854	58.68	1.35519e-06	45699817	45699818	10	chr7	45699867	45699868	.	+	0
chr7	79513982	79514705	MACS_peak_10969	58.68	1.35519e-06	79514216	79514217	14	chr7	79512924	79512925	.	+	1058
chr8	10185150	10185853	MACS_peak_11376	58.68	1.35519e-06	10185425	10185426	17	chr8	10153911	10153912	.	+	31239
chr9	56842776	56843343	MACS_peak_12323	58.68	1.35519e-06	56843108	56843109	24	chr9	56851962	56851963	.	-	8620
chr14	8381966	8382260	MACS_peak_3623	58.65	1.36458e-06	8382119	8382120	16	chr14	8378762	8378763	.	-	-3204
chr18	40571501	40571886	MACS_peak_5864	58.65	1.36458e-06	40571623	40571624	12	chr18	40726269	40726270	.	+	-154384
chr18	72060676	72060965	MACS_peak_6037	58.65	1.36458e-06	72060842	72060843	16	chr18	72351068	72351069	.	-	290104
chr5	133570656	133570977	MACS_peak_9808	58.65	1.36458e-06	133570836	133570837	13	chr5	133598405	133598406	.	-	27429
chr7	80703030	80703428	MACS_peak_10983	58.65	1.36458e-06	80703150	80703151	14	chr7	80688876	80688877	.	-	-14154
chr8	7886707	7887026	MACS_peak_11357	58.65	1.36458e-06	7886877	7886878	14	chr8	7855847	7855848	.	+	30860
chr3	102263917	102264315	MACS_peak_7831	58.6	1.38038e-06	102264191	102264192	13	chr3	102262405	102262406	.	+	1512
chr3	128074542	128074948	MACS_peak_7971	58.6	1.38038e-06	128074688	128074689	18	chr3	128038693	128038694	.	+	35849
chr8	120990013	120990889	MACS_peak_11948	58.6	1.38038e-06	120990494	120990495	15	chr8	121002927	121002928	.	+	-12039
chr3	122402682	122403622	MACS_peak_7931	58.59	1.38357e-06	122403351	122403352	23	chr3	122391810	122391811	.	-	-10872
chr15	58976043	58976549	MACS_peak_4318	58.54	1.39959e-06	58976263	58976264	20	chr15	58933810	58933811	.	+	42233
chr10	69258097	69258679	MACS_peak_1276	58.53	1.40281e-06	69258419	69258420	14	chr10	69213097	69213098	.	-	-45000
chr10	79535270	79536065	MACS_peak_1363	58.53	1.40281e-06	79535853	79535854	9	chr10	79533786	79533787	.	-	-1484
chr11	102228765	102229377	MACS_peak_2272	58.53	1.40281e-06	102229056	102229057	16	chr11	102230149	102230150	.	-	773
chr11	107785134	107785660	MACS_peak_2305	58.53	1.40281e-06	107785253	107785254	22	chr11	107793866	107793867	.	+	-8207
chr11	117118594	117119421	MACS_peak_2406	58.53	1.40281e-06	117119160	117119161	11	chr11	117115168	117115169	.	+	3426
chr12	5427841	5428508	MACS_peak_2475	58.53	1.40281e-06	5428266	5428267	13	chr12	5375870	5375871	.	+	51971
chr12	20642761	20643294	MACS_peak_2533	58.53	1.40281e-06	20643101	20643102	18	chr12	20804707	20804708	.	-	161414
chr12	41484886	41485536	MACS_peak_2616	58.53	1.40281e-06	41485230	41485231	18	chr12	41485750	41485751	.	-	215
chr12	49387804	49388621	MACS_peak_2638	58.53	1.40281e-06	49388125	49388126	12	chr12	49389652	49389653	.	+	-1032
chr12	71850562	71851445	MACS_peak_2720	58.53	1.40281e-06	71850863	71850864	12	chr12	71847290	71847291	.	-	-3272
chr13	70569205	70569732	MACS_peak_3392	58.53	1.40281e-06	70569477	70569478	13	chr13	70573241	70573242	.	+	-3510
chr13	72663467	72664186	MACS_peak_3404	58.53	1.40281e-06	72663709	72663710	10	chr13	72628820	72628821	.	+	34647
chr14	66085771	66086476	MACS_peak_3883	58.53	1.40281e-06	66086120	66086121	12	chr14	66077732	66077733	.	-	-8039
chr14	100287499	100288027	MACS_peak_3987	58.53	1.40281e-06	100287630	100287631	21	chr14	100219486	100219487	.	+	68013
chr15	31192489	31193015	MACS_peak_4209	58.53	1.40281e-06	31192861	31192862	15	chr15	31194337	31194338	.	-	1323
chr15	88373185	88373809	MACS_peak_4509	58.53	1.40281e-06	88373470	88373471	17	chr15	88600302	88600303	.	+	-226494
chr17	13583005	13583489	MACS_peak_5243	58.53	1.40281e-06	13583201	13583202	15	chr17	13534168	13534169	.	-	-48837
chr17	69238785	69239415	MACS_peak_5533	58.53	1.40281e-06	69239020	69239021	14	chr17	69277207	69277208	.	-	37793
chr17	90881906	90882609	MACS_peak_5674	58.53	1.40281e-06	90882317	90882318	18	chr17	90861169	90861170	.	+	20737
chr19	43535279	43535907	MACS_peak_6344	58.53	1.40281e-06	43535676	43535677	12	chr19	43524604	43524605	.	-	-10675
chr2	20553377	20553860	MACS_peak_6599	58.53	1.40281e-06	20553698	20553699	15	chr2	20559804	20559805	.	+	-5945
chr2	73042500	73043053	MACS_peak_6866	58.53	1.40281e-06	73042816	73042817	20	chr2	72986715	72986716	.	-	-55785
chr2	169657570	169658136	MACS_peak_7277	58.53	1.40281e-06	169657798	169657799	15	chr2	169633013	169633014	.	+	24557
chr2	173211496	173211778	MACS_peak_7351	58.53	1.40281e-06	173211614	173211615	14	chr2	173218922	173218923	.	-	7145
chr3	10168432	10168963	MACS_peak_7457	58.53	1.40281e-06	10168629	10168630	17	chr3	10183928	10183929	.	-	14966
chr5	105645611	105646125	MACS_peak_9401	58.53	1.40281e-06	105645932	105645933	13	chr5	105699969	105699970	.	+	-53845
chr5	117924911	117925775	MACS_peak_9625	58.53	1.40281e-06	117925246	117925247	11	chr5	117939517	117939518	.	-	13743
chr6	87796101	87796588	MACS_peak_10289	58.53	1.40281e-06	87796350	87796351	16	chr6	87799226	87799227	.	-	2639
chr7	140896652	140897205	MACS_peak_11310	58.53	1.40281e-06	140896993	140896994	17	chr7	140900445	140900446	.	-	3241
chr7	141326655	141327242	MACS_peak_11312	58.53	1.40281e-06	141326902	141326903	13	chr7	141327724	141327725	.	-	483
chr8	48019320	48020002	MACS_peak_11565	58.53	1.40281e-06	48019715	48019716	16	chr8	47990542	47990543	.	-	-28778
chr8	112582153	112582686	MACS_peak_11835	58.53	1.40281e-06	112582467	112582468	16	chr8	112581636	112581637	.	+	517
chr8	115772912	115773583	MACS_peak_11869	58.53	1.40281e-06	115773281	115773282	12	chr8	115707793	115707794	.	-	-65119
chr9	26461841	26462429	MACS_peak_12149	58.53	1.40281e-06	26462147	26462148	16	chr9	26733728	26733729	.	+	-271300
chr9	29920803	29921557	MACS_peak_12171	58.53	1.40281e-06	29921050	29921051	15	chr9	29963140	29963141	.	-	41584
chr9	46882970	46883567	MACS_peak_12265	58.53	1.40281e-06	46883179	46883180	11	chr9	46913493	46913494	.	+	-29927
chr9	47435427	47436033	MACS_peak_12267	58.53	1.40281e-06	47435611	47435612	15	chr9	47525721	47525722	.	-	89689
chr9	114487066	114487747	MACS_peak_12616	58.53	1.40281e-06	114487446	114487447	19	chr9	114496543	114496544	.	-	8797
chr5	53152181	53153384	MACS_peak_9174	58.52	1.40605e-06	53153111	53153112	10	chr5	53143160	53143161	.	+	9021
chr16	80132171	80132677	MACS_peak_5017	58.51	1.40929e-06	80132460	80132461	13	chr16	80137352	80137353	.	+	-4676
chr1	164860743	164861486	MACS_peak_712	58.49	1.41579e-06	164861029	164861030	21	chr1	164863133	164863134	.	+	-1648
chr1	192194957	192195989	MACS_peak_911	58.49	1.41579e-06	192195714	192195715	22	chr1	192190774	192190775	.	+	4183
chr2	68805334	68806112	MACS_peak_6840	58.49	1.41579e-06	68805686	68805687	27	chr2	68831017	68831018	.	+	-24906
chr3	127750969	127751704	MACS_peak_7967	58.49	1.41579e-06	127751276	127751277	24	chr3	127731594	127731595	.	+	19375
chr6	51091601	51092425	MACS_peak_10153	58.49	1.41579e-06	51092054	51092055	23	chr6	50967268	50967269	.	+	124333
chr8	125914703	125915532	MACS_peak_12026	58.49	1.41579e-06	125915340	125915341	19	chr8	125910450	125910451	.	+	4253
chr9	120218829	120219746	MACS_peak_12688	58.49	1.41579e-06	120219334	120219335	22	chr9	120182564	120182565	.	+	36265
chr12	110148852	110149622	MACS_peak_2959	58.47	1.42233e-06	110149058	110149059	9	chr12	110278128	110278129	.	-	128507
chr2	38823966	38824570	MACS_peak_6738	58.45	1.42889e-06	38824083	38824084	11	chr2	38823257	38823258	.	+	709
chr9	66569701	66570128	MACS_peak_12411	58.45	1.42889e-06	66569877	66569878	15	chr9	66572001	66572002	.	+	-1874
chr12	86893427	86894391	MACS_peak_2805	58.44	1.43219e-06	86893644	86893645	8	chr12	86892566	86892567	.	-	-861
chr5	135259610	135260333	MACS_peak_9835	58.41	1.44212e-06	135260011	135260012	15	chr5	135264326	135264327	.	+	-3994
chr5	24604910	24605492	MACS_peak_9056	58.4	1.44544e-06	24605223	24605224	13	chr5	24592114	24592115	.	+	12796
chr10	80299121	80300121	MACS_peak_1377	58.37	1.45546e-06	80299419	80299420	15	chr10	80295977	80295978	.	+	3144
chr12	99492154	99493000	MACS_peak_2865	58.37	1.45546e-06	99492555	99492556	13	chr12	99450110	99450111	.	-	-42044
chr13	53210599	53211223	MACS_peak_3276	58.37	1.45546e-06	53210938	53210939	16	chr13	53286123	53286124	.	-	74901
chr14	67385624	67386197	MACS_peak_3894	58.37	1.45546e-06	67385871	67385872	15	chr14	67397741	67397742	.	-	11545
chr15	76814185	76814762	MACS_peak_4399	58.37	1.45546e-06	76814466	76814467	19	chr15	76818169	76818170	.	-	3408
chr17	28910957	28911694	MACS_peak_5309	58.37	1.45546e-06	28911299	28911300	17	chr17	28915323	28915324	.	-	3630
chr17	33524198	33525093	MACS_peak_5352	58.37	1.45546e-06	33524869	33524870	9	chr17	33524204	33524205	.	+	0
chr19	53854363	53854948	MACS_peak_6409	58.37	1.45546e-06	53854667	53854668	25	chr19	53825127	53825128	.	-	-29236
chr2	130208393	130209021	MACS_peak_7074	58.37	1.45546e-06	130208612	130208613	18	chr2	130195194	130195195	.	+	13199
chr4	104250234	104250868	MACS_peak_8525	58.37	1.45546e-06	104250543	104250544	17	chr4	103940959	103940960	.	+	309275
chr5	138904022	138904733	MACS_peak_9875	58.37	1.45546e-06	138904307	138904308	15	chr5	138819370	138819371	.	+	84652
chr8	112769637	112770100	MACS_peak_11837	58.37	1.45546e-06	112769805	112769806	20	chr8	112581636	112581637	.	+	188001
chr9	120646984	120647855	MACS_peak_12700	58.37	1.45546e-06	120647103	120647104	15	chr9	120577346	120577347	.	+	69638
chr11	117331836	117332428	MACS_peak_2410	58.34	1.46555e-06	117332212	117332213	9	chr11	117263436	117263437	.	-	-68400
chr19	44695840	44696707	MACS_peak_6351	58.33	1.46893e-06	44696395	44696396	8	chr19	44695274	44695275	.	-	-566
chr2	169609259	169609662	MACS_peak_7275	58.32	1.47231e-06	169609484	169609485	12	chr2	169628317	169628318	.	-	18656
chr8	126716744	126717461	MACS_peak_12052	58.3	1.47911e-06	126717166	126717167	11	chr8	126593985	126593986	.	-	-122759
chr10	111523344	111523809	MACS_peak_1548	58.26	1.49279e-06	111523457	111523458	13	chr10	111507661	111507662	.	-	-15683
chr1	123351593	123352261	MACS_peak_508	58.24	1.49968e-06	123351908	123351909	14	chr1	123367233	123367234	.	-	14973
chr12	103078960	103079588	MACS_peak_2883	58.24	1.49968e-06	103079239	103079240	17	chr12	103128189	103128190	.	+	-48602
chr4	36527222	36527721	MACS_peak_8265	58.23	1.50314e-06	36527430	36527431	15	chr4	36444070	36444071	.	+	83152
chr8	79538826	79539644	MACS_peak_11678	58.18	1.52055e-06	79539114	79539115	13	chr8	79550747	79550748	.	-	11104
chr18	54544334	54545415	MACS_peak_5925	58.13	1.53815e-06	54544779	54544780	27	chr18	54422295	54422296	.	+	122039
chr1	64118365	64118953	MACS_peak_255	58.12	1.5417e-06	64118786	64118787	14	chr1	64122281	64122282	.	-	3329
chr15	81132907	81133262	MACS_peak_4436	58.12	1.5417e-06	81133020	81133021	10	chr15	81190756	81190757	.	-	57495
chr16	89702212	89702935	MACS_peak_5048	58.12	1.5417e-06	89702445	89702446	17	chr16	89571182	89571183	.	-	-131030
chr11	24070262	24070717	MACS_peak_1805	58.11	1.54525e-06	24070445	24070446	16	chr11	24075053	24075054	.	-	4337
chr11	51612374	51612969	MACS_peak_1927	58.09	1.55239e-06	51612677	51612678	17	chr11	51606846	51606847	.	-	-5528
[truncated: 971 more rows]

## Sheet: Table S1c
peak_chr	peak_start	peak_end	peak_name	peak_score	p-value	summit_start	summit_end	summit_height	tss_chr	tss_start	tss_end	tss_score	tss_strand	distance	abs_dist
[truncated: 861 more rows]

[truncated: 3 more sheets: Table S1d, Table S1e, Table S1f]
