# Supplementary material for: PHF6-mediated transcriptional control of NSC via Ephrin receptors is impaired in the intellectual disability syndrome BFLS
Source: EMBO Rep. 2024 Mar 1;25(3):20. doi: 10.1038/s44319-024-00082-0 (PMC10933485; doi:10.1038/s44319-024-00082-0)
Supplement: Supplementary file 3 — Dataset EV2 [file 44319_2024_82_MOESM3_ESM.xlsx]

## Sheet: Column description
Dataset EV2: Repeat elements that overlap the top 1000 PHF6 peaks.
Column	Description
Peak_coordinates	The coordinate of the peak, defined as +/-250bp around the peak summit.
MACS_Score	The peak MACS score
Repeat_coordinates	The coordinate of the repeat element that overlaps the peak
Repeat_class	The repeat class
Is_(CA)n?	A logical value, indicating whether the repeat corresponds to a (CA)n or its reversecomplement, (TG)n repeat.

## Sheet: Phf6_top1000
Peak_coordinates	MACS_Score	Repeat_coordinates	Repeat_class	Is_(CA)n?
chr5:113041309-113041810	168.79	chr5:113041296-113041345	(CA)n	TRUE
chr5:113041309-113041810	168.79	chr5:113041500-113041529	(CA)n	TRUE
chr5:117501538-117502039	165.08	chr5:117501697-117501814	(CA)n	TRUE
chr10:103367589-103368090	148.22	chr10:103367773-103367906	(CA)n	TRUE
chr5:104159269-104159770	144.67	chr5:104159388-104159508	(CA)n	TRUE
chr1:166332686-166333187	138.57	chr1:166332601-166332784	(CA)n	TRUE
chr1:166332686-166333187	138.57	chr1:166332890-166333069	(CA)n	TRUE
chr13:113734449-113734950	133.85	chr13:113734544-113734577	(CA)n	TRUE
chr13:113734449-113734950	133.85	chr13:113734776-113734909	(CA)n	TRUE
chr5:142681375-142681876	129.46	chr5:142681318-142681502	(CA)n	TRUE
chr11:101442032-101442533	127.83	chr11:101442006-101442075	(CA)n	TRUE
chr11:52713838-52714339	127.69	chr11:52713946-52714128	(CA)n	TRUE
chr11:52713838-52714339	127.69	chr11:52714226-52714313	(CA)n	TRUE
chr12:73539837-73540338	126.56	chr12:73539893-73540248	(CA)n	TRUE
chr12:73539837-73540338	126.56	chr12:73540264-73540313	(CA)n	TRUE
chr15:100756108-100756609	123.75	chr15:100756220-100756323	(CA)n	TRUE
chr14:120539425-120539926	123.24	chr14:120539255-120539825	(CA)n	TRUE
chr16:95278570-95279071	122.53	chr16:95278648-95278971	(CA)n	TRUE
chr4:110286141-110286642	121.74	chr4:110286388-110286434	(CA)n	TRUE
chr1:38438054-38438555	120.86	chr1:38438057-38438138	(CA)n	TRUE
chr1:38438054-38438555	120.86	chr1:38438220-38438396	(CA)n	TRUE
chr1:190082598-190083099	120.21	chr1:190082703-190082838	(CA)n	TRUE
chr12:55538285-55538786	119.77	chr12:55538444-55538869	(CA)n	TRUE
chr15:13193939-13194440	117.97	chr15:13194163-13194341	(CA)n	TRUE
chr9:54780316-54780817	116.01	chr9:54780530-54780864	(CA)n	TRUE
chr13:57237517-57238018	115.97	chr13:57237584-57237877	(CA)n	TRUE
chr13:57237517-57238018	115.97	chr13:57237904-57238049	(CA)n	TRUE
chr6:145444604-145445105	115.92	chr6:145444871-145445035	(CA)n	TRUE
chr7:125925926-125926427	114.95	chr7:125925960-125925999	(CA)n	TRUE
chr7:125925926-125926427	114.95	chr7:125926021-125926189	(CA)n	TRUE
chr7:125925926-125926427	114.95	chr7:125926204-125926380	(CA)n	TRUE
chr5:124183785-124184286	114.51	chr5:124183673-124184059	(CA)n	TRUE
chr11:53231065-53231566	112.26	chr11:53231042-53231227	(CA)n	TRUE
chr11:53231065-53231566	112.26	chr11:53231245-53231319	(CA)n	TRUE
chr11:53231065-53231566	112.26	chr11:53231426-53231465	(CA)n	TRUE
chr8:48760531-48761032	109.74	chr8:48760791-48760872	(CA)n	TRUE
chr11:115379329-115379830	109.34	chr11:115379507-115379687	(CA)n	TRUE
chr14:65418693-65419194	109.34	chr14:65418638-65418952	(CA)n	TRUE
chr5:129472773-129473274	104.96	chr5:129472827-129472991	(CA)n	TRUE
chr5:129472773-129473274	104.96	chr5:129473022-129473182	(CA)n	TRUE
chr8:120265759-120266260	104.26	chr8:120265824-120266133	(CA)n	TRUE
chr14:67211307-67211808	104.01	chr14:67211416-67211599	(CA)n	TRUE
chr8:65030504-65031005	103.5	chr8:65030445-65030779	(CA)n	TRUE
chr4:107694810-107695311	102.75	chr4:107695017-107695171	(CA)n	TRUE
chr4:107694810-107695311	102.75	chr4:107695188-107695259	(CA)n	TRUE
chr1:71298330-71298831	102.29	chr1:71298522-71298603	(CA)n	TRUE
chr3:34599980-34600481	101.7	chr3:34600264-34600405	(CA)n	TRUE
chr4:137127216-137127717	100.95	chr4:137127217-137127394	(CA)n	TRUE
chr4:137127216-137127717	100.95	chr4:137127412-137127529	(CA)n	TRUE
chr19:10388885-10389386	100.8	chr19:10389100-10389192	(CA)n	TRUE
chr8:10793966-10794467	100.8	chr8:10794191-10794274	(CA)n	TRUE
chr17:67332780-67333281	100.01	chr17:67332964-67333025	(CA)n	TRUE
chr3:109431629-109432130	99.47	chr3:109431725-109431905	(CA)n	TRUE
chr3:109431629-109432130	99.47	chr3:109431921-109431986	(CA)n	TRUE
chr17:12034441-12034942	98.55	chr17:12034484-12034664	(CA)n	TRUE
chr14:120636286-120636787	98.32	chr14:120636643-120636734	(CA)n	TRUE
chr13:53206838-53207339	98.07	chr13:53206822-53206944	(CA)n	TRUE
chr13:53206838-53207339	98.07	chr13:53207008-53207183	(CA)n	TRUE
chr11:93468296-93468797	97.96	chr11:93468277-93468320	(CA)n	TRUE
chr11:93468296-93468797	97.96	chr11:93468358-93468527	(CA)n	TRUE
chr6:148133396-148133897	97.96	chr6:148133366-148133422	(CA)n	TRUE
chr6:148133396-148133897	97.96	chr6:148133577-148133645	(CA)n	TRUE
chr12:28308471-28308972	97.81	chr12:28308476-28308903	(CA)n	TRUE
chr8:120031943-120032444	96.97	chr8:120032082-120032586	(CA)n	TRUE
chr8:114642881-114643382	95.79	chr8:114643046-114643185	(CA)n	TRUE
chr1:194303620-194304121	95.37	chr1:194303786-194303977	(CA)n	TRUE
chr14:103345669-103346170	95.3	chr14:103345997-103346041	(CA)n	TRUE
chr2:35531607-35532108	94.6	chr2:35531719-35531795	(CA)n	TRUE
chr3:9959700-9960201	94.6	chr3:9959759-9960072	(CA)n	TRUE
chr7:129987942-129988443	94.44	chr7:129988020-129988111	(CA)n	TRUE
chr7:129987942-129988443	94.44	chr7:129988176-129988597	(CA)n	TRUE
chr3:26484580-26485081	94.3	chr3:26484703-26484863	(CA)n	TRUE
chr3:26484580-26485081	94.3	chr3:26484890-26485069	(CA)n	TRUE
chr13:95386543-95387044	93.65	chr13:95386700-95386882	(CA)n	TRUE
chr13:95386543-95387044	93.65	chr13:95386911-95387101	(CA)n	TRUE
chr2:24521038-24521539	93.3	chr2:24520986-24521043	(CA)n	TRUE
chr1:132072303-132072804	93.06	chr1:132072308-132072367	(CA)n	TRUE
chr1:132072303-132072804	93.06	chr1:132072418-132072549	(CA)n	TRUE
chr1:132072303-132072804	93.06	chr1:132072642-132072791	(CA)n	TRUE
chr1:189280375-189280876	92.7	chr1:189280407-189280589	(CA)n	TRUE
chr1:189280375-189280876	92.7	chr1:189280742-189280860	(CA)n	TRUE
chr15:77330982-77331483	92.53	chr15:77331100-77331225	(CA)n	TRUE
chr15:77330982-77331483	92.53	chr15:77331386-77331416	(CA)n	TRUE
chr5:116105369-116105870	92.53	chr5:116105402-116105515	(CA)n	TRUE
chr9:58201583-58202084	92.53	chr9:58201755-58201790	(CA)n	TRUE
chr1:130563644-130564145	92.38	chr1:130563727-130563973	(CA)n	TRUE
chr18:63772259-63772760	92.22	chr18:63772296-63772348	(CA)n	TRUE
chr18:63772259-63772760	92.22	chr18:63772422-63772580	(CA)n	TRUE
chr10:69417508-69418009	92.18	chr10:69417906-69418014	(CA)n	TRUE
chr19:58318147-58318648	91.99	chr19:58318325-58318499	(CA)n	TRUE
chr19:58318147-58318648	91.99	chr19:58318603-58318695	(CA)n	TRUE
chr5:104060934-104061435	90.93	chr5:104061003-104061303	(CA)n	TRUE
chr8:126525114-126525615	90.6	chr8:126525312-126525583	(CA)n	TRUE
chr15:83217140-83217641	89.22	chr15:83217103-83217287	(CA)n	TRUE
chr15:83217140-83217641	89.22	chr15:83217303-83217595	(CA)n	TRUE
chr11:117632469-117632970	89.12	chr11:117632576-117632732	(CA)n	TRUE
chr11:117632469-117632970	89.12	chr11:117632821-117632996	(CA)n	TRUE
chr17:29970330-29970831	88.72	chr17:29970466-29970518	(CA)n	TRUE
chr17:29970330-29970831	88.72	chr17:29970620-29970803	(CA)n	TRUE
chr18:54585201-54585702	88.72	chr18:54585440-54585498	(CA)n	TRUE
chr5:110906900-110907401	87.64	chr5:110906881-110907163	(CA)n	TRUE
chrX:56368271-56368772	87.48	chrX:56368292-56368339	(CA)n	TRUE
chrX:56368271-56368772	87.48	chrX:56368688-56368845	(CA)n	TRUE
chr4:43720038-43720539	87.43	chr4:43720183-43720451	(CA)n	TRUE
chr5:151412117-151412618	87.43	chr5:151412170-151412304	(CA)n	TRUE
chr5:151412117-151412618	87.43	chr5:151412348-151412445	(CA)n	TRUE
chr18:44798557-44799058	87.36	chr18:44798549-44798631	(CA)n	TRUE
chr6:137942453-137942954	87.36	chr6:137942531-137942590	(CA)n	TRUE
chr6:137942453-137942954	87.36	chr6:137942673-137942733	(CA)n	TRUE
chr6:137942453-137942954	87.36	chr6:137942758-137942928	(CA)n	TRUE
chr12:3355864-3356365	87.16	chr12:3355804-3355984	(CA)n	TRUE
chr12:3355864-3356365	87.16	chr12:3356058-3356198	(CA)n	TRUE
chr6:120564355-120564856	87.16	chr6:120564320-120564361	(CA)n	TRUE
chr6:120564355-120564856	87.16	chr6:120564617-120564662	(CA)n	TRUE
chr5:106406129-106406630	86.69	chr5:106406288-106406366	(CA)n	TRUE
chr5:106406129-106406630	86.69	chr5:106406383-106406648	(CA)n	TRUE
chr12:71493639-71494140	86.56	chr12:71493913-71494135	(CA)n	TRUE
chr2:163980926-163981427	86.56	chr2:163980970-163981077	(CA)n	TRUE
chr2:163980926-163981427	86.56	chr2:163981121-163981300	(CA)n	TRUE
chr4:132472223-132472724	85.99	chr4:132472454-132472576	(CA)n	TRUE
chr4:132472223-132472724	85.99	chr4:132472595-132472765	(CA)n	TRUE
chr6:31573583-31574084	85.69	chr6:31573234-31573886	(CA)n	TRUE
chr16:9743184-9743685	85.48	chr16:9742754-9743293	(CA)n	TRUE
chr16:9743184-9743685	85.48	chr16:9743387-9743430	(CA)n	TRUE
chr11:100346693-100347194	85.45	chr11:100346857-100347292	(CA)n	TRUE
chr1:26488710-26489211	84.47	chr1:26488824-26488941	(CA)n	TRUE
chr1:26488710-26489211	84.47	chr1:26488974-26489156	(CA)n	TRUE
chr1:180222179-180222680	84.47	chr1:180222341-180222513	(CA)n	TRUE
chr10:10183163-10183664	84.47	chr10:10183283-10183527	(CA)n	TRUE
chr18:79580158-79580659	84.47	chr18:79580280-79580443	(CA)n	TRUE
chr14:25331256-25331757	84.4	chr14:25331352-25331596	(CA)n	TRUE
chr14:25331256-25331757	84.4	chr14:25331664-25331705	(CA)n	TRUE
chr15:99871240-99871741	84.4	chr15:99871536-99871639	(CA)n	TRUE
chr2:167385908-167386409	84.4	chr2:167385913-167386083	(CA)n	TRUE
chr2:167385908-167386409	84.4	chr2:167386180-167386332	(CA)n	TRUE
chr8:124507064-124507565	84.4	chr8:124507013-124507226	(CA)n	TRUE
chr8:124507064-124507565	84.4	chr8:124507308-124507422	(CA)n	TRUE
chr14:64416686-64417187	84.13	chr14:64417005-64417046	(CA)n	TRUE
chr5:144696126-144696627	84.12	chr5:144696301-144696477	(CA)n	TRUE
chr13:45564134-45564635	84.07	chr13:45564127-45564303	(CA)n	TRUE
chr2:161231047-161231548	84.07	chr2:161231243-161231326	(CA)n	TRUE
chr2:161231047-161231548	84.07	chr2:161231447-161231478	(CA)n	TRUE
chr8:78231572-78232073	83.79	chr8:78231702-78231769	(CA)n	TRUE
chr8:124070724-124071225	83.71	chr8:124070972-124071077	(CA)n	TRUE
chr14:122444007-122444508	83.67	chr14:122443988-122444341	(CA)n	TRUE
chr12:4057942-4058443	83.61	chr12:4057986-4058175	(CA)n	TRUE
chr12:4057942-4058443	83.61	chr12:4058194-4058250	(CA)n	TRUE
chr18:33881505-33882006	83.32	chr18:33881553-33881621	(CA)n	TRUE
chr2:26154229-26154730	82.97	chr2:26154437-26154544	(CA)n	TRUE
chr5:112119683-112120184	82.58	chr5:112119699-112119767	(CA)n	TRUE
chr5:112119683-112120184	82.58	chr5:112119990-112120056	(CA)n	TRUE
chr6:90552142-90552643	82.58	chr6:90552232-90552388	(CA)n	TRUE
chr6:90552142-90552643	82.58	chr6:90552407-90552666	(CA)n	TRUE
chr8:126637097-126637598	82.3	chr8:126636887-126637120	(CA)n	TRUE
chr8:126637097-126637598	82.3	chr8:126637268-126637364	(CA)n	TRUE
chr1:39145925-39146426	82.06	chr1:39145969-39146059	(CA)n	TRUE
chr1:39145925-39146426	82.06	chr1:39146162-39146212	(CA)n	TRUE
chr8:120853698-120854199	81.36	chr8:120853935-120854104	(CA)n	TRUE
chr11:109109067-109109568	81.32	chr11:109109136-109109312	(CA)n	TRUE
chr11:109109067-109109568	81.32	chr11:109109324-109109502	(CA)n	TRUE
chr9:119557534-119558035	81.32	chr9:119557667-119557888	(CA)n	TRUE
chr2:104239903-104240404	80.83	chr2:104239891-104239995	(CA)n	TRUE
chr1:193637735-193638236	80.66	chr1:193637718-193637742	(CA)n	TRUE
chr1:193637735-193638236	80.66	chr1:193638070-193638180	(CA)n	TRUE
chr8:11953148-11953649	80.57	chr8:11953499-11953564	(CA)n	TRUE
chr9:57364037-57364538	80.55	chr9:57363975-57364070	(CA)n	TRUE
chr9:57364037-57364538	80.55	chr9:57364087-57364250	(CA)n	TRUE
chr9:57364037-57364538	80.55	chr9:57364268-57364349	(CA)n	TRUE
chr16:44537180-44537681	80.54	chr16:44537384-44537548	(CA)n	TRUE
chr16:44537180-44537681	80.54	chr16:44537664-44537965	(CA)n	TRUE
chr16:15138524-15139025	80.49	chr16:15138464-15138636	(CA)n	TRUE
chr16:15138524-15139025	80.49	chr16:15138981-15139287	(CA)n	TRUE
chr16:15138524-15139025	80.49	chr16:15138663-15138835	(CA)n	TRUE
chr16:9037590-9038091	80.32	chr16:9037543-9037786	(CA)n	TRUE
chr16:9037590-9038091	80.32	chr16:9037917-9038002	(CA)n	TRUE
chr3:55372146-55372647	80.31	chr3:55372059-55372496	(CA)n	TRUE
chr3:55372146-55372647	80.31	chr3:55372518-55372678	(CA)n	TRUE
chr10:29360975-29361476	79.91	chr10:29361199-29361228	(CA)n	TRUE
chr12:74938984-74939485	79.91	chr12:74939043-74939093	(CA)n	TRUE
chr12:74938984-74939485	79.91	chr12:74939388-74939460	(CA)n	TRUE
chr13:31203024-31203525	79.91	chr13:31203150-31203251	(CA)n	TRUE
chr13:31203024-31203525	79.91	chr13:31203471-31203516	(CA)n	TRUE
chr16:78947330-78947831	79.91	chr16:78947436-78947532	(CA)n	TRUE
chr16:78947330-78947831	79.91	chr16:78947649-78947707	(CA)n	TRUE
chr16:78947330-78947831	79.91	chr16:78947752-78947791	(CA)n	TRUE
chr19:59131417-59131918	79.91	chr19:59131654-59131806	(CA)n	TRUE
chr5:65928579-65929080	79.78	chr5:65928742-65928829	(CA)n	TRUE
chr5:65928579-65929080	79.78	chr5:65928840-65929002	(CA)n	TRUE
chr16:34400526-34401027	79.65	chr16:34400768-34400834	(CA)n	TRUE
chr10:74596897-74597398	79.6	chr10:74597198-74597301	(CA)n	TRUE
chr3:88217324-88217825	79.34	chr3:88217537-88217587	(CA)n	TRUE
chr7:29042645-29043146	79.34	chr7:29042707-29042897	(CA)n	TRUE
chr6:98522605-98523106	79.09	chr6:98523069-98523126	(CA)n	TRUE
chr2:30689380-30689881	79.05	chr2:30689330-30689586	(CA)n	TRUE
chr2:30689380-30689881	79.05	chr2:30689600-30689789	(CA)n	TRUE
chr2:30689380-30689881	79.05	chr2:30689821-30689882	(CA)n	TRUE
chr15:32481471-32481972	78.61	chr15:32481530-32481659	(CA)n	TRUE
chr15:32481471-32481972	78.61	chr15:32481674-32481843	(CA)n	TRUE
chr15:32481471-32481972	78.61	chr15:32481886-32481933	(CA)n	TRUE
chr11:26010391-26010892	78.42	chr11:26010539-26010703	(CA)n	TRUE
chr6:94744077-94744578	78.16	chr6:94744099-94744432	(CA)n	TRUE
chr1:164781604-164782105	78.05	chr1:164781665-164781845	(CA)n	TRUE
chr13:37621881-37622382	77.78	chr13:37622026-37622101	(CA)n	TRUE
chr13:37621881-37622382	77.78	chr13:37622154-37622373	(CA)n	TRUE
chr18:66730681-66731182	77.51	chr18:66730819-66730989	(CA)n	TRUE
chr18:66730681-66731182	77.51	chr18:66731011-66731108	(CA)n	TRUE
chr1:77513770-77514271	77.4	chr1:77513926-77513980	(CA)n	TRUE
chr10:108077438-108077939	77.4	chr10:108077659-108077778	(CA)n	TRUE
chr14:120851272-120851773	77.4	chr14:120851504-120851606	(CA)n	TRUE
chr15:37705208-37705709	77.4	chr15:37705413-37705486	(CA)n	TRUE
chr18:54287164-54287665	77.4	chr18:54287276-54287501	(CA)n	TRUE
chr18:66780714-66781215	77.4	chr18:66780870-66781021	(CA)n	TRUE
chr5:96383127-96383628	77.4	chr5:96383329-96383405	(CA)n	TRUE
chr18:52942613-52943114	76.84	chr18:52942812-52942987	(CA)n	TRUE
chr3:79145440-79145941	76.82	chr3:79145672-79145711	(CA)n	TRUE
chr1:160703727-160704228	76.65	chr1:160703855-160703951	(CA)n	TRUE
chr5:45282071-45282572	76.65	chr5:45282347-45282445	(CA)n	TRUE
chr8:67818177-67818678	76.65	chr8:67818391-67818423	(CA)n	TRUE
chr12:9444183-9444684	76.57	chr12:9443438-9444716	(CA)n	TRUE
chr5:103014107-103014608	76.57	chr5:103014062-103014239	(CA)n	TRUE
chr5:113412281-113412782	76.57	chr5:113412442-113412569	(CA)n	TRUE
chr5:113412281-113412782	76.57	chr5:113412685-113412862	(CA)n	TRUE
chr19:58481405-58481906	76.38	chr19:58481488-58481731	(CA)n	TRUE
chr16:34313619-34314120	76.3	chr16:34313427-34313703	(CA)n	TRUE
chr16:34313619-34314120	76.3	chr16:34313751-34313930	(CA)n	TRUE
chr18:34069599-34070100	76.3	chr18:34069623-34069793	(CA)n	TRUE
chr18:34069599-34070100	76.3	chr18:34069846-34069994	(CA)n	TRUE
chr2:179689182-179689683	76.16	chr2:179689305-179689476	(CA)n	TRUE
chr2:179689182-179689683	76.16	chr2:179689495-179689671	(CA)n	TRUE
chr10:118755946-118756447	76.09	chr10:118756146-118756202	(CA)n	TRUE
chr10:25118100-25118601	76.05	chr10:25118234-25118499	(CA)n	TRUE
chr13:45862952-45863453	76.05	chr13:45863135-45863322	(CA)n	TRUE
chr15:50838281-50838782	75.58	chr15:50838621-50838684	(CA)n	TRUE
chr15:50838281-50838782	75.58	chr15:50838717-50838897	(CA)n	TRUE
chr8:63880966-63881467	75.58	chr8:63880998-63881176	(CA)n	TRUE
chr10:122883804-122884305	75.51	chr10:122884026-122884068	(CA)n	TRUE
chr1:138897198-138897699	75.45	chr1:138897235-138897413	(CA)n	TRUE
chr1:138897198-138897699	75.45	chr1:138897425-138897534	(CA)n	TRUE
chr4:152906847-152907348	75.45	chr4:152906926-152906993	(CA)n	TRUE
chr4:152906847-152907348	75.45	chr4:152907075-152907346	(CA)n	TRUE
chr7:83082127-83082628	75.45	chr7:83082411-83082479	(CA)n	TRUE
chr7:83082127-83082628	75.45	chr7:83082525-83082606	(CA)n	TRUE
chr8:49095132-49095633	75.45	chr8:49095245-49095429	(CA)n	TRUE
chr8:49095132-49095633	75.45	chr8:49095461-49095594	(CA)n	TRUE
chr8:8167058-8167559	75.41	chr8:8167181-8167361	(CA)n	TRUE
chr14:118281617-118282118	75.34	chr14:118281697-118281872	(CA)n	TRUE
chr14:118281617-118282118	75.34	chr14:118282101-118282197	(CA)n	TRUE
chr2:121769412-121769913	75.34	chr2:121769618-121769879	(CA)n	TRUE
chr7:128082891-128083392	75.34	chr7:128082782-128083324	(CA)n	TRUE
chrX:159629708-159630209	75.34	chrX:159629761-159629993	(CA)n	TRUE
chr11:95010043-95010544	75.33	chr11:95010239-95010293	(CA)n	TRUE
chr7:18980991-18981492	75.33	chr7:18981041-18981221	(CA)n	TRUE
chr7:18980991-18981492	75.33	chr7:18981241-18981335	(CA)n	TRUE
chr1:90913759-90914260	74.75	chr1:90913675-90913807	(CA)n	TRUE
chr1:90913759-90914260	74.75	chr1:90913861-90913995	(CA)n	TRUE
chr1:90913759-90914260	74.75	chr1:90914049-90914145	(CA)n	TRUE
chr8:119806099-119806600	74.65	chr8:119806378-119806427	(CA)n	TRUE
chr5:64875655-64876156	74.36	chr5:64875756-64875931	(CA)n	TRUE
chr5:64875655-64876156	74.36	chr5:64875956-64876098	(CA)n	TRUE
chrX:59566407-59566908	74.1	chrX:59566653-59566714	(CA)n	TRUE
chr18:28721863-28722364	73.9	chr18:28722049-28722193	(CA)n	TRUE
chr18:28721863-28722364	73.9	chr18:28722299-28722476	(CA)n	TRUE
chr3:10299823-10300324	73.75	chr3:10299732-10299867	(CA)n	TRUE
chr3:10299823-10300324	73.75	chr3:10299994-10300138	(CA)n	TRUE
chr17:67722456-67722957	73.65	chr17:67722378-67722548	(CA)n	TRUE
chr17:67722456-67722957	73.65	chr17:67722596-67722930	(CA)n	TRUE
chr16:23986131-23986632	73.58	chr16:23986384-23986437	(CA)n	TRUE
chr5:112553531-112554032	73.48	chr5:112553633-112553723	(CA)n	TRUE
chr5:112553531-112554032	73.48	chr5:112553746-112553932	(CA)n	TRUE
chr5:112553531-112554032	73.48	chr5:112553949-112554060	(CA)n	TRUE
chr3:35499685-35500186	73.24	chr3:35499789-35499904	(CA)n	TRUE
chr3:35499685-35500186	73.24	chr3:35499932-35499997	(CA)n	TRUE
chr3:35499685-35500186	73.24	chr3:35500061-35500174	(CA)n	TRUE
chr3:133512798-133513299	73.24	chr3:133512884-133513274	(CA)n	TRUE
chr12:104929248-104929749	72.95	chr12:104929309-104929414	(CA)n	TRUE
chr12:104929248-104929749	72.95	chr12:104929614-104929794	(CA)n	TRUE
chr10:22570210-22570711	72.87	chr10:22570424-22570469	(CA)n	TRUE
chr17:70901544-70902045	72.87	chr17:70901586-70901774	(CA)n	TRUE
chr17:70901544-70902045	72.87	chr17:70901788-70901943	(CA)n	TRUE
chr19:32605427-32605928	72.87	chr19:32605625-32605685	(CA)n	TRUE
chr19:32605427-32605928	72.87	chr19:32605748-32605827	(CA)n	TRUE
chr2:117120099-117120600	72.87	chr2:117120296-117120368	(CA)n	TRUE
chr9:115196065-115196566	72.87	chr9:115196129-115196302	(CA)n	TRUE
chr9:115196065-115196566	72.87	chr9:115196319-115196427	(CA)n	TRUE
chr7:129746143-129746644	72.75	chr7:129746211-129746387	(CA)n	TRUE
chr7:129746143-129746644	72.75	chr7:129746421-129746539	(CA)n	TRUE
chr17:15194676-15195177	72.58	chr17:15194903-15194929	(CA)n	TRUE
chr16:31644567-31645068	72.38	chr16:31644468-31644611	(CA)n	TRUE
chr16:31644567-31645068	72.38	chr16:31644631-31644662	(CA)n	TRUE
chr16:31644567-31645068	72.38	chr16:31644730-31644905	(CA)n	TRUE
chr13:82487186-82487687	72.33	chr13:82487199-82487228	(CA)n	TRUE
chr13:35881465-35881966	72.21	chr13:35881444-35881611	(CA)n	TRUE
chr13:35881465-35881966	72.21	chr13:35881634-35881707	(CA)n	TRUE
chr13:35881465-35881966	72.21	chr13:35881749-35881844	(CA)n	TRUE
chr19:49309784-49310285	71.83	chr19:49309741-49309831	(CA)n	TRUE
chr19:49309784-49310285	71.83	chr19:49310156-49310188	(CA)n	TRUE
chr18:75348320-75348821	71.6	chr18:75348345-75348702	(CA)n	TRUE
chr18:75348320-75348821	71.6	chr18:75348748-75348912	(CA)n	TRUE
chrX:162925167-162925668	71.53	chrX:162925278-162925327	(CA)n	TRUE
chrX:162925167-162925668	71.53	chrX:162925412-162925563	(CA)n	TRUE
chr4:140426445-140426946	71.5	chr4:140426561-140426817	(CA)n	TRUE
chr4:140426445-140426946	71.5	chr4:140426904-140427034	(CA)n	TRUE
chr17:34936006-34936507	71.17	chr17:34936288-34936383	(CA)n	TRUE
chr5:105591740-105592241	71.06	chr5:105592039-105592076	(CA)n	TRUE
chr10:59626112-59626613	70.98	chr10:59626131-59626306	(CA)n	TRUE
chr17:44028272-44028773	70.98	chr17:44028486-44028621	(CA)n	TRUE
chr3:52892710-52893211	70.98	chr3:52892849-52892938	(CA)n	TRUE
chr3:52892710-52893211	70.98	chr3:52893037-52893178	(CA)n	TRUE
chr9:58238154-58238655	70.94	chr9:58238153-58238316	(CA)n	TRUE
chr15:84110498-84110999	70.91	chr15:84110798-84110965	(CA)n	TRUE
chr5:151401393-151401894	70.89	chr5:151401327-151401510	(CA)n	TRUE
chr5:151401393-151401894	70.89	chr5:151401799-151401908	(CA)n	TRUE
chr17:4930393-4930894	70.85	chr17:4930850-4930932	(CA)n	TRUE
chr16:18687647-18688148	70.83	chr16:18688035-18688093	(CA)n	TRUE
chr16:6530813-6531314	70.76	chr16:6530992-6531100	(CA)n	TRUE
chr16:6530813-6531314	70.76	chr16:6531174-6531210	(CA)n	TRUE
chr1:73486418-73486919	70.72	chr1:73486495-73486661	(CA)n	TRUE
chr1:73486418-73486919	70.72	chr1:73486677-73486719	(CA)n	TRUE
chr1:73486418-73486919	70.72	chr1:73486847-73486990	(CA)n	TRUE
chr15:11143068-11143569	70.72	chr15:11143219-11143343	(CA)n	TRUE
chr5:102718304-102718805	70.68	chr5:102718493-102718591	(CA)n	TRUE
chr5:102718304-102718805	70.68	chr5:102718680-102718903	(CA)n	TRUE
chr12:14906512-14907013	70.61	chr12:14906764-14906853	(CA)n	TRUE
chr6:139853473-139853974	70.56	chr6:139853457-139853914	(CA)n	TRUE
chr3:122077309-122077810	70.47	chr3:122077193-122077369	(CA)n	TRUE
chr3:122077309-122077810	70.47	chr3:122077543-122077728	(CA)n	TRUE
chr4:22346992-22347493	70.46	chr4:22347038-22347276	(CA)n	TRUE
chr4:22346992-22347493	70.46	chr4:22347287-22347387	(CA)n	TRUE
chr3:28549977-28550478	70.41	chr3:28550209-28550305	(CA)n	TRUE
chr5:75931693-75932194	70.3	chr5:75931706-75932005	(CA)n	TRUE
chrX:169974372-169974873	70.26	chrX:169974580-169974662	(CA)n	TRUE
chr2:179491119-179491620	70.25	chr2:179491404-179491652	(CA)n	TRUE
chr5:4226980-4227481	70.15	chr5:4227273-4227453	(CA)n	TRUE
chr5:4226980-4227481	70.15	chr5:4227065-4227245	(CA)n	TRUE
chr10:30053441-30053942	69.98	chr10:30053557-30053726	(CA)n	TRUE
chr10:30053441-30053942	69.98	chr10:30053748-30053842	(CA)n	TRUE
chr16:94306616-94307117	69.98	chr16:94306812-94307044	(CA)n	TRUE
chr2:76537722-76538223	69.98	chr2:76537569-76537748	(CA)n	TRUE
chr2:76537722-76538223	69.98	chr2:76537824-76538253	(CA)n	TRUE
chr2:94212885-94213386	69.98	chr2:94213059-94213221	(CA)n	TRUE
chr5:143320669-143321170	69.98	chr5:143320806-143320914	(CA)n	TRUE
chr2:19067149-19067650	69.84	chr2:19067195-19067375	(CA)n	TRUE
chr2:19067149-19067650	69.84	chr2:19067509-19067642	(CA)n	TRUE
chr13:78200599-78201100	69.82	chr13:78200791-78200832	(CA)n	TRUE
chr4:114570587-114571088	69.8	chr4:114570733-114570910	(CA)n	TRUE
chr18:67333486-67333987	69.76	chr18:67333687-67333710	(CA)n	TRUE
chr1:80743966-80744467	69.69	chr1:80744009-80744165	(CA)n	TRUE
chr1:80743966-80744467	69.69	chr1:80744178-80744238	(CA)n	TRUE
chr1:119113687-119114188	69.69	chr1:119113770-119113940	(CA)n	TRUE
chr10:44611809-44612310	69.69	chr10:44612090-44612220	(CA)n	TRUE
chr17:8883546-8884047	69.69	chr17:8883972-8884056	(CA)n	TRUE
chr19:57549075-57549576	69.69	chr19:57549279-57549462	(CA)n	TRUE
chr2:44982355-44982856	69.69	chr2:44982514-44982795	(CA)n	TRUE
chr3:103444306-103444807	69.69	chr3:103444526-103444635	(CA)n	TRUE
chr5:8217580-8218081	69.69	chr5:8217936-8217971	(CA)n	TRUE
chr7:119367617-119368118	69.69	chr7:119367710-119367755	(CA)n	TRUE
chr7:119367617-119368118	69.69	chr7:119367843-119367962	(CA)n	TRUE
chr8:48522432-48522933	69.69	chr8:48522597-48522733	(CA)n	TRUE
chr8:70109453-70109954	69.67	chr8:70109476-70109772	(CA)n	TRUE
chr8:70109453-70109954	69.67	chr8:70109793-70109845	(CA)n	TRUE
chr8:108694000-108694501	69.31	chr8:108694233-108694277	(CA)n	TRUE
chr10:127039473-127039974	69.3	chr10:127039319-127039614	(CA)n	TRUE
chr8:126524266-126524767	69.3	chr8:126524487-126524559	(CA)n	TRUE
chr2:179137466-179137967	69.08	chr2:179137314-179137522	(CA)n	TRUE
chr2:179137466-179137967	69.08	chr2:179137548-179137625	(CA)n	TRUE
chr2:179137466-179137967	69.08	chr2:179137685-179137811	(CA)n	TRUE
chr2:179137466-179137967	69.08	chr2:179137882-179137924	(CA)n	TRUE
chr1:84181447-84181948	69.06	chr1:84181616-84181693	(CA)n	TRUE
chr1:84181447-84181948	69.06	chr1:84181711-84181831	(CA)n	TRUE
chr19:58024263-58024764	69.06	chr19:58024478-58024571	(CA)n	TRUE
chr3:32941435-32941936	69.06	chr3:32941612-32941654	(CA)n	TRUE
chr4:142281818-142282319	69.06	chr4:142282032-142282098	(CA)n	TRUE
chr13:43241368-43241869	68.77	chr13:43241500-43241550	(CA)n	TRUE
chr8:88498923-88499424	68.72	chr8:88498081-88499069	(CA)n	TRUE
chr8:88498923-88499424	68.72	chr8:88499081-88499622	(CA)n	TRUE
chr4:140310283-140310784	68.7	chr4:140310402-140310443	(CA)n	TRUE
chr4:140310283-140310784	68.7	chr4:140310705-140311067	(CA)n	TRUE
chr4:122909723-122910224	68.53	chr4:122910066-122910107	(CA)n	TRUE
chr9:27500823-27501324	68.41	chr9:27500988-27501065	(CA)n	TRUE
chr7:119027391-119027892	68.25	chr7:119027506-119027687	(CA)n	TRUE
chr7:119027391-119027892	68.25	chr7:119027708-119028129	(CA)n	TRUE
chr1:184359600-184360101	68.22	chr1:184359829-184359903	(CA)n	TRUE
chr11:109162356-109162857	68.1	chr11:109162379-109162546	(CA)n	TRUE
chr11:109162356-109162857	68.1	chr11:109162663-109162721	(CA)n	TRUE
chr15:93544904-93545405	68.1	chr15:93544770-93544950	(CA)n	TRUE
chr15:93544904-93545405	68.1	chr15:93544966-93545075	(CA)n	TRUE
chr15:93544904-93545405	68.1	chr15:93545141-93545219	(CA)n	TRUE
chr9:44456578-44457079	67.92	chr9:44456595-44456733	(CA)n	TRUE
chr9:44456578-44457079	67.92	chr9:44456827-44456982	(CA)n	TRUE
chr4:57512789-57513290	67.87	chr4:57513036-57513090	(CA)n	TRUE
chr14:31580932-31581433	67.56	chr14:31581272-31581339	(CA)n	TRUE
chr1:14049515-14050016	67.48	chr1:14049664-14049749	(CA)n	TRUE
chr2:25317226-25317727	67.42	chr2:25317097-25317555	(CA)n	TRUE
chr10:77837755-77838256	67.2	chr10:77837752-77837859	(CA)n	TRUE
chr10:77837755-77838256	67.2	chr10:77838075-77838222	(CA)n	TRUE
chr11:17549514-17550015	67.2	chr11:17549715-17549851	(CA)n	TRUE
chr11:17549514-17550015	67.2	chr11:17549999-17550071	(CA)n	TRUE
chr6:120465642-120466143	67	chr6:120465833-120465973	(CA)n	TRUE
chr6:120465642-120466143	67	chr6:120466012-120466267	(CA)n	TRUE
chr8:113428110-113428611	67	chr8:113428403-113428583	(CA)n	TRUE
chr11:82198178-82198679	66.83	chr11:82198366-82198410	(CA)n	TRUE
chr12:51011028-51011529	66.83	chr12:51011257-51011352	(CA)n	TRUE
chr12:93665381-93665882	66.83	chr12:93665525-93665702	(CA)n	TRUE
chr14:62509848-62510349	66.83	chr14:62510108-62510198	(CA)n	TRUE
chr5:99986164-99986665	66.83	chr5:99986347-99986523	(CA)n	TRUE
chr15:57176963-57177464	66.58	chr15:57176968-57177027	(CA)n	TRUE
chr15:57176963-57177464	66.58	chr15:57177282-57177465	(CA)n	TRUE
chr5:100017712-100018213	66.46	chr5:100017656-100017778	(CA)n	TRUE
chr5:100017712-100018213	66.46	chr5:100017905-100018084	(CA)n	TRUE
chr5:100017712-100018213	66.46	chr5:100018198-100018376	(CA)n	TRUE
chr18:45633187-45633688	66.16	chr18:45633345-45633374	(CA)n	TRUE
chr5:119172682-119173183	66.16	chr5:119172606-119172784	(CA)n	TRUE
chr5:119172682-119173183	66.16	chr5:119172833-119173136	(CA)n	TRUE
chr1:169717775-169718276	66.05	chr1:169718187-169718234	(CA)n	TRUE
chr18:20154943-20155444	66.05	chr18:20155157-20155284	(CA)n	TRUE
chr3:150656943-150657444	66.05	chr3:150657010-150657080	(CA)n	TRUE
chr3:150656943-150657444	66.05	chr3:150657265-150657357	(CA)n	TRUE
chr9:32052188-32052689	66.05	chr9:32052421-32052531	(CA)n	TRUE
chr9:99382007-99382508	66.04	chr9:99382204-99382240	(CA)n	TRUE
chr9:99382007-99382508	66.04	chr9:99382479-99382556	(CA)n	TRUE
chr13:48448937-48449438	66	chr13:48449136-48449211	(CA)n	TRUE
chr13:52656947-52657448	66	chr13:52657056-52657235	(CA)n	TRUE
chr2:170650372-170650873	66	chr2:170650376-170650465	(CA)n	TRUE
chr2:170650372-170650873	66	chr2:170650481-170650646	(CA)n	TRUE
chr4:104659712-104660213	66	chr4:104659801-104660028	(CA)n	TRUE
chr4:104659712-104660213	66	chr4:104660048-104660178	(CA)n	TRUE
chr17:26348567-26349068	65.92	chr17:26348535-26348719	(CA)n	TRUE
chr17:26348567-26349068	65.92	chr17:26348774-26348944	(CA)n	TRUE
chr13:41957441-41957942	65.74	chr13:41957581-41957747	(CA)n	TRUE
chr13:41957441-41957942	65.74	chr13:41957758-41957933	(CA)n	TRUE
chr8:125324304-125324805	65.56	chr8:125324481-125324551	(CA)n	TRUE
chr19:5925628-5926129	65.47	chr19:5925859-5925923	(CA)n	TRUE
chr14:11185657-11186158	65.32	chr14:11185884-11186167	(CA)n	TRUE
chr14:29911597-29912098	65.15	chr14:29911628-29911804	(CA)n	TRUE
chr14:29911597-29912098	65.15	chr14:29911916-29911978	(CA)n	TRUE
chr2:152081251-152081752	65.15	chr2:152081466-152081509	(CA)n	TRUE
chr10:95117965-95118466	65.09	chr10:95117992-95118050	(CA)n	TRUE
chr5:91614240-91614741	64.87	chr5:91614419-91614509	(CA)n	TRUE
chr10:62319781-62320282	64.85	chr10:62319693-62319871	(CA)n	TRUE
chr10:62319781-62320282	64.85	chr10:62320095-62320269	(CA)n	TRUE
chr13:63527633-63528134	64.75	chr13:63527644-63527696	(CA)n	TRUE
chr4:8735912-8736413	64.74	chr4:8736063-8736248	(CA)n	TRUE
chr10:123197265-123197766	64.68	chr10:123197527-123197571	(CA)n	TRUE
chr9:60836550-60837051	64.67	chr9:60836730-60836792	(CA)n	TRUE
chr10:81604591-81605092	64.62	chr10:81604797-81604980	(CA)n	TRUE
chr18:78965493-78965994	64.62	chr18:78965737-78965766	(CA)n	TRUE
chr3:137059250-137059751	64.62	chr3:137059410-137059591	(CA)n	TRUE
chr3:137059250-137059751	64.62	chr3:137059599-137059652	(CA)n	TRUE
chr4:131809932-131810433	64.62	chr4:131810029-131810348	(CA)n	TRUE
chr4:139756487-139756988	64.62	chr4:139756587-139756767	(CA)n	TRUE
chr4:139756487-139756988	64.62	chr4:139756873-139756929	(CA)n	TRUE
chr4:155039814-155040315	64.62	chr4:155039936-155040090	(CA)n	TRUE
chr6:14994550-14995051	64.62	chr6:14994807-14994908	(CA)n	TRUE
chr6:56193453-56193954	64.62	chr6:56193585-56193863	(CA)n	TRUE
chr7:27259736-27260237	178.37	chr7:27259825-27259866	(TG)n	TRUE
chr7:27259736-27260237	178.37	chr7:27260005-27260034	(TG)n	TRUE
chr5:36109410-36109911	174.24	chr5:36109578-36109754	(TG)n	TRUE
chr8:114029980-114030481	162.09	chr8:114029917-114030101	(TG)n	TRUE
chr8:114029980-114030481	162.09	chr8:114030218-114030480	(TG)n	TRUE
chr18:69611328-69611829	156.2	chr18:69611371-69611501	(TG)n	TRUE
chr18:69351002-69351503	155.59	chr18:69351083-69351227	(TG)n	TRUE
chr11:95414017-95414518	150.88	chr11:95414131-95414291	(TG)n	TRUE
chr19:37713869-37714370	145.13	chr19:37713963-37714281	(TG)n	TRUE
chr16:23200401-23200902	140.97	chr16:23200519-23200608	(TG)n	TRUE
chr16:23200401-23200902	140.97	chr16:23200712-23200882	(TG)n	TRUE
chr6:28998244-28998745	136.83	chr6:28998244-28998490	(TG)n	TRUE
chr6:28998244-28998745	136.83	chr6:28998687-28998908	(TG)n	TRUE
chr8:83901402-83901903	135.14	chr8:83901608-83901665	(TG)n	TRUE
chr9:41580053-41580554	126.35	chr9:41580220-41580296	(TG)n	TRUE
chr10:125586013-125586514	121.55	chr10:125586360-125586474	(TG)n	TRUE
chr15:5644079-5644580	121.34	chr15:5643934-5644368	(TG)n	TRUE
chr15:5644079-5644580	121.34	chr15:5644480-5644726	(TG)n	TRUE
chr4:152992007-152992508	115.23	chr4:152991884-152992324	(TG)n	TRUE
chr6:39047742-39048243	113.32	chr6:39047917-39048033	(TG)n	TRUE
chr7:6690647-6691148	113.14	chr7:6690605-6690654	(TG)n	TRUE
chr7:6690647-6691148	113.14	chr7:6690938-6691121	(TG)n	TRUE
chr10:94550053-94550554	111.86	chr10:94550417-94550508	(TG)n	TRUE
chr4:127169688-127170189	109.28	chr4:127169864-127170008	(TG)n	TRUE
chr6:30402348-30402849	109.18	chr6:30402593-30402627	(TG)n	TRUE
chr3:17790564-17791065	107.33	chr3:17790795-17790855	(TG)n	TRUE
chr10:79799242-79799743	106.51	chr10:79799370-79799679	(TG)n	TRUE
chr18:64889272-64889773	106.51	chr18:64889310-64889332	(TG)n	TRUE
chr18:64889272-64889773	106.51	chr18:64889513-64889545	(TG)n	TRUE
chr12:29663492-29663993	105.67	chr12:29663901-29663969	(TG)n	TRUE
chr13:57315158-57315659	105.65	chr13:57315138-57315493	(TG)n	TRUE
chr13:57315158-57315659	105.65	chr13:57315547-57315649	(TG)n	TRUE
chr17:80356024-80356525	105.65	chr17:80356175-80356305	(TG)n	TRUE
chr17:80356024-80356525	105.65	chr17:80356397-80356487	(TG)n	TRUE
chr5:116268919-116269420	105.16	chr5:116268982-116269073	(TG)n	TRUE
chr5:116268919-116269420	105.16	chr5:116269110-116269207	(TG)n	TRUE
chr7:111012420-111012921	104.99	chr7:111012506-111012679	(TG)n	TRUE
chr19:45047828-45048329	104.2	chr19:45048098-45048140	(TG)n	TRUE
chr16:34998745-34999246	103.61	chr16:34998700-34998793	(TG)n	TRUE
chr16:34998745-34999246	103.61	chr16:34998882-34998970	(TG)n	TRUE
chr2:179439711-179440212	103.34	chr2:179439703-179439827	(TG)n	TRUE
chr2:179439711-179440212	103.34	chr2:179439916-179440168	(TG)n	TRUE
chr19:23759114-23759615	102.55	chr19:23759337-23759372	(TG)n	TRUE
chr15:78704174-78704675	102.24	chr15:78704334-78704599	(TG)n	TRUE
chr8:64022851-64023352	102.24	chr8:64023173-64023274	(TG)n	TRUE
chr2:179890115-179890616	100.8	chr2:179890265-179890381	(TG)n	TRUE
chr2:179890115-179890616	100.8	chr2:179890466-179890586	(TG)n	TRUE
chr2:179890115-179890616	100.8	chr2:179890597-179890651	(TG)n	TRUE
chr16:6129114-6129615	100.75	chr16:6129097-6129454	(TG)n	TRUE
chr16:6129114-6129615	100.75	chr16:6129475-6129641	(TG)n	TRUE
chr4:142770384-142770885	100.18	chr4:142770576-142770619	(TG)n	TRUE
chr4:142770384-142770885	100.18	chr4:142770780-142770842	(TG)n	TRUE
chr3:109431629-109432130	99.47	chr3:109432014-109432036	(TG)n	TRUE
chr15:39815324-39815825	98.53	chr15:39815202-39815491	(TG)n	TRUE
chr15:39815324-39815825	98.53	chr15:39815657-39815701	(TG)n	TRUE
chr10:41000810-41001311	97.96	chr10:41001066-41001248	(TG)n	TRUE
chr10:41000810-41001311	97.96	chr10:41001281-41001325	(TG)n	TRUE
chr3:9344129-9344630	97.96	chr3:9344213-9344493	(TG)n	TRUE
chr3:55512351-55512852	97.96	chr3:55512438-55512707	(TG)n	TRUE
chr4:125561100-125561601	97.82	chr4:125561190-125561271	(TG)n	TRUE
chr4:125561100-125561601	97.82	chr4:125561315-125561551	(TG)n	TRUE
chr14:79915557-79916058	97.81	chr14:79915596-79915646	(TG)n	TRUE
chr13:45762770-45763271	97.08	chr13:45762871-45763203	(TG)n	TRUE
chr6:50892874-50893375	96	chr6:50892813-50893054	(TG)n	TRUE
chr8:11976569-11977070	95.94	chr8:11976899-11976936	(TG)n	TRUE
chr8:11976569-11977070	95.94	chr8:11976561-11976817	(TG)n	TRUE
chr8:84022597-84023098	95.29	chr8:84022574-84022707	(TG)n	TRUE
chr8:84022597-84023098	95.29	chr8:84022813-84022909	(TG)n	TRUE
chr2:156421342-156421843	94.88	chr2:156421567-156421654	(TG)n	TRUE
chr11:19184889-19185390	94.6	chr11:19184766-19184965	(TG)n	TRUE
chr11:19184889-19185390	94.6	chr11:19185117-19185217	(TG)n	TRUE
chr3:125220943-125221444	94.6	chr3:125220836-125220991	(TG)n	TRUE
chr8:79027885-79028386	94.21	chr8:79028065-79028125	(TG)n	TRUE
chr8:79027885-79028386	94.21	chr8:79028158-79028186	(TG)n	TRUE
chr8:120953261-120953762	93.75	chr8:120953387-120953467	(TG)n	TRUE
chr1:105397898-105398399	93.69	chr1:105397766-105398130	(TG)n	TRUE
chr1:105397898-105398399	93.69	chr1:105398393-105398554	(TG)n	TRUE
chr1:105397898-105398399	93.69	chr1:105398169-105398355	(TG)n	TRUE
chr10:25334100-25334601	93.65	chr10:25334221-25334352	(TG)n	TRUE
chr10:25334100-25334601	93.65	chr10:25334385-25334553	(TG)n	TRUE
chr3:122039207-122039708	93.65	chr3:122039185-122039287	(TG)n	TRUE
chr3:122039207-122039708	93.65	chr3:122039367-122039466	(TG)n	TRUE
chr8:126567990-126568491	93.37	chr8:126568231-126568405	(TG)n	TRUE
chr13:59947000-59947501	93.19	chr13:59947191-59947328	(TG)n	TRUE
chr17:83234300-83234801	92.85	chr17:83234424-83234651	(TG)n	TRUE
chr17:83234300-83234801	92.85	chr17:83234683-83234864	(TG)n	TRUE
chr15:85249323-85249824	92.73	chr15:85249508-85249739	(TG)n	TRUE
chr14:24578082-24578583	92.7	chr14:24578299-24578449	(TG)n	TRUE
chr14:106021950-106022451	92.53	chr14:106021917-106021989	(TG)n	TRUE
chr18:76088274-76088775	92.53	chr18:76088500-76088677	(TG)n	TRUE
chr3:51964529-51965030	92.33	chr3:51964643-51964727	(TG)n	TRUE
chr3:51964529-51965030	92.33	chr3:51964813-51964938	(TG)n	TRUE
chr13:95016289-95016790	91.05	chr13:95016434-95016522	(TG)n	TRUE
chr19:18539689-18540190	90.23	chr19:18539738-18540065	(TG)n	TRUE
chr5:67118136-67118637	89.68	chr5:67118138-67118255	(TG)n	TRUE
chr5:67118136-67118637	89.68	chr5:67118279-67118591	(TG)n	TRUE
chr9:100117789-100118290	89.26	chr9:100117943-100118010	(TG)n	TRUE
chr9:100117789-100118290	89.26	chr9:100118178-100118263	(TG)n	TRUE
chr1:190058028-190058529	89.22	chr1:190058242-190058532	(TG)n	TRUE
chr1:184411834-184412335	88.97	chr1:184411758-184411939	(TG)n	TRUE
chr1:184411834-184412335	88.97	chr1:184411966-184412218	(TG)n	TRUE
chr8:126887918-126888419	88.79	chr8:126887885-126887922	(TG)n	TRUE
chr17:62779779-62780280	88.72	chr17:62779846-62779900	(TG)n	TRUE
chr17:62779779-62780280	88.72	chr17:62779993-62780049	(TG)n	TRUE
chr18:40182120-40182621	88.72	chr18:40181901-40182228	(TG)n	TRUE
chr8:22632664-22633165	88.36	chr8:22632817-22633160	(TG)n	TRUE
chr10:127242902-127243403	87.64	chr10:127242941-127243027	(TG)n	TRUE
chr10:127242902-127243403	87.64	chr10:127243203-127243298	(TG)n	TRUE
chr7:40351651-40352152	87.63	chr7:40351771-40351810	(TG)n	TRUE
chr7:40351651-40352152	87.63	chr7:40351837-40352005	(TG)n	TRUE
chr7:40351651-40352152	87.63	chr7:40352038-40352178	(TG)n	TRUE
chr9:110921831-110922332	87.52	chr9:110921968-110922135	(TG)n	TRUE
chr9:110921831-110922332	87.52	chr9:110922322-110922410	(TG)n	TRUE
chr14:106522030-106522531	87.43	chr14:106522093-106522266	(TG)n	TRUE
chr9:113159020-113159521	87.36	chr9:113159334-113159367	(TG)n	TRUE
chr5:114099541-114100042	87.29	chr5:114099771-114099882	(TG)n	TRUE
chr13:50473295-50473796	87.16	chr13:50473264-50473368	(TG)n	TRUE
chrX:142680933-142681434	87.04	chrX:142681200-142681240	(TG)n	TRUE
chrX:142680933-142681434	87.04	chrX:142681267-142681291	(TG)n	TRUE
chr19:57601400-57601901	86.69	chr19:57601494-57601669	(TG)n	TRUE
chr2:170548571-170549072	86.69	chr2:170548604-170548645	(TG)n	TRUE
chr5:100195652-100196153	86.56	chr5:100195623-100195661	(TG)n	TRUE
chr5:113211212-113211713	86.56	chr5:113211496-113211551	(TG)n	TRUE
chr2:12128094-12128595	86.35	chr2:12128275-12128328	(TG)n	TRUE
chr2:12128094-12128595	86.35	chr2:12128347-12128498	(TG)n	TRUE
chr13:57077098-57077599	85.45	chr13:57077565-57077654	(TG)n	TRUE
chr9:49499727-49500228	85.45	chr9:49499928-49499999	(TG)n	TRUE
chr9:49499727-49500228	85.45	chr9:49500000-49500068	(TG)n	TRUE
chr11:95390820-95391321	85.39	chr11:95391010-95391142	(TG)n	TRUE
chr1:157244278-157244779	85.32	chr1:157244494-157244561	(TG)n	TRUE
chr16:40300813-40301314	84.98	chr16:40301098-40301163	(TG)n	TRUE
chr1:188077210-188077711	84.38	chr1:188077185-188077228	(TG)n	TRUE
chr12:17454063-17454564	84.08	chr12:17454222-17454332	(TG)n	TRUE
chr12:17454063-17454564	84.08	chr12:17454443-17454546	(TG)n	TRUE
chr12:87000613-87001114	84.07	chr12:87000875-87000926	(TG)n	TRUE
chr15:67100468-67100969	84.07	chr15:67100592-67100669	(TG)n	TRUE
chr15:67100468-67100969	84.07	chr15:67100771-67100802	(TG)n	TRUE
chr16:57252552-57253053	84.07	chr16:57252866-57252996	(TG)n	TRUE
chr16:57252552-57253053	84.07	chr16:57253030-57253089	(TG)n	TRUE
chr1:160351504-160352005	83.31	chr1:160351740-160351787	(TG)n	TRUE
chr9:23547808-23548309	83.18	chr9:23547769-23547859	(TG)n	TRUE
chr9:23547808-23548309	83.18	chr9:23547962-23548134	(TG)n	TRUE
chr9:23547808-23548309	83.18	chr9:23548217-23548315	(TG)n	TRUE
chr1:63933048-63933549	83.07	chr1:63933044-63933133	(TG)n	TRUE
chr5:24656501-24657002	83.05	chr5:24656638-24656938	(TG)n	TRUE
chr2:45113412-45113913	82.99	chr2:45113672-45113701	(TG)n	TRUE
chr4:139949265-139949766	82.58	chr4:139949462-139949793	(TG)n	TRUE
chr13:5633672-5634173	82.3	chr13:5633902-5633944	(TG)n	TRUE
chr13:5633672-5634173	82.3	chr13:5634046-5634082	(TG)n	TRUE
chr7:78361869-78362370	82.3	chr7:78362020-78362204	(TG)n	TRUE
chr8:36353475-36353976	82.3	chr8:36353811-36353921	(TG)n	TRUE
chr1:88894197-88894698	82.14	chr1:88894445-88894554	(TG)n	TRUE
chr12:99141258-99141759	82.04	chr12:99141285-99141396	(TG)n	TRUE
chr5:114290313-114290814	82.04	chr5:114290420-114290530	(TG)n	TRUE
chr5:114290313-114290814	82.04	chr5:114290543-114290786	(TG)n	TRUE
chr5:114290313-114290814	82.04	chr5:114290798-114290971	(TG)n	TRUE
chr19:45325723-45326224	81.87	chr19:45325815-45325906	(TG)n	TRUE
chr19:45325723-45326224	81.87	chr19:45325961-45326098	(TG)n	TRUE
chr6:144568150-144568651	81.44	chr6:144568394-144568516	(TG)n	TRUE
chr8:87462336-87462837	81.36	chr8:87462542-87462662	(TG)n	TRUE
chr2:171637228-171637729	81.32	chr2:171637371-171637719	(TG)n	TRUE
chr1:164549488-164549989	81.14	chr1:164549661-164549837	(TG)n	TRUE
chr7:12479213-12479714	81.03	chr7:12479474-12479502	(TG)n	TRUE
chr19:56981102-56981603	81.01	chr19:56981392-56981484	(TG)n	TRUE
chr3:118431456-118431957	81.01	chr3:118431716-118431796	(TG)n	TRUE
chr7:72864712-72865213	81.01	chr7:72864829-72864999	(TG)n	TRUE
chr14:61044928-61045429	80.98	chr14:61044855-61044936	(TG)n	TRUE
chr14:61044928-61045429	80.98	chr14:61045026-61045081	(TG)n	TRUE
chr5:118810641-118811142	80.98	chr5:118810765-118810940	(TG)n	TRUE
chr5:118810641-118811142	80.98	chr5:118810958-118811111	(TG)n	TRUE
chr2:44300477-44300978	80.86	chr2:44300722-44300760	(TG)n	TRUE
chr6:133973951-133974452	80.84	chr6:133973861-133974008	(TG)n	TRUE
chr6:133973951-133974452	80.84	chr6:133974023-133974087	(TG)n	TRUE
chr6:133973951-133974452	80.84	chr6:133974200-133974339	(TG)n	TRUE
chr6:133973951-133974452	80.84	chr6:133974356-133974414	(TG)n	TRUE
chr10:59582590-59583091	80.83	chr10:59582744-59582861	(TG)n	TRUE
chr10:59582590-59583091	80.83	chr10:59582978-59583044	(TG)n	TRUE
chr10:59582590-59583091	80.83	chr10:59583059-59583455	(TG)n	TRUE
chr1:190601158-190601659	80.59	chr1:190601442-190601529	(TG)n	TRUE
chr9:36833004-36833505	80.05	chr9:36833200-36833254	(TG)n	TRUE
chr1:168657917-168658418	79.91	chr1:168658017-168658195	(TG)n	TRUE
chr8:79964259-79964760	79.91	chr8:79964451-79964533	(TG)n	TRUE
chr6:113781169-113781670	79.5	chr6:113781547-113781714	(TG)n	TRUE
chr11:5229409-5229910	79.23	chr11:5229603-5229725	(TG)n	TRUE
chr16:32211888-32212389	79.05	chr16:32212258-32212404	(TG)n	TRUE
chr5:115432107-115432608	78.82	chr5:115432309-115432340	(TG)n	TRUE
chr9:49443544-49444045	78.8	chr9:49443871-49443925	(TG)n	TRUE
chr7:134670063-134670564	78.79	chr7:134670235-134670285	(TG)n	TRUE
chr10:24962317-24962818	78.74	chr10:24962427-24962480	(TG)n	TRUE
chr10:24962317-24962818	78.74	chr10:24962492-24962646	(TG)n	TRUE
chr10:24962317-24962818	78.74	chr10:24962658-24962903	(TG)n	TRUE
chr2:181019731-181020232	78.61	chr2:181019842-181020015	(TG)n	TRUE
chr2:181019731-181020232	78.61	chr2:181020042-181020219	(TG)n	TRUE
chr2:169141081-169141582	78.36	chr2:169141374-169141553	(TG)n	TRUE
chr12:100762046-100762547	78.32	chr12:100762412-100762462	(TG)n	TRUE
chr16:78130213-78130714	78.19	chr16:78130370-78130441	(TG)n	TRUE
chr16:78130213-78130714	78.19	chr16:78130512-78130671	(TG)n	TRUE
chr2:62046996-62047497	77.93	chr2:62047194-62047257	(TG)n	TRUE
chr1:118777055-118777556	77.89	chr1:118777200-118777366	(TG)n	TRUE
chr2:178114412-178114913	77.78	chr2:178114535-178114703	(TG)n	TRUE
chr15:100025827-100026328	77.64	chr15:100025895-100026065	(TG)n	TRUE
chr15:100025827-100026328	77.64	chr15:100026081-100026249	(TG)n	TRUE
chr1:182569007-182569508	77.59	chr1:182569058-182569128	(TG)n	TRUE
chr1:182569007-182569508	77.59	chr1:182569203-182569512	(TG)n	TRUE
chr8:10326039-10326540	77.59	chr8:10326003-10326253	(TG)n	TRUE
chr10:45306986-45307487	77.4	chr10:45307261-45307355	(TG)n	TRUE
chr15:37705208-37705709	77.4	chr15:37705205-37705232	(TG)n	TRUE
chr3:62227979-62228480	77.4	chr3:62228173-62228291	(TG)n	TRUE
chr3:62227979-62228480	77.4	chr3:62228357-62228587	(TG)n	TRUE
chr3:117669969-117670470	77.4	chr3:117670063-117670154	(TG)n	TRUE
chr9:122504911-122505412	77.4	chr9:122504995-122505084	(TG)n	TRUE
chr6:88629999-88630500	77.01	chr6:88630063-88630139	(TG)n	TRUE
chr2:148348912-148349413	76.79	chr2:148348706-148348982	(TG)n	TRUE
chr2:148348912-148349413	76.79	chr2:148349148-148349316	(TG)n	TRUE
chr1:41766685-41767186	76.65	chr1:41766946-41767016	(TG)n	TRUE
chr10:53430257-53430758	76.65	chr10:53430443-53430572	(TG)n	TRUE
chr10:53430257-53430758	76.65	chr10:53430588-53430608	(TG)n	TRUE
chr10:69533478-69533979	76.65	chr10:69533504-69533539	(TG)n	TRUE
chr10:69533478-69533979	76.65	chr10:69533736-69533784	(TG)n	TRUE
chr10:121703811-121704312	76.65	chr10:121704130-121704222	(TG)n	TRUE
chr11:22829190-22829691	76.65	chr11:22829303-22829484	(TG)n	TRUE
chr17:68439771-68440272	76.65	chr17:68440022-68440071	(TG)n	TRUE
chr4:49086148-49086649	76.65	chr4:49086300-49086461	(TG)n	TRUE
chr4:125467468-125467969	76.65	chr4:125467701-125467811	(TG)n	TRUE
chr6:24696514-24697015	76.65	chr6:24696680-24696857	(TG)n	TRUE
chr4:140457504-140458005	76.24	chr4:140457449-140457629	(TG)n	TRUE
chr4:140457504-140458005	76.24	chr4:140457653-140457833	(TG)n	TRUE
chr11:43795367-43795868	76.09	chr11:43795394-43795812	(TG)n	TRUE
chr19:48241831-48242332	76.09	chr19:48241830-48241893	(TG)n	TRUE
chr19:48241831-48242332	76.09	chr19:48241983-48242141	(TG)n	TRUE
chr19:55128659-55129160	76.09	chr19:55128428-55128684	(TG)n	TRUE
chr19:55128659-55129160	76.09	chr19:55128823-55128980	(TG)n	TRUE
chr1:42553127-42553628	76.05	chr1:42553320-42553379	(TG)n	TRUE
chr1:42553127-42553628	76.05	chr1:42553466-42553697	(TG)n	TRUE
chr11:113744275-113744776	76.05	chr11:113744473-113744616	(TG)n	TRUE
chr3:84235671-84236172	76.05	chr3:84235839-84235999	(TG)n	TRUE
chr10:83524461-83524962	75.45	chr10:83524697-83524761	(TG)n	TRUE
chr11:119084797-119085298	75.45	chr11:119085159-119085194	(TG)n	TRUE
chr15:96043789-96044290	75.45	chr15:96043842-96043908	(TG)n	TRUE
chr4:123166351-123166852	75.45	chr4:123166562-123166675	(TG)n	TRUE
chr4:123166351-123166852	75.45	chr4:123166687-123166839	(TG)n	TRUE
chr7:24603290-24603791	75.45	chr7:24603485-24603661	(TG)n	TRUE
chr7:24603290-24603791	75.45	chr7:24603697-24603794	(TG)n	TRUE
chr11:108269796-108270297	75.07	chr11:108269959-108270135	(TG)n	TRUE
chr11:108269796-108270297	75.07	chr11:108270221-108270391	(TG)n	TRUE
chr12:7418084-7418585	75.07	chr12:7418293-7418580	(TG)n	TRUE
chr2:170716828-170717329	75.01	chr2:170716811-170716907	(TG)n	TRUE
chr2:170716828-170717329	75.01	chr2:170717016-170717159	(TG)n	TRUE
chr10:32890289-32890790	74.85	chr10:32890484-32890539	(TG)n	TRUE
chr10:98735145-98735646	74.24	chr10:98734882-98735291	(TG)n	TRUE
chr10:98735145-98735646	74.24	chr10:98735494-98735526	(TG)n	TRUE
chr9:46964599-46965100	73.63	chr9:46964594-46964642	(TG)n	TRUE
chr9:46964599-46965100	73.63	chr9:46964789-46964958	(TG)n	TRUE
chr17:28108201-28108702	73.39	chr17:28108166-28108228	(TG)n	TRUE
chr17:28108201-28108702	73.39	chr17:28108374-28108513	(TG)n	TRUE
chr5:149856738-149857239	73.34	chr5:149856968-149857067	(TG)n	TRUE
chr13:77530984-77531485	73.15	chr13:77531232-77531302	(TG)n	TRUE
chr1:39242235-39242736	72.87	chr1:39242311-39242422	(TG)n	TRUE
chr1:39242235-39242736	72.87	chr1:39242440-39242589	(TG)n	TRUE
chr11:23570825-23571326	72.87	chr11:23570979-23571127	(TG)n	TRUE
chr11:23570825-23571326	72.87	chr11:23571151-23571223	(TG)n	TRUE
chr16:30459474-30459975	72.87	chr16:30459519-30459677	(TG)n	TRUE
chr19:53307857-53308358	72.87	chr19:53308126-53308167	(TG)n	TRUE
chr3:68082574-68083075	72.87	chr3:68082617-68082657	(TG)n	TRUE
chr3:68082574-68083075	72.87	chr3:68082675-68082781	(TG)n	TRUE
chr7:142542282-142542783	72.87	chr7:142542376-142542556	(TG)n	TRUE
chr8:118148800-118149301	72.87	chr8:118148913-118149015	(TG)n	TRUE
chr5:112232832-112233333	72.4	chr5:112232948-112233083	(TG)n	TRUE
chr5:112232832-112233333	72.4	chr5:112233099-112233128	(TG)n	TRUE
chr5:21730903-21731404	72.25	chr5:21730818-21731000	(TG)n	TRUE
chr5:21730903-21731404	72.25	chr5:21731012-21731260	(TG)n	TRUE
chr5:21730903-21731404	72.25	chr5:21731272-21731357	(TG)n	TRUE
chr13:82061397-82061898	72.03	chr13:82061428-82061554	(TG)n	TRUE
chr13:82061397-82061898	72.03	chr13:82061639-82061736	(TG)n	TRUE
chr4:78798239-78798740	71.88	chr4:78798413-78798589	(TG)n	TRUE
chr5:99164942-99165443	71.88	chr5:99165190-99165226	(TG)n	TRUE
chr16:91379744-91380245	71.83	chr16:91379789-91380058	(TG)n	TRUE
chr16:91379744-91380245	71.83	chr16:91380113-91380181	(TG)n	TRUE
chr7:124175195-124175696	71.76	chr7:124175437-124175499	(TG)n	TRUE
chr10:91582962-91583463	71.19	chr10:91583277-91583315	(TG)n	TRUE
chr11:115085639-115086140	70.98	chr11:115085604-115085694	(TG)n	TRUE
chr11:115085639-115086140	70.98	chr11:115085985-115086040	(TG)n	TRUE
chr13:57857736-57858237	70.98	chr13:57857620-57857773	(TG)n	TRUE
chr13:57857736-57858237	70.98	chr13:57857895-57858011	(TG)n	TRUE
chr13:57857736-57858237	70.98	chr13:57858022-57858185	(TG)n	TRUE
chr10:58627390-58627891	70.91	chr10:58627442-58627491	(TG)n	TRUE
chr11:23844989-23845490	70.91	chr11:23845189-23845288	(TG)n	TRUE
chr4:152911991-152912492	70.91	chr4:152912046-152912222	(TG)n	TRUE
chr4:152911991-152912492	70.91	chr4:152912238-152912305	(TG)n	TRUE
chr7:79135955-79136456	70.91	chr7:79136058-79136130	(TG)n	TRUE
chr7:79135955-79136456	70.91	chr7:79136331-79136369	(TG)n	TRUE
chr11:118470839-118471340	70.9	chr11:118470893-118471065	(TG)n	TRUE
chr11:118470839-118471340	70.9	chr11:118471093-118471252	(TG)n	TRUE
chr11:118470839-118471340	70.9	chr11:118471278-118471454	(TG)n	TRUE
chr8:125477872-125478373	70.63	chr8:125477893-125477963	(TG)n	TRUE
chr8:125477872-125478373	70.63	chr8:125478172-125478352	(TG)n	TRUE
chr17:34870895-34871396	70.56	chr17:34871272-34871384	(TG)n	TRUE
chr10:20833492-20833993	70.47	chr10:20833514-20833845	(TG)n	TRUE
chr10:43128973-43129474	70.46	chr10:43129167-43129224	(TG)n	TRUE
chr4:117346854-117347355	70.46	chr4:117346901-117347029	(TG)n	TRUE
chr4:117346854-117347355	70.46	chr4:117347165-117347236	(TG)n	TRUE
chr3:28549977-28550478	70.41	chr3:28550035-28550077	(TG)n	TRUE
chr12:107213497-107213998	70.3	chr12:107213740-107213826	(TG)n	TRUE
chr12:107213497-107213998	70.3	chr12:107213874-107213938	(TG)n	TRUE
chr16:81653547-81654048	70.3	chr16:81653489-81653672	(TG)n	TRUE
chr16:81653547-81654048	70.3	chr16:81653740-81653920	(TG)n	TRUE
chr4:58574709-58575210	70.3	chr4:58575051-58575169	(TG)n	TRUE
chr13:78106618-78107119	70.22	chr13:78106706-78106747	(TG)n	TRUE
chr13:78106618-78107119	70.22	chr13:78106807-78106986	(TG)n	TRUE
chr5:119558691-119559192	70.18	chr5:119558693-119558750	(TG)n	TRUE
chr5:119558691-119559192	70.18	chr5:119558907-119558954	(TG)n	TRUE
chr5:119558691-119559192	70.18	chr5:119559101-119559155	(TG)n	TRUE
chr2:31035410-31035911	70.1	chr2:31035209-31035712	(TG)n	TRUE
chr18:25549025-25549526	69.98	chr18:25549237-25549278	(TG)n	TRUE
chr18:68553435-68553936	69.98	chr18:68553455-68553596	(TG)n	TRUE
chr18:68553435-68553936	69.98	chr18:68553694-68553828	(TG)n	TRUE
chr9:112297409-112297910	69.98	chr9:112297487-112297747	(TG)n	TRUE
chr9:118812657-118813158	69.98	chr9:118812611-118812692	(TG)n	TRUE
chr9:118812657-118813158	69.98	chr9:118812722-118812902	(TG)n	TRUE
chr9:118812657-118813158	69.98	chr9:118812916-118812966	(TG)n	TRUE
chr1:37178301-37178802	69.94	chr1:37178577-37178753	(TG)n	TRUE
chr5:120655843-120656344	69.85	chr5:120655923-120655979	(TG)n	TRUE
chr5:120655843-120656344	69.85	chr5:120655997-120656035	(TG)n	TRUE
chr16:35137673-35138174	69.84	chr16:35137819-35138070	(TG)n	TRUE
chr11:104244671-104245172	69.69	chr11:104244936-104244984	(TG)n	TRUE
chr12:92731154-92731655	69.69	chr12:92731339-92731511	(TG)n	TRUE
chr13:54753156-54753657	69.69	chr13:54753322-54753411	(TG)n	TRUE
chr17:16178661-16179162	69.69	chr17:16178647-16179022	(TG)n	TRUE
chr2:70326623-70327124	69.69	chr2:70326691-70327035	(TG)n	TRUE
chr3:153322366-153322867	69.69	chr3:153322503-153322635	(TG)n	TRUE
chr3:153322366-153322867	69.69	chr3:153322720-153322817	(TG)n	TRUE
chr5:116409442-116409943	69.69	chr5:116409734-116409790	(TG)n	TRUE
chr5:118907546-118908047	69.69	chr5:118907633-118907875	(TG)n	TRUE
chr9:111547487-111547988	69.69	chr9:111547824-111547882	(TG)n	TRUE
chr8:120274577-120275078	69.67	chr8:120274675-120274888	(TG)n	TRUE
chr8:120274577-120275078	69.67	chr8:120274998-120275166	(TG)n	TRUE
chr9:113125068-113125569	69.46	chr9:113124917-113125407	(TG)n	TRUE
chr15:31626755-31627256	69.4	chr15:31626998-31627042	(TG)n	TRUE
chr15:31626755-31627256	69.4	chr15:31627089-31627145	(TG)n	TRUE
chr17:49386546-49387047	69.3	chr17:49386603-49386704	(TG)n	TRUE
chr17:49386546-49387047	69.3	chr17:49386783-49386860	(TG)n	TRUE
chr1:84181447-84181948	69.06	chr1:84181475-84181504	(TG)n	TRUE
chr18:66157779-66158280	69.06	chr18:66158061-66158116	(TG)n	TRUE
chr5:75622493-75622994	69.06	chr5:75622695-75622858	(TG)n	TRUE
chr9:57448823-57449324	69.06	chr9:57448988-57449032	(TG)n	TRUE
chr19:6248890-6249391	69	chr19:6248807-6248978	(TG)n	TRUE
chr19:6248890-6249391	69	chr19:6249001-6249171	(TG)n	TRUE
chr8:110145783-110146284	69	chr8:110146050-110146134	(TG)n	TRUE
chr8:110145783-110146284	69	chr8:110146151-110146284	(TG)n	TRUE
chr16:31910700-31911201	68.94	chr16:31910842-31911018	(TG)n	TRUE
chr12:118800559-118801060	68.59	chr12:118800891-118801008	(TG)n	TRUE
chr16:91548950-91549451	68.44	chr16:91549348-91549427	(TG)n	TRUE
chr9:86744204-86744705	68.41	chr9:86744408-86744460	(TG)n	TRUE
chr18:80391341-80391842	68.4	chr18:80391343-80391517	(TG)n	TRUE
chr18:80391341-80391842	68.4	chr18:80391616-80391715	(TG)n	TRUE
chr5:137738426-137738927	68.26	chr5:137738394-137738440	(TG)n	TRUE
chr3:128793414-128793915	68.17	chr3:128793520-128793702	(TG)n	TRUE
chr13:6640383-6640884	68.1	chr13:6640374-6640475	(TG)n	TRUE
chr13:6640383-6640884	68.1	chr13:6640672-6640763	(TG)n	TRUE
chr14:122594291-122594792	68.1	chr14:122594423-122594750	(TG)n	TRUE
chr4:154261290-154261791	68.1	chr4:154261252-154261310	(TG)n	TRUE
chr4:154261290-154261791	68.1	chr4:154261409-154261587	(TG)n	TRUE
chr11:68955691-68956192	67.92	chr11:68955743-68955982	(TG)n	TRUE
chr11:68955691-68956192	67.92	chr11:68955995-68956177	(TG)n	TRUE
chr1:34717643-34718144	67.91	chr1:34717691-34717954	(TG)n	TRUE
chr11:49737748-49738249	67.7	chr11:49737960-49738001	(TG)n	TRUE
chr11:49737748-49738249	67.7	chr11:49738035-49738117	(TG)n	TRUE
chr10:98760590-98761091	67.64	chr10:98760900-98761073	(TG)n	TRUE
chr12:86117918-86118419	67.56	chr12:86117807-86117942	(TG)n	TRUE
chr12:86117918-86118419	67.56	chr12:86118099-86118276	(TG)n	TRUE
chr12:86117918-86118419	67.56	chr12:86118300-86118475	(TG)n	TRUE
chr18:22345058-22345559	67.52	chr18:22345035-22345069	(TG)n	TRUE
chr18:22345058-22345559	67.52	chr18:22345268-22345307	(TG)n	TRUE
chr18:22345058-22345559	67.52	chr18:22345368-22345407	(TG)n	TRUE
chr11:89976964-89977465	67.43	chr11:89977247-89977298	(TG)n	TRUE
chr1:135190102-135190603	67.07	chr1:135190235-135190458	(TG)n	TRUE
chr6:140388420-140388921	67.01	chr6:140388556-140388635	(TG)n	TRUE
chr10:113051011-113051512	67	chr10:113051173-113051285	(TG)n	TRUE
chr10:113051011-113051512	67	chr10:113051425-113051561	(TG)n	TRUE
chr13:97422322-97422823	67	chr13:97422728-97422765	(TG)n	TRUE
chr15:83884775-83885276	67	chr15:83884898-83885079	(TG)n	TRUE
chr2:169986342-169986843	67	chr2:169986395-169986709	(TG)n	TRUE
chr2:172730353-172730854	67	chr2:172730363-172730392	(TG)n	TRUE
chr2:172730353-172730854	67	chr2:172730533-172730713	(TG)n	TRUE
chr13:47561898-47562399	66.9	chr13:47562019-47562438	(TG)n	TRUE
chr11:110495619-110496120	66.83	chr11:110495764-110495817	(TG)n	TRUE
chr12:69512565-69513066	66.83	chr12:69512683-69512865	(TG)n	TRUE
chr16:67089375-67089876	66.83	chr16:67089605-67089713	(TG)n	TRUE
chr7:111229928-111230429	66.82	chr7:111229998-111230359	(TG)n	TRUE
chr15:40344416-40344917	66.77	chr15:40344334-40344447	(TG)n	TRUE
chr15:40344416-40344917	66.77	chr15:40344857-40344922	(TG)n	TRUE
chr8:33709354-33709855	66.76	chr8:33709369-33709448	(TG)n	TRUE
chr8:33709354-33709855	66.76	chr8:33709827-33709955	(TG)n	TRUE
chr8:61769049-61769550	66.72	chr8:61769254-61769329	(TG)n	TRUE
chr6:37609391-37609892	66.67	chr6:37609696-37609788	(TG)n	TRUE
chr10:24236625-24237126	66.37	chr10:24236679-24236724	(TG)n	TRUE
chr10:24236625-24237126	66.37	chr10:24236820-24236935	(TG)n	TRUE
chr10:24236625-24237126	66.37	chr10:24237018-24237192	(TG)n	TRUE
chr5:125657261-125657762	66.25	chr5:125657228-125657327	(TG)n	TRUE
chr5:125657261-125657762	66.25	chr5:125657485-125657677	(TG)n	TRUE
chr5:125113178-125113679	66.13	chr5:125113413-125113446	(TG)n	TRUE
chr8:125820298-125820799	66.1	chr8:125820319-125820353	(TG)n	TRUE
chr8:125820298-125820799	66.1	chr8:125820397-125820577	(TG)n	TRUE
chr9:112723076-112723577	66.05	chr9:112723344-112723414	(TG)n	TRUE
chr14:118894402-118894903	66	chr14:118894588-118894658	(TG)n	TRUE
chr10:118611506-118612007	65.75	chr10:118611482-118611592	(TG)n	TRUE
chr10:118611506-118612007	65.75	chr10:118611703-118611739	(TG)n	TRUE
chr5:76757875-76758376	65.58	chr5:76757973-76758058	(TG)n	TRUE
chr5:76757875-76758376	65.58	chr5:76758259-76758306	(TG)n	TRUE
chr9:14094320-14094821	65.58	chr9:14094280-14094447	(TG)n	TRUE
chr9:14094320-14094821	65.58	chr9:14094476-14094755	(TG)n	TRUE
chr10:126156868-126157369	65.45	chr10:126156840-126157019	(TG)n	TRUE
chr7:114758890-114759391	65.15	chr7:114758775-114759004	(TG)n	TRUE
chr7:114758890-114759391	65.15	chr7:114759017-114759190	(TG)n	TRUE
chr8:125696221-125696722	65.15	chr8:125696474-125696521	(TG)n	TRUE
chr9:13483522-13484023	65.15	chr9:13483655-13483845	(TG)n	TRUE
chr11:113514189-113514690	64.93	chr11:113514226-113514335	(TG)n	TRUE
chr11:113514189-113514690	64.93	chr11:113514368-113514542	(TG)n	TRUE
chr11:113514189-113514690	64.93	chr11:113514570-113514734	(TG)n	TRUE
chr13:41662900-41663401	64.92	chr13:41663027-41663350	(TG)n	TRUE
chr7:135008551-135009052	64.92	chr7:135008671-135008712	(TG)n	TRUE
chr7:135008551-135009052	64.92	chr7:135008758-135008796	(TG)n	TRUE
chr7:135008551-135009052	64.92	chr7:135008889-135008990	(TG)n	TRUE
chr8:92229676-92230177	64.89	chr8:92229857-92230032	(TG)n	TRUE
chr11:89518515-89519016	64.87	chr11:89518721-89518868	(TG)n	TRUE
chr16:90436056-90436557	64.84	chr16:90436229-90436288	(TG)n	TRUE
chr7:79595919-79596420	64.82	chr7:79596305-79596405	(TG)n	TRUE
chr10:63842821-63843322	64.81	chr10:63842874-63843148	(TG)n	TRUE
chr11:81715060-81715561	64.81	chr11:81715145-81715178	(TG)n	TRUE
chr11:81715060-81715561	64.81	chr11:81715242-81715344	(TG)n	TRUE
chr11:81715060-81715561	64.81	chr11:81715371-81715468	(TG)n	TRUE
chr15:42065922-42066423	64.81	chr15:42065883-42065977	(TG)n	TRUE
chr15:42065922-42066423	64.81	chr15:42065989-42066170	(TG)n	TRUE
chr15:42065922-42066423	64.81	chr15:42066205-42066387	(TG)n	TRUE
chr16:72088913-72089414	64.77	chr16:72089135-72089175	(TG)n	TRUE
chr7:90524546-90525047	64.77	chr7:90524783-90524900	(TG)n	TRUE
chr17:88105472-88105973	64.74	chr17:88105219-88105508	(TG)n	TRUE
chr17:88105472-88105973	64.74	chr17:88105669-88105741	(TG)n	TRUE
chr17:88105472-88105973	64.74	chr17:88105846-88105965	(TG)n	TRUE
chr9:119406631-119407132	64.72	chr9:119406676-119406811	(TG)n	TRUE
chr1:112767410-112767911	64.71	chr1:112767502-112767679	(TG)n	TRUE
chr11:55451335-55451836	64.68	chr11:55451490-55451656	(TG)n	TRUE
chr18:23922583-23923084	64.64	chr18:23922564-23922735	(TG)n	TRUE
chr18:23922583-23923084	64.64	chr18:23922824-23922897	(TG)n	TRUE
chr5:112601381-112601882	64.63	chr5:112601588-112601763	(TG)n	TRUE
chr1:89367758-89368259	64.62	chr1:89368007-89368166	(TG)n	TRUE
chr1:89367758-89368259	64.62	chr1:89368180-89368293	(TG)n	TRUE
chr14:104176895-104177396	64.62	chr14:104176901-104176941	(TG)n	TRUE
chr14:104176895-104177396	64.62	chr14:104176953-104177220	(TG)n	TRUE
chr13:99513598-99514099	97.32	chr13:99513618-99513667	(A)n	FALSE
chr14:64416686-64417187	84.13	chr14:64417045-64417068	(A)n	FALSE
chr10:29360975-29361476	79.91	chr10:29361349-29361369	(A)n	FALSE
chr6:13838012-13838513	64.62	chr6:13838439-13838466	(A)n	FALSE
chr3:152733449-152733950	473.46	chr3:152733566-152733714	(ACCTG)n	FALSE
chr4:155415863-155416364	145.02	chr4:155416103-155416287	(ACCTG)n	FALSE
chr4:155415863-155416364	145.02	chr4:155416306-155416790	(ACCTG)n	FALSE
chr2:44982355-44982856	69.69	chr2:44982801-44982923	(AGGGGG)n	FALSE
chr16:52084124-52084625	84.12	chr16:52084082-52084277	(AGGTG)n	FALSE
chr15:94724394-94724895	71.15	chr15:94724452-94724877	(AGGTG)n	FALSE
chr16:52083196-52083697	70.91	chr16:52083177-52083417	(AGGTG)n	FALSE
chr3:143662855-143663356	106.1	chr3:143663203-143663266	(ATG)n	FALSE
chr1:42545873-42546374	105.16	chr1:42545921-42546058	(ATG)n	FALSE
chr1:42545873-42546374	105.16	chr1:42546072-42546250	(ATG)n	FALSE
chr8:87978420-87978921	88.11	chr8:87978592-87978744	(ATG)n	FALSE
chr4:139728750-139729251	82.3	chr4:139728769-139728947	(ATG)n	FALSE
chr8:10189158-10189659	74.36	chr8:10189281-10189426	(ATG)n	FALSE
chr8:123864656-123865157	72.03	chr8:123864829-123864960	(ATG)n	FALSE
chr3:55367573-55368074	121.7	chr3:55368001-55368178	(ATGGTG)n	FALSE
chr4:63304150-63304651	113.18	chr4:63304068-63304467	(ATGGTG)n	FALSE
chr4:63304150-63304651	113.18	chr4:63304485-63304984	(ATGGTG)n	FALSE
chr4:153708863-153709364	108.68	chr4:153709009-153709176	(ATGGTG)n	FALSE
chr4:153708863-153709364	108.68	chr4:153709189-153709254	(ATGGTG)n	FALSE
chr3:143662855-143663356	106.1	chr3:143663062-143663187	(ATGGTG)n	FALSE
chr1:42545873-42546374	105.16	chr1:42546250-42546300	(ATGGTG)n	FALSE
chr3:156228018-156228519	102.24	chr3:156227944-156228113	(ATGGTG)n	FALSE
chr3:156228018-156228519	102.24	chr3:156228125-156228303	(ATGGTG)n	FALSE
chr4:139728750-139729251	82.3	chr4:139728723-139728792	(ATGGTG)n	FALSE
chr4:139728750-139729251	82.3	chr4:139728985-139729216	(ATGGTG)n	FALSE
chr8:10189158-10189659	74.36	chr8:10189483-10189661	(ATGGTG)n	FALSE
chr13:54734876-54735377	71.3	chr13:54735028-54735210	(ATGGTG)n	FALSE
chr17:46082482-46082983	69.08	chr17:46082800-46082979	(ATGGTG)n	FALSE
chr10:66511556-66512057	67.36	chr10:66511324-66511646	(ATGGTG)n	FALSE
chr10:66511556-66512057	67.36	chr10:66511681-66512305	(ATGGTG)n	FALSE
chr4:119995695-119996196	65.6	chr4:119995743-119995893	(ATGGTG)n	FALSE
chr2:112523567-112524068	95.14	chr2:112523561-112523947	(ATGTG)n	FALSE
chr8:126567990-126568491	93.37	chr8:126568196-126568231	(ATGTG)n	FALSE
chr4:27959883-27960384	80.26	chr4:27959942-27959974	(CAA)n	FALSE
chr6:24696514-24697015	76.65	chr6:24696932-24696962	(CAA)n	FALSE
chr17:67332780-67333281	100.01	chr17:67332870-67332899	(CAAAA)n	FALSE
chr6:120564355-120564856	87.16	chr6:120564853-120564898	(CAAAA)n	FALSE
chr14:11185657-11186158	65.32	chr14:11185656-11185690	(CAAAA)n	FALSE
chr3:116968861-116969362	65.32	chr3:116969278-116969307	(CAAAA)n	FALSE
chr10:105507935-105508436	65.27	chr10:105508320-105508368	(CAAAAA)n	FALSE
chr9:57364037-57364538	80.55	chr9:57364507-57364581	(CACAA)n	FALSE
chr9:14988373-14988874	157.26	chr9:14988497-14988673	(CACAC)n	FALSE
chr9:14988373-14988874	157.26	chr9:14988794-14989021	(CACAC)n	FALSE
chr12:55538285-55538786	119.77	chr12:55538366-55538421	(CACAC)n	FALSE
chr7:16756691-16757192	108.63	chr7:16756903-16757073	(CACAC)n	FALSE
chr7:122366313-122366814	93.3	chr7:122366426-122366645	(CACAC)n	FALSE
chr8:126525114-126525615	90.6	chr8:126525584-126525618	(CACAC)n	FALSE
chr9:45371592-45372093	88.49	chr9:45371788-45371932	(CACAC)n	FALSE
chr19:57458627-57459128	76.05	chr19:57458623-57458794	(CACAC)n	FALSE
chr17:90592750-90593251	115.09	chr17:90592675-90593029	(CACAG)n	FALSE
chr17:90592750-90593251	115.09	chr17:90593095-90593417	(CACAG)n	FALSE
chr1:194303620-194304121	95.37	chr1:194303548-194303768	(CACAG)n	FALSE
chr19:57458627-57459128	76.05	chr19:57458820-57458984	(CACAG)n	FALSE
chr13:74528861-74529362	69.69	chr13:74528441-74531103	(CACAG)n	FALSE
chr1:37232809-37233310	123.09	chr1:37232665-37232876	(CACAT)n	FALSE
chr1:37232809-37233310	123.09	chr1:37232973-37233177	(CACAT)n	FALSE
chr7:16756691-16757192	108.63	chr7:16757107-16757241	(CACAT)n	FALSE
chr12:71493639-71494140	86.56	chr12:71493808-71494001	(CACAT)n	FALSE
chr7:29042645-29043146	79.34	chr7:29042416-29042703	(CACAT)n	FALSE
chr13:94670642-94671143	69.98	chr13:94670849-94671067	(CACAT)n	FALSE
chr11:5997864-5998365	157.75	chr11:5998001-5998045	(CACCAT)n	FALSE
chr11:5997864-5998365	157.75	chr11:5998236-5998428	(CACCAT)n	FALSE
chr7:124947562-124948063	99.49	chr7:124947697-124948063	(CACCAT)n	FALSE
chr15:74332761-74333262	97.17	chr15:74333020-74333148	(CACCAT)n	FALSE
chr15:74332761-74333262	97.17	chr15:74333167-74333353	(CACCAT)n	FALSE
chr5:36271831-36272332	90.74	chr5:36272162-36272335	(CACCAT)n	FALSE
chr4:152906847-152907348	75.45	chr4:152906785-152906853	(CACCAT)n	FALSE
chr5:129082315-129082816	75.28	chr5:129082342-129082517	(CACCAT)n	FALSE
chr6:124564069-124564570	74.62	chr6:124564306-124564385	(CACCAT)n	FALSE
chr14:25305629-25306130	70.3	chr14:25305694-25305835	(CACCAT)n	FALSE
chr14:25305629-25306130	70.3	chr14:25305848-25305996	(CACCAT)n	FALSE
chr2:5650666-5651167	66.83	chr2:5651024-5651167	(CACCAT)n	FALSE
chr7:67878521-67879022	65.86	chr7:67878613-67878739	(CACCAT)n	FALSE
chr7:67878521-67879022	65.86	chr7:67878763-67878949	(CACCAT)n	FALSE
chr17:49717517-49718018	144.99	chr17:49717781-49718096	(CACCT)n	FALSE
chr17:66545862-66546363	87.43	chr17:66545836-66546016	(CACTC)n	FALSE
chr17:66545862-66546363	87.43	chr17:66546109-66546293	(CACTC)n	FALSE
chr17:66545862-66546363	87.43	chr17:66546340-66546524	(CACTC)n	FALSE
chr10:81014386-81014887	75.5	chr10:81014403-81014577	(CACTC)n	FALSE
chr10:81014386-81014887	75.5	chr10:81014627-81014779	(CACTC)n	FALSE
chr1:155115404-155115905	86.24	chr1:155115332-155115486	(CACTG)n	FALSE
chr10:58925029-58925530	171.97	chr10:58925058-58925243	(CAG)n	FALSE
chr10:58925029-58925530	171.97	chr10:58925282-58925451	(CAG)n	FALSE
chr2:92183880-92184381	105.16	chr2:92184203-92184233	(CAG)n	FALSE
chr18:82462038-82462539	93.34	chr18:82462158-82462469	(CAG)n	FALSE
chr16:95278570-95279071	122.53	chr16:95278977-95279016	(CAGA)n	FALSE
chr18:54585201-54585702	88.72	chr18:54585498-54585526	(CAGA)n	FALSE
chrX:83601844-83602345	81.72	chrX:83601833-83601883	(CAGA)n	FALSE
chrX:83601844-83602345	81.72	chrX:83601904-83602132	(CAGA)n	FALSE
chrX:83601844-83602345	81.72	chrX:83602143-83602318	(CAGA)n	FALSE
chrX:83601844-83602345	81.72	chrX:83602340-83603030	(CAGA)n	FALSE
chr16:44537180-44537681	80.54	chr16:44537232-44537271	(CAGA)n	FALSE
chr4:27959883-27960384	80.26	chr4:27960065-27960166	(CAGA)n	FALSE
chr7:29042645-29043146	79.34	chr7:29042939-29042992	(CAGA)n	FALSE
chrX:83600191-83600692	78.32	chrX:83599975-83600420	(CAGA)n	FALSE
chrX:83600191-83600692	78.32	chrX:83600459-83600820	(CAGA)n	FALSE
chr2:13719983-13720484	72.87	chr2:13719959-13720128	(CAGA)n	FALSE
chr12:28589098-28589599	67.01	chr12:28589410-28589446	(CAGA)n	FALSE
chr7:25179938-25180439	162.5	chr7:25180034-25180137	(CAGAGA)n	FALSE
chr7:25179938-25180439	162.5	chr7:25180187-25180372	(CAGAGA)n	FALSE
chr3:55512351-55512852	97.96	chr3:55512322-55512438	(CAGAGA)n	FALSE
chr6:54202030-54202531	70.91	chr6:54202369-54202418	(CAGAGA)n	FALSE
chr7:79079407-79079908	67.39	chr7:79079737-79079812	(CAGAGA)n	FALSE
chr5:125113178-125113679	66.13	chr5:125113315-125113406	(CAGAGA)n	FALSE
chr18:78965493-78965994	64.62	chr18:78965766-78965854	(CAGAGA)n	FALSE
chr10:61147128-61147629	69.83	chr10:61147148-61147318	(CAGCT)n	FALSE
chr3:107478676-107479177	422.58	chr3:107478640-107478845	(CAGG)n	FALSE
chr9:122099669-122100170	121.93	chr9:122099978-122100064	(CAGG)n	FALSE
chr9:122099669-122100170	121.93	chr9:122100076-122100395	(CAGG)n	FALSE
chr14:33647404-33647905	76.65	chr14:33647587-33647774	(CAGG)n	FALSE
chr19:46042468-46042969	73.99	chr19:46042525-46042564	(CAGG)n	FALSE
chr3:107478676-107479177	422.58	chr3:107478551-107478714	(CAGTG)n	FALSE
chr3:107478676-107479177	422.58	chr3:107478929-107479092	(CAGTG)n	FALSE
chr4:128238465-128238966	84.44	chr4:128238636-128238991	(CAT)n	FALSE
chr5:129082315-129082816	75.28	chr5:129082266-129082338	(CAT)n	FALSE
chr5:129082315-129082816	75.28	chr5:129082599-129082775	(CAT)n	FALSE
chr5:129082315-129082816	75.28	chr5:129082787-129082857	(CAT)n	FALSE
chr7:129551805-129552306	69.69	chr7:129551895-129552073	(CAT)n	FALSE
chr7:129551805-129552306	69.69	chr7:129552108-129552340	(CAT)n	FALSE
chr2:5650666-5651167	66.83	chr2:5650888-5651007	(CAT)n	FALSE
chr1:38438054-38438555	120.86	chr1:38438147-38438219	(CATA)n	FALSE
chr11:115379329-115379830	109.34	chr11:115379256-115379429	(CATA)n	FALSE
chr11:115379329-115379830	109.34	chr11:115379440-115379497	(CATA)n	FALSE
chr3:34599980-34600481	101.7	chr3:34599969-34600148	(CATA)n	FALSE
chr15:77330982-77331483	92.53	chr15:77331280-77331345	(CATA)n	FALSE
chr5:141760597-141761098	91.19	chr5:141760756-141760785	(CATA)n	FALSE
chr8:126525114-126525615	90.6	chr8:126525173-126525305	(CATA)n	FALSE
chr12:71493639-71494140	86.56	chr12:71493664-71493717	(CATA)n	FALSE
chr18:33881505-33882006	83.32	chr18:33881361-33881545	(CATA)n	FALSE
chr7:142331967-142332468	80.98	chr7:142332312-142332435	(CATA)n	FALSE
chr8:11953148-11953649	80.57	chr8:11952939-11953257	(CATA)n	FALSE
chr8:11953148-11953649	80.57	chr8:11953316-11953497	(CATA)n	FALSE
chr13:31203024-31203525	79.91	chr13:31203253-31203450	(CATA)n	FALSE
chr4:139903902-139904403	79.71	chr4:139904016-139904146	(CATA)n	FALSE
chr10:125740045-125740546	77.4	chr10:125740134-125740199	(CATA)n	FALSE
chr13:114229946-114230447	76.27	chr13:114230098-114230134	(CATA)n	FALSE
chr10:118755946-118756447	76.09	chr10:118756312-118756447	(CATA)n	FALSE
chr9:118401177-118401678	75.34	chr9:118401615-118401705	(CATA)n	FALSE
chr3:35499685-35500186	73.24	chr3:35500181-35500424	(CATA)n	FALSE
chr4:122973151-122973652	72.87	chr4:122973394-122973482	(CATA)n	FALSE
chr14:60434335-60434836	71.6	chr14:60434591-60434675	(CATA)n	FALSE
chr5:105591740-105592241	71.06	chr5:105591682-105591852	(CATA)n	FALSE
chr5:151401393-151401894	70.89	chr5:151401623-151401790	(CATA)n	FALSE
chr17:4930393-4930894	70.85	chr17:4930397-4930549	(CATA)n	FALSE
chr17:4930393-4930894	70.85	chr17:4930714-4930848	(CATA)n	FALSE
chr2:94212885-94213386	69.98	chr2:94212816-94212982	(CATA)n	FALSE
chr10:126277782-126278283	69.84	chr10:126278173-126278247	(CATA)n	FALSE
chr10:44611809-44612310	69.69	chr10:44611969-44612003	(CATA)n	FALSE
chr10:44611809-44612310	69.69	chr10:44612233-44612322	(CATA)n	FALSE
chr17:27727647-27728148	69.06	chr17:27727731-27727785	(CATA)n	FALSE
chr4:57512789-57513290	67.87	chr4:57512706-57512884	(CATA)n	FALSE
chr4:57512789-57513290	67.87	chr4:57513107-57513278	(CATA)n	FALSE
chr1:169717775-169718276	66.05	chr1:169717916-169718140	(CATA)n	FALSE
chr13:48448937-48449438	66	chr13:48449211-48449380	(CATA)n	FALSE
chr13:48448937-48449438	66	chr13:48449398-48449573	(CATA)n	FALSE
chr2:77811258-77811759	65.99	chr2:77811434-77811571	(CATA)n	FALSE
chr13:95134405-95134906	65.94	chr13:95134646-95134758	(CATA)n	FALSE
chr4:8735912-8736413	64.74	chr4:8736250-8736676	(CATA)n	FALSE
chr18:12411172-12411673	84.06	chr18:12411076-12411236	(CATAC)n	FALSE
chr18:12411172-12411673	84.06	chr18:12411260-12411330	(CATAC)n	FALSE
chr18:12411172-12411673	84.06	chr18:12411342-12411494	(CATAC)n	FALSE
chr1:193637735-193638236	80.66	chr1:193637767-193637892	(CATAC)n	FALSE
chr5:117501538-117502039	165.08	chr5:117501577-117501636	(CATATA)n	FALSE
chr12:28308471-28308972	97.81	chr12:28308913-28308994	(CATATA)n	FALSE
chr5:151412117-151412618	87.43	chr5:151412007-151412168	(CATATA)n	FALSE
chr8:119084436-119084937	81.01	chr8:119084759-119084814	(CATATA)n	FALSE
chr15:37705208-37705709	77.4	chr15:37705322-37705398	(CATATA)n	FALSE
chr5:112133164-112133665	77.4	chr5:112133172-112133213	(CATATA)n	FALSE
chr17:4930393-4930894	70.85	chr17:4930267-4930428	(CATATA)n	FALSE
chr3:122077309-122077810	70.47	chr3:122077370-122077434	(CATATA)n	FALSE
chr11:22829190-22829691	76.65	chr11:22829470-22829531	(CATG)n	FALSE
chr3:108159728-108160229	76.05	chr3:108159755-108159794	(CATG)n	FALSE
chr4:78798239-78798740	71.88	chr4:78798589-78798631	(CATG)n	FALSE
chr11:5997864-5998365	157.75	chr11:5998059-5998227	(CCA)n	FALSE
chr17:87773680-87774181	104.83	chr17:87773524-87774018	(CCA)n	FALSE
chr15:74332761-74333262	97.17	chr15:74332794-74332970	(CCA)n	FALSE
chr7:122366313-122366814	93.3	chr7:122366708-122366811	(CCA)n	FALSE
chr7:129722593-129723094	93.15	chr7:129722779-129722952	(CCA)n	FALSE
chr7:129722593-129723094	93.15	chr7:129722982-129723074	(CCA)n	FALSE
chr1:70242381-70242882	80.39	chr1:70242556-70242741	(CCA)n	FALSE
chr5:129082315-129082816	75.28	chr5:129082519-129082598	(CCA)n	FALSE
chr6:124564069-124564570	74.62	chr6:124564055-124564284	(CCA)n	FALSE
chr10:58627390-58627891	70.91	chr10:58627637-58627766	(CCA)n	FALSE
chr14:25305629-25306130	70.3	chr14:25305567-25305656	(CCA)n	FALSE
chr5:134728838-134729339	68.02	chr5:134729287-134729400	(CCA)n	FALSE
chr15:84856165-84856666	66.83	chr15:84856180-84856207	(CCCCG)n	FALSE
chr5:93160037-93160538	155.59	chr5:93160122-93160374	(CCCTAA)n	FALSE
chr5:142681375-142681876	129.46	chr5:142681554-142681743	(CCCTAA)n	FALSE
chr10:79983685-79984186	90.93	chr10:79984068-79984224	(CCG)n	FALSE
chr6:83121037-83121538	74.95	chr6:83121296-83121403	(CCG)n	FALSE
chr2:120563660-120564161	71.21	chr2:120563792-120563839	(CCG)n	FALSE
chr19:7422294-7422795	66.05	chr19:7422737-7422793	(CCG)n	FALSE
chr4:59189468-59189969	65.53	chr4:59189606-59189641	(CCGGG)n	FALSE
chr5:122521887-122522388	122.99	chr5:122521534-122522455	(CCTA)n	FALSE
chr8:120853698-120854199	81.36	chr8:120853787-120853948	(CCTA)n	FALSE
chr2:121101040-121101541	72.87	chr2:121101267-121101446	(CCTA)n	FALSE
chr2:121101040-121101541	72.87	chr2:121101459-121101693	(CCTA)n	FALSE
chr18:83543885-83544386	272.54	chr18:83543572-83543930	(CCTAA)n	FALSE
chr18:83543885-83544386	272.54	chr18:83543942-83544277	(CCTAA)n	FALSE
chr7:82252863-82253364	448.68	chr7:82252709-82252871	(CCTG)n	FALSE
chr7:82252863-82253364	448.68	chr7:82253228-82253370	(CCTG)n	FALSE
chr8:116607677-116608178	194.7	chr8:116607780-116607871	(CCTG)n	FALSE
chr11:69371864-69372365	72.51	chr11:69372079-69372246	(CCTG)n	FALSE
chr6:94744077-94744578	78.16	chr6:94744059-94744099	(CG)n	FALSE
chr16:18687647-18688148	70.83	chr16:18688093-18688121	(CG)n	FALSE
chr19:10388885-10389386	100.8	chr19:10388925-10389065	(CGG)n	FALSE
chr11:95414017-95414518	150.88	chr11:95413984-95414044	(CGGGG)n	FALSE
chr17:17826549-17827050	138.75	chr17:17827017-17827083	(CGGGG)n	FALSE
chr1:55147012-55147513	69.84	chr1:55147178-55147260	(CGTG)n	FALSE
chr10:42090365-42090866	68.57	chr10:42090615-42090650	(CGTG)n	FALSE
chr7:45903253-45903754	182.07	chr7:45902970-45903661	(CTCA)n	FALSE
chr2:35531607-35532108	94.6	chr2:35531813-35531953	(CTCA)n	FALSE
chr4:18111059-18111560	72.87	chr4:18111023-18111189	(CTCA)n	FALSE
chr4:152242878-152243379	66.68	chr4:152242889-152243153	(CTCA)n	FALSE
chr19:56617149-56617650	90.93	chr19:56617412-56617687	(CTG)n	FALSE
chr9:114988323-114988824	82.58	chr9:114988376-114988489	(CTGTG)n	FALSE
chr17:72866473-72866974	76.79	chr17:72866710-72866880	(CTGTG)n	FALSE
chr8:116607677-116608178	194.7	chr8:116607605-116607778	(CTTG)n	FALSE
chr8:116607677-116608178	194.7	chr8:116607878-116608018	(CTTG)n	FALSE
chr8:116607677-116608178	194.7	chr8:116608046-116608375	(CTTG)n	FALSE
chr10:32890289-32890790	74.85	chr10:32890363-32890412	(CTTG)n	FALSE
chr5:109551775-109552276	110.05	chr5:109552149-109552169	(G)n	FALSE
chr9:41580053-41580554	126.35	chr9:41580055-41580093	(GA)n	FALSE
chr13:83721303-83721804	106.51	chr13:83721499-83721560	(GA)n	FALSE
chr11:69123548-69124049	102.02	chr11:69123633-69123780	(GA)n	FALSE
chr1:184411834-184412335	88.97	chr1:184412218-184412247	(GA)n	FALSE
chr8:126887918-126888419	88.79	chr8:126887922-126887965	(GA)n	FALSE
chr1:160351504-160352005	83.31	chr1:160351787-160351839	(GA)n	FALSE
chr6:133973951-133974452	80.84	chr6:133974434-133974459	(GA)n	FALSE
chr9:49443544-49444045	78.8	chr9:49444003-49444047	(GA)n	FALSE
chr13:37621881-37622382	77.78	chr13:37622373-37622398	(GA)n	FALSE
chr10:69533478-69533979	76.65	chr10:69533471-69533503	(GA)n	FALSE
chrX:59566407-59566908	74.1	chrX:59566718-59566812	(GA)n	FALSE
chr9:46964599-46965100	73.63	chr9:46964643-46964676	(GA)n	FALSE
chr11:89976964-89977465	67.43	chr11:89977319-89977378	(GA)n	FALSE
chr3:116968861-116969362	65.32	chr3:116969047-116969105	(GA)n	FALSE
chr1:42695822-42696323	65.08	chr1:42695838-42695906	(GA)n	FALSE
chr7:135008551-135009052	64.92	chr7:135008712-135008758	(GA)n	FALSE
chr11:81715060-81715561	64.81	chr11:81715178-81715212	(GA)n	FALSE
chr6:13838012-13838513	64.62	chr6:13838167-13838264	(GA)n	FALSE
chr8:46739780-46740281	71.58	chr8:46740201-46740232	(GGA)n	FALSE
chr4:83289565-83290066	67.01	chr4:83289552-83289830	(GGA)n	FALSE
chr4:83289565-83290066	67.01	chr4:83289877-83290001	(GGA)n	FALSE
chr13:63527633-63528134	64.75	chr13:63527844-63527891	(GGAA)n	FALSE
chr3:156560827-156561328	74.03	chr3:156561240-156561387	(GGAGA)n	FALSE
chr5:126924843-126925344	69.93	chr5:126925025-126925116	(GGATG)n	FALSE
chr5:126924843-126925344	69.93	chr5:126925241-126925389	(GGATG)n	FALSE
chr7:25179938-25180439	162.5	chr7:25179991-25180020	(GGGAGA)n	FALSE
chr10:80656668-80657169	75.45	chr10:80657119-80657152	(GGGGA)n	FALSE
chrX:142680933-142681434	87.04	chrX:142681080-142681104	(GGGTG)n	FALSE
chr10:68695380-68695881	246.66	chr10:68695323-68695490	(GTGTG)n	FALSE
chr10:68695380-68695881	246.66	chr10:68695548-68695696	(GTGTG)n	FALSE
chr6:113781169-113781670	79.5	chr6:113781396-113781568	(GTGTG)n	FALSE
chr18:47247739-47248240	77.01	chr18:47247942-47248023	(GTGTG)n	FALSE
chr17:72866473-72866974	76.79	chr17:72866813-72866998	(GTGTG)n	FALSE
chr7:90130793-90131294	94.22	chr7:90131158-90131190	(T)n	FALSE
chr7:12479213-12479714	81.03	chr7:12479625-12479649	(T)n	FALSE
chr9:58238154-58238655	70.94	chr9:58238508-58238544	(T)n	FALSE
chr5:134728838-134729339	68.02	chr5:134728883-134728912	(T)n	FALSE
chr7:113609146-113609647	66.45	chr7:113609559-113609587	(T)n	FALSE
chr14:55053296-55053797	202.35	chr14:55053408-55053451	(TA)n	FALSE
chr11:66237104-66237605	99.63	chr11:66237093-66237158	(TA)n	FALSE
chr4:114570587-114571088	69.8	chr4:114570631-114570702	(TA)n	FALSE
chr6:120465642-120466143	67	chr6:120465975-120466012	(TA)n	FALSE
chr16:78947330-78947831	79.91	chr16:78947376-78947414	(TAA)n	FALSE
chr4:119995695-119996196	65.6	chr4:119996057-119996127	(TAA)n	FALSE
chr11:108080819-108081320	84.07	chr11:108080912-108081090	(TAGA)n	FALSE
chr1:89367758-89368259	64.62	chr1:89367778-89367869	(TAGA)n	FALSE
chr11:107784202-107784703	332.68	chr11:107784422-107784562	(TAGG)n	FALSE
chr11:107784202-107784703	332.68	chr11:107784590-107784769	(TAGG)n	FALSE
chr9:122099669-122100170	121.93	chr9:122099794-122099948	(TAGG)n	FALSE
chr3:119144039-119144540	178.28	chr3:119143814-119144458	(TAGTG)n	FALSE
chr1:164549488-164549989	81.14	chr1:164549950-164550120	(TATATG)n	FALSE
chr4:140457504-140458005	76.24	chr4:140457834-140458005	(TATATG)n	FALSE
chr13:46389624-46390125	76.09	chr13:46389564-46389675	(TATATG)n	FALSE
chr11:108269796-108270297	75.07	chr11:108270136-108270221	(TATATG)n	FALSE
chr13:57857736-57858237	70.98	chr13:57857774-57857895	(TATATG)n	FALSE
chr16:96234695-96235196	69.08	chr16:96234632-96234813	(TATATG)n	FALSE
chr10:98760590-98761091	67.64	chr10:98760742-98760849	(TATATG)n	FALSE
chr15:43785550-43786051	64.62	chr15:43785558-43785733	(TATATG)n	FALSE
chr18:76620358-76620859	155.41	chr18:76620552-76620598	(TATG)n	FALSE
chr10:94550053-94550554	111.86	chr10:94550361-94550414	(TATG)n	FALSE
chr3:101695229-101695730	108.42	chr3:101695354-101695504	(TATG)n	FALSE
chr11:55202839-55203340	101.53	chr11:55203017-55203082	(TATG)n	FALSE
chr11:55202839-55203340	101.53	chr11:55203279-55203414	(TATG)n	FALSE
chr3:125220943-125221444	94.6	chr3:125221066-125221253	(TATG)n	FALSE
chr8:126567990-126568491	93.37	chr8:126568423-126568569	(TATG)n	FALSE
chr10:69432401-69432902	93.04	chr10:69432306-69432413	(TATG)n	FALSE
chr10:69432401-69432902	93.04	chr10:69432478-69432572	(TATG)n	FALSE
chr10:69432401-69432902	93.04	chr10:69432668-69432787	(TATG)n	FALSE
chr14:106021950-106022451	92.53	chr14:106022097-106022149	(TATG)n	FALSE
chr2:6365449-6365950	87.64	chr2:6365308-6365494	(TATG)n	FALSE
chr2:6365449-6365950	87.64	chr2:6365506-6365690	(TATG)n	FALSE
chr14:106522030-106522531	87.43	chr14:106522227-106522407	(TATG)n	FALSE
chr9:113159020-113159521	87.36	chr9:113159116-113159229	(TATG)n	FALSE
chr13:50473295-50473796	87.16	chr13:50473560-50473691	(TATG)n	FALSE
chr2:170548571-170549072	86.69	chr2:170548853-170548899	(TATG)n	FALSE
chr2:170548571-170549072	86.69	chr2:170548956-170549007	(TATG)n	FALSE
chr5:100195652-100196153	86.56	chr5:100195663-100195765	(TATG)n	FALSE
chr18:75841283-75841784	82.01	chr18:75841448-75841518	(TATG)n	FALSE
chr1:190601158-190601659	80.59	chr1:190601234-190601339	(TATG)n	FALSE
chr1:168657917-168658418	79.91	chr1:168657898-168657948	(TATG)n	FALSE
chr7:97489197-97489698	79.91	chr7:97489303-97489510	(TATG)n	FALSE
chr9:61529225-61529726	78.61	chr9:61529323-61529504	(TATG)n	FALSE
chr15:96043789-96044290	75.45	chr15:96044093-96044221	(TATG)n	FALSE
chr10:98735145-98735646	74.24	chr10:98735291-98735470	(TATG)n	FALSE
chr8:118148800-118149301	72.87	chr8:118149027-118149174	(TATG)n	FALSE
chr12:118800559-118801060	68.59	chr12:118800793-118800846	(TATG)n	FALSE
chr3:128793414-128793915	68.17	chr3:128793698-128793812	(TATG)n	FALSE
chr13:45660547-45661048	68.01	chr13:45660761-45660890	(TATG)n	FALSE
chr10:113051011-113051512	67	chr10:113051308-113051411	(TATG)n	FALSE
chr13:58702449-58702950	64.62	chr13:58702638-58702725	(TATG)n	FALSE
chr13:58702449-58702950	64.62	chr13:58702786-58702842	(TATG)n	FALSE
chr15:43785550-43786051	64.62	chr15:43785830-43786002	(TATG)n	FALSE
chr3:143225604-143226105	64.62	chr3:143225847-143225887	(TATG)n	FALSE
chr1:190082598-190083099	120.21	chr1:190082653-190082703	(TC)n	FALSE
chr2:6884746-6885247	113.85	chr2:6884991-6885070	(TC)n	FALSE
chr2:92183880-92184381	105.16	chr2:92184376-92184427	(TC)n	FALSE
chr4:137127216-137127717	100.95	chr4:137127535-137127589	(TC)n	FALSE
chr3:109431629-109432130	99.47	chr3:109431913-109431921	(TC)n	FALSE
chr3:109431629-109432130	99.47	chr3:109431986-109432004	(TC)n	FALSE
chr1:171262817-171263318	97.14	chr1:171263070-171263184	(TC)n	FALSE
chr8:114642881-114643382	95.79	chr8:114642981-114643026	(TC)n	FALSE
chr10:25334100-25334601	93.65	chr10:25334066-25334150	(TC)n	FALSE
chr2:24521038-24521539	93.3	chr2:24521206-24521286	(TC)n	FALSE
chr15:77330982-77331483	92.53	chr15:77331345-77331386	(TC)n	FALSE
chr9:100117789-100118290	89.26	chr9:100118270-100118330	(TC)n	FALSE
chr12:87000613-87001114	84.07	chr12:87000816-87000874	(TC)n	FALSE
chr2:161231047-161231548	84.07	chr2:161231394-161231447	(TC)n	FALSE
chr11:46056179-46056680	83.69	chr11:46056446-46056483	(TC)n	FALSE
chr16:78947330-78947831	79.91	chr16:78947708-78947752	(TC)n	FALSE
chr15:32481471-32481972	78.61	chr15:32481845-32481886	(TC)n	FALSE
chr1:164781604-164782105	78.05	chr1:164781612-164781648	(TC)n	FALSE
chr13:28417675-28418176	77.4	chr13:28417946-28417989	(TC)n	FALSE
chr7:83082127-83082628	75.45	chr7:83082482-83082520	(TC)n	FALSE
chr11:95010043-95010544	75.33	chr11:95010197-95010239	(TC)n	FALSE
chr16:23986131-23986632	73.58	chr16:23986523-23986579	(TC)n	FALSE
chr16:31644567-31645068	72.38	chr16:31644611-31644631	(TC)n	FALSE
chr16:6530813-6531314	70.76	chr16:6531130-6531174	(TC)n	FALSE
chr3:127837418-127837919	68.85	chr3:127837670-127837694	(TC)n	FALSE
chr5:137738426-137738927	68.26	chr5:137738665-137738725	(TC)n	FALSE
chr11:49737748-49738249	67.7	chr11:49738002-49738035	(TC)n	FALSE
chr7:133608771-133609272	67.07	chr7:133609010-133609083	(TC)n	FALSE
chr13:104287519-104288020	66.83	chr13:104287755-104287877	(TC)n	FALSE
chr7:113609146-113609647	66.45	chr7:113609378-113609431	(TC)n	FALSE
chr19:52130047-52130548	66.05	chr19:52130395-52130458	(TC)n	FALSE
chr17:31126363-31126864	65.26	chr17:31126665-31126732	(TC)n	FALSE
chr2:152081251-152081752	65.15	chr2:152081434-152081466	(TC)n	FALSE
chr2:152081251-152081752	65.15	chr2:152081520-152081597	(TC)n	FALSE
chr11:89518515-89519016	64.87	chr11:89518882-89518915	(TC)n	FALSE
chr18:78965493-78965994	64.62	chr18:78965627-78965737	(TC)n	FALSE
chr2:92183880-92184381	105.16	chr2:92184270-92184301	(TCC)n	FALSE
chr5:117414159-117414660	79.91	chr5:117414371-117414447	(TCC)n	FALSE
chr10:71657929-71658430	72.34	chr10:71658177-71658261	(TCC)n	FALSE
chr5:129329627-129330128	98.07	chr5:129329589-129329709	(TCCA)n	FALSE
chr5:129329627-129330128	98.07	chr5:129329850-129329983	(TCCA)n	FALSE
chr1:91413248-91413749	95.98	chr1:91413522-91413589	(TCCA)n	FALSE
chr5:111552685-111553186	92.8	chr5:111552341-111552694	(TCCA)n	FALSE
chr5:111552685-111553186	92.8	chr5:111552727-111552907	(TCCA)n	FALSE
chr5:111552685-111553186	92.8	chr5:111552995-111553105	(TCCA)n	FALSE
chr12:111452057-111452558	92.33	chr12:111452275-111452511	(TCCA)n	FALSE
chr5:141760597-141761098	91.19	chr5:141760801-141760980	(TCCA)n	FALSE
chr5:141760597-141761098	91.19	chr5:141760996-141761061	(TCCA)n	FALSE
chr2:132015360-132015861	85.64	chr2:132015544-132015686	(TCCA)n	FALSE
chr2:132015360-132015861	85.64	chr2:132015763-132015854	(TCCA)n	FALSE
chr10:42956103-42956604	76.39	chr10:42956295-42956474	(TCCA)n	FALSE
chr10:42956103-42956604	76.39	chr10:42956510-42956606	(TCCA)n	FALSE
chr17:57101463-57101964	69.06	chr17:57101658-57101705	(TCCA)n	FALSE
chr17:57101463-57101964	69.06	chr17:57101932-57102060	(TCCA)n	FALSE
chr5:20970803-20971304	68.38	chr5:20970884-20971547	(TCCA)n	FALSE
chr5:118932890-118933391	66.48	chr5:118933131-118933389	(TCCA)n	FALSE
chr2:30692926-30693427	64.86	chr2:30693080-30693117	(TCCC)n	FALSE
chr2:93180554-93181055	84.47	chr2:93180999-93181061	(TCCCC)n	FALSE
chrX:48343160-48343661	77.75	chrX:48343454-48343490	(TCCCC)n	FALSE
chr12:111452057-111452558	92.33	chr12:111452077-111452253	(TCTA)n	FALSE
chr1:168657917-168658418	79.91	chr1:168657961-168657985	(TCTA)n	FALSE
chr11:119084797-119085298	75.45	chr11:119085129-119085157	(TCTCCC)n	FALSE
chr7:44442740-44443241	70.75	chr7:44442904-44443209	(TCTCTG)n	FALSE
chr17:31126363-31126864	65.26	chr17:31126430-31126479	(TCTCTG)n	FALSE
chr17:31126363-31126864	65.26	chr17:31126530-31126607	(TCTCTG)n	FALSE
chr4:142770384-142770885	100.18	chr4:142770619-142770780	(TCTG)n	FALSE
chr9:100117789-100118290	89.26	chr9:100118011-100118177	(TCTG)n	FALSE
chr7:24748682-24749183	86.77	chr7:24748957-24749006	(TCTG)n	FALSE
chr11:95390820-95391321	85.39	chr11:95390899-95390950	(TCTG)n	FALSE
chr5:24656501-24657002	83.05	chr5:24656466-24656638	(TCTG)n	FALSE
chr5:24656501-24657002	83.05	chr5:24656941-24657013	(TCTG)n	FALSE
chr4:58574709-58575210	70.3	chr4:58574552-58574727	(TCTG)n	FALSE
chr4:58574709-58575210	70.3	chr4:58574746-58574861	(TCTG)n	FALSE
chr9:13483522-13484023	65.15	chr9:13483892-13483987	(TCTG)n	FALSE
chr5:36109410-36109911	174.24	chr5:36109758-36109821	(TGAG)n	FALSE
chr2:22740048-22740549	90.66	chr2:22739871-22740049	(TGAG)n	FALSE
chr2:22740048-22740549	90.66	chr2:22740089-22740441	(TGAG)n	FALSE
chr2:22740048-22740549	90.66	chr2:22740455-22740628	(TGAG)n	FALSE
chr19:48241831-48242332	76.09	chr19:48242152-48242262	(TGAG)n	FALSE
chr3:55367573-55368074	121.7	chr3:55367406-55367588	(TGG)n	FALSE
chr3:55367573-55368074	121.7	chr3:55367639-55367756	(TGG)n	FALSE
chr3:55367573-55368074	121.7	chr3:55367792-55367946	(TGG)n	FALSE
chr11:120258270-120258771	106.51	chr11:120258656-120258829	(TGG)n	FALSE
chr11:120258270-120258771	106.51	chr11:120258302-120258627	(TGG)n	FALSE
chr3:143662855-143663356	106.1	chr3:143662915-143663059	(TGG)n	FALSE
chr4:139728750-139729251	82.3	chr4:139728950-139728982	(TGG)n	FALSE
chr2:181019731-181020232	78.61	chr2:181019812-181019845	(TGG)n	FALSE
chr2:178114412-178114913	77.78	chr2:178114502-178114538	(TGG)n	FALSE
chr13:54734876-54735377	71.3	chr13:54734982-54735028	(TGG)n	FALSE
chr14:55114306-55114807	69.84	chr14:55114643-55114667	(TGG)n	FALSE
chr17:46082482-46082983	69.08	chr17:46082347-46082509	(TGG)n	FALSE
chr17:46082482-46082983	69.08	chr17:46082613-46082791	(TGG)n	FALSE
chr4:119995695-119996196	65.6	chr4:119995878-119996056	(TGG)n	FALSE
chr4:130206382-130206883	95.01	chr4:130206406-130206679	(TGGA)n	FALSE
chr4:130206382-130206883	95.01	chr4:130206704-130206872	(TGGA)n	FALSE
chr4:130202568-130203069	88.15	chr4:130202107-130202625	(TGGA)n	FALSE
chr4:130202568-130203069	88.15	chr4:130202647-130203120	(TGGA)n	FALSE
chr4:140503386-140503887	80.35	chr4:140503386-140503818	(TGGA)n	FALSE
chr4:63188985-63189486	77.38	chr4:63188974-63189147	(TGGA)n	FALSE
chr4:63188985-63189486	77.38	chr4:63189198-63189519	(TGGA)n	FALSE
chr17:56532797-56533298	77.2	chr17:56532774-56532951	(TGGA)n	FALSE
chr17:56532797-56533298	77.2	chr17:56532962-56533246	(TGGA)n	FALSE
chr17:56532797-56533298	77.2	chr17:56533260-56533580	(TGGA)n	FALSE
chr14:64258153-64258654	76.56	chr14:64258220-64258486	(TGGA)n	FALSE
chr10:79617087-79617588	70.92	chr10:79617373-79617652	(TGGA)n	FALSE
chr9:58676367-58676868	97.34	chr9:58676532-58676709	(TGGG)n	FALSE
chr9:58676367-58676868	97.34	chr9:58676728-58676888	(TGGG)n	FALSE
chr5:111865339-111865840	69.69	chr5:111865710-111865826	(TGGG)n	FALSE
chr9:52035797-52036298	75.39	chr9:52036131-52036221	(TTAGG)n	FALSE
chr1:182629209-182629710	130.97	chr1:182629348-182629708	(TTAGGG)n	FALSE
chr5:32716302-32716803	103.11	chr5:32716414-32716595	(TTAGGG)n	FALSE
chr5:32716302-32716803	103.11	chr5:32716676-32716874	(TTAGGG)n	FALSE
chr7:139820538-139821039	98.66	chr7:139820642-139820812	(TTAGGG)n	FALSE
chr7:139820538-139821039	98.66	chr7:139820824-139820952	(TTAGGG)n	FALSE
chr10:130523329-130523830	81.01	chr10:130523479-130523581	(TTAGGG)n	FALSE
chr10:130523329-130523830	81.01	chr10:130523612-130523752	(TTAGGG)n	FALSE
chr7:45903253-45903754	182.07	chr7:45903661-45903839	(TTCA)n	FALSE
chr4:152242878-152243379	66.68	chr4:152242865-152242888	(TTCA)n	FALSE
chr13:99513598-99514099	97.32	chr13:99513867-99513923	(TTCC)n	FALSE
chr14:64590298-64590799	88.72	chr14:64590511-64590648	(TTCC)n	FALSE
chr19:56617149-56617650	90.93	chr19:56617065-56617228	(TTG)n	FALSE
chr19:56617149-56617650	90.93	chr19:56617244-56617423	(TTG)n	FALSE
chr6:113781169-113781670	79.5	chr6:113781158-113781232	(TTGTG)n	FALSE
chr4:139949265-139949766	82.58	chr4:139949418-139949462	(TTTA)n	FALSE
chr12:92731154-92731655	69.69	chr12:92731591-92731615	(TTTAA)n	FALSE
chr2:132015360-132015861	85.64	chr2:132015285-132015466	(TTTC)n	FALSE
chr14:122444007-122444508	83.67	chr14:122444470-122444642	(TTTC)n	FALSE
chr9:122594705-122595206	83.58	chr9:122594697-122594790	(TTTC)n	FALSE
chr4:49086148-49086649	76.65	chr4:49086078-49086258	(TTTC)n	FALSE
chr2:120563660-120564161	71.21	chr2:120564032-120564056	(TTTG)n	FALSE
chr3:17790564-17791065	107.33	chr3:17790714-17790738	(TTTTG)n	FALSE
chr3:127837418-127837919	68.85	chr3:127837918-127837947	(TTTTG)n	FALSE
chr6:128763729-128764230	87.16	chr6:128764129-128764223	4.5SRNA	FALSE
chr6:128843358-128843859	71.97	chr6:128843286-128843380	4.5SRNA	FALSE
chr10:69533478-69533979	76.65	chr10:69533903-69533967	A-rich	FALSE
chr8:123864656-123865157	72.03	chr8:123865099-123865237	A-rich	FALSE
chr12:14906512-14907013	70.61	chr12:14906871-14906935	A-rich	FALSE
chr5:93160037-93160538	155.59	chr5:93160423-93160448	AT_rich	FALSE
chr9:41580053-41580554	126.35	chr9:41580467-41580499	AT_rich	FALSE
chr3:156228018-156228519	102.24	chr3:156228491-156228520	AT_rich	FALSE
chr1:164549488-164549989	81.14	chr1:164549479-164549520	AT_rich	FALSE
chr19:59131417-59131918	79.91	chr19:59131806-59131830	AT_rich	FALSE
chr10:24962317-24962818	78.74	chr10:24962398-24962422	AT_rich	FALSE
chr2:181019731-181020232	78.61	chr2:181019771-181019802	AT_rich	FALSE
chr14:120851272-120851773	77.4	chr14:120851709-120851733	AT_rich	FALSE
chr18:47247739-47248240	77.01	chr18:47247794-47247840	AT_rich	FALSE
chr7:128082891-128083392	75.34	chr7:128083383-128083406	AT_rich	FALSE
chr9:61676698-61677199	73.56	chr9:61676997-61677021	AT_rich	FALSE
chr12:49389581-49390082	72.1	chr12:49389647-49389677	AT_rich	FALSE
chr11:3165184-3165685	69.46	chr11:3165189-3165224	AT_rich	FALSE
chr12:27340862-27341363	69.03	chr12:27341013-27341048	AT_rich	FALSE
chr9:121686556-121687057	68.22	chr9:121686947-121686975	AT_rich	FALSE
chr18:12972556-12973057	68.13	chr18:12972567-12972598	AT_rich	FALSE
chr1:135190102-135190603	67.07	chr1:135190523-135190551	AT_rich	FALSE
chr11:110495619-110496120	66.83	chr11:110496059-110496083	AT_rich	FALSE
chr6:120564355-120564856	87.16	chr6:120564708-120564850	B1_Mm	FALSE
chr19:52130047-52130548	66.05	chr19:52130515-52130651	B1_Mm	FALSE
chr15:37668445-37668946	96.1	chr15:37668892-37668912	B1_Mur1	FALSE
chr15:77330982-77331483	92.53	chr15:77330946-77331088	B1_Mur1	FALSE
chr15:98948715-98949216	81.85	chr15:98949140-98949264	B1_Mur1	FALSE
chr9:61676698-61677199	73.56	chr9:61676711-61676751	B1_Mur1	FALSE
chr17:27727647-27728148	69.06	chr17:27727523-27727668	B1_Mur1	FALSE
chr14:11185657-11186158	65.32	chr14:11185690-11185766	B1_Mur1	FALSE
chr13:63527633-63528134	64.75	chr13:63527920-63528026	B1_Mur1	FALSE
chr12:3355864-3356365	87.16	chr12:3356312-3356440	B1_Mur2	FALSE
chr11:95390820-95391321	85.39	chr11:95391234-95391367	B1_Mur2	FALSE
chr10:59582590-59583091	80.83	chr10:59582484-59582632	B1_Mur2	FALSE
chr11:113744275-113744776	76.05	chr11:113744220-113744353	B1_Mur2	FALSE
chr17:70901544-70902045	72.87	chr17:70901467-70901586	B1_Mur2	FALSE
chr15:98948715-98949216	81.85	chr15:98948807-98948910	B1_Mur3	FALSE
chr2:179890115-179890616	100.8	chr2:179890108-179890250	B1_Mus1	FALSE
chr16:97851979-97852480	92.53	chr16:97852367-97852499	B1_Mus1	FALSE
chr1:39145925-39146426	82.06	chr1:39146356-39146454	B1_Mus1	FALSE
chr19:53307857-53308358	72.87	chr19:53308177-53308329	B1_Mus1	FALSE
chr4:122909723-122910224	68.53	chr4:122910160-122910287	B1_Mus1	FALSE
chr6:38133189-38133690	81.42	chr6:38133643-38133780	B1_Mus2	FALSE
chr9:57364037-57364538	80.55	chr9:57364353-57364498	B1_Mus2	FALSE
chr3:88217324-88217825	79.34	chr3:88217378-88217417	B1_Mus2	FALSE
chr9:58238154-58238655	70.94	chr9:58238544-58238691	B1_Mus2	FALSE
chr9:32052188-32052689	66.05	chr9:32052610-32052738	B1_Mus2	FALSE
chr3:9344129-9344630	97.96	chr3:9344150-9344192	B1F	FALSE
chr3:9959700-9960201	94.6	chr3:9959611-9959724	B1F	FALSE
chr2:163980926-163981427	86.56	chr2:163981390-163981519	B1F	FALSE
chr2:179689182-179689683	76.16	chr2:179689075-179689220	B1F	FALSE
chr5:149856738-149857239	73.34	chr5:149856678-149856824	B1F	FALSE
chr9:115196065-115196566	72.87	chr9:115196505-115196614	B1F	FALSE
chr6:90552142-90552643	82.58	chr6:90552076-90552175	B1F1	FALSE
chr7:29042645-29043146	79.34	chr7:29043137-29043210	B1F1	FALSE
chr17:34936006-34936507	71.17	chr17:34936440-34936577	B1F1	FALSE
chr6:39047742-39048243	113.32	chr6:39048153-39048306	B1F2	FALSE
chr6:50892874-50893375	96	chr6:50893358-50893420	B1F2	FALSE
chr7:45791689-45792190	78.75	chr7:45791743-45791876	B1F2	FALSE
chr8:87978420-87978921	88.11	chr8:87978333-87978521	B2_Mm1a	FALSE
chr9:57448823-57449324	69.06	chr9:57448767-57448958	B2_Mm1a	FALSE
chr19:6248890-6249391	69	chr19:6249363-6249553	B2_Mm1a	FALSE
chr18:80391341-80391842	68.4	chr18:80391806-80391988	B2_Mm1a	FALSE
chr5:119404744-119405245	97.96	chr5:119405120-119405307	B2_Mm2	FALSE
chr5:104060934-104061435	90.93	chr5:104061307-104061460	B2_Mm2	FALSE
chr9:119557534-119558035	81.32	chr9:119557391-119557594	B2_Mm2	FALSE
chr10:79799242-79799743	106.51	chr10:79799169-79799367	B3	FALSE
chr10:79799242-79799743	106.51	chr10:79799680-79799882	B3	FALSE
chr7:111012420-111012921	104.99	chr7:111012834-111013027	B3	FALSE
chr4:107694810-107695311	102.75	chr4:107694765-107694825	B3	FALSE
chr3:9344129-9344630	97.96	chr3:9344512-9344732	B3	FALSE
chr10:69417508-69418009	92.18	chr10:69417484-69417672	B3	FALSE
chr11:22829190-22829691	76.65	chr11:22829089-22829266	B3	FALSE
chr11:22829190-22829691	76.65	chr11:22829595-22829814	B3	FALSE
chr17:68439771-68440272	76.65	chr17:68440072-68440276	B3	FALSE
chr11:113744275-113744776	76.05	chr11:113744618-113744823	B3	FALSE
chr7:19483952-19484453	73.25	chr7:19484236-19484422	B3	FALSE
chr2:31035410-31035911	70.1	chr2:31035811-31036025	B3	FALSE
chr5:120655843-120656344	69.85	chr5:120656257-120656448	B3	FALSE
chr1:135190102-135190603	67.07	chr1:135190486-135190521	B3	FALSE
chr1:135190102-135190603	67.07	chr1:135190551-135190735	B3	FALSE
chr5:119990768-119991269	66.22	chr5:119990585-119990779	B3	FALSE
chr17:31126363-31126864	65.26	chr17:31126775-31126814	B3	FALSE
chr8:125696221-125696722	65.15	chr8:125696708-125696940	B3	FALSE
chr11:55451335-55451836	64.68	chr11:55451217-55451388	B3	FALSE
chr17:49717517-49718018	144.99	chr17:49717581-49717757	B3A	FALSE
chr5:119404744-119405245	97.96	chr5:119404585-119404783	B3A	FALSE
chr8:114642881-114643382	95.79	chr8:114642821-114642981	B3A	FALSE
chr8:114642881-114643382	95.79	chr8:114643026-114643045	B3A	FALSE
chr14:106522030-106522531	87.43	chr14:106522429-106522632	B3A	FALSE
chr5:106406129-106406630	86.69	chr5:106406108-106406280	B3A	FALSE
chr8:36353475-36353976	82.3	chr8:36353433-36353507	B3A	FALSE
chr18:75841283-75841784	82.01	chr18:75841703-75841907	B3A	FALSE
chr19:59131417-59131918	79.91	chr19:59131465-59131651	B3A	FALSE
chr9:122504911-122505412	77.4	chr9:122505277-122505451	B3A	FALSE
chr11:22829190-22829691	76.65	chr11:22829552-22829595	B3A	FALSE
chr15:50838281-50838782	75.58	chr15:50838253-50838417	B3A	FALSE
chr5:21730903-21731404	72.25	chr5:21731357-21731537	B3A	FALSE
chr9:112297409-112297910	69.98	chr9:112297747-112297936	B3A	FALSE
chr10:126277782-126278283	69.84	chr10:126277754-126277916	B3A	FALSE
chr16:35137673-35138174	69.84	chr16:35137647-35137690	B3A	FALSE
chr3:32941435-32941936	69.06	chr3:32941418-32941611	B3A	FALSE
chr14:31580932-31581433	67.56	chr14:31581004-31581021	B3A	FALSE
chr11:89976964-89977465	67.43	chr11:89977298-89977319	B3A	FALSE
chr11:89976964-89977465	67.43	chr11:89977378-89977541	B3A	FALSE
chr2:169986342-169986843	67	chr2:169986711-169986848	B3A	FALSE
chr11:110495619-110496120	66.83	chr11:110495498-110495652	B3A	FALSE
chr16:94933749-94934250	66.41	chr16:94934221-94934255	B3A	FALSE
chr13:95134405-95134906	65.94	chr13:95134469-95134641	B3A	FALSE
chr13:63527633-63528134	64.75	chr13:63527515-63527643	B3A	FALSE
chr11:52713838-52714339	127.69	chr11:52713621-52713889	B4	FALSE
chr15:13193939-13194440	117.97	chr15:13193846-13194151	B4	FALSE
chr7:111012420-111012921	104.99	chr7:111012745-111012834	B4	FALSE
chr14:120636286-120636787	98.32	chr14:120636247-120636484	B4	FALSE
chr6:50892874-50893375	96	chr6:50893196-50893263	B4	FALSE
chr18:83772458-83772959	95.94	chr18:83772926-83773180	B4	FALSE
chr8:84022597-84023098	95.29	chr8:84022919-84023015	B4	FALSE
chr8:120953261-120953762	93.75	chr8:120953667-120953930	B4	FALSE
chr13:59947000-59947501	93.19	chr13:59947334-59947578	B4	FALSE
chr6:118057650-118058151	91.29	chr6:118057588-118057875	B4	FALSE
chr4:43720038-43720539	87.43	chr4:43719881-43720169	B4	FALSE
chr9:113159020-113159521	87.36	chr9:113159372-113159626	B4	FALSE
chr8:121173119-121173620	85.03	chr8:121173545-121173639	B4	FALSE
chr2:170632885-170633386	84.16	chr2:170632902-170633007	B4	FALSE
chr5:144696126-144696627	84.12	chr5:144695977-144696201	B4	FALSE
chr2:161231047-161231548	84.07	chr2:161230955-161231220	B4	FALSE
chr9:114988323-114988824	82.58	chr9:114988685-114988942	B4	FALSE
chr7:12479213-12479714	81.03	chr7:12479502-12479518	B4	FALSE
chr7:72864712-72865213	81.01	chr7:72864999-72865094	B4	FALSE
chr8:119084436-119084937	81.01	chr8:119084271-119084557	B4	FALSE
chr1:190601158-190601659	80.59	chr1:190601156-190601224	B4	FALSE
chr5:96383127-96383628	77.4	chr5:96383239-96383318	B4	FALSE
chr6:145020966-145021467	76.65	chr6:145020746-145021032	B4	FALSE
chr14:118281617-118282118	75.34	chr14:118281359-118281663	B4	FALSE
chr10:59626112-59626613	70.98	chr10:59625910-59626122	B4	FALSE
chr4:152911991-152912492	70.91	chr4:152912310-152912550	B4	FALSE
chr2:179491119-179491620	70.25	chr2:179490833-179491167	B4	FALSE
chr1:80743966-80744467	69.69	chr1:80743823-80743998	B4	FALSE
chr12:92731154-92731655	69.69	chr12:92731527-92731591	B4	FALSE
chr12:92731154-92731655	69.69	chr12:92731615-92731730	B4	FALSE
chr17:8883546-8884047	69.69	chr17:8883560-8883730	B4	FALSE
chr9:113125068-113125569	69.46	chr9:113125458-113125718	B4	FALSE
chr16:38814646-38815147	67.81	chr16:38814976-38815257	B4	FALSE
chr11:110495619-110496120	66.83	chr11:110495849-110495995	B4	FALSE
chr12:51011028-51011529	66.83	chr12:51010979-51011256	B4	FALSE
chr3:150656943-150657444	66.05	chr3:150656729-150656985	B4	FALSE
chr11:89518515-89519016	64.87	chr11:89518869-89518882	B4	FALSE
chr11:89518515-89519016	64.87	chr11:89518915-89519179	B4	FALSE
chr6:14994550-14995051	64.62	chr6:14994595-14994806	B4	FALSE
chr3:152733449-152733950	473.46	chr3:152733823-152733886	B4A	FALSE
chr13:49053859-49054360	143	chr13:49053853-49053955	B4A	FALSE
chr16:95278570-95279071	122.53	chr16:95278351-95278624	B4A	FALSE
chr7:6690647-6691148	113.14	chr7:6691144-6691404	B4A	FALSE
chr4:107694810-107695311	102.75	chr4:107694892-107695017	B4A	FALSE
chr16:74598638-74599139	102.17	chr16:74598957-74599054	B4A	FALSE
chr8:10793966-10794467	100.8	chr8:10794078-10794184	B4A	FALSE
chr17:67332780-67333281	100.01	chr17:67332683-67332870	B4A	FALSE
chr17:67332780-67333281	100.01	chr17:67332899-67332961	B4A	FALSE
chr5:120639957-120640458	98.76	chr5:120639822-120640114	B4A	FALSE
chr3:26484580-26485081	94.3	chr3:26484399-26484663	B4A	FALSE
chr10:69432401-69432902	93.04	chr10:69432790-69432977	B4A	FALSE
chr18:63772259-63772760	92.22	chr18:63772036-63772267	B4A	FALSE
chr13:95016289-95016790	91.05	chr13:95016320-95016387	B4A	FALSE
chr8:126887918-126888419	88.79	chr8:126888350-126888640	B4A	FALSE
chr7:24748682-24749183	86.77	chr7:24749168-24749457	B4A	FALSE
chr5:100195652-100196153	86.56	chr5:100196051-100196219	B4A	FALSE
chr4:132472223-132472724	85.99	chr4:132472202-132472451	B4A	FALSE
chr1:26488710-26489211	84.47	chr1:26488684-26488817	B4A	FALSE
chr18:75841283-75841784	82.01	chr18:75841613-75841703	B4A	FALSE
chr8:87462336-87462837	81.36	chr8:87462663-87462782	B4A	FALSE
chr11:109109067-109109568	81.32	chr11:109108837-109109128	B4A	FALSE
chr7:12479213-12479714	81.03	chr7:12479276-12479474	B4A	FALSE
chr6:133973951-133974452	80.84	chr6:133974416-133974434	B4A	FALSE
chr4:27959883-27960384	80.26	chr4:27959738-27959942	B4A	FALSE
chr4:27959883-27960384	80.26	chr4:27959974-27960062	B4A	FALSE
chr9:61529225-61529726	78.61	chr9:61529688-61529883	B4A	FALSE
chr2:178114412-178114913	77.78	chr2:178114706-178114969	B4A	FALSE
chr10:53430257-53430758	76.65	chr10:53430620-53430798	B4A	FALSE
chr13:46389624-46390125	76.09	chr13:46390092-46390363	B4A	FALSE
chr19:55128659-55129160	76.09	chr19:55128999-55129307	B4A	FALSE
chr11:23570825-23571326	72.87	chr11:23571240-23571339	B4A	FALSE
chr8:118148800-118149301	72.87	chr8:118149178-118149223	B4A	FALSE
chr7:124175195-124175696	71.76	chr7:124175499-124175814	B4A	FALSE
chr10:91582962-91583463	71.19	chr10:91583315-91583561	B4A	FALSE
chr8:125126829-125127330	71.19	chr8:125127105-125127394	B4A	FALSE
chr17:44028272-44028773	70.98	chr17:44028220-44028482	B4A	FALSE
chr15:84110498-84110999	70.91	chr15:84110358-84110641	B4A	FALSE
chr12:14906512-14907013	70.61	chr12:14906506-14906682	B4A	FALSE
chr4:117346854-117347355	70.46	chr4:117347240-117347311	B4A	FALSE
chr2:31035410-31035911	70.1	chr2:31035714-31035794	B4A	FALSE
chr1:55147012-55147513	69.84	chr1:55147339-55147436	B4A	FALSE
chr11:104244671-104245172	69.69	chr11:104245127-104245199	B4A	FALSE
chr17:16178661-16179162	69.69	chr17:16179120-16179232	B4A	FALSE
chr2:5737915-5738416	69.69	chr2:5737748-5738026	B4A	FALSE
chr7:119367617-119368118	69.69	chr7:119367384-119367659	B4A	FALSE
chr16:96234695-96235196	69.08	chr16:96235035-96235293	B4A	FALSE
chr9:27500823-27501324	68.41	chr9:27500745-27500975	B4A	FALSE
chr9:86744204-86744705	68.41	chr9:86744654-86744836	B4A	FALSE
chr7:119027391-119027892	68.25	chr7:119027248-119027506	B4A	FALSE
chr7:119027391-119027892	68.25	chr7:119027687-119027707	B4A	FALSE
chr1:184359600-184360101	68.22	chr1:184359547-184359828	B4A	FALSE
chr13:45660547-45661048	68.01	chr13:45660892-45661127	B4A	FALSE
chr1:34717643-34718144	67.91	chr1:34717979-34718094	B4A	FALSE
chr12:69512565-69513066	66.83	chr12:69512867-69512929	B4A	FALSE
chr7:111229928-111230429	66.82	chr7:111230371-111230642	B4A	FALSE
chr16:22910422-22910923	66.73	chr16:22910734-22910820	B4A	FALSE
chr5:125657261-125657762	66.25	chr5:125657718-125657968	B4A	FALSE
chr5:119990768-119991269	66.22	chr5:119991074-119991365	B4A	FALSE
chr13:48448937-48449438	66	chr13:48448860-48449131	B4A	FALSE
chr14:118894402-118894903	66	chr14:118894739-118895008	B4A	FALSE
chr4:104659712-104660213	66	chr4:104659537-104659795	B4A	FALSE
chr10:118611506-118612007	65.75	chr10:118611759-118612074	B4A	FALSE
chr8:125324304-125324805	65.56	chr8:125324141-125324430	B4A	FALSE
chr11:64395471-64395972	65.45	chr11:64395262-64395564	B4A	FALSE
chr14:11185657-11186158	65.32	chr14:11185807-11185884	B4A	FALSE
chr16:90436056-90436557	64.84	chr16:90436420-90436665	B4A	FALSE
chr9:119406631-119407132	64.72	chr9:119407058-119407156	B4A	FALSE
chr18:78965493-78965994	64.62	chr18:78965512-78965608	B4A	FALSE
chr7:19446075-19446576	64.62	chr7:19446557-19446820	B4A	FALSE
chr7:97489197-97489698	79.91	chr7:97489158-97489218	BC1_Mm	FALSE
chr15:78980155-78980656	64.62	chr15:78980495-78980568	BC1_Mm	FALSE
chr7:105786784-105787285	105.92	chr7:105787184-105787302	C-rich	FALSE
chr8:119840563-119841064	98.09	chr8:119840799-119840844	C-rich	FALSE
chr18:82952814-82953315	94.71	chr18:82952814-82953000	C-rich	FALSE
chr2:24521038-24521539	93.3	chr2:24521378-24521561	C-rich	FALSE
chr2:84734143-84734644	88.94	chr2:84734403-84734465	C-rich	FALSE
chr2:93180554-93181055	84.47	chr2:93180727-93180783	C-rich	FALSE
chr1:64121012-64121513	80.98	chr1:64121484-64121607	C-rich	FALSE
chrX:48343160-48343661	77.75	chrX:48343549-48343605	C-rich	FALSE
chr7:16129738-16130239	76.73	chr7:16130207-16130366	C-rich	FALSE
chr4:140049318-140049819	76.65	chr4:140049321-140049502	C-rich	FALSE
chr6:48443825-48444326	76.55	chr6:48444077-48444146	C-rich	FALSE
chr19:46042468-46042969	73.99	chr19:46042867-46042926	C-rich	FALSE
chr12:28589098-28589599	67.01	chr12:28589280-28589389	C-rich	FALSE
chr9:13483522-13484023	65.15	chr9:13484018-13484062	C-rich	FALSE
chr2:30692926-30693427	64.86	chr2:30693146-30693335	C-rich	FALSE
chr14:122594291-122594792	68.1	chr14:122594155-122594298	Charlie14a	FALSE
chr17:37050042-37050543	146.76	chr17:37050404-37050547	CT-rich	FALSE
chr2:6884746-6885247	113.85	chr2:6884644-6884749	CT-rich	FALSE
chr13:83721303-83721804	106.51	chr13:83721312-83721468	CT-rich	FALSE
chr12:29663492-29663993	105.67	chr12:29663750-29663872	CT-rich	FALSE
chr5:113591483-113591984	98.76	chr5:113591578-113591728	CT-rich	FALSE
chr5:113591483-113591984	98.76	chr5:113591801-113591859	CT-rich	FALSE
chr2:35531607-35532108	94.6	chr2:35531586-35531632	CT-rich	FALSE
chr2:24521038-24521539	93.3	chr2:24521294-24521436	CT-rich	FALSE
chr10:21510688-21511189	84.47	chr10:21510720-21510771	CT-rich	FALSE
chr2:93180554-93181055	84.47	chr2:93180831-93180921	CT-rich	FALSE
chr9:122594705-122595206	83.58	chr9:122594942-122595048	CT-rich	FALSE
chr4:13750910-13751411	79.73	chr4:13751160-13751226	CT-rich	FALSE
chr6:88629999-88630500	77.01	chr6:88630385-88630446	CT-rich	FALSE
chr5:149856738-149857239	73.34	chr5:149857208-149857257	CT-rich	FALSE
chr10:71657929-71658430	72.34	chr10:71658425-71658469	CT-rich	FALSE
chr12:50192838-50193339	70.84	chr12:50193044-50193162	CT-rich	FALSE
chr7:135008551-135009052	64.92	chr7:135008472-135008608	CT-rich	FALSE
chr10:63842821-63843322	64.81	chr10:63843318-63843432	CT-rich	FALSE
chr8:25602661-25603162	148.92	chr8:25602968-25603020	G-rich	FALSE
chr7:24481535-24482036	127.69	chr7:24481974-24482050	G-rich	FALSE
chr2:116065857-116066358	126.81	chr2:116065862-116065908	G-rich	FALSE
chr17:30896427-30896928	109.86	chr17:30896323-30896507	G-rich	FALSE
chr17:30896427-30896928	109.86	chr17:30896564-30897073	G-rich	FALSE
chr17:26941588-26942089	101.36	chr17:26941528-26941707	G-rich	FALSE
chr17:26941588-26942089	101.36	chr17:26941968-26942089	G-rich	FALSE
chr7:44441910-44442411	100.8	chr7:44441875-44441975	G-rich	FALSE
chr15:37668445-37668946	96.1	chr15:37668659-37668838	G-rich	FALSE
chr14:25323648-25324149	87.43	chr14:25324033-25324214	G-rich	FALSE
chrX:142680933-142681434	87.04	chrX:142681240-142681267	G-rich	FALSE
chrX:142680933-142681434	87.04	chrX:142681291-142681427	G-rich	FALSE
chr2:32846621-32847122	84.07	chr2:32846683-32846884	G-rich	FALSE
chr11:94989600-94990101	79.85	chr11:94989766-94989835	G-rich	FALSE
chr7:45791689-45792190	78.75	chr7:45791643-45791705	G-rich	FALSE
chr14:33647404-33647905	76.65	chr14:33647375-33647623	G-rich	FALSE
chr10:80656668-80657169	75.45	chr10:80656544-80656732	G-rich	FALSE
chr10:80656668-80657169	75.45	chr10:80656830-80656990	G-rich	FALSE
chr9:52035797-52036298	75.39	chr9:52035937-52036111	G-rich	FALSE
chr9:52035797-52036298	75.39	chr9:52035521-52035920	G-rich	FALSE
chr3:156433325-156433826	69.92	chr3:156433363-156433529	G-rich	FALSE
chr5:111865339-111865840	69.69	chr5:111865414-111865622	G-rich	FALSE
chr11:64395471-64395972	65.45	chr11:64395615-64395768	G-rich	FALSE
chr14:55053296-55053797	202.35	chr14:55053644-55053681	GA-rich	FALSE
chr16:96224413-96224914	129.46	chr16:96224476-96224553	GA-rich	FALSE
chr2:116065857-116066358	126.81	chr2:116065953-116066106	GA-rich	FALSE
chr10:41000810-41001311	97.96	chr10:41000761-41000828	GA-rich	FALSE
chr9:110443903-110444404	92.7	chr9:110443807-110444271	GA-rich	FALSE
chr9:110443903-110444404	92.7	chr9:110444340-110444508	GA-rich	FALSE
chr11:6070830-6071331	89.69	chr11:6070971-6071144	GA-rich	FALSE
chr11:6070830-6071331	89.69	chr11:6071257-6071760	GA-rich	FALSE
chr16:52084124-52084625	84.12	chr16:52084291-52084476	GA-rich	FALSE
chr1:64121012-64121513	80.98	chr1:64121171-64121235	GA-rich	FALSE
chr6:98522605-98523106	79.09	chr6:98522601-98522855	GA-rich	FALSE
chr7:45791689-45792190	78.75	chr7:45791876-45791921	GA-rich	FALSE
chr7:45791689-45792190	78.75	chr7:45792020-45792205	GA-rich	FALSE
chr1:77513770-77514271	77.4	chr1:77513980-77514052	GA-rich	FALSE
chr4:150729673-150730174	69.98	chr4:150729537-150729959	GA-rich	FALSE
chr14:75445044-75445545	69.74	chr14:75445142-75445325	GA-rich	FALSE
chr5:111865339-111865840	69.69	chr5:111865647-111865710	GA-rich	FALSE
chr5:116274616-116275117	64.97	chr5:116274857-116274943	GA-rich	FALSE
chr4_GL456216_random:34719-35220	288.61	chr4_GL456216_random:35209-35230	GC_rich	FALSE
chr19:10388885-10389386	100.8	chr19:10389259-10389401	GC_rich	FALSE
chr3:127837418-127837919	68.85	chr3:127837437-127837503	GC_rich	FALSE
chr4:59189468-59189969	65.53	chr4:59189501-59189522	GC_rich	FALSE
chr4:59189468-59189969	65.53	chr4:59189542-59189576	GC_rich	FALSE
chr4:155415863-155416364	145.02	chr4:155415896-155416076	HAL1	FALSE
chr15:77330982-77331483	92.53	chr15:77331418-77331674	HAL1	FALSE
chr8:22632664-22633165	88.36	chr8:22632420-22632685	HAL1	FALSE
chr9:49443544-49444045	78.8	chr9:49443525-49443693	HAL1ME	FALSE
chr1:135190102-135190603	67.07	chr1:135189807-135190235	IAPLTR2_Mm	FALSE
chr14:33647404-33647905	76.65	chr14:33647838-33648234	IAPLTR2a2_Mm	FALSE
chr4:140273000-140273501	112.38	chr4:140272927-140273056	ID_B1	FALSE
chr16:74598638-74599139	102.17	chr16:74599069-74599171	ID_B1	FALSE
chr12:3355864-3356365	87.16	chr12:3356204-3356294	ID_B1	FALSE
chr5:113211212-113211713	86.56	chr5:113211104-113211284	ID_B1	FALSE
chr10:10183163-10183664	84.47	chr10:10183149-10183283	ID_B1	FALSE
chr8:126637097-126637598	82.3	chr8:126637533-126637608	ID_B1	FALSE
chr3:88217324-88217825	79.34	chr3:88217427-88217526	ID_B1	FALSE
chr8:119704836-119705337	76.44	chr8:119704854-119704984	ID_B1	FALSE
chr13:45862952-45863453	76.05	chr13:45862904-45863067	ID_B1	FALSE
chr7:24603290-24603791	75.45	chr7:24603212-24603302	ID_B1	FALSE
chr9:61676698-61677199	73.56	chr9:61676621-61676711	ID_B1	FALSE
chrX:162925167-162925668	71.53	chrX:162925567-162925673	ID_B1	FALSE
chr15:84110498-84110999	70.91	chr15:84110982-84111090	ID_B1	FALSE
chr9:111547487-111547988	69.69	chr9:111547936-111548091	ID_B1	FALSE
chr2:93180554-93181055	84.47	chr2:93180921-93180999	ID2	FALSE
chr8:79964259-79964760	79.91	chr8:79964729-79964812	ID4	FALSE
chr15:100025827-100026328	77.64	chr15:100026298-100026372	ID4	FALSE
chr5:118907546-118908047	69.69	chr5:118907537-118907612	ID4	FALSE
chr10:42090365-42090866	68.57	chr10:42090303-42090380	ID4	FALSE
chr9:54780316-54780817	116.01	chr9:54780458-54780530	ID4_	FALSE
chr8:87978420-87978921	88.11	chr8:87978899-87978964	ID4_	FALSE
chr7:78361869-78362370	82.3	chr7:78362278-78362346	ID4_	FALSE
chr8:126637097-126637598	82.3	chr8:126637547-126637623	ID4_	FALSE
chr7:47000427-47000928	66.83	chr7:47000412-47000480	ID4_	FALSE
chr9:99382007-99382508	66.04	chr9:99381936-99382017	ID4_	FALSE
chr5:113041309-113041810	168.79	chr5:113041387-113041474	IMPB_01	FALSE
chr5:113041309-113041810	168.79	chr5:113041541-113041645	IMPB_01	FALSE
chr5:117501538-117502039	165.08	chr5:117501425-117501577	IMPB_01	FALSE
chr8:114029980-114030481	162.09	chr8:114030109-114030207	IMPB_01	FALSE
chr18:69611328-69611829	156.2	chr18:69611510-69611593	IMPB_01	FALSE
chr5:104159269-104159770	144.67	chr5:104159305-104159386	IMPB_01	FALSE
chr5:104159269-104159770	144.67	chr5:104159510-104159595	IMPB_01	FALSE
chr5:104159269-104159770	144.67	chr5:104159631-104159715	IMPB_01	FALSE
chr16:23200401-23200902	140.97	chr16:23200432-23200513	IMPB_01	FALSE
chr16:23200401-23200902	140.97	chr16:23200624-23200712	IMPB_01	FALSE
chr6:28998244-28998745	136.83	chr6:28998502-28998590	IMPB_01	FALSE
chr6:28998244-28998745	136.83	chr6:28998607-28998684	IMPB_01	FALSE
chr13:113734449-113734950	133.85	chr13:113734638-113734774	IMPB_01	FALSE
chr11:52713838-52714339	127.69	chr11:52714153-52714226	IMPB_01	FALSE
chr12:73539837-73540338	126.56	chr12:73540313-73540397	IMPB_01	FALSE
chr15:100756108-100756609	123.75	chr15:100756353-100756463	IMPB_01	FALSE
chr10:125586013-125586514	121.55	chr10:125586143-125586278	IMPB_01	FALSE
chr15:5644079-5644580	121.34	chr15:5644400-5644479	IMPB_01	FALSE
chr1:190082598-190083099	120.21	chr1:190082839-190082928	IMPB_01	FALSE
chr15:13193939-13194440	117.97	chr15:13194351-13194442	IMPB_01	FALSE
chr7:6690647-6691148	113.14	chr7:6690656-6690914	IMPB_01	FALSE
chr8:48760531-48761032	109.74	chr8:48760684-48760761	IMPB_01	FALSE
chr14:65418693-65419194	109.34	chr14:65418959-65419046	IMPB_01	FALSE
chr8:110034578-110035079	108.54	chr8:110034718-110034893	IMPB_01	FALSE
chr3:101695229-101695730	108.42	chr3:101695507-101695602	IMPB_01	FALSE
chr17:80356024-80356525	105.65	chr17:80356306-80356395	IMPB_01	FALSE
chr17:80356024-80356525	105.65	chr17:80356488-80356576	IMPB_01	FALSE
chr5:129472773-129473274	104.96	chr5:129473209-129473294	IMPB_01	FALSE
chr14:67211307-67211808	104.01	chr14:67211273-67211355	IMPB_01	FALSE
chr8:10648937-10649438	104.01	chr8:10649130-10649299	IMPB_01	FALSE
chr8:10648937-10649438	104.01	chr8:10649328-10649400	IMPB_01	FALSE
chr16:34998745-34999246	103.61	chr16:34998793-34998879	IMPB_01	FALSE
chr8:65030504-65031005	103.5	chr8:65030780-65030874	IMPB_01	FALSE
chr1:71298330-71298831	102.29	chr1:71298608-71298666	IMPB_01	FALSE
chr8:64022851-64023352	102.24	chr8:64023031-64023165	IMPB_01	FALSE
chr3:34599980-34600481	101.7	chr3:34600170-34600255	IMPB_01	FALSE
chr2:179890115-179890616	100.8	chr2:179890384-179890464	IMPB_01	FALSE
chr17:67332780-67333281	100.01	chr17:67333027-67333123	IMPB_01	FALSE
chr11:66237104-66237605	99.63	chr11:66237264-66237344	IMPB_01	FALSE
chr11:66237104-66237605	99.63	chr11:66237379-66237456	IMPB_01	FALSE
chr17:12034441-12034942	98.55	chr17:12034682-12034768	IMPB_01	FALSE
chr15:39815324-39815825	98.53	chr15:39815491-39815652	IMPB_01	FALSE
chr14:120636286-120636787	98.32	chr14:120636493-120636639	IMPB_01	FALSE
chr11:93468296-93468797	97.96	chr11:93468566-93468646	IMPB_01	FALSE
chr5:119404744-119405245	97.96	chr5:119404889-119404971	IMPB_01	FALSE
chr6:148133396-148133897	97.96	chr6:148133480-148133560	IMPB_01	FALSE
chr6:148133396-148133897	97.96	chr6:148133656-148133794	IMPB_01	FALSE
chr7:29860288-29860789	97.96	chr7:29860490-29860562	IMPB_01	FALSE
chr14:79915557-79916058	97.81	chr14:79915508-79915593	IMPB_01	FALSE
chr14:79915557-79916058	97.81	chr14:79915872-79915998	IMPB_01	FALSE
chr2:66409745-66410246	96.21	chr2:66410005-66410072	IMPB_01	FALSE
chr6:50892874-50893375	96	chr6:50893063-50893151	IMPB_01	FALSE
chr18:83772458-83772959	95.94	chr18:83772443-83772648	IMPB_01	FALSE
chr18:83772458-83772959	95.94	chr18:83772720-83772910	IMPB_01	FALSE
chr8:11976569-11977070	95.94	chr8:11976819-11976899	IMPB_01	FALSE
chr8:114642881-114643382	95.79	chr8:114643212-114643298	IMPB_01	FALSE
chr18:65196462-65196963	95.29	chr18:65196779-65196853	IMPB_01	FALSE
chr8:84022597-84023098	95.29	chr8:84022710-84022792	IMPB_01	FALSE
chr11:19184889-19185390	94.6	chr11:19184986-19185069	IMPB_01	FALSE
chr8:120953261-120953762	93.75	chr8:120953580-120953663	IMPB_01	FALSE
chr3:122039207-122039708	93.65	chr3:122039288-122039365	IMPB_01	FALSE
chr5:120556944-120557445	93.65	chr5:120557153-120557315	IMPB_01	FALSE
chr5:120556944-120557445	93.65	chr5:120557333-120557414	IMPB_01	FALSE
chr1:132072303-132072804	93.06	chr1:132072549-132072631	IMPB_01	FALSE
chr10:69432401-69432902	93.04	chr10:69432573-69432661	IMPB_01	FALSE
chr1:189280375-189280876	92.7	chr1:189280589-189280669	IMPB_01	FALSE
chr14:106021950-106022451	92.53	chr14:106022170-106022257	IMPB_01	FALSE
chr18:76088274-76088775	92.53	chr18:76088392-76088494	IMPB_01	FALSE
chr5:116105369-116105870	92.53	chr5:116105517-116105718	IMPB_01	FALSE
chr1:130563644-130564145	92.38	chr1:130563644-130563727	IMPB_01	FALSE
chr3:51964529-51965030	92.33	chr3:51964732-51964811	IMPB_01	FALSE
chr10:69417508-69418009	92.18	chr10:69417717-69417889	IMPB_01	FALSE
chr19:58318147-58318648	91.99	chr19:58318230-58318308	IMPB_01	FALSE
chr19:58318147-58318648	91.99	chr19:58318521-58318600	IMPB_01	FALSE
chr6:118057650-118058151	91.29	chr6:118057897-118058033	IMPB_01	FALSE
chr13:95016289-95016790	91.05	chr13:95016216-95016295	IMPB_01	FALSE
chr5:76719580-76720081	89.66	chr5:76719736-76719816	IMPB_01	FALSE
chr11:117632469-117632970	89.12	chr11:117632734-117632816	IMPB_01	FALSE
chr17:29970330-29970831	88.72	chr17:29970523-29970606	IMPB_01	FALSE
chr17:62779779-62780280	88.72	chr17:62779900-62779991	IMPB_01	FALSE
chr17:62779779-62780280	88.72	chr17:62780050-62780183	IMPB_01	FALSE
chr18:40182120-40182621	88.72	chr18:40182231-40182304	IMPB_01	FALSE
chr18:40182120-40182621	88.72	chr18:40182329-40182407	IMPB_01	FALSE
chr10:127242902-127243403	87.64	chr10:127243032-127243113	IMPB_01	FALSE
chr2:6365449-6365950	87.64	chr2:6365698-6365783	IMPB_01	FALSE
chr5:110906900-110907401	87.64	chr5:110907165-110907248	IMPB_01	FALSE
chr9:110921831-110922332	87.52	chr9:110921788-110921962	IMPB_01	FALSE
chr9:110921831-110922332	87.52	chr9:110922135-110922322	IMPB_01	FALSE
chrX:56368271-56368772	87.48	chrX:56368211-56368291	IMPB_01	FALSE
chrX:56368271-56368772	87.48	chrX:56368339-56368418	IMPB_01	FALSE
chrX:56368271-56368772	87.48	chrX:56368448-56368532	IMPB_01	FALSE
chrX:56368271-56368772	87.48	chrX:56368569-56368652	IMPB_01	FALSE
chr18:44798557-44799058	87.36	chr18:44798631-44798875	IMPB_01	FALSE
chr6:137942453-137942954	87.36	chr6:137942350-137942519	IMPB_01	FALSE
chr6:137942453-137942954	87.36	chr6:137942590-137942673	IMPB_01	FALSE
chr9:113159020-113159521	87.36	chr9:113159032-113159116	IMPB_01	FALSE
chr9:113159020-113159521	87.36	chr9:113159236-113159317	IMPB_01	FALSE
chr5:114099541-114100042	87.29	chr5:114099475-114099554	IMPB_01	FALSE
chr13:50473295-50473796	87.16	chr13:50473479-50473560	IMPB_01	FALSE
chr7:24748682-24749183	86.77	chr7:24748601-24748853	IMPB_01	FALSE
chr7:24748682-24749183	86.77	chr7:24749006-24749085	IMPB_01	FALSE
chr19:57601400-57601901	86.69	chr19:57601377-57601458	IMPB_01	FALSE
chr16:95873399-95873900	86.58	chr16:95873571-95873653	IMPB_01	FALSE
chr5:113211212-113211713	86.56	chr5:113211552-113211784	IMPB_01	FALSE
chr6:31573583-31574084	85.69	chr6:31573900-31573970	IMPB_01	FALSE
chr16:9743184-9743685	85.48	chr16:9743300-9743383	IMPB_01	FALSE
chr13:57077098-57077599	85.45	chr13:57077220-57077292	IMPB_01	FALSE
chr13:57077098-57077599	85.45	chr13:57077416-57077564	IMPB_01	FALSE
chr9:49499727-49500228	85.45	chr9:49500151-49500229	IMPB_01	FALSE
chr15:99871240-99871741	84.4	chr15:99871462-99871535	IMPB_01	FALSE
chr8:124507064-124507565	84.4	chr8:124507226-124507308	IMPB_01	FALSE
chr1:188077210-188077711	84.38	chr1:188077437-188077597	IMPB_01	FALSE
chr12:17454063-17454564	84.08	chr12:17454548-17454708	IMPB_01	FALSE
chr13:45564134-45564635	84.07	chr13:45564323-45564415	IMPB_01	FALSE
chr13:45564134-45564635	84.07	chr13:45564432-45564518	IMPB_01	FALSE
chr15:67100468-67100969	84.07	chr15:67100673-67100757	IMPB_01	FALSE
chr2:161231047-161231548	84.07	chr2:161231327-161231392	IMPB_01	FALSE
chr18:33881505-33882006	83.32	chr18:33881623-33881712	IMPB_01	FALSE
chr9:23547808-23548309	83.18	chr9:23547862-23547943	IMPB_01	FALSE
chr9:23547808-23548309	83.18	chr9:23548135-23548215	IMPB_01	FALSE
chr5:112119683-112120184	82.58	chr5:112119768-112119922	IMPB_01	FALSE
chr9:114988323-114988824	82.58	chr9:114988272-114988358	IMPB_01	FALSE
chr9:114988323-114988824	82.58	chr9:114988558-114988638	IMPB_01	FALSE
chr8:36353475-36353976	82.3	chr8:36353617-36353752	IMPB_01	FALSE
chr8:36353475-36353976	82.3	chr8:36353962-36354045	IMPB_01	FALSE
chr1:88894197-88894698	82.14	chr1:88894364-88894445	IMPB_01	FALSE
chr1:39145925-39146426	82.06	chr1:39145892-39145966	IMPB_01	FALSE
chr1:39145925-39146426	82.06	chr1:39146074-39146162	IMPB_01	FALSE
chr12:99141258-99141759	82.04	chr12:99141398-99141480	IMPB_01	FALSE
chr12:99141258-99141759	82.04	chr12:99141565-99141638	IMPB_01	FALSE
chr18:75841283-75841784	82.01	chr18:75841519-75841600	IMPB_01	FALSE
chr8:54956144-54956645	81.87	chr8:54956364-54956444	IMPB_01	FALSE
chr6:144568150-144568651	81.44	chr6:144568253-144568328	IMPB_01	FALSE
chr2:171637228-171637729	81.32	chr2:171637272-171637364	IMPB_01	FALSE
chr7:49384901-49385402	81.3	chr7:49384958-49385039	IMPB_01	FALSE
chr7:49384901-49385402	81.3	chr7:49385068-49385181	IMPB_01	FALSE
chr1:164549488-164549989	81.14	chr1:164549859-164549943	IMPB_01	FALSE
chr19:56981102-56981603	81.01	chr19:56981309-56981388	IMPB_01	FALSE
chr14:61044928-61045429	80.98	chr14:61044936-61045021	IMPB_01	FALSE
chr14:61044928-61045429	80.98	chr14:61045083-61045163	IMPB_01	FALSE
chr5:118810641-118811142	80.98	chr5:118811116-118811205	IMPB_01	FALSE
chr7:142331967-142332468	80.98	chr7:142332087-142332164	IMPB_01	FALSE
chr6:133973951-133974452	80.84	chr6:133974092-133974169	IMPB_01	FALSE
chr10:59582590-59583091	80.83	chr10:59582648-59582729	IMPB_01	FALSE
chr10:59582590-59583091	80.83	chr10:59582863-59582943	IMPB_01	FALSE
chr2:104239903-104240404	80.83	chr2:104240072-104240150	IMPB_01	FALSE
chr2:104239903-104240404	80.83	chr2:104240165-104240245	IMPB_01	FALSE
chr2:104239903-104240404	80.83	chr2:104240276-104240361	IMPB_01	FALSE
chr1:193637735-193638236	80.66	chr1:193637903-193637988	IMPB_01	FALSE
chr1:190601158-190601659	80.59	chr1:190601353-190601436	IMPB_01	FALSE
chr16:44537180-44537681	80.54	chr16:44537271-44537380	IMPB_01	FALSE
chr16:44537180-44537681	80.54	chr16:44537564-44537643	IMPB_01	FALSE
chr16:9037590-9038091	80.32	chr16:9037788-9037913	IMPB_01	FALSE
chr16:9037590-9038091	80.32	chr16:9038005-9038096	IMPB_01	FALSE
chr4:27959883-27960384	80.26	chr4:27960171-27960251	IMPB_01	FALSE
chr12:74938984-74939485	79.91	chr12:74939099-74939182	IMPB_01	FALSE
chr16:78947330-78947831	79.91	chr16:78947555-78947640	IMPB_01	FALSE
chr8:79964259-79964760	79.91	chr8:79964371-79964449	IMPB_01	FALSE
chr5:65928579-65929080	79.78	chr5:65928684-65928741	IMPB_01	FALSE
chr4:139903902-139904403	79.71	chr4:139904357-139904443	IMPB_01	FALSE
chr10:74596897-74597398	79.6	chr10:74596933-74597012	IMPB_01	FALSE
chr10:74596897-74597398	79.6	chr10:74597040-74597118	IMPB_01	FALSE
chr16:32211888-32212389	79.05	chr16:32211926-32212010	IMPB_01	FALSE
chr16:32211888-32212389	79.05	chr16:32212050-32212257	IMPB_01	FALSE
chr9:49443544-49444045	78.8	chr9:49443925-49444003	IMPB_01	FALSE
chr15:32481471-32481972	78.61	chr15:32481401-32481529	IMPB_01	FALSE
chr12:100762046-100762547	78.32	chr12:100762086-100762165	IMPB_01	FALSE
chr12:100762046-100762547	78.32	chr12:100762464-100762547	IMPB_01	FALSE
chr1:164781604-164782105	78.05	chr1:164781892-164781983	IMPB_01	FALSE
chr8:10326039-10326540	77.59	chr8:10326259-10326420	IMPB_01	FALSE
chr10:45306986-45307487	77.4	chr10:45307148-45307261	IMPB_01	FALSE
chr10:45306986-45307487	77.4	chr10:45307362-45307439	IMPB_01	FALSE
chr10:45306986-45307487	77.4	chr10:45307481-45307560	IMPB_01	FALSE
chr14:120851272-120851773	77.4	chr14:120851305-120851504	IMPB_01	FALSE
chr5:96383127-96383628	77.4	chr5:96383490-96383575	IMPB_01	FALSE
chr5:127286278-127286779	77.4	chr5:127286212-127286289	IMPB_01	FALSE
chr6:88629999-88630500	77.01	chr6:88630148-88630227	IMPB_01	FALSE
chr6:88629999-88630500	77.01	chr6:88630242-88630325	IMPB_01	FALSE
chr2:148348912-148349413	76.79	chr2:148348996-148349079	IMPB_01	FALSE
chr1:41766685-41767186	76.65	chr1:41766835-41766918	IMPB_01	FALSE
chr10:121703811-121704312	76.65	chr10:121704024-121704123	IMPB_01	FALSE
chr17:68439771-68440272	76.65	chr17:68439928-68440013	IMPB_01	FALSE
chr5:45282071-45282572	76.65	chr5:45282260-45282319	IMPB_01	FALSE
chr6:145020966-145021467	76.65	chr6:145021072-145021316	IMPB_01	FALSE
chr9:113563457-113563958	76.65	chr9:113563607-113563688	IMPB_01	FALSE
chr5:103014107-103014608	76.57	chr5:103014254-103014345	IMPB_01	FALSE
chr5:103014107-103014608	76.57	chr5:103014368-103014451	IMPB_01	FALSE
chr5:113412281-113412782	76.57	chr5:113412573-113412656	IMPB_01	FALSE
chr8:119704836-119705337	76.44	chr8:119705019-119705099	IMPB_01	FALSE
chr13:114229946-114230447	76.27	chr13:114230345-114230424	IMPB_01	FALSE
chr10:118755946-118756447	76.09	chr10:118756227-118756312	IMPB_01	FALSE
chr13:46389624-46390125	76.09	chr13:46389706-46389854	IMPB_01	FALSE
chr13:46389624-46390125	76.09	chr13:46389943-46390026	IMPB_01	FALSE
chr19:55128659-55129160	76.09	chr19:55128690-55128771	IMPB_01	FALSE
chr1:42553127-42553628	76.05	chr1:42553385-42553466	IMPB_01	FALSE
chr11:113744275-113744776	76.05	chr11:113744377-113744452	IMPB_01	FALSE
chr3:108159728-108160229	76.05	chr3:108159870-108159953	IMPB_01	FALSE
chr15:50838281-50838782	75.58	chr15:50838418-50838577	IMPB_01	FALSE
chr8:63880966-63881467	75.58	chr8:63880909-63880990	IMPB_01	FALSE
chr1:120382408-120382909	75.45	chr1:120382504-120382586	IMPB_01	FALSE
chr1:120382408-120382909	75.45	chr1:120382615-120382694	IMPB_01	FALSE
chr1:120382408-120382909	75.45	chr1:120382715-120382810	IMPB_01	FALSE
chr1:138897198-138897699	75.45	chr1:138897556-138897659	IMPB_01	FALSE
chr10:83524461-83524962	75.45	chr10:83524312-83524477	IMPB_01	FALSE
chr10:83524461-83524962	75.45	chr10:83524550-83524684	IMPB_01	FALSE
chr15:96043789-96044290	75.45	chr15:96043928-96044093	IMPB_01	FALSE
chr2:76928490-76928991	75.45	chr2:76928702-76928782	IMPB_01	FALSE
chr2:76928490-76928991	75.45	chr2:76928809-76928903	IMPB_01	FALSE
chr4:152906847-152907348	75.45	chr4:152906993-152907075	IMPB_01	FALSE
chr7:83082127-83082628	75.45	chr7:83082319-83082409	IMPB_01	FALSE
chr7:83082127-83082628	75.45	chr7:83082610-83082692	IMPB_01	FALSE
chr8:8167058-8167559	75.41	chr8:8167387-8167467	IMPB_01	FALSE
chr2:121769412-121769913	75.34	chr2:121769530-121769610	IMPB_01	FALSE
chrX:159629708-159630209	75.34	chrX:159630048-159630137	IMPB_01	FALSE
chr12:7418084-7418585	75.07	chr12:7418583-7418663	IMPB_01	FALSE
chr2:170716828-170717329	75.01	chr2:170716922-170717001	IMPB_01	FALSE
chr2:170716828-170717329	75.01	chr2:170717161-170717237	IMPB_01	FALSE
chr8:119806099-119806600	74.65	chr8:119806084-119806173	IMPB_01	FALSE
chr3:10299823-10300324	73.75	chr3:10299867-10299945	IMPB_01	FALSE
chr9:46964599-46965100	73.63	chr9:46965006-46965090	IMPB_01	FALSE
chr17:28108201-28108702	73.39	chr17:28108230-28108312	IMPB_01	FALSE
chr13:77530984-77531485	73.15	chr13:77531155-77531232	IMPB_01	FALSE
chr12:104929248-104929749	72.95	chr12:104929440-104929611	IMPB_01	FALSE
chr10:22570210-22570711	72.87	chr10:22570340-22570423	IMPB_01	FALSE
chr10:22570210-22570711	72.87	chr10:22570470-22570589	IMPB_01	FALSE
chr16:30459474-30459975	72.87	chr16:30459680-30459842	IMPB_01	FALSE
chr19:32605427-32605928	72.87	chr19:32605827-32605916	IMPB_01	FALSE
chr9:115196065-115196566	72.87	chr9:115196048-115196129	IMPB_01	FALSE
chr7:129746143-129746644	72.75	chr7:129746117-129746190	IMPB_01	FALSE
chr4:78798239-78798740	71.88	chr4:78798301-78798385	IMPB_01	FALSE
chr4:78798239-78798740	71.88	chr4:78798632-78798711	IMPB_01	FALSE
chr5:99164942-99165443	71.88	chr5:99164897-99164980	IMPB_01	FALSE
chr5:99164942-99165443	71.88	chr5:99165043-99165185	IMPB_01	FALSE
chr19:49309784-49310285	71.83	chr19:49309859-49309944	IMPB_01	FALSE
chr19:49309784-49310285	71.83	chr19:49309955-49310037	IMPB_01	FALSE
chr19:49309784-49310285	71.83	chr19:49310067-49310154	IMPB_01	FALSE
chr14:60434335-60434836	71.6	chr14:60434499-60434587	IMPB_01	FALSE
chr14:60434335-60434836	71.6	chr14:60434676-60434757	IMPB_01	FALSE
chrX:162925167-162925668	71.53	chrX:162925331-162925412	IMPB_01	FALSE
chr4:140426445-140426946	71.5	chr4:140426409-140426558	IMPB_01	FALSE
chr4:140426445-140426946	71.5	chr4:140426824-140426900	IMPB_01	FALSE
chr17:34936006-34936507	71.17	chr17:34936179-34936267	IMPB_01	FALSE
chr5:105591740-105592241	71.06	chr5:105591948-105592038	IMPB_01	FALSE
chr10:59626112-59626613	70.98	chr10:59626332-59626420	IMPB_01	FALSE
chr10:59626112-59626613	70.98	chr10:59626441-59626518	IMPB_01	FALSE
chr11:115085639-115086140	70.98	chr11:115085698-115085781	IMPB_01	FALSE
chr11:115085639-115086140	70.98	chr11:115085870-115085949	IMPB_01	FALSE
chr17:44028272-44028773	70.98	chr17:44028622-44028798	IMPB_01	FALSE
chr3:52892710-52893211	70.98	chr3:52892952-52893035	IMPB_01	FALSE
chr9:58238154-58238655	70.94	chr9:58238355-58238431	IMPB_01	FALSE
chr11:23844989-23845490	70.91	chr11:23844935-23845184	IMPB_01	FALSE
chr15:84110498-84110999	70.91	chr15:84110683-84110767	IMPB_01	FALSE
chr7:79135955-79136456	70.91	chr7:79136141-79136218	IMPB_01	FALSE
chr7:79135955-79136456	70.91	chr7:79136250-79136331	IMPB_01	FALSE
chr7:79135955-79136456	70.91	chr7:79136369-79136449	IMPB_01	FALSE
chr5:151401393-151401894	70.89	chr5:151401525-151401612	IMPB_01	FALSE
chr17:4930393-4930894	70.85	chr17:4930574-4930665	IMPB_01	FALSE
chr5:102718304-102718805	70.68	chr5:102718598-102718673	IMPB_01	FALSE
chr8:125477872-125478373	70.63	chr8:125477965-125478046	IMPB_01	FALSE
chr8:125477872-125478373	70.63	chr8:125478073-125478154	IMPB_01	FALSE
chr17:34870895-34871396	70.56	chr17:34870825-34870908	IMPB_01	FALSE
chr17:34870895-34871396	70.56	chr17:34871149-34871272	IMPB_01	FALSE
chr3:122077309-122077810	70.47	chr3:122077434-122077516	IMPB_01	FALSE
chr4:22346992-22347493	70.46	chr4:22346724-22347038	IMPB_01	FALSE
chr4:117346854-117347355	70.46	chr4:117346766-117346889	IMPB_01	FALSE
chr4:117346854-117347355	70.46	chr4:117347046-117347128	IMPB_01	FALSE
chr12:107213497-107213998	70.3	chr12:107213657-107213728	IMPB_01	FALSE
chr16:81653547-81654048	70.3	chr16:81653672-81653739	IMPB_01	FALSE
chr2:30696567-30697068	70.3	chr2:30696975-30697045	IMPB_01	FALSE
chr4:58574709-58575210	70.3	chr4:58574861-58575027	IMPB_01	FALSE
chr5:119558691-119559192	70.18	chr5:119558614-119558692	IMPB_01	FALSE
chr5:119558691-119559192	70.18	chr5:119558818-119558903	IMPB_01	FALSE
chr5:119558691-119559192	70.18	chr5:119558956-119559092	IMPB_01	FALSE
chr18:68553435-68553936	69.98	chr18:68553597-68553682	IMPB_01	FALSE
chr18:68553435-68553936	69.98	chr18:68553831-68553901	IMPB_01	FALSE
chr5:143320669-143321170	69.98	chr5:143320919-143321104	IMPB_01	FALSE
chr5:143320669-143321170	69.98	chr5:143321117-143321299	IMPB_01	FALSE
chr1:37178301-37178802	69.94	chr1:37178779-37178856	IMPB_01	FALSE
chr1:55147012-55147513	69.84	chr1:55147261-55147338	IMPB_01	FALSE
chr10:126277782-126278283	69.84	chr10:126277930-126278010	IMPB_01	FALSE
chr10:126277782-126278283	69.84	chr10:126278047-126278123	IMPB_01	FALSE
chr2:19067149-19067650	69.84	chr2:19067419-19067497	IMPB_01	FALSE
chr17:8883546-8884047	69.69	chr17:8883763-8883845	IMPB_01	FALSE
chr17:8883546-8884047	69.69	chr17:8883892-8883972	IMPB_01	FALSE
chr19:57549075-57549576	69.69	chr19:57549188-57549270	IMPB_01	FALSE
chr3:103444306-103444807	69.69	chr3:103444443-103444526	IMPB_01	FALSE
chr3:103444306-103444807	69.69	chr3:103444637-103444789	IMPB_01	FALSE
chr3:153322366-153322867	69.69	chr3:153322636-153322718	IMPB_01	FALSE
chr5:8217580-8218081	69.69	chr5:8217638-8217720	IMPB_01	FALSE
chr7:119367617-119368118	69.69	chr7:119367757-119367838	IMPB_01	FALSE
chr8:48522432-48522933	69.69	chr8:48522748-48522827	IMPB_01	FALSE
chr9:111547487-111547988	69.69	chr9:111547641-111547808	IMPB_01	FALSE
chr8:70109453-70109954	69.67	chr8:70109374-70109454	IMPB_01	FALSE
chr10:127039473-127039974	69.3	chr10:127039614-127039691	IMPB_01	FALSE
chr10:127039473-127039974	69.3	chr10:127039714-127039801	IMPB_01	FALSE
chr17:49386546-49387047	69.3	chr17:49386707-49386781	IMPB_01	FALSE
chr17:49386546-49387047	69.3	chr17:49386861-49386942	IMPB_01	FALSE
chr17:49386546-49387047	69.3	chr17:49386982-49387062	IMPB_01	FALSE
chr17:27727647-27728148	69.06	chr17:27727797-27727878	IMPB_01	FALSE
chr17:27727647-27728148	69.06	chr17:27727889-27727969	IMPB_01	FALSE
chr18:66157779-66158280	69.06	chr18:66157971-66158059	IMPB_01	FALSE
chr3:32941435-32941936	69.06	chr3:32941682-32941767	IMPB_01	FALSE
chr3:32941435-32941936	69.06	chr3:32941783-32941849	IMPB_01	FALSE
chr8:110145783-110146284	69	chr8:110145812-110145908	IMPB_01	FALSE
chr8:110145783-110146284	69	chr8:110145963-110146041	IMPB_01	FALSE
chr4:140310283-140310784	68.7	chr4:140310458-140310542	IMPB_01	FALSE
chr4:140310283-140310784	68.7	chr4:140310628-140310700	IMPB_01	FALSE
chr12:118800559-118801060	68.59	chr12:118800709-118800791	IMPB_01	FALSE
chr16:91548950-91549451	68.44	chr16:91549188-91549348	IMPB_01	FALSE
chr9:86744204-86744705	68.41	chr9:86744470-86744544	IMPB_01	FALSE
chr18:80391341-80391842	68.4	chr18:80391535-80391616	IMPB_01	FALSE
chr9:121686556-121687057	68.22	chr9:121686701-121686765	IMPB_01	FALSE
[truncated: 642 more rows]
