# Supplementary material for: PHF6-mediated transcriptional control of NSC via Ephrin receptors is impaired in the intellectual disability syndrome BFLS
Source: EMBO Rep. 2024 Mar 1;25(3):20. doi: 10.1038/s44319-024-00082-0 (PMC10933485; doi:10.1038/s44319-024-00082-0)
Supplement: Supplementary file 4 — Dataset EV3 [file 44319_2024_82_MOESM4_ESM.xlsx]

## Sheet: Dataset EV3
Dataset EV3: Gene ontology enrichment analysis for (CA)n repeats, using GREAT. Only GO Biological Processes that pass FDR threshold of 0.01 in both the binomial and hypergeometric tests are included.
# Ontology	ID	Desc	BinomRank	BinomP	BinomBonfP	BinomFdrQ	RegionFoldEnrich	ExpRegions	ObsRegions	GenomeFrac	SetCov	HyperRank	HyperP	HyperBonfP	HyperFdrQ	GeneFoldEnrich	ExpGenes	ObsGenes	TotalGenes	GeneSetCov	TermCov
GO Biological Process	GO:0007411	axon guidance	463	4.23076e-17	4.25445e-13	9.18888e-16	1.11374	5369.28	5980	0.0334093	0.0372094	52	6.44252e-08	0.00064786	1.24589e-05	1.12556	138.598	156	157	0.00834492	0.993631
GO Biological Process	GO:0060485	mesenchyme development	350	3.28147e-21	3.29984e-17	9.42812e-20	1.15363	3820.97	4408	0.0237753	0.0274279	67	7.84603e-07	0.00788997	0.000117761	1.12444	120.06	135	136	0.00722157	0.992647
GO Biological Process	GO:0030900	forebrain development	316	2.41329e-22	2.42681e-18	7.67977e-21	1.11236	7296.19	8116	0.0453991	0.0505003	40	1.16207e-08	0.000116858	2.92144e-06	1.10226	262.189	289	297	0.0154595	0.973064
GO Biological Process	GO:0000904	cell morphogenesis involved in differentiation	239	6.38339e-27	6.41914e-23	2.68583e-25	1.10247	10476.5	11550	0.065188	0.0718677	14	2.3442e-11	2.35732e-07	1.6838e-08	1.10208	358.413	395	406	0.0211298	0.972906
GO Biological Process	GO:0048864	stem cell development	171	3.36426e-32	3.3831e-28	1.97842e-30	1.17906	4429.8	5223	0.0275636	0.0324991	103	1.57119e-05	0.157999	0.00153397	1.09755	170.379	187	193	0.0100032	0.968912
GO Biological Process	GO:0048839	inner ear development	459	2.782e-17	2.79758e-13	6.09495e-16	1.12478	4554.67	5123	0.0283406	0.0318769	131	7.7877e-05	0.783131	0.0059781	1.09415	155.371	170	176	0.00909383	0.965909
GO Biological Process	GO:0043583	ear development	241	1.41676e-26	1.42469e-22	5.91158e-25	1.14557	5368.49	6150	0.0334044	0.0382672	113	2.37075e-05	0.238402	0.00210976	1.09371	179.207	196	203	0.0104846	0.965517
GO Biological Process	GO:0003007	heart morphogenesis	364	1.26106e-20	1.26812e-16	3.48385e-19	1.1345	4776.57	5419	0.0297213	0.0337187	122	4.93061e-05	0.495822	0.00406411	1.09211	172.144	188	195	0.0100567	0.964103
GO Biological Process	GO:0032990	cell part morphogenesis	464	4.35235e-17	4.37672e-13	9.43259e-16	1.07915	10583.3	11421	0.0658528	0.071065	28	1.31727e-09	1.32464e-05	4.73087e-07	1.08892	410.498	447	465	0.0239114	0.96129
GO Biological Process	GO:0048858	cell projection morphogenesis	407	4.57831e-19	4.60395e-15	1.13119e-17	1.08514	10367.3	11250	0.0645088	0.070001	36	3.89391e-09	3.91572e-05	1.0877e-06	1.0889	387.546	422	439	0.0225741	0.961276
GO Biological Process	GO:0032989	cellular component morphogenesis	245	2.12199e-26	2.13387e-22	8.70968e-25	1.08492	14451.7	15679	0.089923	0.0975596	8	3.46081e-13	3.48019e-09	4.35024e-10	1.08713	613.54	667	695	0.0356799	0.959712
GO Biological Process	GO:0000902	cell morphogenesis	218	1.68994e-28	1.6994e-24	7.79543e-27	1.0918	13540.9	14784	0.0842556	0.0919906	13	7.63181e-12	7.67455e-08	5.9035e-09	1.08702	546.448	594	619	0.0317749	0.959612
GO Biological Process	GO:0042692	muscle cell differentiation	375	2.74279e-20	2.75815e-16	7.35508e-19	1.13603	4593.19	5218	0.0285803	0.032468	148	0.00013954	1	0.00948116	1.08422	185.386	201	210	0.0107521	0.957143
GO Biological Process	GO:0072001	renal system development	188	9.20873e-31	9.2603e-27	4.92569e-29	1.14011	6708.12	7648	0.04174	0.0475882	119	4.34308e-05	0.43674	0.00367008	1.08293	220.698	239	250	0.0127849	0.956
GO Biological Process	GO:0042330	taxis	213	5.06694e-29	5.09531e-25	2.39216e-27	1.1289	7387.7	8340	0.0459686	0.0518941	79	3.32206e-06	0.0334066	0.000422869	1.08174	293.97	318	333	0.0170108	0.954955
GO Biological Process	GO:0006935	chemotaxis	214	5.16985e-29	5.1988e-25	2.42934e-27	1.12889	7386.91	8339	0.0459636	0.0518878	80	3.6039e-06	0.0362408	0.00045301	1.08159	293.087	317	332	0.0169573	0.954819
GO Biological Process	GO:0035295	tube development	66	3.51346e-54	3.53314e-50	5.35324e-52	1.14653	10836.2	12424	0.067426	0.077306	49	4.94742e-08	0.000497513	1.01533e-05	1.08128	407.85	441	462	0.0235905	0.954546
GO Biological Process	GO:0007167	enzyme linked receptor protein signaling pathway	295	4.17887e-23	4.20227e-19	1.4245e-21	1.10586	8444.15	9338	0.0525421	0.0581039	61	4.96085e-07	0.00498863	8.17808e-05	1.08115	348.703	377	395	0.0201669	0.95443
GO Biological Process	GO:0035239	tube morphogenesis	109	2.59178e-42	2.60629e-38	2.39109e-40	1.15539	7629.49	8815	0.0474731	0.0548497	100	1.30106e-05	0.130835	0.00130835	1.079	278.962	301	316	0.0161014	0.952532
GO Biological Process	GO:0007507	heart development	114	4.35222e-41	4.37659e-37	3.83912e-39	1.13887	9123.08	10390	0.0567667	0.0646498	70	9.63944e-07	0.00969342	0.000138478	1.07778	363.71	392	412	0.0209693	0.951456
GO Biological Process	GO:0001525	angiogenesis	262	1.00397e-24	1.00959e-20	3.8534e-23	1.1407	5309.89	6057	0.0330398	0.0376885	135	9.20879e-05	0.926036	0.00685952	1.07741	234.823	253	266	0.0135338	0.951128
GO Biological Process	GO:0001568	blood vessel development	254	2.26622e-25	2.27891e-21	8.97208e-24	1.10669	9158.87	10136	0.0569893	0.0630693	69	8.57223e-07	0.00862024	0.000124931	1.07693	376.069	405	426	0.0216647	0.950704
GO Biological Process	GO:0060562	epithelial tube morphogenesis	108	1.93474e-42	1.94557e-38	1.80145e-40	1.16055	7200.9	8357	0.0448062	0.0519999	117	3.87719e-05	0.38989	0.00333239	1.07651	266.603	287	302	0.0153525	0.950331
GO Biological Process	GO:0048732	gland development	144	8.02903e-35	8.074e-31	5.60694e-33	1.15831	6054.53	7013	0.0376732	0.0436371	147	0.000135562	1	0.00927358	1.07635	230.409	248	261	0.0132663	0.950192
GO Biological Process	GO:0001944	vasculature development	250	1.06739e-25	1.07337e-21	4.29347e-24	1.10429	9677.75	10687	0.0602179	0.0664978	65	6.20358e-07	0.00623832	9.59741e-05	1.07551	401.67	432	455	0.023109	0.94945
GO Biological Process	GO:0048514	blood vessel morphogenesis	177	8.58357e-32	8.63164e-28	4.87663e-30	1.13226	7725.23	8747	0.0480688	0.0544265	96	1.06044e-05	0.106638	0.00111082	1.0755	314.274	338	356	0.0180807	0.949438
GO Biological Process	GO:0022603	regulation of anatomical structure morphogenesis	175	6.64727e-32	6.6845e-28	3.81971e-30	1.10494	11874.9	13121	0.0738891	0.0816429	38	9.22564e-09	9.2773e-05	2.4414e-06	1.07511	537.62	578	609	0.030919	0.949097
GO Biological Process	GO:0060284	regulation of cell development	158	3.68378e-33	3.70441e-29	2.34456e-31	1.10193	12999.9	14325	0.0808893	0.0891346	56	1.75574e-07	0.00176557	3.15281e-05	1.07326	470.528	505	533	0.027014	0.947467
GO Biological Process	GO:0048729	tissue morphogenesis	65	1.49173e-54	1.50008e-50	2.30782e-52	1.14872	10617.9	12197	0.0660682	0.0758935	64	6.04081e-07	0.00607464	9.49163e-05	1.07291	434.334	466	492	0.0249278	0.947155
GO Biological Process	GO:0006928	cellular component movement	99	1.1583e-46	1.16478e-42	1.17655e-44	1.10747	16391.5	18153	0.101993	0.112954	17	7.90267e-11	7.94692e-07	4.67466e-08	1.0723	744.193	798	843	0.0426875	0.946619
GO Biological Process	GO:0071495	cellular response to endogenous stimulus	373	2.53054e-20	2.54471e-16	6.82229e-19	1.0898	10036.7	10938	0.0624515	0.0680596	60	3.40131e-07	0.00342035	5.70059e-05	1.07224	462.583	496	524	0.0265326	0.946565
GO Biological Process	GO:0009605	response to external stimulus	128	1.84663e-37	1.85697e-33	1.45076e-35	1.10212	14577.4	16066	0.0907051	0.0999676	25	4.92644e-10	4.95403e-06	1.98161e-07	1.07193	690.343	740	782	0.0395849	0.946292
GO Biological Process	GO:0051270	regulation of cellular component movement	208	2.22139e-29	2.23383e-25	1.07396e-27	1.11521	9217.12	10279	0.0573518	0.0639591	74	1.79981e-06	0.0180989	0.00024458	1.07187	410.498	440	465	0.023537	0.946237
GO Biological Process	GO:0050767	regulation of neurogenesis	349	3.25349e-21	3.27171e-17	9.37453e-20	1.08757	10985	11947	0.0683523	0.0743379	88	6.62123e-06	0.0665831	0.000756626	1.07118	373.421	400	423	0.0213972	0.945627
GO Biological Process	GO:0009887	organ morphogenesis	17	1.39331e-78	1.40112e-74	8.24187e-76	1.14412	15862	18148	0.0986983	0.112922	30	1.69951e-09	1.70903e-05	5.69675e-07	1.07109	664.742	712	753	0.0380871	0.945551
GO Biological Process	GO:0002009	morphogenesis of an epithelium	117	7.47127e-40	7.51311e-36	6.42146e-38	1.14002	8717.39	9938	0.0542423	0.0618373	106	1.82486e-05	0.183508	0.00173121	1.07098	339.875	364	385	0.0194715	0.945454
GO Biological Process	GO:0072358	cardiovascular system development	105	2.37855e-43	2.39187e-39	2.27797e-41	1.10885	14950.6	16578	0.0930273	0.103153	39	9.54802e-09	9.60149e-05	2.46192e-06	1.06957	632.962	677	717	0.0362148	0.944212
GO Biological Process	GO:0048646	anatomical structure formation involved in morphogenesis	41	7.45904e-60	7.50081e-56	1.82947e-57	1.13033	14710.8	16628	0.0915348	0.103465	32	2.76148e-09	2.77694e-05	8.67795e-07	1.06951	679.75	727	770	0.0388895	0.944156
GO Biological Process	GO:0007423	sensory organ development	68	1.51667e-53	1.52517e-49	2.24289e-51	1.14694	10658.8	12225	0.0663223	0.0760678	78	2.73421e-06	0.0274953	0.000352503	1.06945	426.389	456	483	0.0243929	0.944099
GO Biological Process	GO:0051094	positive regulation of developmental process	45	8.16506e-59	8.21079e-55	1.82462e-56	1.12719	15111	17033	0.0940253	0.105985	42	1.56449e-08	0.000157325	3.74583e-06	1.06895	626.782	670	710	0.0358404	0.943662
GO Biological Process	GO:2000145	regulation of cell motility	304	8.17007e-23	8.21582e-19	2.70257e-21	1.10585	8335.69	9218	0.0518673	0.0573573	104	1.64255e-05	0.165175	0.00158822	1.06835	372.538	398	422	0.0212903	0.943128
GO Biological Process	GO:0044057	regulation of system process	330	1.08373e-21	1.0898e-17	3.30242e-20	1.10084	8659.78	9533	0.0538838	0.0593173	97	1.14015e-05	0.114653	0.00118199	1.06826	387.546	414	439	0.0221461	0.943052
GO Biological Process	GO:0030334	regulation of cell migration	312	1.67137e-22	1.68073e-18	5.38695e-21	1.10686	8074.22	8937	0.0502403	0.0556088	114	2.71904e-05	0.273427	0.00239848	1.06812	355.765	380	403	0.0203274	0.942928
GO Biological Process	GO:0040008	regulation of growth	336	1.44005e-21	1.44812e-17	4.30987e-20	1.09886	8931.06	9814	0.0555718	0.0610658	82	4.69231e-06	0.0471858	0.000575437	1.06764	429.92	459	487	0.0245533	0.942505
GO Biological Process	GO:0045937	positive regulation of phosphate metabolic process	354	4.86271e-21	4.88994e-17	1.38134e-19	1.09515	9346.7	10236	0.0581581	0.0636916	72	1.33834e-06	0.0134583	0.000186921	1.0671	487.301	520	552	0.0278164	0.942029
GO Biological Process	GO:0051960	regulation of nervous system development	289	1.43894e-23	1.447e-19	5.00693e-22	1.0884	12011.2	13073	0.0747377	0.0813443	90	7.07319e-06	0.071128	0.000790311	1.06683	424.623	453	481	0.0242324	0.941788
GO Biological Process	GO:0040011	locomotion	88	3.39206e-49	3.41106e-45	3.8762e-47	1.11633	14972.3	16714	0.0931623	0.104	43	1.77347e-08	0.00017834	4.14745e-06	1.06675	666.508	711	755	0.0380336	0.941722
GO Biological Process	GO:0042327	positive regulation of phosphorylation	360	1.00985e-20	1.0155e-16	2.82084e-19	1.10138	8176.1	9005	0.0508743	0.0560319	95	9.92317e-06	0.0997874	0.00105039	1.06614	420.209	448	476	0.0239649	0.941176
GO Biological Process	GO:0007420	brain development	106	4.87262e-43	4.89991e-39	4.62256e-41	1.12501	11575	13022	0.0720236	0.0810269	84	5.11344e-06	0.0514208	0.000612152	1.06601	449.341	479	509	0.0256232	0.941061
GO Biological Process	GO:0045597	positive regulation of cell differentiation	43	3.3666e-59	3.38546e-55	7.87316e-57	1.15021	11281.4	12976	0.0701964	0.0807407	86	5.8485e-06	0.0588125	0.000683866	1.06574	447.575	477	507	0.0255162	0.940828
GO Biological Process	GO:0016477	cell migration	277	3.91108e-24	3.93298e-20	1.41985e-22	1.098	10184.9	11183	0.0633738	0.0695841	91	7.14738e-06	0.071874	0.000789824	1.06534	444.927	474	504	0.0253557	0.940476
GO Biological Process	GO:0040012	regulation of locomotion	305	8.48648e-23	8.53401e-19	2.79804e-21	1.10015	9231.48	10156	0.0574411	0.0631938	111	2.13744e-05	0.214941	0.0019364	1.06525	399.905	426	453	0.0227881	0.940397
GO Biological Process	GO:0048870	cell motility	180	1.38585e-31	1.39361e-27	7.74229e-30	1.10857	11051.2	12251	0.0687641	0.0762295	76	2.31434e-06	0.023273	0.000306224	1.06484	500.543	533	567	0.0285118	0.940035
GO Biological Process	GO:0001934	positive regulation of protein phosphorylation	345	3.09324e-21	3.11056e-17	9.01613e-20	1.10477	7887.6	8714	0.0490791	0.0542212	112	2.35729e-05	0.237049	0.00211651	1.06427	408.733	435	463	0.0232695	0.939525
GO Biological Process	GO:0030030	cell projection organization	357	6.10587e-21	6.14006e-17	1.7199e-19	1.07653	13854.7	14915	0.0862082	0.0928058	63	5.8536e-07	0.00588638	9.34346e-05	1.06324	589.705	627	668	0.0335402	0.938623
GO Biological Process	GO:0009653	anatomical structure morphogenesis	15	1.28296e-81	1.29014e-77	8.60094e-79	1.09434	33247.3	36384	0.206875	0.226393	3	3.95308e-16	3.97522e-12	1.32507e-12	1.06291	1531.64	1628	1735	0.0870868	0.938329
GO Biological Process	GO:0048568	embryonic organ development	56	3.374e-57	3.3929e-53	6.05875e-55	1.1694	8759.17	10243	0.0545023	0.0637351	139	9.97915e-05	1	0.00721945	1.06231	369.007	392	418	0.0209693	0.937799
GO Biological Process	GO:0009611	response to wounding	258	4.06121e-25	4.08395e-21	1.58293e-23	1.11722	7608.15	8500	0.0473403	0.0528896	99	1.26537e-05	0.127246	0.00128531	1.06095	487.301	517	552	0.0276559	0.936594
GO Biological Process	GO:0051174	regulation of phosphorus metabolic process	182	1.68474e-31	1.69417e-27	9.30865e-30	1.07671	20456.8	22026	0.127289	0.137053	19	1.00599e-10	1.01163e-06	5.32435e-08	1.06007	1086.72	1152	1231	0.061624	0.935824
GO Biological Process	GO:0019220	regulation of phosphate metabolic process	174	6.43852e-32	6.47457e-28	3.72102e-30	1.07737	20401.4	21980	0.126944	0.136766	20	1.37712e-10	1.38483e-06	6.92415e-08	1.05978	1082.3	1147	1226	0.0613566	0.935563
GO Biological Process	GO:0048699	generation of neurons	115	8.5657e-41	8.61367e-37	7.49015e-39	1.08219	23022.7	24915	0.143255	0.155029	44	2.0548e-08	0.000206631	4.69616e-06	1.0584	873.964	925	990	0.0494811	0.934343
GO Biological Process	GO:0009719	response to endogenous stimulus	322	7.27634e-22	7.31709e-18	2.27239e-20	1.07715	14255.2	15355	0.0887001	0.0955436	59	3.07542e-07	0.00309264	5.24177e-05	1.05779	746.842	790	846	0.0422595	0.933806
GO Biological Process	GO:0007417	central nervous system development	42	1.37122e-59	1.3789e-55	3.28309e-57	1.13055	14605.2	16512	0.0908783	0.102743	92	8.68723e-06	0.0873588	0.000949553	1.05749	571.166	604	647	0.0323098	0.933539
GO Biological Process	GO:0022008	neurogenesis	120	4.90922e-39	4.93671e-35	4.11393e-37	1.07818	24073.8	25956	0.149795	0.161506	41	1.51229e-08	0.000152076	3.70916e-06	1.05697	936.642	990	1061	0.0529582	0.933082
GO Biological Process	GO:0030182	neuron differentiation	100	6.78086e-46	6.81883e-42	6.81883e-44	1.10341	17269.2	19055	0.107454	0.118566	83	4.77958e-06	0.0480635	0.000579078	1.05682	618.837	654	701	0.0349845	0.932953
GO Biological Process	GO:0042325	regulation of phosphorylation	257	3.60984e-25	3.63005e-21	1.41247e-23	1.08999	12417.6	13535	0.077266	0.084219	73	1.73084e-06	0.0174054	0.00023843	1.05657	682.398	721	773	0.0385685	0.93273
GO Biological Process	GO:0048468	cell development	34	1.64302e-64	1.65222e-60	4.85948e-62	1.1029	23692	26130	0.147419	0.162589	37	3.93125e-09	3.95327e-05	1.06845e-06	1.05635	1033.75	1092	1171	0.0584145	0.932536
GO Biological Process	GO:0001932	regulation of protein phosphorylation	261	8.41062e-25	8.45772e-21	3.24051e-23	1.09372	11362.1	12427	0.0706986	0.0773247	85	5.3533e-06	0.0538328	0.000633327	1.05619	626.782	662	710	0.0354124	0.932394
GO Biological Process	GO:0008284	positive regulation of cell proliferation	98	6.88161e-47	6.92015e-43	7.06138e-45	1.13448	11012.9	12494	0.0685259	0.0777416	121	4.79429e-05	0.482114	0.00398441	1.05532	516.433	545	585	0.0291537	0.931624
GO Biological Process	GO:0060429	epithelium development	52	1.04518e-57	1.05103e-53	2.02121e-55	1.12342	15656.6	17589	0.0974202	0.109444	81	4.2327e-06	0.042564	0.000525482	1.05391	697.406	735	790	0.0393174	0.93038
GO Biological Process	GO:0032879	regulation of localization	227	9.80929e-28	9.86422e-24	4.34547e-26	1.06468	24318.2	25891	0.151315	0.161102	27	1.05252e-09	1.05842e-05	3.92006e-07	1.05242	1281.81	1349	1452	0.0721622	0.929063
GO Biological Process	GO:0042127	regulation of cell proliferation	59	7.93378e-56	7.97821e-52	1.35224e-53	1.11037	18467.7	20506	0.114911	0.127595	58	2.72311e-07	0.00273836	4.7213e-05	1.0524	920.752	969	1043	0.0518348	0.929051
GO Biological Process	GO:0043085	positive regulation of catalytic activity	352	4.01092e-21	4.03338e-17	1.14585e-19	1.07751	13659.3	14718	0.0849924	0.09158	89	6.64871e-06	0.0668594	0.000751229	1.05206	718.593	756	814	0.0404408	0.928747
GO Biological Process	GO:0006468	protein phosphorylation	391	1.34244e-19	1.34996e-15	3.45258e-18	1.08813	10008	10890	0.0622727	0.067761	126	6.53716e-05	0.657377	0.00521728	1.05186	568.518	598	644	0.0319889	0.928571
GO Biological Process	GO:0007399	nervous system development	71	5.27056e-53	5.30007e-49	7.46489e-51	1.07766	31682.6	34143	0.197139	0.212448	33	3.05427e-09	3.07138e-05	9.30721e-07	1.05024	1320.66	1387	1496	0.0741949	0.927139
GO Biological Process	GO:0050793	regulation of developmental process	14	8.02873e-82	8.07369e-78	5.76692e-79	1.10352	28761.6	31739	0.178963	0.19749	31	2.15339e-09	2.16545e-05	6.98531e-07	1.05006	1354.2	1422	1534	0.0760672	0.926988
GO Biological Process	GO:0009790	embryo development	21	7.30024e-71	7.34112e-67	3.49577e-68	1.12738	17902.5	20183	0.111395	0.125585	77	2.57402e-06	0.0258844	0.000336161	1.04955	865.136	908	980	0.0485717	0.926531
GO Biological Process	GO:0009888	tissue development	6	3.31024e-98	3.32878e-94	5.54797e-95	1.12459	24818.8	27911	0.15443	0.173671	53	7.55634e-08	0.000759865	1.43371e-05	1.0483	1183.82	1241	1341	0.0663849	0.925429
GO Biological Process	GO:0009966	regulation of signal transduction	84	4.30804e-50	4.33216e-46	5.15734e-48	1.07961	29040.2	31352	0.180697	0.195082	23	3.06616e-10	3.08333e-06	1.34058e-07	1.04817	1607.56	1685	1821	0.0901359	0.925316
GO Biological Process	GO:0050790	regulation of catalytic activity	283	7.81106e-24	7.85481e-20	2.77555e-22	1.06541	20731.9	22088	0.129	0.137438	51	5.91019e-08	0.000594329	1.16535e-05	1.04804	1215.6	1274	1377	0.0681502	0.9252
GO Biological Process	GO:0022610	biological adhesion	420	1.07684e-18	1.08287e-14	2.57827e-17	1.06878	14979.7	16010	0.0932082	0.0996192	152	0.000149202	1	0.0098709	1.04794	601.181	630	681	0.0337006	0.92511
GO Biological Process	GO:0010646	regulation of cell communication	64	1.11447e-54	1.12071e-50	1.75111e-52	1.0774	32680.6	35210	0.203349	0.219088	16	6.37877e-11	6.41449e-07	4.00906e-08	1.04713	1798.25	1883	2037	0.100727	0.924399
GO Biological Process	GO:0051239	regulation of multicellular organismal process	16	2.20897e-81	2.22134e-77	1.38834e-78	1.09263	34127.8	37289	0.212354	0.232024	22	3.01511e-10	3.032e-06	1.37818e-07	1.0471	1680.84	1760	1904	0.0941479	0.92437
GO Biological Process	GO:0048869	cellular developmental process	11	4.42942e-90	4.45422e-86	4.04929e-87	1.08112	44910.6	48554	0.279448	0.302118	7	1.26906e-13	1.27617e-09	1.8231e-10	1.04663	2310.27	2418	2617	0.129346	0.923959
GO Biological Process	GO:0010648	negative regulation of cell communication	263	1.08517e-24	1.09125e-20	4.14925e-23	1.08781	12736.6	13855	0.0792511	0.0862101	146	0.000135035	1	0.0093008	1.04646	648.852	679	735	0.0363218	0.923809
GO Biological Process	GO:0023051	regulation of signaling	57	1.20964e-56	1.21641e-52	2.13405e-54	1.07886	32666.8	35243	0.203263	0.219293	21	1.92494e-10	1.93572e-06	9.21773e-08	1.04598	1797.36	1880	2036	0.100567	0.923379
GO Biological Process	GO:0030154	cell differentiation	9	7.81202e-93	7.85577e-89	8.72863e-90	1.08408	43638	47307	0.271529	0.294359	10	1.49891e-12	1.50731e-08	1.50731e-09	1.04591	2187.56	2288	2478	0.122392	0.923325
GO Biological Process	GO:0048585	negative regulation of response to stimulus	278	4.11088e-24	4.1339e-20	1.48701e-22	1.08213	14038.1	15191	0.0873492	0.0945231	124	5.61611e-05	0.564756	0.00455448	1.04574	746.842	781	846	0.0417781	0.923168
GO Biological Process	GO:0044093	positive regulation of molecular function	315	2.38998e-22	2.40337e-18	7.62974e-21	1.07135	16746.2	17941	0.1042	0.111634	102	1.33681e-05	0.134429	0.00131793	1.04572	873.081	913	989	0.0488392	0.923155
GO Biological Process	GO:0051128	regulation of cellular component organization	191	2.56889e-30	2.58327e-26	1.3525e-28	1.07571	20189.4	21718	0.125625	0.135136	75	2.03107e-06	0.0204245	0.000272326	1.04424	1107.02	1156	1254	0.061838	0.92185
GO Biological Process	GO:0023056	positive regulation of signaling	450	1.65687e-17	1.66615e-13	3.70255e-16	1.06664	14840.1	15829	0.0923397	0.098493	134	8.87309e-05	0.892277	0.00665879	1.04421	756.553	790	857	0.0422595	0.92182
GO Biological Process	GO:0045595	regulation of cell differentiation	27	1.42111e-67	1.42907e-63	5.29284e-65	1.11003	22050.7	24477	0.137206	0.152304	98	1.17774e-05	0.118433	0.0012085	1.04395	956.946	999	1084	0.0534396	0.921587
GO Biological Process	GO:0048513	organ development	1	6.6581e-120	6.69538e-116	6.69538e-116	1.10278	39476.4	43534	0.245635	0.270882	18	7.98174e-11	8.02644e-07	4.45913e-08	1.04383	2046.31	2136	2318	0.114261	0.921484
GO Biological Process	GO:0065008	regulation of biological quality	164	8.52621e-33	8.57396e-29	5.22803e-31	1.0617	30472	32352	0.189606	0.201304	29	1.32285e-09	1.33026e-05	4.58711e-07	1.04372	1807.96	1887	2048	0.100942	0.921387
GO Biological Process	GO:0051179	localization	121	6.95264e-39	6.99157e-35	5.77816e-37	1.05121	46286.7	48657	0.28801	0.302759	2	1.8702e-16	1.88068e-12	9.40339e-13	1.04369	3132.14	3269	3548	0.174869	0.921364
GO Biological Process	GO:2000026	regulation of multicellular organismal development	70	2.41228e-53	2.42579e-49	3.46541e-51	1.09234	24028.1	26247	0.14951	0.163317	87	6.04842e-06	0.0608229	0.000699114	1.04329	1050.52	1096	1190	0.0586284	0.921008
GO Biological Process	GO:0031399	regulation of protein modification process	200	8.82784e-30	8.87728e-26	4.43864e-28	1.09357	13660.8	14939	0.0850019	0.0929551	137	9.58198e-05	0.963564	0.00703331	1.04327	782.154	816	886	0.0436504	0.920993
GO Biological Process	GO:0065009	regulation of molecular function	127	1.06644e-37	1.07242e-33	8.44422e-36	1.07308	26116.5	28025	0.162505	0.17438	50	4.95868e-08	0.000498645	9.9729e-06	1.04315	1517.52	1583	1719	0.0846796	0.920884
GO Biological Process	GO:0010647	positive regulation of cell communication	431	3.75047e-18	3.77147e-14	8.75052e-17	1.06787	14895.1	15906	0.0926818	0.0989721	144	0.000130111	1	0.00908611	1.0431	758.318	791	859	0.042313	0.920838
GO Biological Process	GO:0044767	single-organism developmental process	10	8.24367e-93	8.28983e-89	8.28983e-90	1.07443	51639.5	55483	0.321317	0.345232	6	2.27986e-14	2.29263e-10	3.82105e-11	1.043	2829.35	2951	3205	0.157858	0.920749
GO Biological Process	GO:0048583	regulation of response to stimulus	63	1.01372e-54	1.01939e-50	1.61809e-52	1.0746	34626.7	37210	0.215458	0.231532	24	4.78466e-10	4.81145e-06	2.00477e-07	1.04219	2031.3	2117	2301	0.113245	0.920035
GO Biological Process	GO:0032502	developmental process	4	2.66528e-102	2.68021e-98	6.70052e-99	1.0674	62406	66612	0.388309	0.414481	1	1.9265e-17	1.93729e-13	1.93729e-13	1.04169	3590.31	3740	4067	0.200064	0.919597
GO Biological Process	GO:0007275	multicellular organismal development	2	3.07306e-112	3.09027e-108	1.54513e-108	1.07464	58373.1	62730	0.363216	0.390326	4	3.5152e-15	3.53489e-11	8.83722e-12	1.04125	3212.48	3345	3639	0.178934	0.919209
GO Biological Process	GO:0035556	intracellular signal transduction	173	5.52419e-32	5.55513e-28	3.21106e-30	1.08686	16709.6	18161	0.103972	0.113003	120	4.67207e-05	0.469824	0.0039152	1.04121	939.29	978	1064	0.0523163	0.919173
GO Biological Process	GO:0051234	establishment of localization	424	1.3971e-18	1.40492e-14	3.31349e-17	1.04056	36168.9	37636	0.225054	0.234183	12	6.37595e-12	6.41165e-08	5.34304e-09	1.04116	2543.32	2648	2881	0.14165	0.919125
GO Biological Process	GO:0048856	anatomical structure development	5	8.07284e-101	8.11805e-97	1.62361e-97	1.07166	57328.7	61437	0.356717	0.38228	5	6.45497e-15	6.49112e-11	1.29822e-11	1.04107	3184.23	3315	3607	0.17733	0.919046
GO Biological Process	GO:0048731	system development	3	2.70286e-107	2.718e-103	9.06e-104	1.07929	52425.3	56582	0.326206	0.352071	9	1.22723e-12	1.2341e-08	1.37122e-09	1.04087	2731.36	2843	3094	0.152081	0.918875
GO Biological Process	GO:0006810	transport	397	2.07287e-19	2.08448e-15	5.25057e-18	1.04227	35233.6	36723	0.219234	0.228502	15	3.17561e-11	3.19339e-07	2.12893e-08	1.04021	2495.65	2596	2827	0.138868	0.918288
GO Biological Process	GO:0070887	cellular response to chemical stimulus	95	6.0594e-48	6.09333e-44	6.41404e-46	1.10021	18992.7	20896	0.118179	0.130021	116	3.35859e-05	0.33774	0.00291155	1.03931	1069.94	1112	1212	0.0594843	0.917492
GO Biological Process	GO:0031325	positive regulation of cellular metabolic process	13	1.24331e-82	1.25028e-78	9.61751e-80	1.10526	28231.3	31203	0.175664	0.194155	66	7.48071e-07	0.0075226	0.000113979	1.03897	1535.17	1595	1739	0.0853215	0.917194
GO Biological Process	GO:0031328	positive regulation of cellular biosynthetic process	58	6.7169e-56	6.75452e-52	1.16457e-53	1.10294	20849.8	22996	0.129734	0.143088	123	5.09936e-05	0.512791	0.00416903	1.03822	1078.77	1120	1222	0.0599123	0.91653
GO Biological Process	GO:0051173	positive regulation of nitrogen compound metabolic process	96	8.10706e-48	8.15246e-44	8.49214e-46	1.09544	20607.2	22574	0.128224	0.140462	132	8.14663e-05	0.819225	0.00620625	1.03797	1033.75	1073	1171	0.0573981	0.916311
GO Biological Process	GO:0051246	regulation of protein metabolic process	149	4.79283e-34	4.81967e-30	3.23468e-32	1.08404	18776.9	20355	0.116836	0.126655	110	2.13493e-05	0.214689	0.00195171	1.03796	1202.36	1248	1362	0.0667594	0.9163
GO Biological Process	GO:0009893	positive regulation of metabolic process	12	1.07609e-82	1.08212e-78	9.01766e-80	1.10121	30084.1	33129	0.187193	0.206139	68	8.04649e-07	0.00809155	0.000118993	1.03756	1638.46	1700	1856	0.0909383	0.915948
GO Biological Process	GO:0045935	positive regulation of nucleobase-containing compound metabolic process	94	4.05527e-48	4.07798e-44	4.33827e-46	1.09639	20375	22339	0.126779	0.139	143	0.000128352	1	0.00902593	1.03722	1015.21	1053	1150	0.0563282	0.915652
GO Biological Process	GO:0009891	positive regulation of biosynthetic process	53	1.35343e-57	1.36101e-53	2.56795e-55	1.10363	21172.9	23367	0.131744	0.145397	129	7.29221e-05	0.733304	0.00568453	1.03708	1097.31	1138	1243	0.0608752	0.915527
GO Biological Process	GO:0048522	positive regulation of cellular process	8	3.08072e-95	3.09797e-91	3.87246e-92	1.08321	45123.2	48878	0.28077	0.304134	26	6.27803e-10	6.31318e-06	2.42815e-07	1.03706	2549.5	2644	2888	0.141436	0.915512
GO Biological Process	GO:0010604	positive regulation of macromolecule metabolic process	18	1.98661e-75	1.99773e-71	1.10985e-72	1.1006	28132.9	30963	0.175052	0.192661	93	9.65124e-06	0.0970529	0.00104358	1.03507	1514.87	1568	1716	0.0838772	0.913753
GO Biological Process	GO:0048519	negative regulation of biological process	30	9.36621e-67	9.41867e-63	3.13956e-64	1.06944	44924.3	48044	0.279533	0.298945	34	3.30179e-09	3.32028e-05	9.76553e-07	1.03497	2617.48	2709	2965	0.144913	0.913659
GO Biological Process	GO:0048518	positive regulation of biological process	7	1.75912e-97	1.76897e-93	2.5271e-94	1.079	49303.8	53199	0.306783	0.331021	35	3.87863e-09	3.90035e-05	1.11439e-06	1.03301	2877.02	2972	3259	0.158981	0.911936
GO Biological Process	GO:0048523	negative regulation of cellular process	33	8.14234e-65	8.18794e-61	2.48119e-62	1.07245	41337	44332	0.257212	0.275848	57	2.15951e-07	0.0021716	3.80983e-05	1.03231	2379.12	2456	2695	0.131379	0.911317
GO Biological Process	GO:0019222	regulation of metabolic process	35	1.99334e-64	2.0045e-60	5.72715e-62	1.0534	61985.9	65296	0.385696	0.406292	140	0.000100254	1	0.00720107	1.01688	4323.03	4396	4897	0.235156	0.897693
