# Supplementary material for: PHF6-mediated transcriptional control of NSC via Ephrin receptors is impaired in the intellectual disability syndrome BFLS
Source: EMBO Rep. 2024 Mar 1;25(3):20. doi: 10.1038/s44319-024-00082-0 (PMC10933485; doi:10.1038/s44319-024-00082-0)
Supplement: Supplementary file 5 — Dataset EV4 [file 44319_2024_82_MOESM5_ESM.xlsx]

## Sheet: Phf6
Dataset EV4: Gene ontology enrichment analysis for PHF6 ChIP-seq peaks, using GREAT. Only GO Biological Processes that pass FDR threshold of 0.01 in both the binomial and hypergeometric tests are included.
# Ontology	ID	Desc	BinomRank	BinomP	BinomBonfP	BinomFdrQ	RegionFoldEnrich	ExpRegions	ObsRegions	GenomeFrac	SetCov	HyperRank	HyperP	HyperBonfP	HyperFdrQ	GeneFoldEnrich	ExpGenes	ObsGenes	TotalGenes	GeneSetCov	TermCov
GO Biological Process	GO:0003211	cardiac ventricle formation	288	0.000234963	1	0.00821393	2.66291	6.75951	18	0.00273443	0.00728155	357	9.18644e-05	0.924891	0.00259073	4.94242	1.41631	7	10	0.00225661	0.7
GO Biological Process	GO:0048845	venous blood vessel morphogenesis	243	9.33739e-05	0.940088	0.00386867	3.63053	3.58074	13	0.00144852	0.0052589	466	0.000458789	1	0.00991219	4.70707	1.27468	6	9	0.00193424	0.666667
GO Biological Process	GO:0045773	positive regulation of axon extension	99	2.5292e-07	0.0025464	2.57213e-05	3.3957	7.36224	25	0.00297825	0.0101133	267	1.13458e-05	0.114229	0.000427825	4.08772	2.69099	11	19	0.0035461	0.578947
GO Biological Process	GO:0001945	lymph vessel development	147	3.95116e-06	0.0397803	0.000270614	3.26799	6.42597	21	0.0025995	0.00849515	390	0.000151201	1	0.00390331	3.5303	2.83262	10	20	0.00322373	0.5
GO Biological Process	GO:0021533	cell differentiation in hindbrain	280	0.000192568	1	0.00692421	2.42135	9.08584	22	0.0036755	0.00889968	379	0.0001173	1	0.00311604	3.37681	3.25751	11	23	0.0035461	0.478261
GO Biological Process	GO:0045666	positive regulation of neuron differentiation	296	0.000258846	1	0.00880426	1.6418	35.3272	58	0.0142909	0.0234628	92	1.6562e-10	1.66746e-06	1.81246e-08	3.31635	9.34764	31	66	0.00999355	0.469697
GO Biological Process	GO:0050803	regulation of synapse structure and activity	259	0.00012441	1	0.00483612	1.87813	22.3626	42	0.00904637	0.0169903	141	1.66335e-08	0.000167466	1.1877e-06	3.1651	8.21459	26	58	0.00838169	0.448276
GO Biological Process	GO:0061326	renal tubule development	245	0.000101363	1	0.00416541	2.0347	17.2016	35	0.00695856	0.0141586	269	1.2092e-05	0.121742	0.000452573	3.00076	5.66524	17	40	0.00548034	0.425
GO Biological Process	GO:0045661	regulation of myoblast differentiation	225	5.15144e-05	0.518647	0.0023051	2.33747	11.9787	28	0.00484577	0.0113269	459	0.000445152	1	0.00976425	2.98718	3.6824	11	26	0.0035461	0.423077
GO Biological Process	GO:0050772	positive regulation of axonogenesis	156	5.28814e-06	0.0532409	0.000341288	2.32768	15.466	36	0.00625649	0.0145631	284	1.79399e-05	0.180619	0.000635982	2.92757	5.80687	17	41	0.00548034	0.414634
GO Biological Process	GO:0060412	ventricular septum morphogenesis	254	0.000119537	1	0.00473818	2.01683	17.354	35	0.00702022	0.0141586	432	0.000315245	1	0.00734696	2.92163	4.1073	12	29	0.00386847	0.413793
GO Biological Process	GO:2000179	positive regulation of neural precursor cell proliferation	170	8.79263e-06	0.0885242	0.000520731	2.37169	13.9141	33	0.0056287	0.0133495	346	7.59757e-05	0.764923	0.00221076	2.86241	5.24034	15	37	0.00483559	0.405405
GO Biological Process	GO:0048639	positive regulation of developmental growth	98	2.34516e-07	0.00236111	2.4093e-05	2.6346	14.0439	37	0.00568119	0.0149676	297	2.61771e-05	0.263551	0.000887376	2.85786	5.9485	17	42	0.00548034	0.404762
GO Biological Process	GO:2000648	positive regulation of stem cell proliferation	177	1.43663e-05	0.14464	0.000817176	1.84527	30.8898	57	0.0124959	0.0230582	193	1.11704e-06	0.0112464	5.82713e-05	2.77794	8.63949	24	61	0.00773694	0.393443
GO Biological Process	GO:0001764	neuron migration	234	7.1377e-05	0.718624	0.00307104	1.61732	45.1364	73	0.0182591	0.0295307	93	1.8758e-10	1.88856e-06	2.03071e-08	2.71077	15.8627	43	112	0.013862	0.383929
GO Biological Process	GO:0050773	regulation of dendrite development	252	0.000115893	1	0.00463021	1.85367	23.7368	44	0.00960224	0.0177993	209	2.13454e-06	0.0214906	0.000102826	2.63456	9.48927	25	67	0.00805932	0.373134
GO Biological Process	GO:0003281	ventricular septum development	282	0.000202758	1	0.0072389	1.83404	22.9003	42	0.00926387	0.0169903	367	0.000102452	1	0.00281059	2.60935	6.51502	17	46	0.00548034	0.369565
GO Biological Process	GO:0021953	central nervous system neuron differentiation	149	4.12029e-06	0.0414831	0.00027841	1.57675	69.1297	109	0.0279651	0.0440938	70	3.11884e-12	3.14005e-08	4.48578e-10	2.54357	22.8026	58	161	0.0186976	0.360248
GO Biological Process	GO:0048812	neuron projection morphogenesis	175	1.23925e-05	0.124768	0.00071296	1.38761	126.837	176	0.0513095	0.0711974	22	1.47304e-21	1.48306e-17	6.74116e-19	2.5316	43.0558	109	304	0.0351386	0.358553
GO Biological Process	GO:0072091	regulation of stem cell proliferation	205	3.18511e-05	0.320677	0.00156428	1.73529	36.3051	63	0.0146865	0.0254854	188	9.18774e-07	0.00925022	4.92033e-05	2.52787	11.4721	29	81	0.00934881	0.358025
GO Biological Process	GO:0045664	regulation of neuron differentiation	26	2.11088e-10	2.12523e-06	8.17398e-08	1.56092	137.099	214	0.0554606	0.0865696	18	2.82568e-23	2.8449e-19	1.5805e-20	2.52316	47.1631	119	333	0.0383624	0.357357
GO Biological Process	GO:2000177	regulation of neural precursor cell proliferation	233	6.50908e-05	0.655335	0.0028126	1.93664	21.687	42	0.00877306	0.0169903	315	4.20039e-05	0.422896	0.00134253	2.47121	8.49785	21	60	0.00676983	0.35
GO Biological Process	GO:0010769	regulation of cell morphogenesis involved in differentiation	131	1.77785e-06	0.0178994	0.000136636	1.62408	64.6521	105	0.0261538	0.0424757	66	1.12455e-12	1.1322e-08	1.71545e-10	2.46928	25.9184	64	183	0.0206319	0.349727
GO Biological Process	GO:0001570	vasculogenesis	111	5.14999e-07	0.00518501	4.67118e-05	2.05404	28.2371	58	0.0114228	0.0234628	233	4.53005e-06	0.0456085	0.000195745	2.44406	11.0472	27	78	0.00870406	0.346154
GO Biological Process	GO:0010975	regulation of neuron projection development	42	5.61585e-09	5.65404e-05	1.3462e-06	1.70547	77.3981	132	0.0313099	0.0533981	59	1.38839e-13	1.39783e-09	2.3692e-11	2.42078	29.7425	72	210	0.0232108	0.342857
GO Biological Process	GO:0050767	regulation of neurogenesis	19	7.00229e-11	7.0499e-07	3.71047e-08	1.52275	162.863	248	0.065883	0.100324	14	3.13084e-25	3.15213e-21	2.25152e-22	2.3923	60.1931	144	425	0.0464217	0.338823
GO Biological Process	GO:0045165	cell fate commitment	66	2.24886e-08	0.000226415	3.43053e-06	1.66063	80.0899	133	0.0323988	0.0538026	62	1.9376e-13	1.95078e-09	3.14641e-11	2.37493	31.1588	74	220	0.0238556	0.336364
GO Biological Process	GO:0051960	regulation of nervous system development	18	1.38692e-11	1.39636e-07	7.75753e-09	1.51629	178.066	270	0.0720332	0.109223	9	1.08118e-26	1.08854e-22	1.20949e-23	2.33892	68.4077	160	483	0.0515796	0.331263
GO Biological Process	GO:0031346	positive regulation of cell projection organization	190	2.08513e-05	0.209931	0.0011049	1.62368	51.1184	83	0.020679	0.0335761	133	1.06408e-08	0.000107131	8.05499e-07	2.32062	20.2532	47	143	0.0151515	0.328671
GO Biological Process	GO:0000904	cell morphogenesis involved in differentiation	120	8.49405e-07	0.00855181	7.12651e-05	1.39422	155.642	217	0.0629621	0.0877832	21	8.89298e-22	8.95345e-18	4.26355e-19	2.30727	57.6438	133	407	0.0428756	0.326781
GO Biological Process	GO:0050770	regulation of axonogenesis	291	0.000245661	1	0.00849937	1.65335	34.4754	57	0.0139464	0.0230582	238	5.52239e-06	0.0555994	0.000233611	2.30237	13.03	30	92	0.00967118	0.326087
GO Biological Process	GO:0031175	neuron projection development	262	0.000133228	1	0.00511961	1.29711	155.731	202	0.0629979	0.0817152	28	9.03074e-21	9.09215e-17	3.2472e-18	2.26214	58.3519	132	412	0.0425532	0.320388
GO Biological Process	GO:0060284	regulation of cell development	14	4.55693e-13	4.58792e-09	3.27708e-10	1.53123	192.655	295	0.0779349	0.119337	10	1.9175e-26	1.93053e-22	1.93053e-23	2.25675	75.7725	171	535	0.0551257	0.319626
GO Biological Process	GO:0030323	respiratory tube development	213	4.15648e-05	0.418474	0.00196467	1.53777	61.7776	95	0.0249909	0.0384304	119	2.43791e-09	2.45449e-05	2.0626e-07	2.2447	24.5022	55	173	0.0177305	0.317919
GO Biological Process	GO:0060041	retina development in camera-type eye	135	2.36275e-06	0.0237881	0.000176208	1.88314	33.9858	64	0.0137483	0.02589	192	1.09521e-06	0.0110266	5.743e-05	2.23284	16.5708	37	117	0.0119278	0.316239
GO Biological Process	GO:0030324	lung development	208	3.29163e-05	0.331402	0.00159328	1.55182	60.5741	94	0.0245041	0.0380259	126	4.43077e-09	4.4609e-05	3.5404e-07	2.22966	24.2189	54	171	0.0174081	0.31579
GO Biological Process	GO:0010720	positive regulation of cell development	266	0.000149971	1	0.00567636	1.51537	56.7518	86	0.0229579	0.0347896	140	1.6609e-08	0.00016722	1.19443e-06	2.20915	23.0858	51	163	0.016441	0.312883
GO Biological Process	GO:0003208	cardiac ventricle morphogenesis	198	2.74024e-05	0.275888	0.00139337	1.85944	27.9654	52	0.0113129	0.0210356	433	0.000317551	1	0.00738362	2.18048	9.6309	21	68	0.00676983	0.308823
GO Biological Process	GO:0022604	regulation of cell morphogenesis	45	7.33641e-09	7.3863e-05	1.6414e-06	1.66461	84.7047	141	0.0342657	0.0570388	58	1.20749e-13	1.2157e-09	2.09604e-11	2.17802	41.7811	91	295	0.0293359	0.308475
GO Biological Process	GO:0031344	regulation of cell projection organization	61	1.93769e-08	0.000195087	3.19814e-06	1.60962	93.19	150	0.0376982	0.0606796	69	1.76057e-12	1.77254e-08	2.5689e-10	2.17048	38.2403	83	270	0.0267569	0.307407
GO Biological Process	GO:0003231	cardiac ventricle development	153	5.14278e-06	0.0517775	0.000338415	1.75808	41.5225	73	0.0167971	0.0295307	288	1.92855e-05	0.194166	0.000674189	2.14587	14.4464	31	102	0.00999355	0.303922
GO Biological Process	GO:0055007	cardiac muscle cell differentiation	218	4.79647e-05	0.482908	0.00221517	1.79552	30.0749	54	0.0121662	0.0218447	405	0.000201377	1	0.0050061	2.11818	11.3305	24	80	0.00773694	0.3
GO Biological Process	GO:0035295	tube development	134	2.12606e-06	0.0214052	0.00015974	1.37287	159.519	219	0.0645305	0.0885922	33	1.2353e-18	1.2437e-14	3.76878e-16	2.10901	65.4335	138	462	0.0444874	0.298701
GO Biological Process	GO:0060541	respiratory system development	224	5.05944e-05	0.509384	0.00227404	1.51106	66.1788	100	0.0267713	0.0404531	138	1.42396e-08	0.000143365	1.03888e-06	2.10008	27.618	58	195	0.0186976	0.297436
GO Biological Process	GO:0048699	generation of neurons	17	1.27363e-11	1.28229e-07	7.54289e-09	1.35134	341.143	461	0.138003	0.186489	1	5.99121e-38	6.03195e-34	6.03195e-34	2.08835	140.781	294	994	0.0947776	0.295775
GO Biological Process	GO:0048666	neuron development	269	0.000155539	1	0.00582143	1.2577	196.389	247	0.0794456	0.0999191	29	1.07912e-20	1.08646e-16	3.74642e-18	2.08281	76.3391	159	539	0.0512572	0.294991
GO Biological Process	GO:0051147	regulation of muscle cell differentiation	230	5.92474e-05	0.596503	0.00259349	1.73121	34.0802	59	0.0137865	0.0238673	354	8.73215e-05	0.879153	0.00248348	2.08102	13.4549	28	95	0.00902643	0.294737
GO Biological Process	GO:0030182	neuron differentiation	173	1.06792e-05	0.107518	0.000621492	1.26144	256.849	324	0.103903	0.131068	12	4.10605e-26	4.13397e-22	3.44498e-23	2.06897	99.5665	206	703	0.0664088	0.29303
GO Biological Process	GO:0048638	regulation of developmental growth	215	4.24149e-05	0.427034	0.0019862	1.66511	42.0393	70	0.0170062	0.0283171	298	2.63637e-05	0.26543	0.000890704	2.06195	16.0043	33	113	0.0106383	0.292035
GO Biological Process	GO:0071363	cellular response to growth factor stimulus	200	2.9123e-05	0.29321	0.00146605	1.49706	74.1452	111	0.029994	0.0449029	121	2.88455e-09	2.90417e-05	2.40014e-07	2.05679	32.5751	67	230	0.021599	0.291304
GO Biological Process	GO:0045597	positive regulation of cell differentiation	57	1.58199e-08	0.000159275	2.7943e-06	1.44277	165.654	239	0.067012	0.0966829	34	1.25988e-18	1.26844e-14	3.73072e-16	2.04896	72.2318	148	510	0.0477112	0.290196
GO Biological Process	GO:0035051	cardiocyte differentiation	248	0.000103886	1	0.00421744	1.64083	40.2236	66	0.0162717	0.026699	359	9.36207e-05	0.942573	0.00262555	2.01732	14.8712	30	105	0.00967118	0.285714
GO Biological Process	GO:0022008	neurogenesis	22	9.01391e-11	9.07521e-07	4.12509e-08	1.32629	356.633	473	0.144269	0.191343	2	5.03293e-36	5.06715e-32	2.53358e-32	2.01542	150.837	304	1065	0.0980013	0.285446
GO Biological Process	GO:0030902	hindbrain development	90	1.22643e-07	0.00123477	1.37197e-05	1.95488	37.3424	73	0.0151062	0.0295307	300	2.80716e-05	0.282625	0.000942083	2.00912	17.4206	35	123	0.011283	0.284553
GO Biological Process	GO:0070848	response to growth factor stimulus	229	5.88805e-05	0.592809	0.00258868	1.45932	78.8039	115	0.0318786	0.046521	128	4.62333e-09	4.65477e-05	3.63654e-07	2.00098	34.9828	70	247	0.0225661	0.283401
GO Biological Process	GO:0030900	forebrain development	209	3.38933e-05	0.341237	0.00163272	1.39641	109.567	153	0.0443231	0.0618932	90	1.30768e-10	1.31658e-06	1.46286e-08	1.99386	42.6309	85	301	0.0274017	0.282392
GO Biological Process	GO:0048863	stem cell differentiation	261	0.000130206	1	0.00502264	1.41995	83.8055	119	0.0339019	0.0481392	153	3.83452e-08	0.00038606	2.52327e-06	1.9282	35.2661	68	249	0.0219213	0.273092
GO Biological Process	GO:0007167	enzyme linked receptor protein signaling pathway	293	0.000249692	1	0.00857985	1.32026	124.975	165	0.0505564	0.0667476	77	2.13053e-11	2.14502e-07	2.78573e-09	1.89474	55.9442	106	395	0.0341715	0.268354
GO Biological Process	GO:0000902	cell morphogenesis	172	9.56583e-06	0.0963088	0.000559935	1.30373	200.194	261	0.0809848	0.105582	38	5.24945e-17	5.28515e-13	1.39083e-14	1.89042	87.8112	166	620	0.0535139	0.267742
GO Biological Process	GO:0051094	positive regulation of developmental process	83	7.67884e-08	0.000773106	9.31453e-06	1.35441	221.499	300	0.0896033	0.121359	32	5.37485e-19	5.4114e-15	1.69106e-16	1.87887	101.124	190	714	0.0612508	0.266106
GO Biological Process	GO:0003205	cardiac chamber development	247	0.000103419	1	0.00421549	1.58059	48.0832	76	0.0194511	0.0307443	396	0.000161809	1	0.00411386	1.87547	18.1288	34	128	0.0109607	0.265625
GO Biological Process	GO:0016477	cell migration	165	7.68661e-06	0.0773888	0.000469023	1.36005	151.465	206	0.0612721	0.0833333	61	1.9274e-13	1.94051e-09	3.18116e-11	1.86244	71.9485	134	508	0.0431979	0.26378
GO Biological Process	GO:0040011	locomotion	36	2.22505e-09	2.24018e-05	6.22273e-07	1.39593	223.508	312	0.0904157	0.126214	30	1.19348e-19	1.20159e-15	4.00531e-17	1.86193	108.489	202	766	0.0651193	0.263708
GO Biological Process	GO:0060537	muscle tissue development	185	1.75672e-05	0.176866	0.000956033	1.46346	88.8307	130	0.0359348	0.052589	161	1.00459e-07	0.00101142	6.28212e-06	1.85668	38.2403	71	270	0.0228885	0.262963
GO Biological Process	GO:0042692	muscle cell differentiation	283	0.000207276	1	0.00737405	1.45784	67.2228	98	0.0271937	0.039644	219	3.01783e-06	0.0303835	0.000138737	1.84921	29.7425	55	210	0.0177305	0.261905
GO Biological Process	GO:0003007	heart morphogenesis	182	1.52656e-05	0.153694	0.000844474	1.53456	69.727	107	0.0282067	0.0432848	243	7.07839e-06	0.0712652	0.000293272	1.84662	27.618	51	195	0.016441	0.261539
GO Biological Process	GO:0007399	nervous system development	12	8.5739e-14	8.6322e-10	7.1935e-11	1.3181	469.615	619	0.189974	0.250404	4	5.75238e-35	5.79149e-31	1.44787e-31	1.818	212.871	387	1503	0.124758	0.257485
GO Biological Process	GO:0014706	striated muscle tissue development	183	1.64422e-05	0.16554	0.00090459	1.48609	82.0945	122	0.0332097	0.0493528	183	7.01689e-07	0.00706461	3.86044e-05	1.81323	36.3991	66	257	0.0212766	0.256809
GO Biological Process	GO:0045595	regulation of cell differentiation	15	3.79429e-12	3.82009e-08	2.54673e-09	1.37236	324.259	445	0.131173	0.180016	15	4.94177e-24	4.97538e-20	3.31692e-21	1.7943	154.378	277	1090	0.0892972	0.254128
GO Biological Process	GO:0006928	cellular component movement	78	5.43256e-08	0.00054695	7.01218e-06	1.33897	244.218	327	0.0987938	0.132282	36	3.16139e-18	3.18289e-14	8.84135e-16	1.77761	120.386	214	850	0.0689878	0.251765
GO Biological Process	GO:0048870	cell motility	212	4.10778e-05	0.413571	0.00195081	1.31179	164.66	216	0.0666101	0.0873786	68	1.3997e-12	1.40922e-08	2.07239e-10	1.77439	81.1545	144	573	0.0464217	0.251309
GO Biological Process	GO:0007420	brain development	178	1.43846e-05	0.144825	0.000813622	1.32259	173.146	229	0.0700427	0.0926375	78	2.29455e-11	2.31015e-07	2.96173e-09	1.77202	72.7983	129	514	0.0415861	0.250973
GO Biological Process	GO:0007389	pattern specification process	164	7.2914e-06	0.0734098	0.000447621	1.39515	129.018	180	0.0521917	0.0728155	107	1.27279e-09	1.28145e-05	1.19761e-07	1.76928	60.4764	107	427	0.0344939	0.250586
GO Biological Process	GO:0051130	positive regulation of cellular component organization	16	6.38301e-12	6.42641e-08	4.01651e-09	1.63025	130.041	212	0.0526057	0.0857605	81	3.86736e-11	3.89365e-07	4.80698e-09	1.75503	74.073	130	523	0.0419084	0.248566
GO Biological Process	GO:0007417	central nervous system development	128	1.57031e-06	0.0158098	0.000123514	1.31626	218.041	287	0.0882045	0.1161	60	1.51781e-13	1.52813e-09	2.54688e-11	1.75432	92.3434	162	652	0.0522244	0.248466
GO Biological Process	GO:0043010	camera-type eye development	167	8.07233e-06	0.0812722	0.00048666	1.51927	78.3273	119	0.0316858	0.0481392	220	3.04325e-06	0.0306394	0.00013927	1.75168	37.1073	65	262	0.0209542	0.248092
GO Biological Process	GO:0022603	regulation of anatomical structure morphogenesis	158	5.61772e-06	0.0565592	0.00035797	1.3392	173.238	232	0.0700799	0.0938511	67	1.23475e-12	1.24315e-08	1.85545e-10	1.75066	86.2532	151	609	0.0486783	0.247947
GO Biological Process	GO:0032989	cellular component morphogenesis	242	9.31257e-05	0.937589	0.00387434	1.25484	213.572	268	0.0863967	0.108414	54	4.41028e-14	4.44027e-10	8.22272e-12	1.74486	98.5751	172	696	0.0554481	0.247126
GO Biological Process	GO:0048468	cell development	125	1.22124e-06	0.0122955	9.83639e-05	1.24087	352.172	437	0.142464	0.17678	19	2.03452e-22	2.04835e-18	1.07808e-19	1.72925	167.125	289	1180	0.0931657	0.244915
GO Biological Process	GO:0007507	heart development	144	3.42364e-06	0.0344692	0.000239369	1.40191	134.102	188	0.0542486	0.0760518	147	2.88191e-08	0.000290151	1.97381e-06	1.70959	58.4936	100	413	0.0322373	0.242131
GO Biological Process	GO:2000026	regulation of multicellular organismal development	30	7.95798e-10	8.01209e-06	2.6707e-07	1.31039	352.566	462	0.142624	0.186893	26	7.11548e-21	7.16386e-17	2.75533e-18	1.69431	169.391	287	1196	0.092521	0.239967
GO Biological Process	GO:0050793	regulation of developmental process	13	1.1083e-13	1.11584e-09	8.58336e-11	1.33977	420.969	564	0.170295	0.228155	11	3.33536e-26	3.35804e-22	3.05276e-23	1.68393	218.536	368	1543	0.118633	0.238496
GO Biological Process	GO:0009887	organ morphogenesis	227	5.52149e-05	0.555904	0.00244891	1.24963	235.269	294	0.0951735	0.118932	64	3.62202e-13	3.64665e-09	5.69788e-11	1.68332	106.931	180	755	0.0580271	0.238411
GO Biological Process	GO:0003002	regionalization	150	4.25627e-06	0.0428521	0.000285681	1.49136	91.8627	137	0.0371613	0.0554207	232	4.42222e-06	0.0445229	0.000191909	1.66928	44.3305	74	313	0.0238556	0.236422
GO Biological Process	GO:0061061	muscle structure development	203	3.06955e-05	0.309042	0.00152237	1.38928	114.448	159	0.0462977	0.0643204	178	5.07901e-07	0.00511354	2.87278e-05	1.66349	54.103	90	382	0.0290135	0.235602
GO Biological Process	GO:0045944	positive regulation of transcription from RNA polymerase II promoter	107	3.49951e-07	0.00352331	3.29281e-05	1.34764	207.028	279	0.0837492	0.112864	74	6.05785e-12	6.09904e-08	8.24195e-10	1.65619	103.249	171	729	0.0551257	0.234568
GO Biological Process	GO:0001654	eye development	240	8.17277e-05	0.822835	0.00342848	1.41007	92.9032	131	0.0375822	0.0529935	254	9.47511e-06	0.0953954	0.000375572	1.65447	42.9142	71	303	0.0228885	0.234323
GO Biological Process	GO:0009968	negative regulation of signal transduction	169	8.75259e-06	0.0881211	0.000521426	1.32551	178.799	237	0.0723298	0.0958738	80	2.95153e-11	2.9716e-07	3.7145e-09	1.6448	99.7082	164	704	0.0528691	0.232955
GO Biological Process	GO:0006605	protein targeting	289	0.000240874	1	0.00839143	1.53566	49.49	76	0.0200202	0.0307443	438	0.000337002	1	0.00774644	1.62427	30.1674	49	213	0.0157963	0.230047
GO Biological Process	GO:0010648	negative regulation of cell communication	228	5.52539e-05	0.556296	0.0024399	1.28409	187.681	241	0.0759228	0.0974919	87	1.03297e-10	1.03999e-06	1.19539e-08	1.60947	104.382	168	737	0.0541586	0.227951
GO Biological Process	GO:0030154	cell differentiation	3	9.63081e-17	9.6963e-13	3.2321e-13	1.28704	644.113	829	0.260563	0.335356	3	3.92754e-35	3.95425e-31	1.31808e-31	1.60738	353.369	568	2495	0.183108	0.227655
GO Biological Process	GO:0023057	negative regulation of signaling	236	7.60912e-05	0.766086	0.00324613	1.27804	187.787	240	0.0759658	0.0970874	91	1.37148e-10	1.38081e-06	1.51737e-08	1.60643	103.957	167	734	0.0538362	0.22752
GO Biological Process	GO:0009653	anatomical structure morphogenesis	48	9.94134e-09	0.000100089	2.0852e-06	1.23335	492.157	607	0.199093	0.24555	17	1.86518e-23	1.87786e-19	1.10462e-20	1.59878	246.438	394	1740	0.127015	0.226437
GO Biological Process	GO:0044087	regulation of cellular component biogenesis	271	0.000159092	1	0.00591048	1.39326	91.8711	128	0.0371647	0.0517799	248	8.3975e-06	0.084546	0.000340911	1.59247	52.1202	83	368	0.0267569	0.225544
GO Biological Process	GO:0010628	positive regulation of gene expression	49	1.03066e-08	0.000103767	2.1177e-06	1.32378	290.079	384	0.117346	0.15534	56	5.28799e-14	5.32394e-10	9.50704e-12	1.57545	155.511	245	1098	0.0789813	0.223133
GO Biological Process	GO:0051254	positive regulation of RNA metabolic process	88	1.07941e-07	0.00108675	1.23495e-05	1.30872	274.313	359	0.110968	0.145227	65	9.29578e-13	9.359e-09	1.43985e-10	1.5622	146.588	229	1035	0.0738233	0.221256
GO Biological Process	GO:0045893	positive regulation of transcription, DNA-dependent	104	2.96733e-07	0.00298751	2.8726e-05	1.30086	268.284	349	0.108529	0.141181	72	3.29329e-12	3.31568e-08	4.60512e-10	1.55728	141.914	221	1002	0.0712444	0.220559
GO Biological Process	GO:0048869	cellular developmental process	7	3.77484e-15	3.80051e-11	5.4293e-12	1.26538	663.043	839	0.268221	0.339401	6	2.14437e-31	2.15896e-27	3.59826e-28	1.55205	373.056	579	2634	0.186654	0.219818
GO Biological Process	GO:0006357	regulation of transcription from RNA polymerase II promoter	76	3.61355e-08	0.000363812	4.787e-06	1.29615	314.008	407	0.127026	0.164644	52	1.47161e-14	1.48161e-10	2.84926e-12	1.55184	174.631	271	1233	0.087363	0.219789
GO Biological Process	GO:0045892	negative regulation of transcription, DNA-dependent	162	6.53458e-06	0.0657902	0.000406112	1.30031	211.489	275	0.0855536	0.111246	100	6.86269e-10	6.90936e-06	6.90936e-08	1.54968	114.863	178	811	0.0573823	0.219482
GO Biological Process	GO:0051239	regulation of multicellular organismal process	84	8.26758e-08	0.00083238	9.90929e-06	1.21469	501.362	609	0.202816	0.246359	20	5.10929e-22	5.14403e-18	2.57202e-19	1.54647	270.94	419	1913	0.135074	0.219028
GO Biological Process	GO:0048585	negative regulation of response to stimulus	191	2.0885e-05	0.210271	0.00110089	1.28526	206.963	266	0.0837228	0.107605	99	5.2206e-10	5.2561e-06	5.3092e-08	1.54034	120.103	185	848	0.0596389	0.21816
GO Biological Process	GO:0051128	regulation of cellular component organization	21	8.92915e-11	8.98987e-07	4.28089e-08	1.36388	298.412	407	0.120717	0.164644	53	2.66913e-14	2.68728e-10	5.07033e-12	1.54029	177.888	274	1256	0.0883301	0.218153
GO Biological Process	GO:0051253	negative regulation of RNA metabolic process	142	3.05844e-06	0.0307923	0.000216848	1.30786	216.384	283	0.087534	0.114482	108	1.30712e-09	1.31601e-05	1.21852e-07	1.52729	119.82	183	846	0.0589942	0.216312
GO Biological Process	GO:0009888	tissue development	241	8.75139e-05	0.88109	0.00365597	1.18654	365.769	434	0.147965	0.175566	50	1.18899e-14	1.19708e-10	2.39416e-12	1.52605	191.343	292	1351	0.0941328	0.216136
GO Biological Process	GO:0009966	regulation of signal transduction	56	1.52846e-08	0.000153885	2.74795e-06	1.25136	429.133	537	0.173597	0.217233	31	2.12201e-19	2.13644e-15	6.89173e-17	1.52069	259.751	395	1834	0.127337	0.215376
GO Biological Process	GO:0045935	positive regulation of nucleobase-containing compound metabolic process	112	5.26194e-07	0.00529773	4.73011e-05	1.27532	299.532	382	0.12117	0.154531	71	3.14135e-12	3.16271e-08	4.45453e-10	1.51649	162.875	247	1150	0.0796261	0.214783
GO Biological Process	GO:0023051	regulation of signaling	73	2.94322e-08	0.000296324	4.05923e-06	1.22834	481.95	592	0.194964	0.239482	24	4.32462e-21	4.35403e-17	1.81418e-18	1.512	290.343	439	2050	0.141522	0.214146
GO Biological Process	GO:0010646	regulation of cell communication	74	3.11516e-08	0.000313634	4.2383e-06	1.22785	482.145	592	0.195043	0.239482	25	4.76842e-21	4.80084e-17	1.92034e-18	1.51127	290.485	439	2051	0.141522	0.214042
GO Biological Process	GO:0051173	positive regulation of nitrogen compound metabolic process	124	9.54341e-07	0.0096083	7.74863e-05	1.26649	303.199	384	0.122653	0.15534	73	4.89544e-12	4.92873e-08	6.75169e-10	1.5061	165.991	250	1172	0.0805932	0.213311
GO Biological Process	GO:0051172	negative regulation of nitrogen compound metabolic process	117	7.06339e-07	0.00711142	6.07814e-05	1.31628	231.713	305	0.093735	0.123382	110	1.62614e-09	1.63719e-05	1.48836e-07	1.49933	130.725	196	923	0.063185	0.212351
GO Biological Process	GO:0010629	negative regulation of gene expression	152	4.34468e-06	0.0437422	0.000287778	1.29355	228.054	295	0.0922549	0.119337	117	2.20299e-09	2.21797e-05	1.8957e-07	1.49912	128.743	193	909	0.0622179	0.212321
GO Biological Process	GO:0048731	system development	5	8.14745e-16	8.20286e-12	1.64057e-12	1.24239	774.317	962	0.313235	0.389159	7	1.74149e-30	1.75334e-26	2.50477e-27	1.49014	440.897	657	3113	0.211799	0.21105
GO Biological Process	GO:0045934	negative regulation of nucleobase-containing compound metabolic process	136	2.43902e-06	0.024556	0.000180559	1.30049	229.914	299	0.0930072	0.120955	127	4.45221e-09	4.48249e-05	3.52952e-07	1.48808	129.026	192	911	0.0618956	0.210757
GO Biological Process	GO:0010604	positive regulation of macromolecule metabolic process	32	1.60212e-09	1.61302e-05	5.04067e-07	1.27538	413.995	528	0.167474	0.213592	45	2.2508e-15	2.2661e-11	5.03579e-13	1.47216	243.18	358	1717	0.115409	0.208503
GO Biological Process	GO:0031327	negative regulation of cellular biosynthetic process	171	9.09373e-06	0.0915557	0.000535414	1.27484	239.246	305	0.0967823	0.123382	131	7.25899e-09	7.30835e-05	5.57889e-07	1.46458	137.24	201	969	0.0647969	0.20743
GO Biological Process	GO:0042127	regulation of cell proliferation	70	2.56127e-08	0.000257868	3.68383e-06	1.32576	273.051	362	0.110458	0.14644	112	1.91997e-09	1.93303e-05	1.72592e-07	1.46337	148.288	217	1047	0.0699549	0.207259
GO Biological Process	GO:0007275	multicellular organismal development	2	4.97102e-18	5.00482e-14	2.50241e-14	1.23987	862.187	1069	0.348781	0.432443	5	7.58179e-33	7.63334e-29	1.52667e-29	1.46108	518.794	758	3663	0.244359	0.206934
GO Biological Process	GO:0035556	intracellular signal transduction	139	2.61164e-06	0.026294	0.000189166	1.28787	246.143	317	0.0995726	0.128236	116	2.18797e-09	2.20285e-05	1.89901e-07	1.45559	151.828	221	1072	0.0712444	0.206157
GO Biological Process	GO:0018193	peptidyl-amino acid modification	160	6.43772e-06	0.064815	0.000405094	1.4563	100.941	147	0.0408336	0.059466	340	7.07427e-05	0.712237	0.00209482	1.45021	68.2661	99	482	0.0319149	0.205394
GO Biological Process	GO:0010558	negative regulation of macromolecule biosynthetic process	207	3.27354e-05	0.32958	0.00159217	1.26085	230.797	291	0.0933646	0.117718	150	3.25413e-08	0.000327626	2.18417e-06	1.44968	133.133	193	940	0.0622179	0.205319
GO Biological Process	GO:0009890	negative regulation of biosynthetic process	181	1.50128e-05	0.151149	0.000835076	1.26579	241.746	306	0.0977936	0.123786	142	1.69543e-08	0.000170696	1.20209e-06	1.44796	139.506	202	985	0.0651193	0.205076
GO Biological Process	GO:2000113	negative regulation of cellular macromolecule biosynthetic process	210	3.40354e-05	0.342668	0.00163175	1.26371	225.525	285	0.091232	0.115291	160	6.35946e-08	0.000640271	4.00169e-06	1.44793	128.459	186	907	0.0599613	0.205072
GO Biological Process	GO:0009893	positive regulation of metabolic process	54	1.22778e-08	0.000123613	2.28913e-06	1.24804	443.096	553	0.179246	0.223706	47	3.50314e-15	3.52696e-11	7.50416e-13	1.44784	263.15	381	1858	0.122824	0.205059
GO Biological Process	GO:0031325	positive regulation of cellular metabolic process	62	2.15735e-08	0.000217202	3.50326e-06	1.25362	415.596	521	0.168121	0.21076	55	4.91711e-14	4.95055e-10	9.001e-12	1.44375	246.579	356	1741	0.114765	0.20448
GO Biological Process	GO:0010557	positive regulation of macromolecule biosynthetic process	122	9.01952e-07	0.00908085	7.44332e-05	1.2731	292.201	372	0.118204	0.150485	113	1.92205e-09	1.93512e-05	1.71249e-07	1.44044	162.451	234	1147	0.0754352	0.204011
GO Biological Process	GO:0009790	embryo development	295	0.000254172	1	0.00867458	1.20998	262.814	318	0.106316	0.128641	158	5.12724e-08	0.00051621	3.26715e-06	1.43227	138.94	199	981	0.0641522	0.202854
GO Biological Process	GO:0048522	positive regulation of cellular process	28	5.04257e-10	5.07686e-06	1.81316e-07	1.20692	666.159	804	0.269482	0.325243	23	1.7636e-21	1.77559e-17	7.71996e-19	1.4209	410.305	583	2897	0.187943	0.201243
GO Biological Process	GO:0048583	regulation of response to stimulus	101	2.63108e-07	0.00264897	2.62274e-05	1.20322	510.297	614	0.206431	0.248382	40	1.43543e-16	1.44519e-12	3.61298e-14	1.41456	328.017	464	2316	0.149581	0.200345
GO Biological Process	GO:0065008	regulation of biological quality	94	1.70433e-07	0.00171592	1.82545e-05	1.22498	447.352	548	0.180968	0.221683	51	1.25502e-14	1.26355e-10	2.47755e-12	1.4135	290.768	411	2053	0.132495	0.200195
GO Biological Process	GO:0031328	positive regulation of cellular biosynthetic process	159	6.34824e-06	0.063914	0.000401975	1.24199	306.766	381	0.124096	0.154126	129	4.81668e-09	4.84943e-05	3.75925e-07	1.41328	173.356	245	1224	0.0789813	0.200163
GO Biological Process	GO:0048518	positive regulation of biological process	24	1.3937e-10	1.40317e-06	5.84656e-08	1.20067	727.091	873	0.294131	0.353155	16	1.30813e-23	1.31703e-19	8.23142e-21	1.41212	463.133	654	3270	0.210832	0.2
GO Biological Process	GO:0009891	positive regulation of biosynthetic process	155	5.25844e-06	0.052942	0.000341561	1.24206	311.579	387	0.126043	0.156553	124	3.8649e-09	3.89118e-05	3.13805e-07	1.41212	176.331	249	1245	0.0802708	0.2
GO Biological Process	GO:0008284	positive regulation of cell proliferation	192	2.19509e-05	0.221002	0.00115105	1.32687	162.035	215	0.0655482	0.0869741	327	5.49758e-05	0.553496	0.00169265	1.41212	82.8541	117	585	0.0377176	0.2
GO Biological Process	GO:0048513	organ development	79	5.46304e-08	0.000550019	6.96226e-06	1.19655	585.016	700	0.236657	0.283172	41	2.29655e-16	2.31217e-12	5.63943e-14	1.4097	330.567	466	2334	0.150226	0.199657
GO Biological Process	GO:0048856	anatomical structure development	9	2.15256e-14	2.1672e-10	2.408e-11	1.21406	846.742	1028	0.342533	0.415858	13	7.74988e-26	7.80258e-22	6.00198e-23	1.4059	514.262	723	3631	0.233075	0.199119
GO Biological Process	GO:0032502	developmental process	4	1.33044e-16	1.33949e-12	3.34872e-13	1.21636	923.246	1123	0.373482	0.454288	8	1.35617e-28	1.36539e-24	1.70673e-25	1.3973	580.403	811	4098	0.261444	0.197901
GO Biological Process	GO:0031324	negative regulation of cellular metabolic process	148	3.9672e-06	0.0399417	0.000269877	1.25306	296.076	371	0.119772	0.150081	134	1.09822e-08	0.000110569	8.25139e-07	1.39332	180.863	252	1277	0.0812379	0.197337
GO Biological Process	GO:0044767	single-organism developmental process	27	3.32974e-10	3.35238e-06	1.24162e-07	1.18925	763.505	908	0.308861	0.367314	27	7.8918e-21	7.94546e-17	2.94276e-18	1.38757	456.193	633	3221	0.204062	0.196523
GO Biological Process	GO:0010605	negative regulation of macromolecule metabolic process	151	4.34274e-06	0.0437227	0.000289554	1.24951	300.917	376	0.12173	0.152104	136	1.25787e-08	0.000126643	9.31197e-07	1.38623	185.395	257	1309	0.0828498	0.196333
GO Biological Process	GO:0009892	negative regulation of metabolic process	137	2.44191e-06	0.0245852	0.000179454	1.24735	319.879	399	0.129401	0.161408	132	7.28483e-09	7.33437e-05	5.55634e-07	1.37879	198	273	1398	0.0880077	0.195279
GO Biological Process	GO:0065009	regulation of molecular function	110	5.04329e-07	0.00507759	4.61599e-05	1.23795	382.085	473	0.154565	0.191343	88	1.12309e-10	1.13072e-06	1.28491e-08	1.37848	243.747	336	1721	0.108317	0.195235
GO Biological Process	GO:0048519	negative regulation of biological process	51	1.09246e-08	0.000109989	2.15665e-06	1.19019	662.078	788	0.267831	0.31877	37	2.46996e-17	2.48676e-13	6.72097e-15	1.36573	422.485	577	2983	0.186009	0.193429
GO Biological Process	GO:0048523	negative regulation of cellular process	68	2.2648e-08	0.00022802	3.35323e-06	1.19698	609.031	729	0.246372	0.294903	49	5.09228e-15	5.12691e-11	1.04631e-12	1.35641	384.103	521	2712	0.167956	0.192109
GO Biological Process	GO:0006468	protein phosphorylation	118	7.51133e-07	0.00756241	6.40882e-05	1.40565	149.397	210	0.0604356	0.0849515	399	0.000181894	1	0.00458976	1.35615	92.9099	126	656	0.040619	0.192073
GO Biological Process	GO:0006351	transcription, DNA-dependent	53	1.14969e-08	0.000115751	2.18397e-06	1.2667	396.306	502	0.160318	0.203074	151	3.47623e-08	0.000349987	2.31779e-06	1.30696	262.442	343	1853	0.110574	0.185105
GO Biological Process	GO:0032774	RNA biosynthetic process	52	1.11335e-08	0.000112092	2.15561e-06	1.26625	398.026	504	0.161014	0.203883	148	3.19038e-08	0.000321207	2.17032e-06	1.30682	264	345	1864	0.111219	0.185086
GO Biological Process	GO:0051641	cellular localization	130	1.71308e-06	0.0172473	0.000132672	1.28487	259.17	333	0.104842	0.134709	234	4.54426e-06	0.0457517	0.00019552	1.30474	186.245	243	1315	0.0783366	0.184791
GO Biological Process	GO:0051649	establishment of localization in cell	141	2.8202e-06	0.0283938	0.000201374	1.31072	214.385	281	0.0867254	0.113673	353	8.0772e-05	0.813212	0.00230372	1.28853	152.112	196	1074	0.063185	0.182495
GO Biological Process	GO:0006464	cellular protein modification process	91	1.42054e-07	0.0014302	1.57164e-05	1.2485	386.062	482	0.156174	0.194984	167	2.04083e-07	0.00205471	1.23036e-05	1.27726	280.288	358	1979	0.115409	0.180899
GO Biological Process	GO:0044765	single-organism transport	119	7.76402e-07	0.00781682	6.56875e-05	1.22079	418.583	511	0.16933	0.206715	170	2.48332e-07	0.00250021	1.47071e-05	1.26574	297.85	377	2103	0.121535	0.179268
GO Biological Process	GO:0018130	heterocycle biosynthetic process	77	5.17591e-08	0.00052111	6.76767e-06	1.23634	443.242	548	0.179305	0.221683	168	2.38595e-07	0.00240217	1.42987e-05	1.26258	304.931	385	2153	0.124114	0.17882
GO Biological Process	GO:0034654	nucleobase-containing compound biosynthetic process	87	1.04042e-07	0.00104749	1.20401e-05	1.23374	433.641	535	0.175421	0.216424	179	5.87599e-07	0.00591595	3.305e-05	1.25816	294.875	371	2082	0.1196	0.178194
GO Biological Process	GO:0044271	cellular nitrogen compound biosynthetic process	71	2.7326e-08	0.000275118	3.8749e-06	1.23977	448.469	556	0.18142	0.224919	177	4.23963e-07	0.00426846	2.41156e-05	1.25414	310.172	389	2190	0.125403	0.177626
GO Biological Process	GO:0043412	macromolecule modification	92	1.43581e-07	0.00144557	1.57127e-05	1.24305	399.822	497	0.16174	0.201052	187	8.8679e-07	0.0089282	4.77444e-05	1.25356	295.159	370	2084	0.119278	0.177543
GO Biological Process	GO:0019438	aromatic compound biosynthetic process	97	2.22929e-07	0.00224444	2.31386e-05	1.22327	445.529	545	0.18023	0.220469	180	6.15608e-07	0.00619794	3.4433e-05	1.25274	304.931	382	2153	0.123146	0.177427
GO Biological Process	GO:0016043	cellular component organization	31	9.25968e-10	9.32264e-06	3.0073e-07	1.20147	675.841	812	0.273399	0.328479	98	3.38086e-10	3.40385e-06	3.47332e-08	1.24948	472.197	590	3334	0.1902	0.176965
GO Biological Process	GO:0051179	localization	47	8.60808e-09	8.66662e-05	1.84396e-06	1.18664	686.81	815	0.277836	0.329693	86	8.95812e-11	9.01903e-07	1.04873e-08	1.24727	505.906	631	3572	0.203417	0.176652
GO Biological Process	GO:0051171	regulation of nitrogen compound metabolic process	38	2.6828e-09	2.70104e-05	7.10801e-07	1.18829	711.949	846	0.288005	0.342233	94	1.9288e-10	1.94192e-06	2.06587e-08	1.2433	503.498	626	3555	0.201805	0.17609
GO Biological Process	GO:0019219	regulation of nucleobase-containing compound metabolic process	37	2.39111e-09	2.40737e-05	6.5064e-07	1.1903	704.865	839	0.28514	0.339401	97	3.20327e-10	3.22506e-06	3.3248e-08	1.24162	498.541	619	3520	0.199549	0.175852
GO Biological Process	GO:0006355	regulation of transcription, DNA-dependent	58	1.58243e-08	0.000159319	2.74688e-06	1.20351	590.771	711	0.238985	0.287621	137	1.40178e-08	0.000141131	1.03015e-06	1.2408	419.086	520	2959	0.167634	0.175735
GO Biological Process	GO:2001141	regulation of RNA biosynthetic process	59	1.62556e-08	0.000163661	2.77392e-06	1.20331	590.869	711	0.239025	0.287621	139	1.61813e-08	0.000162913	1.17204e-06	1.23954	419.511	520	2962	0.167634	0.175557
GO Biological Process	GO:1901362	organic cyclic compound biosynthetic process	116	7.04518e-07	0.00709308	6.11473e-05	1.20859	460.869	557	0.186436	0.225324	195	1.4062e-06	0.0141576	7.26033e-05	1.23717	320.086	396	2260	0.12766	0.175221
GO Biological Process	GO:0051252	regulation of RNA metabolic process	50	1.06083e-08	0.000106804	2.13609e-06	1.2027	605.303	728	0.244864	0.294498	145	2.1993e-08	0.000221425	1.52707e-06	1.2338	429.567	530	3033	0.170857	0.174744
GO Biological Process	GO:0071840	cellular component organization or biogenesis	34	1.83454e-09	1.84701e-05	5.43239e-07	1.19327	697.246	832	0.282058	0.33657	115	2.02477e-09	2.03854e-05	1.77264e-07	1.2311	493.867	608	3487	0.196003	0.174362
GO Biological Process	GO:0031323	regulation of cellular metabolic process	29	5.52593e-10	5.5635e-06	1.91845e-07	1.1733	841.217	987	0.340298	0.399272	85	7.48256e-11	7.53344e-07	8.86287e-09	1.21696	626.15	762	4421	0.245648	0.172359
GO Biological Process	GO:0034645	cellular macromolecule biosynthetic process	106	3.09123e-07	0.00311225	2.93609e-05	1.19568	535.261	640	0.216529	0.2589	205	1.85096e-06	0.0186355	9.09048e-05	1.21182	380.421	461	2686	0.148614	0.171631
GO Biological Process	GO:0009059	macromolecule biosynthetic process	109	4.75315e-07	0.00478547	4.39034e-05	1.19127	539.76	643	0.21835	0.260113	207	2.05546e-06	0.0206943	9.99726e-05	1.20979	383.536	464	2708	0.149581	0.171344
GO Biological Process	GO:0080090	regulation of primary metabolic process	39	3.98935e-09	4.01648e-05	1.02987e-06	1.16522	833.317	971	0.337102	0.392799	105	1.03612e-09	1.04317e-05	9.93491e-08	1.20355	622.326	749	4394	0.241457	0.17046
GO Biological Process	GO:0010468	regulation of gene expression	55	1.30054e-08	0.000130938	2.38069e-06	1.18825	666.527	792	0.269631	0.320388	166	1.94217e-07	0.00195538	1.17794e-05	1.20076	486.361	584	3434	0.188266	0.170064
GO Biological Process	GO:0016070	RNA metabolic process	41	4.50762e-09	4.53827e-05	1.1069e-06	1.24352	478.479	595	0.19356	0.240696	282	1.71462e-05	0.172628	0.000612156	1.19924	348.554	418	2461	0.134752	0.16985
GO Biological Process	GO:2000112	regulation of cellular macromolecule biosynthetic process	102	2.78508e-07	0.00280402	2.74904e-05	1.1766	626.381	737	0.253391	0.298139	199	1.52061e-06	0.0153095	7.6932e-05	1.19216	454.635	542	3210	0.174726	0.168847
GO Biological Process	GO:0031326	regulation of cellular biosynthetic process	115	6.81088e-07	0.00685719	5.96277e-05	1.16479	656.77	765	0.265684	0.309466	189	9.35783e-07	0.00942146	4.9849e-05	1.18997	479.846	571	3388	0.184075	0.168536
GO Biological Process	GO:0010556	regulation of macromolecule biosynthetic process	100	2.60987e-07	0.00262762	2.62762e-05	1.1758	632.76	744	0.255971	0.300971	203	1.70198e-06	0.0171355	8.44115e-05	1.189	463.416	551	3272	0.177627	0.168399
GO Biological Process	GO:0009889	regulation of biosynthetic process	123	9.26599e-07	0.009329	7.58455e-05	1.16194	660.966	768	0.267381	0.31068	191	1.07974e-06	0.0108708	5.69152e-05	1.18779	484.094	575	3418	0.185364	0.168227
GO Biological Process	GO:0060255	regulation of macromolecule metabolic process	35	1.90633e-09	1.91929e-05	5.4837e-07	1.17738	781.394	920	0.316098	0.372168	157	4.54143e-08	0.000457231	2.9123e-06	1.1875	590.318	701	4168	0.225983	0.168186
GO Biological Process	GO:0019222	regulation of metabolic process	33	1.61602e-09	1.62701e-05	4.93032e-07	1.1574	914.117	1058	0.369788	0.427994	106	1.2514e-09	1.2599e-05	1.18859e-07	1.18748	699.798	831	4941	0.267892	0.168185
GO Biological Process	GO:0044249	cellular biosynthetic process	145	3.5899e-06	0.0361431	0.000249263	1.15527	643.142	743	0.260171	0.300566	230	4.278e-06	0.0430709	0.000187265	1.17782	477.154	562	3369	0.181173	0.166815
GO Biological Process	GO:0051234	establishment of localization	133	1.91367e-06	0.0192668	0.000144863	1.18077	536.939	634	0.217208	0.256472	328	5.55661e-05	0.559439	0.00170561	1.16865	410.73	480	2900	0.154739	0.165517
GO Biological Process	GO:0009058	biosynthetic process	174	1.18973e-05	0.119782	0.000688404	1.143	663.169	758	0.268272	0.306634	260	1.05679e-05	0.106397	0.000409221	1.16569	496.7	579	3507	0.186654	0.165098
GO Biological Process	GO:1901576	organic substance biosynthetic process	202	2.97151e-05	0.299172	0.00148105	1.13766	650.458	740	0.26313	0.299353	293	2.15018e-05	0.21648	0.00073884	1.16135	486.502	565	3435	0.182141	0.164483
GO Biological Process	GO:0006810	transport	168	8.12317e-06	0.0817841	0.00048681	1.17137	523.318	613	0.211698	0.247977	457	0.000440262	1	0.00969925	1.14657	402.94	462	2845	0.148936	0.16239
GO Biological Process	GO:0044707	single-multicellular organism process	11	5.92262e-14	5.96289e-10	5.42081e-11	1.17536	1048.19	1232	0.424024	0.498382	165	1.7842e-07	0.00179633	1.08869e-05	1.14547	804.039	921	5677	0.296905	0.162234
GO Biological Process	GO:0044260	cellular macromolecule metabolic process	23	1.14589e-10	1.15368e-06	5.01602e-08	1.16664	927.448	1082	0.375181	0.437702	251	8.80487e-06	0.0886475	0.000353177	1.12911	744.837	841	5259	0.271115	0.159916
GO Biological Process	GO:0043170	macromolecule metabolic process	46	7.91059e-09	7.96439e-05	1.73139e-06	1.13823	1008.58	1148	0.408002	0.464401	427	0.000279817	1	0.00659764	1.09571	836.897	917	5909	0.295616	0.155187
GO Biological Process	GO:0044763	single-organism cellular process	20	7.37477e-11	7.42492e-07	3.71246e-08	1.09762	1559.73	1712	0.63096	0.692557	202	1.64097e-06	0.0165213	8.17888e-05	1.08521	1410.79	1531	9961	0.493553	0.153699
GO Biological Process	GO:0044237	cellular metabolic process	25	1.55279e-10	1.56335e-06	6.25338e-08	1.13634	1150.18	1307	0.465284	0.528722	426	0.000267716	1	0.00632715	1.08411	1005.44	1090	7099	0.351386	0.153543
GO Biological Process	GO:0071704	organic substance metabolic process	43	6.05459e-09	6.09576e-05	1.41762e-06	1.11753	1208.91	1351	0.489043	0.546521	452	0.000402141	1	0.00895741	1.07725	1076.82	1160	7603	0.373952	0.152571
GO Biological Process	GO:0044699	single-organism process	146	3.74767e-06	0.0377315	0.000258435	1.05701	1755.89	1856	0.710313	0.750809	294	2.1638e-05	0.217852	0.000740992	1.06564	1612.18	1718	11383	0.553836	0.150927
GO Biological Process	GO:0009987	cellular process	1	1.02196e-20	1.02891e-16	1.02891e-16	1.10469	1844.86	2038	0.746304	0.824434	275	1.37342e-05	0.138276	0.000502821	1.05594	1888.37	1994	13333	0.642811	0.149554
