# Supplementary material for: PHF6-mediated transcriptional control of NSC via Ephrin receptors is impaired in the intellectual disability syndrome BFLS
Source: EMBO Rep. 2024 Mar 1;25(3):20. doi: 10.1038/s44319-024-00082-0 (PMC10933485; doi:10.1038/s44319-024-00082-0)
Supplement: Supplementary file 6 — Dataset EV5 [file 44319_2024_82_MOESM6_ESM.xlsx]

## Sheet: Column description
Dataset EV5: Numerical and statistical data for PHF6 ChIP-seq gene ontology terms.
Column	Description
ID	The GO term ID
Desc	The description of the GO term
HyperP	The p-value from hypergeometric overlap test between target genes and term members
HyperBonfP	Bonferroni-corrected p-value
HyperFdrQ	FDR-corrected p-value
GeneFoldEnrich	Fold-enrichment of target genes within the GO term
ExpGenes	The expected overlap between target and term genes under null hypothesis
ObsGenes	The observed overlap
TotalGenes	The total number of genes in the GO term
GeneSetCov	The fraction of target genes that overlap the GO term
TermCov	The fraction of GO term genes that overlap the target genes
Genes	The list of overlapping Genes

## Sheet: a, Phf6 peaks
ID	Desc	HyperP	HyperBonfP	HyperFdrQ	GeneFoldEnrich	ExpGenes	ObsGenes	TotalGenes	GeneSetCov	TermCov	Genes
GO:0048699	generation of neurons	5.99121e-38	6.03195e-34	6.03195e-34	2.08835	140.781	294	994	0.0947776	0.295775	4930506M07Rik,Aatk,Actg1,Adcy1,Adcyap1,Adra2c,Agtpbp1,Ahi1,Alcam,Alk,Amigo1,Ank3,Apc,App,Areg,Arhgef2,Astn1,Atoh1,Atp2b2,Atxn10,Axl,B3gnt2,Barhl2,Bcl11b,Bdnf,Bloc1s4,Bmp6,Bmp7,Bmpr1b,Boc,Camk1d,Camk2b,Camsap1,Cck,Ccr4,Cdh4,Cdon,Cecr2,Chd7,Chl1,Chrna3,Cit,Clrn1,Cnga3,Cnr1,Ctnna2,Ctnnb1,Dab1,Dab2ip,Dact1,Dag1,Dbc1,Dbx1,Dcc,Dclk1,Dct,Ddit4,Dicer1,Disc1,Dlg4,Dll1,Dmrta2,Drd1a,Dscam,Dst,Dtx1,Dyx1c1,Ed…
GO:0022008	neurogenesis	5.03293e-36	5.06715e-32	2.53358e-32	2.01542	150.837	304	1065	0.0980013	0.285446	4930506M07Rik,Aatk,Actg1,Adam22,Adcy1,Adcyap1,Adra2c,Agtpbp1,Ahi1,Alcam,Alk,Amigo1,Ank3,Apc,App,Areg,Arhgef2,Astn1,Atoh1,Atp2b2,Atxn10,Axl,B3gnt2,Barhl2,Bcl11b,Bdnf,Bloc1s4,Bmp6,Bmp7,Bmpr1b,Boc,Camk1d,Camk2b,Camsap1,Cck,Ccr4,Cdh4,Cdon,Cecr2,Chd7,Chl1,Chrna3,Cit,Clrn1,Cnga3,Cnr1,Ctnna2,Ctnnb1,Dab1,Dab2ip,Dact1,Dag1,Dbc1,Dbx1,Dcc,Dclk1,Dct,Ddit4,Dicer1,Disc1,Dlg4,Dll1,Dmrta2,Drd1a,Dscam,Dst,Dtx1,Dy…
GO:0030154	cell differentiation	3.92754e-35	3.95425e-31	1.31808e-31	1.60738	353.369	568	2495	0.183108	0.227655	1110017D15Rik,1700112E06Rik,4930506M07Rik,4932438A13Rik,AI464131,Aatk,Abca12,Abhd5,Acan,Actg1,Acvr1,Acvr2b,Adad1,Adam22,Adam9,Adcy1,Adcyap1,Adcyap1r1,Adipoq,Adra2c,Adrb1,Aggf1,Ago2,Agrn,Agtpbp1,Ahi1,Alcam,Alk,Aloxe3,Amigo1,Angpt1,Ank2,Ank3,Antxr1,Apc,App,Areg,Arhgap24,Arhgef2,Arid5b,Asf1a,Astn1,Atf3,Atoh1,Atp2b2,Atxn10,Axin2,Axl,Azi1,B3gnt2,Barhl2,Barx1,Barx2,Bcl11b,Bcl2l11,Bcl3,Bcl6,Bcl9,Bdnf,Bf…
GO:0007399	nervous system development	5.75238e-35	5.79149e-31	1.44787e-31	1.818	212.871	387	1503	0.124758	0.257485	4930506M07Rik,Aatk,Abr,Actg1,Adam22,Adcy1,Adcyap1,Adra2c,Agtpbp1,Ahi1,Alcam,Alk,Amigo1,Ank3,Apaf1,Apc,Apob,App,Areg,Arhgef2,Astn1,Atoh1,Atp2b2,Atxn10,Axl,B3gnt2,Bai1,Barhl2,Bcl10,Bcl11b,Bcl2l11,Bdh1,Bdnf,Bid,Bloc1s4,Bmp6,Bmp7,Bmpr1b,Boc,Bptf,Cadm1,Cadm2,Camk1d,Camk2b,Camsap1,Cck,Ccr4,Cdh4,Cdon,Cecr2,Chd7,Chl1,Chrna3,Cit,Cited2,Cldn11,Clrn1,Cnga3,Cnr1,Ctnna2,Ctnnb1,Cyp26a1,Dab1,Dab2ip,Dact1,Dag1,D…
GO:0007275	multicellular organismal development	7.58179e-33	7.63334e-29	1.52667e-29	1.46108	518.794	758	3663	0.244359	0.206934	4930506M07Rik,4932438A13Rik,AI464131,Aatk,Abca12,Abr,Acan,Actg1,Acvr1,Acvr2a,Acvr2b,Adad1,Adam19,Adam22,Adam9,Adamts2,Adar,Adcy1,Adcyap1,Adcyap1r1,Add2,Adipoq,Adra1b,Adra2c,Aff3,Aggf1,Ago2,Agrn,Agtpbp1,Ahi1,Alcam,Alk,Aloxe3,Amigo1,Angpt1,Ank2,Ank3,Apaf1,Apba1,Apba2,Apc,Apob,App,Areg,Arg1,Arhgap24,Arhgef15,Arhgef2,Arid5b,Arrdc3,Astn1,Asxl1,Atf3,Atoh1,Atp2b2,Atrnl1,Atxn10,Axin2,Axl,Azi1,B3gnt2,Bai1…
GO:0048869	cellular developmental process	2.14437e-31	2.15896e-27	3.59826e-28	1.55205	373.056	579	2634	0.186654	0.219818	1110017D15Rik,1700112E06Rik,4930506M07Rik,4932438A13Rik,AI464131,Aatk,Abca12,Abhd5,Acan,Actg1,Acvr1,Acvr2b,Adad1,Adam22,Adam9,Adcy1,Adcyap1,Adcyap1r1,Adipoq,Adra2c,Adrb1,Aggf1,Ago2,Agrn,Agtpbp1,Ahi1,Alcam,Alk,Aloxe3,Amigo1,Angpt1,Ank2,Ank3,Antxr1,Apc,App,Areg,Arhgap24,Arhgef2,Arid5b,Asf1a,Astn1,Atf3,Atoh1,Atp2b2,Atxn10,Axin2,Axl,Azi1,B3gnt2,Barhl2,Barx1,Barx2,Bbip1,Bcl11b,Bcl2l11,Bcl3,Bcl6,Bcl9,B…
GO:0048731	system development	1.74149e-30	1.75334e-26	2.50477e-27	1.49014	440.897	657	3113	0.211799	0.21105	4930506M07Rik,4932438A13Rik,AI464131,Aatk,Abca12,Abr,Acan,Actg1,Acvr1,Acvr2a,Acvr2b,Adam19,Adam22,Adam9,Adamts2,Adcy1,Adcyap1,Add2,Adipoq,Adra1b,Adra2c,Aggf1,Agtpbp1,Ahi1,Alcam,Alk,Aloxe3,Amigo1,Angpt1,Ank2,Ank3,Apaf1,Apc,Apob,App,Areg,Arg1,Arhgap24,Arhgef15,Arhgef2,Arid5b,Arrdc3,Astn1,Asxl1,Atf3,Atoh1,Atp2b2,Atxn10,Axin2,Axl,B3gnt2,Bai1,Barhl2,Barx1,Barx2,Bbx,Bcl10,Bcl11b,Bcl2l11,Bcl3,Bcl6,Bcl9,…
GO:0032502	developmental process	1.35617e-28	1.36539e-24	1.70673e-25	1.3973	580.403	811	4098	0.261444	0.197901	1110017D15Rik,1500015O10Rik,1700112E06Rik,4930506M07Rik,4932438A13Rik,AI464131,Aatk,Abca12,Abhd5,Abr,Acan,Actg1,Acvr1,Acvr2a,Acvr2b,Adad1,Adam19,Adam22,Adam9,Adamts2,Adar,Adcy1,Adcyap1,Adcyap1r1,Add2,Adipoq,Adra1b,Adra2c,Adrb1,Aff3,Aggf1,Ago2,Agrn,Agtpbp1,Ahi1,Alcam,Alk,Aloxe3,Amer2,Amigo1,Angpt1,Ank2,Ank3,Antxr1,Apaf1,Apba1,Apba2,Apc,Apob,App,Areg,Arg1,Arhgap24,Arhgef15,Arhgef2,Arid5b,Arrdc3,Asf…
GO:0051960	regulation of nervous system development	1.08118e-26	1.08854e-22	1.20949e-23	2.33892	68.4077	160	483	0.0515796	0.331263	Aatk,Adra2c,Agrn,Amigo1,App,Arhgef15,Arhgef2,Asic2,Atoh1,Barhl2,Bcl11b,Bdnf,Bmp6,Bmp7,Camk1d,Camk2b,Cbln1,Cdh4,Cdon,Chd7,Chrna3,Cit,Cnr1,Ctnnb1,Dab1,Dab2ip,Dbc1,Dct,Dicer1,Disc1,Dll1,Dscam,Dtx1,Ednrb,Elp4,Eomes,Epha3,Epha4,Epha5,Ephb1,Ephb3,Eya1,Ezh2,Fam5b,Fat3,Fez1,Fezf2,Fgf13,Fgfr1,Flrt2,Foxa1,Foxa2,Fyn,Fzd1,Gata2,Gata3,Gli2,Gm9847,Gpr37l1,Gprc5b,Grid2,Grin1,Grm5,Gsx2,Hif1a,Id4,Ifng,Il6st,Irx3,…
GO:0060284	regulation of cell development	1.9175e-26	1.93053e-22	1.93053e-23	2.25675	75.7725	171	535	0.0551257	0.319626	Aatk,Adipoq,Adra2c,Amigo1,Ap1ar,App,Arhgef2,Atoh1,Axin2,Barhl2,Bcl11b,Bdnf,Bmp6,Bmp7,Boc,Camk1d,Camk2b,Cdh4,Cdon,Chd7,Chrna3,Cit,Cnot2,Cnr1,Col14a1,Ctnnb1,Dab1,Dab2ip,Dbc1,Dct,Dicer1,Disc1,Dll1,Dscam,Dtx1,Dusp10,Ednrb,Elp4,Eomes,Epha3,Epha4,Ephb3,Eya1,Ezh2,Fam5b,Fat3,Fez1,Fezf2,Fgf13,Fgfr1,Flrt2,Foxa1,Foxa2,Fyn,Gata2,Gata3,Gdnf,Gli2,Gm9847,Gpr37l1,Gprc5b,Grid2,Grin1,Grm5,Gsx2,Hdac5,Hif1a,Hif1an,I…
GO:0050793	regulation of developmental process	3.33536e-26	3.35804e-22	3.05276e-23	1.68393	218.536	368	1543	0.118633	0.238496	Aamdc,Aatk,Abcg1,Acvr1,Acvr2a,Acvr2b,Adam9,Adamts20,Adipoq,Adra2c,Aggf1,Agrn,Ahi1,Ahsg,Amigo1,Anxa3,Ap1ar,Ap3b1,Apc,Apob,App,Arap3,Areg,Arhgap15,Arhgef15,Arhgef2,Asic2,Asmt,Asxl1,Atoh1,Axin2,Axl,Bai1,Barhl2,Bcl11b,Bcl2l11,Bcl6,Bcl9,Bdnf,Bmp6,Bmp7,Bmpr1b,Bnip3,Boc,Btg1,Bves,C3,Camk1d,Camk2b,Camsap1,Card11,Cblb,Cbln1,Ccnd1,Ccsap,Cd1d1,Cd34,Cd40,Cd83,Cdc42ep2,Cdc42ep4,Cdh4,Cdk1,Cdon,Chd7,Chrna3,Cit,…
GO:0030182	neuron differentiation	4.10605e-26	4.13397e-22	3.44498e-23	2.06897	99.5665	206	703	0.0664088	0.29303	4930506M07Rik,Actg1,Adcy1,Adcyap1,Agtpbp1,Ahi1,Alcam,Alk,Amigo1,Ank3,Apc,App,Areg,Atoh1,Atp2b2,Atxn10,B3gnt2,Barhl2,Bcl11b,Bdnf,Bloc1s4,Bmp7,Bmpr1b,Boc,Camsap1,Cck,Cdh4,Cecr2,Chl1,Cit,Clrn1,Cnga3,Ctnna2,Dab1,Dab2ip,Dact1,Dag1,Dbx1,Dcc,Dclk1,Ddit4,Dicer1,Dlg4,Dll1,Dmrta2,Drd1a,Dscam,Dst,Edn3,Efna5,Efna5,Egr2,Ehd1,Elp4,Eomes,Epb4.1l3,Epha3,Epha4,Epha5,Epha7,Ephb1,Ephb3,Erbb4,Etv4,Evl,Eya1,Farp1,Fbx…
GO:0048856	anatomical structure development	7.74988e-26	7.80258e-22	6.00198e-23	1.4059	514.262	723	3631	0.233075	0.199119	1700112E06Rik,4930506M07Rik,4932438A13Rik,AI464131,Aatk,Abca12,Abr,Acan,Actg1,Acvr1,Acvr2a,Acvr2b,Adad1,Adam19,Adam22,Adam9,Adamts2,Adar,Adcy1,Adcyap1,Add2,Adipoq,Adra1b,Adra2c,Aff3,Aggf1,Agtpbp1,Ahi1,Alcam,Alk,Aloxe3,Amer2,Amigo1,Angpt1,Ank2,Ank3,Antxr1,Apaf1,Apba1,Apba2,Apc,Apob,App,Areg,Arg1,Arhgap24,Arhgef15,Arhgef2,Arid5b,Arrdc3,Asf1a,Astn1,Asxl1,Atf3,Atoh1,Atp2b2,Atxn10,Axin2,Axl,B3gnt2,Bai…
GO:0050767	regulation of neurogenesis	3.13084e-25	3.15213e-21	2.25152e-22	2.3923	60.1931	144	425	0.0464217	0.338823	Aatk,Adra2c,Amigo1,App,Arhgef2,Atoh1,Barhl2,Bcl11b,Bdnf,Bmp6,Bmp7,Camk1d,Camk2b,Cdh4,Cdon,Chd7,Chrna3,Cit,Cnr1,Ctnnb1,Dab1,Dab2ip,Dbc1,Dct,Dicer1,Disc1,Dll1,Dscam,Dtx1,Ednrb,Elp4,Eomes,Epha3,Epha4,Ephb3,Eya1,Ezh2,Fam5b,Fat3,Fez1,Fezf2,Fgf13,Fgfr1,Flrt2,Foxa1,Foxa2,Fyn,Gata2,Gata3,Gli2,Gm9847,Gpr37l1,Gprc5b,Grid2,Grin1,Grm5,Gsx2,Hif1a,Id4,Ifng,Il6st,Irx3,Islr2,Kif13b,Lbx1,Limk1,Lingo1,Lpar1,Lrp8,L…
GO:0045595	regulation of cell differentiation	4.94177e-24	4.97538e-20	3.31692e-21	1.7943	154.378	277	1090	0.0892972	0.254128	Aamdc,Aatk,Abcg1,Acvr1,Acvr2a,Acvr2b,Adamts20,Adipoq,Adra2c,Ahi1,Amigo1,Ap1ar,Ap3b1,Apc,Apob,App,Areg,Arhgef2,Asxl1,Atoh1,Axin2,Axl,Barhl2,Bcl11b,Bcl6,Bcl9,Bdnf,Bmp6,Bmp7,Bmpr1b,Boc,Btg1,Camk1d,Camk2b,Card11,Ccnd1,Cd1d1,Cd34,Cd83,Cdh4,Cdon,Chd7,Chrna3,Cit,Clec2i,Cmklr1,Cnot2,Cnr1,Col14a1,Ctgf,Ctnnb1,Ctr9,Cyp26b1,Dab1,Dab2ip,Dact1,Dbc1,Dcstamp,Dct,Dicer1,Disc1,Dll1,Dscam,Dtx1,Dusp10,Ednrb,Efnb2,Eh…
GO:0048518	positive regulation of biological process	1.30813e-23	1.31703e-19	8.23142e-21	1.41212	463.133	654	3270	0.210832	0.2	2310008H04Rik,2700060E02Rik,5330417C22Rik,AI464131,Aamdc,Abca1,Abca12,Abcg1,Abhd5,Abr,Abra,Acvr1,Acvr2a,Acvr2b,Adam9,Adamts20,Adar,Adcy1,Adcyap1,Adcyap1r1,Adipoq,Adra1b,Adra2c,Adrb1,Afap1l2,Aff1,Aggf1,Ago2,Agrn,Ahi1,Ahsg,Alk,Amigo1,Amotl1,Angpt1,Ank2,Anxa3,Ap3b1,Apaf1,Apc,Apob,App,Areg,Arg1,Arhgap5,Arhgef16,Arid2,Arid3a,Arntl,Arrdc3,Asic2,Asxl1,Atf3,Atoh1,Atp1a1,Atp2b2,Atxn1,Axl,Aym1,BC021891,Bar…
GO:0009653	anatomical structure morphogenesis	1.86518e-23	1.87786e-19	1.10462e-20	1.59878	246.438	394	1740	0.127015	0.226437	4930506M07Rik,Abr,Acan,Actg1,Acvr1,Acvr2a,Acvr2b,Adcy1,Aff3,Aggf1,Agtpbp1,Ahi1,Alcam,Amigo1,Angpt1,Ank3,Antxr1,Apaf1,Apc,Apob,App,Areg,Arg1,Arhgap24,Arhgef15,Arhgef2,Arid5b,Atoh1,Atp2b2,Axin2,Axl,B3gnt2,Barx2,Bbip1,Bcl10,Bcl11b,Bcl2l11,Bcl6,Bdnf,Bmp6,Bmp7,Bmper,Bmpr1b,Boc,Btrc,Bves,Cadm1,Calb1,Cap1,Capn2,Ccbe1,Ccdc41,Cck,Cd34,Cd44,Cdh4,Cdon,Cecr2,Chd7,Chl1,Chrna9,Cited2,Clrn1,Cnga3,Cnot2,Cpe,Ctgf…
GO:0045664	regulation of neuron differentiation	2.82568e-23	2.8449e-19	1.5805e-20	2.52316	47.1631	119	333	0.0383624	0.357357	Aatk,Adra2c,Amigo1,App,Atoh1,Barhl2,Bcl11b,Bdnf,Bmp6,Bmp7,Camk1d,Camk2b,Cdh4,Cdon,Chrna3,Cit,Cnr1,Dab1,Dab2ip,Dbc1,Dicer1,Disc1,Dll1,Dscam,Dtx1,Ednrb,Elp4,Eomes,Epha3,Epha4,Ephb3,Eya1,Fam5b,Fat3,Fez1,Fezf2,Fgf13,Fgfr1,Foxa1,Foxa2,Fyn,Gata2,Gata3,Gli2,Gm9847,Gpr37l1,Gprc5b,Grid2,Grin1,Id4,Ifng,Irx3,Islr2,Kif13b,Lbx1,Limk1,Lpar1,Lrp8,Lrrc4c,Lrrk2,Lzts1,Magi2,Map1b,Mapt,Mbp,Mef2c,Meis1,Negr1,Neurod2…
GO:0048468	cell development	2.03452e-22	2.04835e-18	1.07808e-19	1.72925	167.125	289	1180	0.0931657	0.244915	4930506M07Rik,AI464131,Acan,Actg1,Acvr1,Adad1,Adam22,Adcy1,Adcyap1,Ahi1,Alcam,Alk,Amigo1,Ank2,Ank3,Antxr1,Apc,App,Areg,Arid5b,Atoh1,Atp2b2,Atxn10,Axl,B3gnt2,Bcl11b,Bcl2l11,Bcl6,Bcl9,Bdnf,Bfsp2,Bloc1s4,Bmp6,Bmp7,Bmp8a,Bmpr1b,Boc,Bves,Cabyr,Camsap1,Capza3,Cck,Cdh4,Cdk1,Cecr2,Chl1,Cit,Cited2,Clrn1,Cnga3,Ctnna2,Ctnnb1,Ctr9,Cul3,Cxadr,Cyp26a1,Dab1,Dab2,Dab2ip,Dact1,Dag1,Dcc,Dclk1,Dct,Dicer1,Dlg4,Dll1,…
GO:0051239	regulation of multicellular organismal process	5.10929e-22	5.14403e-18	2.57202e-19	1.54647	270.94	419	1913	0.135074	0.219028	Aatk,Acvr1,Acvr2a,Acvr2b,Adam9,Adamts20,Adipoq,Adra1b,Adra1d,Adra2c,Adrb1,Afap1l2,Aggf1,Agrn,Ahi1,Ahsg,Amigo1,Amotl1,Angpt1,Ank2,Anxa3,Ap3b1,Apc,App,Areg,Arhgef15,Arhgef2,Arrdc3,Asic2,Asmt,Atoh1,Atp1a1,Atp2a2,Atp2b2,Axin2,Axl,Bai1,Barhl2,Bcl10,Bcl11b,Bcl2l11,Bcl3,Bcl6,Bdnf,Bmp6,Bmp7,Bmper,Bmpr1b,Boc,Btbd9,Btg1,C1qtnf3,C3,Cacna1b,Cacna1d,Cacna1e,Cadm1,Calb1,Calm1,Camk1d,Camk2b,Card11,Cblb,Cbln1,Cc…
GO:0000904	cell morphogenesis involved in differentiation	8.89298e-22	8.95345e-18	4.26355e-19	2.30727	57.6438	133	407	0.0428756	0.326781	Actg1,Adcy1,Alcam,Amigo1,Ank3,Antxr1,Apc,App,Atoh1,Atp2b2,Axl,B3gnt2,Bcl11b,Bdnf,Bmp7,Bmpr1b,Boc,Bves,Cck,Cdh4,Chl1,Clrn1,Ctnna2,Ctnnb1,Cul3,Dab2,Dact1,Dag1,Dcc,Dclk1,Dlg4,Dscam,Dst,Efna5,Efna5,Egr2,Elp4,Eomes,Epha4,Epha5,Epha7,Ephb1,Ephb3,Etv4,Evl,Farp1,Fat3,Fbxo45,Fezf2,Fgfr2,Flrt2,Foxd1,Foxp1,Frmd6,Fyn,Fzd1,Gap43,Gas1,Gata3,Gdnf,Gli2,Gsk3b,Has2,Heg1,Hif1a,Hnrnpab,Itgb1,Klf7,Lama2,Lamc1,Lef1,Lh…
GO:0048812	neuron projection morphogenesis	1.47304e-21	1.48306e-17	6.74116e-19	2.5316	43.0558	109	304	0.0351386	0.358553	4930506M07Rik,Actg1,Adcy1,Alcam,Amigo1,Ank3,Apc,App,Atoh1,B3gnt2,Bcl11b,Bdnf,Bmp7,Bmpr1b,Boc,Cck,Cdh4,Chl1,Ctnna2,Dab2ip,Dact1,Dag1,Dcc,Dclk1,Dicer1,Dlg4,Dscam,Dst,Efna5,Efna5,Egr2,Elp4,Epb4.1l3,Epha4,Epha5,Epha7,Ephb1,Ephb3,Etv4,Evl,Farp1,Fbxo45,Fezf2,Fgfr2,Flrt2,Foxd1,Foxp1,Fyn,Fzd1,Gap43,Gas1,Gas7,Gata3,Gli2,Gpm6a,Gsk3b,Klf7,Lama2,Lhx1,Lhx3,Map1b,Mapt,Mycbp2,Myo16,Neurog2,Nfasc,Nfib,Ngf,Nkx2-1…
GO:0048522	positive regulation of cellular process	1.7636e-21	1.77559e-17	7.71996e-19	1.4209	410.305	583	2897	0.187943	0.201243	2310008H04Rik,2700060E02Rik,5330417C22Rik,AI464131,Aamdc,Abca1,Abca12,Abhd5,Abra,Acvr1,Acvr2a,Acvr2b,Adam9,Adamts20,Adar,Adcy1,Adcyap1,Adcyap1r1,Adipoq,Adra1b,Adra2c,Adrb1,Afap1l2,Aff1,Aggf1,Ago2,Agrn,Ahi1,Alk,Amigo1,Amotl1,Angpt1,Anxa3,Ap3b1,Apaf1,Apc,Apob,App,Areg,Arg1,Arhgap5,Arid2,Arid3a,Arntl,Arrdc3,Asic2,Asxl1,Atf3,Atoh1,Atxn1,Axl,Aym1,BC021891,Bard1,Barhl2,Barx2,Bbc3,Bcl10,Bcl11b,Bcl2l11,B…
GO:0023051	regulation of signaling	4.32462e-21	4.35403e-17	1.81418e-18	1.512	290.343	439	2050	0.141522	0.214146	2810408A11Rik,4930596D02Rik,5330417C22Rik,AI464131,Abca1,Abr,Abra,Acvr1,Acvr2a,Acvr2b,Adam9,Adamts20,Adcyap1,Adipoq,Adra1b,Adra2c,Adrb1,Adrbk2,Afap1l2,Agap1,Agfg2,Agpat9,Agrn,Alk,Amer2,Angpt1,Apaf1,Apc,Apc2,App,Arap3,Arhgap1,Arhgap15,Arhgap24,Arhgap27,Arhgef10l,Arhgef15,Arhgef16,Arhgef2,Arhgef26,Arhgef33,Arhgef4,Arrdc3,Asxl1,Atp2b2,Atxn1,Axin2,Axl,BC021891,Barx1,Bbc3,Bcl10,Bcl2l11,Bcl3,Bcl6,Bdkrb…
GO:0010646	regulation of cell communication	4.76842e-21	4.80084e-17	1.92034e-18	1.51127	290.485	439	2051	0.141522	0.214042	2810408A11Rik,4930596D02Rik,5330417C22Rik,AI464131,Abca1,Abr,Abra,Acvr1,Acvr2a,Acvr2b,Adam9,Adamts20,Adcyap1,Adipoq,Adra1b,Adra2c,Adrb1,Adrbk2,Afap1l2,Agap1,Agfg2,Agpat9,Agrn,Alk,Amer2,Angpt1,Apaf1,Apc,Apc2,App,Arap3,Arhgap1,Arhgap15,Arhgap24,Arhgap27,Arhgef10l,Arhgef15,Arhgef16,Arhgef2,Arhgef26,Arhgef33,Arhgef4,Arrdc3,Asxl1,Atp2b2,Atxn1,Axin2,Axl,BC021891,Barx1,Bbc3,Bcl10,Bcl2l11,Bcl3,Bcl6,Bdkrb…
GO:2000026	regulation of multicellular organismal development	7.11548e-21	7.16386e-17	2.75533e-18	1.69431	169.391	287	1196	0.092521	0.239967	Aatk,Acvr1,Acvr2a,Acvr2b,Adamts20,Adipoq,Adra2c,Aggf1,Agrn,Ahi1,Ahsg,Amigo1,Anxa3,Ap3b1,Apc,App,Arhgef15,Arhgef2,Asic2,Asmt,Atoh1,Axin2,Axl,Bai1,Barhl2,Bcl11b,Bcl6,Bdnf,Bmp6,Bmp7,Bmpr1b,Boc,Btg1,C3,Camk1d,Camk2b,Card11,Cblb,Cbln1,Ccnd1,Ccsap,Cd1d1,Cd34,Cd40,Cd83,Cdh4,Cdk1,Cdon,Chd7,Chrna3,Cit,Cited2,Clec2i,Cnr1,Col14a1,Creb3l1,Ctgf,Ctnnb1,Ctr9,Cxadr,Cyp26b1,Dab1,Dab2ip,Dbc1,Dcstamp,Dct,Deaf1,Dice…
GO:0044767	single-organism developmental process	7.8918e-21	7.94546e-17	2.94276e-18	1.38757	456.193	633	3221	0.204062	0.196523	1500015O10Rik,4930506M07Rik,AI464131,Aatk,Abca12,Abr,Acan,Actg1,Acvr1,Acvr2a,Acvr2b,Adad1,Adam19,Adam22,Adamts2,Adar,Adcy1,Adcyap1,Add2,Adipoq,Adra1b,Aff3,Aggf1,Agtpbp1,Ahi1,Alcam,Alk,Amigo1,Angpt1,Ank2,Ank3,Antxr1,Apaf1,Apba1,Apba2,Apc,Apob,App,Areg,Arg1,Arhgap24,Arhgef15,Arhgef2,Arid5b,Asf1a,Asxl1,Atf3,Atoh1,Atp2b2,Atxn10,Axin2,Axl,B3gnt2,Barx1,Barx2,Bbc3,Bbip1,Bbx,Bcl10,Bcl11b,Bcl2l11,Bcl3,Bcl…
GO:0031175	neuron projection development	9.03074e-21	9.09215e-17	3.2472e-18	2.26214	58.3519	132	412	0.0425532	0.320388	4930506M07Rik,Actg1,Adcy1,Adcyap1,Alcam,Amigo1,Ank3,Apc,App,Areg,Atoh1,Atxn10,B3gnt2,Bcl11b,Bdnf,Bloc1s4,Bmp7,Bmpr1b,Boc,Camsap1,Cck,Cdh4,Chl1,Cit,Ctnna2,Dab1,Dab2ip,Dact1,Dag1,Dcc,Dclk1,Dicer1,Dlg4,Dscam,Dst,Efna5,Efna5,Egr2,Ehd1,Elp4,Epb4.1l3,Epha3,Epha4,Epha5,Epha7,Ephb1,Ephb3,Etv4,Evl,Farp1,Fbxo45,Fezf2,Fgfr2,Flrt2,Foxd1,Foxp1,Fyn,Fzd1,Gap43,Gas1,Gas7,Gata3,Gdnf,Gli2,Gnao1,Gpm6a,Gprin1,Gsk3b,…
GO:0048666	neuron development	1.07912e-20	1.08646e-16	3.74642e-18	2.08281	76.3391	159	539	0.0512572	0.294991	4930506M07Rik,Actg1,Adcy1,Adcyap1,Ahi1,Alcam,Alk,Amigo1,Ank3,Apc,App,Areg,Atoh1,Atp2b2,Atxn10,B3gnt2,Bcl11b,Bdnf,Bloc1s4,Bmp7,Bmpr1b,Boc,Camsap1,Cck,Cdh4,Cecr2,Chl1,Cit,Clrn1,Cnga3,Ctnna2,Dab1,Dab2ip,Dact1,Dag1,Dcc,Dclk1,Dicer1,Dlg4,Drd1a,Dscam,Dst,Efna5,Efna5,Egr2,Ehd1,Elp4,Epb4.1l3,Epha3,Epha4,Epha5,Epha7,Ephb1,Ephb3,Etv4,Evl,Farp1,Fbxo45,Fezf2,Fgfr1,Fgfr2,Flrt2,Foxd1,Foxp1,Fyn,Fzd1,Gap43,Gas1,…
GO:0040011	locomotion	1.19348e-19	1.20159e-15	4.00531e-17	1.86193	108.489	202	766	0.0651193	0.263708	Acvr1,Alcam,Amotl1,Angpt1,Ank3,Apc,Apob,App,Arhgap24,Arhgef16,Arid5b,Astn1,Atoh1,Atp2b2,Axl,B3gnt2,Barhl2,Bcl11b,Bdnf,Bmp7,Bmpr1b,Boc,Cabyr,Cacna1e,Cap1,Cck,Ccl1,Ccr4,Ccrl2,Cd34,Cdh4,Ceacam10,Celf3,Chl1,Chst4,Clrn1,Cmklr1,Cmtm3,Cmtm7,Cmtm8,Csf3r,Ctgf,Ctnna2,Ctnnb1,Cul3,Cxadr,Cxcr7,Dab1,Dab2ip,Dag1,Dcc,Dclk1,Ddit4,Disc1,Dnahc11,Dnahc5,Dock1,Dpp4,Drd1a,Dyx1c1,Edn2,Edn3,Ednrb,Efna5,Efna5,Efnb2,Egr2,…
GO:0009966	regulation of signal transduction	2.12201e-19	2.13644e-15	6.89173e-17	1.52069	259.751	395	1834	0.127337	0.215376	2810408A11Rik,4930596D02Rik,5330417C22Rik,AI464131,Abca1,Abr,Abra,Acvr1,Acvr2a,Acvr2b,Adam9,Adamts20,Adcyap1,Adipoq,Adra1b,Adra2c,Adrb1,Adrbk2,Afap1l2,Agap1,Agfg2,Agpat9,Agrn,Alk,Amer2,Angpt1,Apaf1,Apc,Apc2,App,Arap3,Arhgap1,Arhgap15,Arhgap24,Arhgap27,Arhgef10l,Arhgef15,Arhgef16,Arhgef2,Arhgef26,Arhgef33,Arhgef4,Arrdc3,Asxl1,Atxn1,Axin2,Axl,BC021891,Barx1,Bbc3,Bcl10,Bcl2l11,Bcl3,Bcl6,Bdkrb2,Bicc1…
GO:0051094	positive regulation of developmental process	5.37485e-19	5.4114e-15	1.69106e-16	1.87887	101.124	190	714	0.0612508	0.266106	Aamdc,Acvr1,Acvr2a,Acvr2b,Adam9,Adamts20,Adipoq,Adra2c,Aggf1,Agrn,Ahi1,Amigo1,Anxa3,Ap3b1,Apc,Apob,Asic2,Atoh1,Axl,Bdnf,Bmp6,Bmp7,Bmpr1b,Bnip3,Boc,Btg1,C3,Camk2b,Cbln1,Cd1d1,Cd34,Cd83,Cdh4,Cdk1,Cdon,Cited2,Cmklr1,Ctgf,Ctnnb1,Cyp26b1,Dab1,Dab2ip,Dact1,Dbc1,Dcstamp,Dct,Dicer1,Disc1,Dlg1,Dmrt2,Dscam,Efnb2,Ehd1,Elp4,Eomes,Ephb1,Ephb3,Erap1,Erbb4,Ezh2,Fam5b,Fbn2,Fez1,Fezf2,Fgf3,Fgf9,Fgfr1,Fgfr2,Flt1,F…
GO:0035295	tube development	1.2353e-18	1.2437e-14	3.76878e-16	2.10901	65.4335	138	462	0.0444874	0.298701	Abca12,Acvr1,Acvr2b,Adamts2,Ahi1,Angpt1,Apaf1,Areg,Arg1,Bcl10,Bcl2l11,Bdnf,Bmp7,Bmper,Btrc,Calb1,Cd44,Cecr2,Chd7,Cited2,Ctgf,Ctnnb1,Dab2ip,Dag1,Dchs1,Deaf1,Dicer1,Dlc1,Dlg1,Dll1,Edar,Errfi1,Etv4,Eya1,Fbxw7,Fgf3,Fgf9,Fgfr1,Fgfr2,Flt1,Foxa1,Foxa2,Foxd1,Foxf1,Foxp1,Foxp2,Fzd1,Gata3,Gdnf,Gli2,Hand1,Hdac5,Heg1,Hhip,Hif1a,Hsd11b1,Insc,Ipmk,Irx1,Irx2,Irx3,Kdr,Lama1,Lbx1,Lef1,Lhx1,Lmo4,Man2a1,Map3k7,Mef2…
GO:0045597	positive regulation of cell differentiation	1.25988e-18	1.26844e-14	3.73072e-16	2.04896	72.2318	148	510	0.0477112	0.290196	Aamdc,Acvr1,Acvr2a,Acvr2b,Adamts20,Adipoq,Adra2c,Ahi1,Amigo1,Ap3b1,Apc,Apob,Atoh1,Axl,Bdnf,Bmp6,Bmp7,Bmpr1b,Boc,Btg1,Cd1d1,Cd34,Cd83,Cdh4,Cdon,Cmklr1,Ctgf,Ctnnb1,Cyp26b1,Dab1,Dact1,Dbc1,Dcstamp,Dct,Dicer1,Disc1,Dscam,Efnb2,Elp4,Eomes,Ezh2,Fam5b,Fbn2,Fez1,Fezf2,Fgfr1,Foxa1,Foxa2,Foxo3,Foxp1,Gas6,Gata2,Gata3,Gdnf,Ghr,Gli2,Gm9847,Gpc1,Grm5,Gsk3b,Gsx2,Hif1a,Hif1an,Hlx,Id4,Ifng,Il12a,Il6st,Irx3,Islr2,…
GO:0006928	cellular component movement	3.16139e-18	3.18289e-14	8.84135e-16	1.77761	120.386	214	850	0.0689878	0.251765	Acvr1,Alcam,Amotl1,Ank3,Ap3b1,Apc,Apob,App,Arhgap21,Arhgap24,Arhgef16,Arid5b,Astn1,Atoh1,Axl,B3gnt2,Barhl2,Bcl11b,Bdnf,Bloc1s4,Bmp7,Bmpr1b,Boc,Cabyr,Cacna1e,Cap1,Cck,Ccr4,Cd34,Cdh4,Ceacam10,Celf3,Chl1,Chst4,Clrn1,Csf3r,Ctgf,Ctnna2,Ctnnb1,Cul3,Cxadr,Dab1,Dab2ip,Dag1,Dcc,Dclk1,Dctn1,Ddit4,Disc1,Dnahc11,Dnahc12,Dnahc3,Dnahc5,Dnahc8,Dnahc9,Dock1,Dpp4,Drd1a,Dst,Dync1i1,Dyx1c1,Edn2,Edn3,Ednrb,Efna5,Efn…
GO:0048519	negative regulation of biological process	2.46996e-17	2.48676e-13	6.72097e-15	1.36573	422.485	577	2983	0.186009	0.193429	5330417C22Rik,Aamdc,Aatk,Abcg1,Abhd5,Abr,Acvr1,Adamts20,Adar,Adcyap1,Adcyap1r1,Add2,Adipoq,Adra1b,Adra1d,Adra2c,Adrb1,Adrbk2,Ago2,Ahi1,Ahsg,Amer2,Amigo2,Angpt1,Ap1ar,Apc,Apc2,App,Arap3,Areg,Arhgap24,Arhgef15,Arhgef2,Arrdc3,Asic2,Asmt,Asxl1,Atf3,Atoh1,Atp1a1,Atp2a2,Atp2b4,Atxn1,Aven,Axin2,Axl,BC024139,Bace2,Bag3,Bai1,Banp,Bard1,Barx1,Barx2,Bbc3,Bcat1,Bcl10,Bcl11b,Bcl3,Bcl6,Bcl9,Bdkrb2,Bdnf,Bhlhe40…
GO:0000902	cell morphogenesis	5.24945e-17	5.28515e-13	1.39083e-14	1.89042	87.8112	166	620	0.0535139	0.267742	4930506M07Rik,Actg1,Adcy1,Ahi1,Alcam,Amigo1,Ank3,Antxr1,Apc,App,Arhgef2,Atoh1,Atp2b2,Axl,B3gnt2,Bbip1,Bcl11b,Bcl6,Bdnf,Bmp7,Bmpr1b,Boc,Bves,Cadm1,Cap1,Ccdc41,Cck,Cdh4,Chl1,Clrn1,Ctnna2,Ctnnb1,Cul3,Dab2,Dab2ip,Dact1,Dag1,Dcc,Dclk1,Dicer1,Dlg4,Dscam,Dst,Dzip1,Efna5,Efna5,Egr2,Elp4,Eomes,Epb4.1l3,Epha4,Epha5,Epha7,Ephb1,Ephb3,Etv4,Evl,Farp1,Fat3,Fbxo45,Fezf2,Fgfr2,Flrt2,Foxd1,Foxp1,Frmd6,Fyn,Fzd1,Ga…
GO:0048583	regulation of response to stimulus	1.43543e-16	1.44519e-12	3.61298e-14	1.41456	328.017	464	2316	0.149581	0.200345	2310008H04Rik,2810408A11Rik,4930596D02Rik,5330417C22Rik,AI464131,Abca1,Abr,Abra,Acvr1,Acvr2a,Acvr2b,Adam9,Adamts20,Adcyap1,Adipoq,Adra1b,Adra2c,Adrb1,Adrbk2,Afap1l2,Agap1,Agfg2,Agpat9,Agrn,Ahi1,Ahsg,Alk,Amer2,Angpt1,Apaf1,Apc,Apc2,App,Arap3,Arhgap1,Arhgap15,Arhgap24,Arhgap27,Arhgef10l,Arhgef15,Arhgef16,Arhgef2,Arhgef26,Arhgef33,Arhgef4,Arrdc3,Asxl1,Atxn1,Axin2,Axl,BC021891,Barx1,Bbc3,Bcl10,Bcl2l1…
GO:0048513	organ development	2.29655e-16	2.31217e-12	5.63943e-14	1.4097	330.567	466	2334	0.150226	0.199657	4932438A13Rik,AI464131,Aatk,Abca12,Abr,Acan,Acvr1,Acvr2a,Acvr2b,Adam19,Adam9,Adamts2,Add2,Adipoq,Adra1b,Agtpbp1,Ahi1,Aloxe3,Angpt1,Ank2,Apaf1,Apc,App,Areg,Arg1,Arhgef15,Arid5b,Arrdc3,Atf3,Atoh1,Atp2b2,Axin2,Axl,Barx1,Barx2,Bcl11b,Bcl2l11,Bcl3,Bcl6,Bcl9,Bdh1,Bdnf,Bfsp2,Bid,Bmp6,Bmp7,Bmp8a,Bmper,Bmpr1b,Bptf,Btrc,Cacybp,Cadm2,Calb1,Card11,Ccnd1,Cd1d1,Cd300lf,Cd34,Cd4,Cd44,Cdk1,Cdon,Cecr2,Cga,Chd7,Ch…
GO:0010604	positive regulation of macromolecule metabolic process	2.2508e-15	2.2661e-11	5.03579e-13	1.47216	243.18	358	1717	0.115409	0.208503	2310008H04Rik,2700060E02Rik,Aamdc,Abra,Acvr1,Acvr2a,Acvr2b,Adam9,Adcyap1,Adipoq,Adra1b,Adra2c,Afap1l2,Aff1,Ago2,Agrn,Ahi1,Alk,Angpt1,Ank2,Apc,App,Arid2,Arid3a,Arntl,Asxl1,Atoh1,Atxn1,Aym1,BC021891,Barhl2,Barx2,Bcl10,Bcl11b,Bcl3,Bcl9,Bmp6,Bmp7,Brca1,Brd7,Btrc,Bves,C3,Cacybp,Calm1,Card11,Cblb,Cck,Ccnd1,Ccny,Ccpg1,Cd1d1,Cd34,Cd4,Cd40,Cd44,Cdk1,Cdon,Celf3,Celf4,Chp2,Chrna3,Cited2,Cnep1r1,Cnn2,Creb5,C…
GO:0009893	positive regulation of metabolic process	3.50314e-15	3.52696e-11	7.50416e-13	1.44784	263.15	381	1858	0.122824	0.205059	2310008H04Rik,2700060E02Rik,Aamdc,Abca1,Abcg1,Abhd5,Abra,Acvr1,Acvr2a,Acvr2b,Adam9,Adcy1,Adcyap1,Adcyap1r1,Adipoq,Adra1b,Adra2c,Adrb1,Afap1l2,Aff1,Ago2,Agrn,Ahi1,Alk,Angpt1,Ank2,Apc,App,Areg,Arid2,Arid3a,Arntl,Asxl1,Atoh1,Atxn1,Aym1,BC021891,Barhl2,Barx2,Bcl10,Bcl11b,Bcl3,Bcl9,Bmp6,Bmp7,Brca1,Brd7,Btrc,Bves,C3,Cacybp,Calm1,Camk1d,Card11,Cblb,Cck,Ccnd1,Ccny,Ccpg1,Cd1d1,Cd34,Cd4,Cd40,Cd44,Cdk1,Cdon…
GO:0048523	negative regulation of cellular process	5.09228e-15	5.12691e-11	1.04631e-12	1.35641	384.103	521	2712	0.167956	0.192109	5330417C22Rik,Aamdc,Aatk,Abcg1,Abr,Acvr1,Adamts20,Adar,Adcyap1,Adcyap1r1,Add2,Adipoq,Adra1b,Adrbk2,Ago2,Ahi1,Amer2,Amigo2,Angpt1,Ap1ar,Apc,Apc2,App,Arap3,Areg,Arhgap24,Arhgef15,Arhgef2,Asic2,Asxl1,Atf3,Atoh1,Atp1a1,Atp2b4,Atxn1,Aven,Axin2,Axl,BC024139,Bace2,Bag3,Bard1,Barx1,Barx2,Bbc3,Bcat1,Bcl10,Bcl11b,Bcl3,Bcl6,Bcl9,Bdkrb2,Bdnf,Bhlhe40,Bicc1,Bmf,Bmp7,Bmper,Bnip3,Brca1,Brd7,Btc,Btg1,Btrc,C1d,C1q…
GO:0009888	tissue development	1.18899e-14	1.19708e-10	2.39416e-12	1.52605	191.343	292	1351	0.0941328	0.216136	1700112E06Rik,4932438A13Rik,AI464131,Abca12,Acan,Acvr1,Acvr2a,Acvr2b,Adad1,Adam9,Ahi1,Amer2,Angpt1,Apaf1,Apc,Areg,Arhgap24,Arid5b,Arrdc3,Atf3,Atoh1,Atp2b2,Axin2,Barx1,Barx2,Bcl10,Bcl11b,Bcl9,Bdh1,Bfsp2,Bmp6,Bmp7,Bmp8a,Bmpr1b,Bptf,Btrc,Cabyr,Cacybp,Calb1,Capza3,Ccnd1,Cd34,Cd44,Cdk1,Cdon,Cecr2,Chd7,Chrna1,Cited2,Clrn1,Col14a1,Creb5,Ctgf,Ctnnb1,Ctr9,Cxadr,Cyp26a1,Dab2,Dag1,Dchs1,Dcn,Deaf1,Dicer1,Dlc…
GO:0065008	regulation of biological quality	1.25502e-14	1.26355e-10	2.47755e-12	1.4135	290.768	411	2053	0.132495	0.200195	4930506M07Rik,A1cf,Aatk,Abca1,Abca12,Abca4,Abcg1,Acvr2b,Adam22,Add2,Adipoq,Adra1b,Adra1d,Adra2c,Adrb1,Agrn,Agtpbp1,Akr1d1,Aloxe3,Amigo1,Angpt1,Ank2,Ank3,Ano6,Ap3b1,Apc,Apob,App,Aqp4,Arap3,Arhgap15,Arhgap21,Arhgap5,Arhgef15,Arrdc3,Asic2,Asmt,Atox1,Atp1a1,Atp2a2,Atp2b2,Atp6v0a4,Atxn1,Axl,Bag3,Barhl2,Bcl2l11,Bcl6,Bdkrb2,Bdnf,Bid,Bloc1s4,Bmpr1b,Bnip3,Btbd9,Btrc,Bves,C1qtnf3,Cacna1b,Cacna1d,Cacna1e,Ca…
GO:0006357	regulation of transcription from RNA polymerase II promoter	1.47161e-14	1.48161e-10	2.84926e-12	1.55184	174.631	271	1233	0.087363	0.219789	2700060E02Rik,Aamdc,Abra,Acvr1,Acvr2a,Acvr2b,Adcyap1,Agrn,Ahi1,App,Arid2,Arid3a,Arntl,Asxl1,Atoh1,Atxn1,Aym1,Barhl2,Barx2,Bcl11b,Bcl3,Bcl6,Bcl9,Bhlhe40,Bmp6,Bmp7,Bmpr1b,Brca1,Brd3,Cbx4,Cbx8,Ccpg1,Cd40,Cdk12,Cdon,Chchd3,Chp2,Cited2,Cnot2,Creb5,Crym,Csrnp2,Ctnnb1,Ctr9,Dab2ip,Dact1,Dbx1,Deaf1,Dicer1,Dlg4,Dll1,Eapp,Ednrb,Egr2,Elf4,Elp4,Eomes,Erf,Esr2,Eya1,Ezh2,Fezf2,Fgf9,Fgfr1,Fgfr2,Fnip2,Foxa1,Foxa2…
GO:0051128	regulation of cellular component organization	2.66913e-14	2.68728e-10	5.07033e-12	1.54029	177.888	274	1256	0.0883301	0.218153	2310008H04Rik,4932438A13Rik,5330417C22Rik,Aatk,Abr,Adam9,Add2,Adipoq,Agrn,Ahi1,Ahsg,Amigo1,Anapc10,Angpt1,Ap1ar,Apc,Arap3,Arhgap15,Arhgap24,Arhgef15,Arhgef16,Arhgef2,Asic2,Axin2,Barhl2,Bbc3,Bcl2l11,Bcl6,Bdnf,Bid,Bmf,Bmp7,Bnip3,Brca1,Brd7,Btbd9,Btc,Bves,C3,Camk1d,Camk2b,Camsap1,Capza3,Cbln1,Cck,Cd47,Cdc23,Cdc42ep2,Cdc42ep4,Cdh4,Cdhr2,Chrna3,Cit,Clec2i,Clrn1,Cnn2,Cnot2,Cnot6,Cnot6l,Cnr1,Cnst,Col14a…
GO:0032989	cellular component morphogenesis	4.41028e-14	4.44027e-10	8.22272e-12	1.74486	98.5751	172	696	0.0554481	0.247126	4930506M07Rik,Actg1,Adcy1,Ahi1,Alcam,Amigo1,Ank3,Antxr1,Apc,App,Arhgef2,Atoh1,Atp2b2,Axl,B3gnt2,Bbip1,Bcl11b,Bcl6,Bdnf,Bmp7,Bmpr1b,Boc,Bves,Cadm1,Cap1,Ccdc41,Cck,Cdh4,Chl1,Clrn1,Ctnna2,Ctnnb1,Cul3,Dab2,Dab2ip,Dact1,Dag1,Dcc,Dclk1,Dicer1,Dlg4,Dscam,Dst,Dzip1,Efna5,Efna5,Egr2,Elp4,Eomes,Epb4.1l3,Epha4,Epha5,Epha7,Ephb1,Ephb3,Etv4,Evl,Farp1,Fat3,Fbxo45,Fezf2,Fgfr2,Flrt2,Foxd1,Foxp1,Frmd6,Fyn,Fzd1,Ga…
GO:0031325	positive regulation of cellular metabolic process	4.91711e-14	4.95055e-10	9.001e-12	1.44375	246.579	356	1741	0.114765	0.20448	2310008H04Rik,2700060E02Rik,Aamdc,Abca1,Abhd5,Abra,Acvr1,Acvr2a,Acvr2b,Adam9,Adcy1,Adcyap1,Adcyap1r1,Adipoq,Adra1b,Adra2c,Adrb1,Afap1l2,Aff1,Ago2,Agrn,Ahi1,Alk,Angpt1,App,Areg,Arid2,Arid3a,Arntl,Asxl1,Atoh1,Atxn1,Aym1,BC021891,Barhl2,Barx2,Bcl10,Bcl11b,Bcl3,Bcl9,Bmp6,Bmp7,Brca1,Brd7,Btrc,Bves,C3,Cacybp,Calm1,Card11,Cck,Ccnd1,Ccny,Ccpg1,Cd1d1,Cd4,Cd40,Cd44,Cdk1,Cdon,Celf3,Celf4,Chp2,Chrna3,Cited2,…
GO:0010628	positive regulation of gene expression	5.28799e-14	5.32394e-10	9.50704e-12	1.57545	155.511	245	1098	0.0789813	0.223133	2700060E02Rik,Aamdc,Abra,Acvr1,Adcyap1,Afap1l2,Aff1,Agrn,Ahi1,Ank2,App,Arid2,Arid3a,Arntl,Asxl1,Atoh1,Atxn1,Aym1,Barhl2,Barx2,Bcl10,Bcl11b,Bcl3,Bcl9,Bmp7,Brca1,Brd7,Btrc,Ccpg1,Cd34,Cd40,Cd44,Cdk1,Cdon,Chp2,Cited2,Cnn2,Creb5,Csrnp2,Ctgf,Ctnnb1,Ctr9,Cyp26b1,Dab2ip,Dcp1a,Dicer1,Dlg4,Dll1,Ebf2,Egr2,Elf4,Elp4,Eomes,Ephx2,Erbb4,Esrrg,Ets2,Etv4,Eya1,Fezf2,Fgf9,Fgfr2,Foxa1,Foxa2,Foxd1,Foxf1,Foxk1,Foxn4,F…
GO:0022604	regulation of cell morphogenesis	1.20749e-13	1.2157e-09	2.09604e-11	2.17802	41.7811	91	295	0.0293359	0.308475	Aatk,Amigo1,Ap1ar,Arap3,Arhgap15,Barhl2,Bves,Camk2b,Camsap1,Cdc42ep2,Cdc42ep4,Cdh4,Chrna3,Cit,Ctnnb1,Dab1,Dab2ip,Dlc1,Dscam,Epb4.1l2,Epb4.1l3,Epha3,Epha4,Ephb3,Ezh2,Fgf13,Fn1,Foxa1,Foxa2,Fyn,Gas7,Gdnf,Gm20459,Gna12,Grin1,Ifng,Islr2,Kdr,Kif13b,Kit,Larp4,Lef1,Limk1,Lrp8,Lrrc4c,Lrrk2,Lzts1,Map1b,Mapt,Mbp,Myo10,Ngf,Nkx2-1,Nlgn3,Notch1,Nrp1,Ntrk2,Ntrk3,Numbl,Palm,Palm2,Palmd,Pax2,Pax8,Pdlim5,Pxn,Rab11…
GO:0010975	regulation of neuron projection development	1.38839e-13	1.39783e-09	2.3692e-11	2.42078	29.7425	72	210	0.0232108	0.342857	Aatk,Amigo1,Barhl2,Bmp7,Camk1d,Camk2b,Cdh4,Chrna3,Cit,Cnr1,Dab1,Dab2ip,Disc1,Dscam,Epha3,Epha4,Ephb3,Fat3,Fez1,Fgf13,Fgfr1,Fyn,Gata3,Gprc5b,Grid2,Grin1,Islr2,Kif13b,Limk1,Lpar1,Lrp8,Lrrc4c,Lrrk2,Lzts1,Magi2,Map1b,Mapt,Mbp,Negr1,Ngf,Nlgn1,Nlgn3,Nptn,Nrp1,Ntrk2,Ntrk3,Numbl,Palm,Pdlim5,Prkd1,Rab11a,Rap2a,Rapgef2,Rnd2,Robo1,Robo2,Runx1t1,Sdc2,Shank1,Skor2,Spock1,Ssh3,Stk24,Syngap1,Tenm3,Thy1,Tiam1,Tn…
GO:0007417	central nervous system development	1.51781e-13	1.52813e-09	2.54688e-11	1.75432	92.3434	162	652	0.0522244	0.248466	Aatk,Abr,Agtpbp1,Ahi1,Apaf1,App,Atoh1,Atp2b2,Axl,Bcl11b,Bcl2l11,Bdh1,Bid,Bptf,Cadm2,Cdon,Chd7,Cited2,Ctnna2,Ctnnb1,Cyp26a1,Dab1,Dab2ip,Dbx1,Dcc,Dclk1,Dct,Ddit4,Dicer1,Disc1,Dlc1,Drd1a,Egr2,Elp4,Eomes,Epha4,Epha5,Epha7,Ephb1,Ephb3,Erbb4,Esr2,Ezh2,Fbxo45,Fezf2,Fgf13,Fgfr1,Fgfr2,Foxa2,Foxp1,Foxp2,Fyn,Fzd1,Fzd9,Gas1,Gata2,Gli2,Gnao1,Grin1,Gsx2,Hif1a,Id4,Igf1r,Itgam,Itgb1,Lbx1,Ldb1,Lef1,Lep,Lhx1,Lhx3,…
GO:0016477	cell migration	1.9274e-13	1.94051e-09	3.18116e-11	1.86244	71.9485	134	508	0.0431979	0.26378	Acvr1,Amotl1,Apc,Arhgap24,Arhgef16,Arid5b,Astn1,Atoh1,Axl,Barhl2,Cap1,Cck,Ccr4,Cd34,Chl1,Chst4,Csf3r,Ctgf,Ctnna2,Ctnnb1,Cul3,Cxadr,Dab1,Dab2ip,Dcc,Dclk1,Ddit4,Disc1,Dock1,Dpp4,Drd1a,Dyx1c1,Edn2,Edn3,Ednrb,Efnb2,Egr3,Elp4,Epha3,Ephb1,Ephb3,Ephb4,Erbb4,Esr2,Fat1,Fat2,Fat3,Fbxo45,Fezf2,Fgf13,Flt1,Foxd1,Fut8,Fyn,Gas6,Gata3,Gdnf,Gpc6,Gpm6a,Gsk3b,Hif1a,Ifng,Il12a,Il8,Itga11,Itga6,Itga9,Itgam,Itgb1,Kdr,…
GO:0045165	cell fate commitment	1.9376e-13	1.95078e-09	3.14641e-11	2.37493	31.1588	74	220	0.0238556	0.336364	Acvr1,Atoh1,Barhl2,Cdon,Ctnnb1,Ctr9,Cyp26b1,Dbx1,Dll1,Dmrta2,Elp4,Eomes,Erbb4,Eya1,Fgf13,Fgf3,Fgfr1,Fgfr2,Foxa1,Foxa2,Foxn4,Gap43,Gas1,Gata2,Gata3,Gdnf,Gli2,Gsx2,Hand1,Itgb1,Jag2,Kdr,Lbx1,Lhx3,Mef2c,Mitf,Neurog2,Nkx2-1,Nkx6-1,Notch1,Nr2f2,Nrg1,Ntrk3,Onecut1,Onecut2,Pax2,Pax3,Pax6,Pax7,Pitx1,Pml,Pou2f1,Pou4f1,Pparg,Prdm1,Prdm14,Prox1,Psen2,Rab10,Sfrp1,Six2,Six3,Smad1,Smad2,Sox2,Sox5,Sox9,Spry2,Tbx…
GO:0009887	organ morphogenesis	3.62202e-13	3.64665e-09	5.69788e-11	1.68332	106.931	180	755	0.0580271	0.238411	Abr,Acan,Acvr1,Acvr2b,Agtpbp1,Ahi1,Angpt1,Arid5b,Atoh1,Atp2b2,Axin2,Barx2,Bcl11b,Bcl2l11,Bmp6,Bmp7,Bmpr1b,Calb1,Cd44,Cdon,Chd7,Chrna9,Cited2,Clrn1,Cnga3,Cpe,Ctgf,Ctnna2,Ctnnb1,Cul1,Cyp26b1,Dag1,Dchs1,Dicer1,Dlc1,Dlg1,Dll1,Dscam,Edar,Efnb2,Elp4,Ephb1,Ephb4,Errfi1,Esr2,Eya1,Fat3,Fbn2,Fem1b,Fgf3,Fgf9,Fgfr1,Fgfr2,Foxa1,Foxa2,Foxf1,Foxq1,Fras1,Frem1,Fzd1,Gas1,Gata2,Gata3,Gcnt4,Gdnf,Ghr,Gli2,Gsk3b,Gsx2…
GO:0051254	positive regulation of RNA metabolic process	9.29578e-13	9.359e-09	1.43985e-10	1.5622	146.588	229	1035	0.0738233	0.221256	2700060E02Rik,Aamdc,Abra,Acvr1,Adcyap1,Afap1l2,Aff1,Ago2,Agrn,Ahi1,App,Arid2,Arid3a,Arntl,Asxl1,Atoh1,Atxn1,Aym1,Barhl2,Barx2,Bcl10,Bcl11b,Bcl3,Bcl9,Bmp7,Brca1,Brd7,Btrc,Ccpg1,Cd40,Cdon,Celf3,Celf4,Chp2,Cited2,Creb5,Csrnp2,Ctnnb1,Ctr9,Dab2ip,Dcp1a,Dicer1,Dlg4,Dll1,Eapp,Ebf2,Egr2,Elf4,Elp4,Eomes,Erbb4,Esrrg,Ets2,Etv4,Eya1,Fezf2,Fgf9,Fgfr2,Foxa1,Foxa2,Foxd1,Foxf1,Foxk1,Foxn4,Foxo1,Foxo3,Foxo6,Foxp1…
GO:0010769	regulation of cell morphogenesis involved in differentiation	1.12455e-12	1.1322e-08	1.71545e-10	2.46928	25.9184	64	183	0.0206319	0.349727	Aatk,Amigo1,Ap1ar,Barhl2,Camk2b,Cdh4,Chrna3,Cit,Ctnnb1,Dab1,Dab2ip,Dscam,Epha3,Epha4,Ephb3,Ezh2,Fgf13,Foxa1,Foxa2,Gdnf,Grin1,Ifng,Islr2,Kif13b,Lef1,Limk1,Lrp8,Lrrc4c,Lrrk2,Lzts1,Map1b,Mapt,Mbp,Ngf,Nkx2-1,Nlgn3,Notch1,Nrp1,Ntrk2,Ntrk3,Numbl,Pax2,Pax8,Pdlim5,Rab11a,Rap2a,Rapgef2,Rnd2,Robo1,Robo2,Sdc2,Sfrp1,Skor2,Smad2,Snai1,Ssh3,Syngap1,Tgfbr3,Thy1,Tiam1,Tnik,Triobp,Vegfa,Zfp703
GO:0022603	regulation of anatomical structure morphogenesis	1.23475e-12	1.24315e-08	1.85545e-10	1.75066	86.2532	151	609	0.0486783	0.247947	Aatk,Adam9,Adipoq,Aggf1,Ahi1,Amigo1,Anxa3,Ap1ar,Apc,Arap3,Arhgap15,Bai1,Barhl2,Bdnf,Bmp7,Bnip3,Btg1,Bves,C3,Camk2b,Camsap1,Cd34,Cdc42ep2,Cdc42ep4,Cdh4,Chrna3,Cit,Cited2,Ctnnb1,Dab1,Dab2ip,Dcstamp,Dicer1,Dlc1,Dmrt2,Dscam,Ehd1,Epb4.1l2,Epb4.1l3,Epha3,Epha4,Ephb3,Erap1,Etv4,Eya1,Ezh2,Fbxw7,Fgf13,Fgf3,Fgfr1,Fgfr2,Flt1,Fn1,Foxa1,Foxa2,Foxp2,Fyn,Fzd1,Gas7,Gata2,Gata3,Gdnf,Gm20459,Gna12,Grin1,Hhip,Ifng,…
GO:0048870	cell motility	1.3997e-12	1.40922e-08	2.07239e-10	1.77439	81.1545	144	573	0.0464217	0.251309	Acvr1,Amotl1,Apc,Apob,Arhgap24,Arhgef16,Arid5b,Astn1,Atoh1,Axl,Barhl2,Cabyr,Cacna1e,Cap1,Cck,Ccr4,Cd34,Ceacam10,Celf3,Chl1,Chst4,Clrn1,Csf3r,Ctgf,Ctnna2,Ctnnb1,Cul3,Cxadr,Dab1,Dab2ip,Dcc,Dclk1,Ddit4,Disc1,Dnahc11,Dnahc5,Dock1,Dpp4,Drd1a,Dyx1c1,Edn2,Edn3,Ednrb,Efnb2,Egr3,Elp4,Epha3,Ephb1,Ephb3,Ephb4,Erbb4,Esr2,Fat1,Fat2,Fat3,Fbxo45,Fezf2,Fgf13,Flt1,Foxd1,Fut8,Fyn,Gas6,Gata3,Gdnf,Gpc6,Gpm6a,Gsk3b,H…
GO:0031344	regulation of cell projection organization	1.76057e-12	1.77254e-08	2.5689e-10	2.17048	38.2403	83	270	0.0267569	0.307407	Aatk,Agrn,Amigo1,Apc,Arhgap24,Barhl2,Bmp7,Camk1d,Camk2b,Cdc42ep2,Cdc42ep4,Cdh4,Chrna3,Cit,Clrn1,Cnr1,Dab1,Dab2ip,Disc1,Dscam,Epha3,Epha4,Ephb3,Fat3,Fez1,Fgf13,Fgfr1,Fyn,Gata3,Gpm6a,Gprc5b,Grid2,Grin1,Islr2,Kif13b,Limk1,Lpar1,Lrp8,Lrrc4c,Lrrk2,Lzts1,Magi2,Map1b,Mapt,Mbp,Myo10,Myo3b,Negr1,Ngf,Nlgn1,Nlgn3,Nptn,Nrp1,Ntrk2,Ntrk3,Numbl,Palm,Pdlim5,Podxl,Prkd1,Rab11a,Rap2a,Rapgef2,Rnd2,Robo1,Robo2,Runx1…
GO:0021953	central nervous system neuron differentiation	3.11884e-12	3.14005e-08	4.48578e-10	2.54357	22.8026	58	161	0.0186976	0.360248	Agtpbp1,Atp2b2,Bcl11b,Dbx1,Dcc,Dclk1,Dicer1,Drd1a,Elp4,Eomes,Epha4,Ephb1,Ephb3,Erbb4,Fbxo45,Fezf2,Fgfr2,Gata2,Gli2,Gsx2,Id4,Lbx1,Ldb1,Lef1,Lep,Lhx1,Lhx3,Lhx8,Lingo1,Lmo4,Mdga2,Mycbp2,Neurog2,Nfib,Nfix,Nkx2-1,Nkx6-1,Ntrk2,Pax3,Pax6,Pax7,Phox2b,Pou4f1,Prdm8,Prox1,Ptch1,Rapgef2,Robo1,Robo2,Rora,Sall3,Skor2,Sox2,Sox4,Sox5,Spock1,Sptbn4,Tfap2c
GO:0045935	positive regulation of nucleobase-containing compound metabolic process	3.14135e-12	3.16271e-08	4.45453e-10	1.51649	162.875	247	1150	0.0796261	0.214783	2310008H04Rik,2700060E02Rik,Aamdc,Abca1,Abra,Acvr1,Adcy1,Adcyap1,Adcyap1r1,Adrb1,Afap1l2,Aff1,Ago2,Agrn,Ahi1,App,Arid2,Arid3a,Arntl,Asxl1,Atoh1,Atxn1,Aym1,Barhl2,Barx2,Bcl10,Bcl11b,Bcl3,Bcl9,Bmp7,Brca1,Brd7,Btrc,Cacybp,Calm1,Ccpg1,Cd40,Cdk1,Cdon,Celf3,Celf4,Chp2,Cited2,Creb5,Csrnp2,Ctnnb1,Ctr9,Dab2ip,Dcp1a,Dicer1,Dlg4,Dll1,Drd1a,Eapp,Ebf2,Egr2,Elf4,Elp4,Eomes,Erbb4,Esrrg,Ets2,Etv4,Eya1,Fezf2,Fgf9…
GO:0045893	positive regulation of transcription, DNA-dependent	3.29329e-12	3.31568e-08	4.60512e-10	1.55728	141.914	221	1002	0.0712444	0.220559	2700060E02Rik,Aamdc,Abra,Acvr1,Adcyap1,Afap1l2,Aff1,Agrn,Ahi1,App,Arid2,Arid3a,Arntl,Asxl1,Atoh1,Atxn1,Aym1,Barhl2,Barx2,Bcl10,Bcl11b,Bcl3,Bcl9,Bmp7,Brca1,Brd7,Btrc,Ccpg1,Cd40,Cdon,Chp2,Cited2,Creb5,Csrnp2,Ctnnb1,Ctr9,Dab2ip,Dcp1a,Dicer1,Dlg4,Dll1,Ebf2,Egr2,Elf4,Elp4,Eomes,Erbb4,Esrrg,Ets2,Etv4,Eya1,Fezf2,Fgf9,Fgfr2,Foxa1,Foxa2,Foxd1,Foxf1,Foxk1,Foxn4,Foxo1,Foxo3,Foxo6,Foxp1,Fzd1,Gata2,Gata3,Gdnf…
GO:0051173	positive regulation of nitrogen compound metabolic process	4.89544e-12	4.92873e-08	6.75169e-10	1.5061	165.991	250	1172	0.0805932	0.213311	2310008H04Rik,2700060E02Rik,Aamdc,Abca1,Abra,Acvr1,Adcy1,Adcyap1,Adcyap1r1,Adrb1,Afap1l2,Aff1,Ago2,Agrn,Ahi1,App,Arid2,Arid3a,Arntl,Asxl1,Atoh1,Atxn1,Aym1,Barhl2,Barx2,Bcl10,Bcl11b,Bcl3,Bcl9,Bmp7,Brca1,Brd7,Btrc,Cacybp,Calm1,Ccpg1,Cd40,Cdk1,Cdon,Celf3,Celf4,Chp2,Cited2,Creb5,Csrnp2,Ctnnb1,Ctr9,Dab2ip,Dcp1a,Ddah1,Dicer1,Dlg4,Dll1,Drd1a,Eapp,Ebf2,Egr2,Elf4,Elp4,Eomes,Erbb4,Esrrg,Ets2,Etv4,Eya1,Fezf…
GO:0045944	positive regulation of transcription from RNA polymerase II promoter	6.05785e-12	6.09904e-08	8.24195e-10	1.65619	103.249	171	729	0.0551257	0.234568	2700060E02Rik,Aamdc,Abra,Acvr1,Adcyap1,Agrn,Ahi1,App,Arid2,Arid3a,Arntl,Asxl1,Atoh1,Atxn1,Aym1,Barhl2,Barx2,Bcl11b,Bcl3,Bcl9,Bmp7,Brca1,Ccpg1,Cd40,Cdon,Chp2,Cited2,Creb5,Csrnp2,Ctnnb1,Ctr9,Dab2ip,Dicer1,Dlg4,Dll1,Egr2,Elf4,Elp4,Eomes,Eya1,Fgfr2,Foxa1,Foxa2,Foxd1,Foxf1,Foxo1,Foxo3,Foxo6,Foxp1,Gata2,Gata3,Gdnf,Gli2,Glis1,Glis3,Glis3,Grin1,Grip1,Gsk3b,Hand1,Hdac5,Hfe2,Hif1a,Hsf2,Id4,Ifng,Igf2,Ikzf2,…
GO:0007167	enzyme linked receptor protein signaling pathway	2.13053e-11	2.14502e-07	2.78573e-09	1.89474	55.9442	106	395	0.0341715	0.268354	Acvr1,Acvr2a,Acvr2b,Adam9,Ahi1,Akap7,Alk,Angpt1,Areg,Arid5b,Axl,Bmp6,Bmp7,Bmp8a,Bmpr1b,Chrna3,Cited2,Ctgf,Dab2ip,Dcp1a,Ddit4,Dok5,Efna3,Efna5,Efnb2,Epha3,Epha4,Epha5,Epha7,Ephb1,Ephb3,Ephb4,Erbb4,Fgf12,Fgf3,Fgf9,Fgfr1,Fgfr2,Flt1,Foxo1,Foxo3,Foxo6,Fut8,Gas6,Gdnf,Gfra1,Gfra2,Ghr,Gng7,Hfe2,Igf1r,Igf2,Il6st,Inhbb,Kdr,Kit,Lef1,Lifr,Ltbp4,Magi2,Map3k1,Map3k7,Mapkapk2,Ndst1,Nrp1,Nrp2,Ntrk2,Ntrk3,Pdgfa,P…
GO:0007420	brain development	2.29455e-11	2.31015e-07	2.96173e-09	1.77202	72.7983	129	514	0.0415861	0.250973	Aatk,Abr,Agtpbp1,Ahi1,Apaf1,App,Atoh1,Atp2b2,Axl,Bcl11b,Bcl2l11,Bdh1,Bid,Bptf,Cadm2,Cdon,Chd7,Ctnna2,Ctnnb1,Dab1,Dab2ip,Dclk1,Dct,Ddit4,Dicer1,Disc1,Dlc1,Drd1a,Egr2,Elp4,Eomes,Epha5,Epha7,Ephb3,Erbb4,Esr2,Ezh2,Fbxo45,Fezf2,Fgf13,Fgfr1,Fgfr2,Foxa2,Foxp2,Fyn,Fzd1,Fzd9,Gas1,Gata2,Gli2,Gnao1,Grin1,Gsx2,Hif1a,Id4,Igf1r,Itgb1,Ldb1,Lef1,Lhx1,Lhx3,Lhx8,Lrp8,Lrrk2,Mdga1,Mecom,Myo16,Ncor2,Ndst1,Ndufs4,Neur…
GO:0009968	negative regulation of signal transduction	2.95153e-11	2.9716e-07	3.7145e-09	1.6448	99.7082	164	704	0.0528691	0.232955	5330417C22Rik,Acvr1,Adipoq,Adra1b,Adrbk2,Amer2,Apc,Apc2,Arap3,Arhgap24,Asxl1,Atxn1,Axin2,Barx1,Bcl6,Bdkrb2,Bicc1,Bmf,Bmp7,Bmper,Camk2b,Cblb,Ccnd1,Cd44,Cidea,Cmya5,Cnot2,Ctnnb1,Cul3,Cxcr7,Dab1,Dab2,Dab2ip,Dact1,Dag1,Dapk1,Ddit4,Dkk4,Dlc1,Dlk1,Dusp10,Dusp5,Dyrk1a,Errfi1,Esr2,Eya1,Ezh2,Fbn2,Fbxw7,Fgf9,Foxo1,Fyn,Fzd1,G2e3,Gas1,Gas6,Gata2,Gata3,Gclm,Gdnf,Gm9847,Gpc1,Gpd1l,Gpr37l1,Grm5,Gsk3b,Hhip,Hif1a…
GO:0051130	positive regulation of cellular component organization	3.86736e-11	3.89365e-07	4.80698e-09	1.75503	74.073	130	523	0.0419084	0.248566	2310008H04Rik,5330417C22Rik,Abr,Adam9,Agrn,Ahi1,Ahsg,Amigo1,Angpt1,Apc,Arhgef16,Asic2,Bbc3,Bcl2l11,Bdnf,Bid,Bmf,Bmp7,Bnip3,Brca1,Brd7,Btc,C3,Camk1d,Camk2b,Cbln1,Cck,Cd47,Cdc42ep2,Cdc42ep4,Cdh4,Clrn1,Cnot2,Cnot6,Cnot6l,Cnr1,Cnst,Ctgf,Ctnnb1,Ctr9,Dab2ip,Dcstamp,Dlg1,Dscam,Edn3,Ehd1,Eif5a2,Epha3,Ephb1,Ephb3,Evl,Ezh2,Fez1,Fgfr1,Fmn2,Fyn,Gas6,Gata2,Gdnf,Gpihbp1,Gpm6a,Gprc5b,Gsk3b,Igf1r,Igf2,Irf8,Islr2…
GO:0031323	regulation of cellular metabolic process	7.48256e-11	7.53344e-07	8.86287e-09	1.21696	626.15	762	4421	0.245648	0.172359	1700020N01Rik,2310008H04Rik,2700050L05Rik,2700060E02Rik,2810408A11Rik,5330417C22Rik,Aamdc,Abca1,Abcg1,Abhd5,Abr,Abra,Acvr1,Acvr2a,Acvr2b,Adam9,Adar,Adcy1,Adcyap1,Adcyap1r1,Adipoq,Adra1b,Adra2c,Adrb1,Aebp2,Afap1l2,Aff1,Aff3,Agap1,Agfg2,Ago2,Agrn,Ahi1,Ahsa2,Alk,Angpt1,Anp32a,Anxa3,Apc,App,Arap3,Areg,Arhgap1,Arhgap15,Arhgap18,Arhgap19,Arhgap21,Arhgap24,Arhgap27,Arhgap28,Arhgap32,Arhgap44,Arhgap5,Arh…
GO:0051179	localization	8.95812e-11	9.01903e-07	1.04873e-08	1.24727	505.906	631	3572	0.203417	0.176652	0610009B22Rik,4932438A13Rik,Abca1,Abca12,Abca13,Abca4,Abca8b,Abcc4,Abcg1,Abra,Acvr1,Acvr2b,Adar,Adgb,Adipoq,Adrbk2,Agap1,Agrn,Ahi1,Akap7,Amotl1,Angpt1,Ank2,Ank3,Ano6,Anxa3,Ap1ar,Ap1g2,Ap2s1,Ap3b1,Apba1,Apba2,Apc,Apob,Apol6,Apol7a,App,Aqp12,Aqp4,Arhgap21,Arhgap24,Arhgap27,Arhgef16,Arhgef2,Arid5b,Arl4c,Arntl,Asgr1,Asic2,Astn1,Atoh1,Atox1,Atp10b,Atp11b,Atp13a2,Atp13a3,Atp13a5,Atp1a1,Atp1a3,Atp1b1,At…
GO:0010648	negative regulation of cell communication	1.03297e-10	1.03999e-06	1.19539e-08	1.60947	104.382	168	737	0.0541586	0.227951	5330417C22Rik,Acvr1,Adipoq,Adra1b,Adrbk2,Amer2,Apc,Apc2,Arap3,Arhgap24,Asxl1,Atxn1,Axin2,Barx1,Bcl6,Bdkrb2,Bicc1,Bmf,Bmp7,Bmper,Camk2b,Cblb,Ccnd1,Cd44,Cidea,Cmya5,Cnot2,Ctnnb1,Cul3,Cxcr7,Dab1,Dab2,Dab2ip,Dact1,Dag1,Dapk1,Ddit4,Dkk4,Dlc1,Dlk1,Drd1a,Dusp10,Dusp5,Dyrk1a,Errfi1,Esr2,Eya1,Ezh2,Fbn2,Fbxw7,Fgf9,Foxo1,Fyn,Fzd1,G2e3,Gas1,Gas6,Gata2,Gata3,Gclm,Gdnf,Gm9847,Gpc1,Gpd1l,Gpr37l1,Grik1,Grm5,Gsk3…
GO:0065009	regulation of molecular function	1.12309e-10	1.13072e-06	1.28491e-08	1.37848	243.747	336	1721	0.108317	0.195235	2810408A11Rik,Abhd5,Abr,Abra,Acvr2a,Acvr2b,Adam9,Adar,Adcy1,Adcyap1,Adcyap1r1,Add2,Adipoq,Adra2c,Adrb1,Afap1l2,Agap1,Agfg2,Agrn,Ahsa2,Alk,Angpt1,Ank2,Anxa3,Apaf1,Apc,App,Arap3,Arhgap1,Arhgap15,Arhgap18,Arhgap19,Arhgap21,Arhgap24,Arhgap27,Arhgap28,Arhgap32,Arhgap44,Arhgap5,Arhgef15,Arhgef16,Arhgef2,Arid5b,Axin2,BC021891,Bbc3,Bcl10,Bcl2l11,Bcl3,Bcl6,Bhlhe40,Bid,Bmp7,Btg1,Bves,C3,C4b,Cacna1d,Cacng3,…
GO:0030900	forebrain development	1.30768e-10	1.31658e-06	1.46286e-08	1.99386	42.6309	85	301	0.0274017	0.282392	Agtpbp1,Apaf1,App,Atoh1,Axl,Bcl11b,Cdon,Chd7,Ctnnb1,Dab1,Dab2ip,Dclk1,Dct,Dicer1,Disc1,Dlc1,Drd1a,Elp4,Eomes,Epha5,Ephb3,Erbb4,Fbxo45,Fezf2,Fgf13,Fgfr1,Fgfr2,Foxp2,Fyn,Gata2,Gli2,Gnao1,Grin1,Gsx2,Hif1a,Id4,Lef1,Lhx1,Lhx3,Lhx8,Lrp8,Lrrk2,Mdga1,Mecom,Ncor2,Ndst1,Neurod6,Neurog2,Nfib,Nkx2-1,Nkx2-6,Notch1,Nr2f1,Nr2f2,Ntrk2,Numbl,Pax6,Pitx1,Pitx2,Plcb1,Pou3f3,Pou4f1,Prdm8,Prkg1,Prox1,Psen2,Rapgef2,Rob…
GO:0023057	negative regulation of signaling	1.37148e-10	1.38081e-06	1.51737e-08	1.60643	103.957	167	734	0.0538362	0.22752	5330417C22Rik,Acvr1,Adipoq,Adra1b,Adrbk2,Amer2,Apc,Apc2,Arap3,Arhgap24,Asxl1,Atxn1,Axin2,Barx1,Bcl6,Bdkrb2,Bicc1,Bmf,Bmp7,Bmper,Camk2b,Cblb,Ccnd1,Cd44,Cidea,Cmya5,Cnot2,Ctnnb1,Cul3,Cxcr7,Dab1,Dab2,Dab2ip,Dact1,Dag1,Dapk1,Ddit4,Dkk4,Dlc1,Dlk1,Drd1a,Dusp10,Dusp5,Dyrk1a,Errfi1,Esr2,Eya1,Ezh2,Fbn2,Fbxw7,Fgf9,Foxo1,Fyn,Fzd1,G2e3,Gas1,Gas6,Gata2,Gata3,Gclm,Gdnf,Gm9847,Gpc1,Gpd1l,Gpr37l1,Grik1,Grm5,Gsk3…
GO:0045666	positive regulation of neuron differentiation	1.6562e-10	1.66746e-06	1.81246e-08	3.31635	9.34764	31	66	0.00999355	0.469697	Adra2c,Atoh1,Bdnf,Bmp6,Bmp7,Cdon,Dab1,Dbc1,Fam5b,Fez1,Fezf2,Fgfr1,Foxa1,Foxa2,Gli2,Gm9847,Ifng,Irx3,Mef2c,Neurod2,Neurog2,Nkx6-1,Phox2b,Prox1,Sox11,Sox2,Tcf4,Tgif1,Trim32,Vwc2l,Zeb1
GO:0001764	neuron migration	1.8758e-10	1.88856e-06	2.03071e-08	2.71077	15.8627	43	112	0.013862	0.383929	Astn1,Atoh1,Axl,Barhl2,Cck,Ccr4,Chl1,Ctnnb1,Dab1,Dcc,Dclk1,Ddit4,Disc1,Dyx1c1,Elp4,Esr2,Fat3,Fbxo45,Fgf13,Fyn,Gas6,Gata3,Gpm6a,Lhx1,Mapt,Mdga1,Neurog2,Nkx2-1,Nr2f1,Nr2f2,Nrp1,Ntrk2,Ntrk3,Pax6,Phox2b,Pitx2,Prkg1,Rapgef2,Satb2,Sema6a,Spock1,Tubb2b,Vax1
GO:0051171	regulation of nitrogen compound metabolic process	1.9288e-10	1.94192e-06	2.06587e-08	1.2433	503.498	626	3555	0.201805	0.17609	1700020N01Rik,2310008H04Rik,2700050L05Rik,2700060E02Rik,Aamdc,Abca1,Abcg1,Abr,Abra,Acvr1,Acvr2a,Acvr2b,Adar,Adcy1,Adcyap1,Adcyap1r1,Adipoq,Adrb1,Aebp2,Afap1l2,Aff1,Aff3,Agap1,Agfg2,Ago2,Agrn,Ahi1,Ahsa2,Anp32a,Anxa3,Apc,App,Arap3,Arhgap1,Arhgap15,Arhgap18,Arhgap19,Arhgap21,Arhgap24,Arhgap27,Arhgap28,Arhgap32,Arhgap44,Arhgap5,Arhgef15,Arhgef16,Arhgef2,Arid2,Arid3a,Arid4b,Arid5b,Arntl,Ascc3,Asf1a,As…
GO:0019219	regulation of nucleobase-containing compound metabolic process	3.20327e-10	3.22506e-06	3.3248e-08	1.24162	498.541	619	3520	0.199549	0.175852	1700020N01Rik,2310008H04Rik,2700050L05Rik,2700060E02Rik,Aamdc,Abca1,Abcg1,Abr,Abra,Acvr1,Acvr2a,Acvr2b,Adar,Adcy1,Adcyap1,Adcyap1r1,Adipoq,Adrb1,Aebp2,Afap1l2,Aff1,Aff3,Agap1,Agfg2,Ago2,Agrn,Ahi1,Ahsa2,Anp32a,Anxa3,App,Arap3,Arhgap1,Arhgap15,Arhgap18,Arhgap19,Arhgap21,Arhgap24,Arhgap27,Arhgap28,Arhgap32,Arhgap44,Arhgap5,Arhgef15,Arhgef16,Arhgef2,Arid2,Arid3a,Arid4b,Arid5b,Arntl,Ascc3,Asf1a,Asxl1,…
GO:0016043	cellular component organization	3.38086e-10	3.40385e-06	3.47332e-08	1.24948	472.197	590	3334	0.1902	0.176965	1110017D15Rik,4930506M07Rik,9130017N09Rik,A4galt,Aatk,Abca1,Abca4,Abcg1,Abr,Acan,Actg1,Adamts2,Adamts20,Adcy1,Adcyap1,Add2,Adipoq,Aebp2,Agrn,Agtpbp1,Ahi1,Akt3,Alcam,Amigo1,Anapc10,Angpt1,Ank2,Ank3,Ano6,Antxr1,Ap3b1,Apaf1,Apc,Apob,App,Aqp4,Areg,Arg1,Arhgap21,Arhgap5,Arhgef10l,Arhgef2,Arhgef4,Arid2,Arid4b,Asf1a,Asxl1,Atg13,Atoh1,Atp2b2,Atpaf2,Atxn10,Axl,B3gnt2,Banp,Barhl2,Bbc3,Bbip1,Bcl10,Bcl11b,Bc…
GO:0048585	negative regulation of response to stimulus	5.2206e-10	5.2561e-06	5.3092e-08	1.54034	120.103	185	848	0.0596389	0.21816	5330417C22Rik,Abr,Acvr1,Adipoq,Adra1b,Adrbk2,Amer2,Apc,Apc2,Arap3,Arhgap24,Asxl1,Atxn1,Axin2,Barx1,Bcl6,Bdkrb2,Bicc1,Bmf,Bmp7,Bmper,Camk2b,Cblb,Cck,Ccnd1,Cd34,Cd44,Cidea,Cmya5,Cnot2,Ctnna2,Ctnnb1,Cul3,Cxcr7,Dab1,Dab2,Dab2ip,Dact1,Dag1,Dapk1,Ddit4,Dkk4,Dlc1,Dlk1,Dusp10,Dusp5,Dyrk1a,Epha4,Errfi1,Esr2,Eya1,Ezh2,Fbn2,Fbxw7,Fgf9,Foxa2,Foxf1,Foxo1,Fyn,Fzd1,G2e3,Gas1,Gas6,Gata2,Gata3,Gclm,Gdnf,Gm9847,Gp…
GO:0045892	negative regulation of transcription, DNA-dependent	6.86269e-10	6.90936e-06	6.90936e-08	1.54968	114.863	178	811	0.0573823	0.219482	Adipoq,Asxl1,Atf3,Atxn1,Barx2,Bcl3,Bcl6,Bhlhe40,Bmp7,Brd7,Btrc,C1d,Cbx4,Cbx8,Chchd3,Cited2,Cnot2,Crym,Ctbp2,Ctnnb1,Ctr9,Cux2,Dab2ip,Dact1,Dap,Dicer1,Ednrb,Eomes,Erf,Esr2,Ezh2,Fabp4,Fezf2,Fgf9,Fgfr1,Fgfr2,Fnip2,Foxa1,Foxa2,Foxd1,Foxf1,Foxk1,Foxn3,Foxn4,Foxo3,Foxp1,Foxp2,Foxq1,Fzd1,Gas6,Gata2,Gata3,Gli2,Glis1,Glis3,Glis3,Glrp1,Grip1,Hand1,Hdac5,Hif1an,Hipk3,Hivep1,Hmgb1,Id4,Ifng,Jarid2,Jazf1,Klf12,…
GO:0080090	regulation of primary metabolic process	1.03612e-09	1.04317e-05	9.93491e-08	1.20355	622.326	749	4394	0.241457	0.17046	1700020N01Rik,2310008H04Rik,2700050L05Rik,2700060E02Rik,Aamdc,Abca1,Abcg1,Abhd5,Abr,Abra,Acvr1,Acvr2a,Acvr2b,Adam9,Adar,Adcy1,Adcyap1,Adcyap1r1,Adipoq,Adra1b,Adra2c,Adrb1,Aebp2,Afap1l2,Aff1,Aff3,Agap1,Agfg2,Ago2,Agrn,Ahi1,Ahsa2,Alk,Angpt1,Anp32a,Anxa3,Apc,Apob,App,Arap3,Arhgap1,Arhgap15,Arhgap18,Arhgap19,Arhgap21,Arhgap24,Arhgap27,Arhgap28,Arhgap32,Arhgap44,Arhgap5,Arhgef15,Arhgef16,Arhgef2,Arid2…
GO:0019222	regulation of metabolic process	1.2514e-09	1.2599e-05	1.18859e-07	1.18748	699.798	831	4941	0.267892	0.168185	1700020N01Rik,2310008H04Rik,2700050L05Rik,2700060E02Rik,2810408A11Rik,5330417C22Rik,A1cf,Aamdc,Abca1,Abcg1,Abhd5,Abr,Abra,Acvr1,Acvr2a,Acvr2b,Adam9,Adar,Adcy1,Adcyap1,Adcyap1r1,Adipoq,Adra1b,Adra2c,Adrb1,Aebp2,Afap1l2,Aff1,Aff3,Agap1,Agfg2,Ago2,Agrn,Ahi1,Ahsa2,Alk,Angpt1,Ank2,Anp32a,Anxa3,Apaf1,Apba1,Apba2,Apc,Apob,App,Arap3,Areg,Arhgap1,Arhgap15,Arhgap18,Arhgap19,Arhgap21,Arhgap24,Arhgap27,Arhga…
GO:0007389	pattern specification process	1.27279e-09	1.28145e-05	1.19761e-07	1.76928	60.4764	107	427	0.0344939	0.250586	Acvr1,Acvr2a,Acvr2b,Ahi1,Angpt1,Apc,Axin2,Barx1,Bmp7,Bmpr1b,Bptf,Cdon,Cited2,Ctnnb1,Cyp26a1,Cyp26b1,Dbx1,Dll1,Dnahc11,Egr2,Elp4,Eomes,Erbb4,Eya1,Fezf2,Fgfr2,Flt1,Foxa1,Foxa2,Foxd1,Foxf1,Foxk1,Foxn4,Foxo1,Foxo3,Foxo6,Foxp1,Foxp2,Foxq1,Gas1,Gli2,Gsx2,Hand1,Hhip,Hif1a,Hoxc4,Irx1,Irx2,Irx3,Lbx1,Ldb1,Lef1,Lhx1,Lhx3,Mdfi,Mdga2,Mdga2,Mef2c,Mns1,Nkx2-1,Nkx6-1,Notch1,Nphp3,Nr2f1,Nr2f2,Nrg3,Nrp1,Osr1,Pax2,…
GO:0051253	negative regulation of RNA metabolic process	1.30712e-09	1.31601e-05	1.21852e-07	1.52729	119.82	183	846	0.0589942	0.216312	Adipoq,Asxl1,Atf3,Atxn1,Barx2,Bcl3,Bcl6,Bhlhe40,Bmp7,Brd7,Btrc,C1d,Cbx4,Cbx8,Chchd3,Cited2,Cnot2,Crym,Ctbp2,Ctnnb1,Ctr9,Cux2,Dab2ip,Dact1,Dap,Dicer1,Eapp,Ednrb,Eomes,Erf,Esr2,Ezh2,Fabp4,Fezf2,Fgf9,Fgfr1,Fgfr2,Fnip2,Foxa1,Foxa2,Foxd1,Foxf1,Foxk1,Foxn3,Foxn4,Foxo3,Foxp1,Foxp2,Foxq1,Fzd1,Gas6,Gata2,Gata3,Gli2,Glis1,Glis3,Glis3,Glrp1,Grip1,Hand1,Hdac5,Hif1an,Hipk3,Hivep1,Hmgb1,Id4,Ifng,Jarid2,Jazf1,K…
GO:0051172	negative regulation of nitrogen compound metabolic process	1.62614e-09	1.63719e-05	1.48836e-07	1.49933	130.725	196	923	0.063185	0.212351	Adipoq,Asxl1,Atf3,Atxn1,Barx2,Bcl3,Bcl6,Bhlhe40,Bmp7,Brd7,Btrc,C1d,Cbx4,Cbx8,Cd34,Chchd3,Cited2,Cnot2,Cpeb2,Crym,Ctbp2,Ctnnb1,Ctr9,Cux2,Dab2ip,Dact1,Dap,Dicer1,Eapp,Ednrb,Enpp7,Eomes,Erf,Esr2,Ezh2,Fabp4,Fbxw7,Fezf2,Fgf9,Fgfr1,Fgfr2,Fnip2,Foxa1,Foxa2,Foxd1,Foxf1,Foxk1,Foxn3,Foxn4,Foxo3,Foxp1,Foxp2,Foxq1,Fzd1,Galr1,Gas6,Gata2,Gata3,Gli2,Glis1,Glis3,Glis3,Glrp1,Grip1,Hand1,Hdac5,Hif1an,Hipk3,Hivep1,…
GO:0042127	regulation of cell proliferation	1.91997e-09	1.93303e-05	1.72592e-07	1.46337	148.288	217	1047	0.0699549	0.207259	Adipoq,Aggf1,Angpt1,Apc,Areg,Arg1,Arhgap5,Atf3,Axin2,Bcl11b,Bcl6,Bdnf,Bid,Bmp6,Bmp7,Brd7,Btc,Btg1,Card11,Cblb,Cck,Ccnd1,Cd40,Cd47,Cdc7,Cdca7l,Cdh5,Cdk1,Cdon,Chp2,Clec2i,Cnn2,Cnot6,Cnot6l,Ctgf,Ctnnb1,Cxadr,Dab2ip,Dct,Deaf1,Dicer1,Disc1,Dlc1,Dlg1,Dpp4,Dpt,Eapp,Edn2,Edn3,Efnb2,Egln3,Egr3,Eif5a2,Elp4,Enpp7,Erbb4,Esr2,Etv4,Eya1,Ezh2,Fbxw7,Fezf2,Fgf3,Fgf9,Fgfr1,Fgfr2,Foxf1,Foxo1,Foxo3,Foxo6,Foxp1,Foxp2…
GO:0010557	positive regulation of macromolecule biosynthetic process	1.92205e-09	1.93512e-05	1.71249e-07	1.44044	162.451	234	1147	0.0754352	0.204011	2700060E02Rik,Aamdc,Abra,Acvr1,Adcyap1,Afap1l2,Aff1,Agrn,Ahi1,App,Arid2,Arid3a,Arntl,Asxl1,Atoh1,Atxn1,Aym1,Barhl2,Barx2,Bcl10,Bcl11b,Bcl3,Bcl9,Bmp7,Brca1,Brd7,Btrc,Cacybp,Card11,Ccpg1,Cd1d1,Cd40,Cdk1,Cdon,Chp2,Cited2,Creb5,Csrnp2,Ctgf,Ctnnb1,Ctr9,Dab2ip,Dcp1a,Dicer1,Dlg4,Dll1,Eapp,Ebf2,Egr2,Eif5a2,Elf4,Elp4,Eomes,Erbb4,Esrrg,Ets2,Etv4,Eya1,Fezf2,Fgf9,Fgfr2,Foxa1,Foxa2,Foxd1,Foxf1,Foxk1,Foxn4,Fox…
GO:0071840	cellular component organization or biogenesis	2.02477e-09	2.03854e-05	1.77264e-07	1.2311	493.867	608	3487	0.196003	0.174362	1110017D15Rik,4930506M07Rik,9130017N09Rik,A4galt,Aatk,Abca1,Abca4,Abcg1,Abr,Acan,Actg1,Adamts2,Adamts20,Adcy1,Adcyap1,Add2,Adipoq,Aebp2,Agrn,Agtpbp1,Ahi1,Akt3,Alcam,Amigo1,Anapc10,Angpt1,Ank2,Ank3,Ano6,Antxr1,Ap3b1,Apaf1,Apc,Apob,App,Aqp4,Areg,Arg1,Arhgap21,Arhgap5,Arhgef10l,Arhgef2,Arhgef4,Arid2,Arid4b,Asf1a,Asxl1,Atg13,Atoh1,Atp2b2,Atpaf2,Atxn10,Axl,B3gnt2,Banp,Barhl2,Bbc3,Bbip1,Bcl10,Bcl11b,Bc…
GO:0035556	intracellular signal transduction	2.18797e-09	2.20285e-05	1.89901e-07	1.45559	151.828	221	1072	0.0712444	0.206157	4930596D02Rik,Aatk,Abr,Adcy1,Adcy5,Adcyap1,Adcyap1r1,Agap1,Amotl1,Ank2,Arhgap1,Arhgap32,Arhgap5,Arhgef2,Arhgef4,Arl15,Arl4c,Arl4d,Asb14,Axl,BC021891,Bbc3,Bcar3,Bcl10,Bcl2l11,Bcl3,Bcl6,Bnip3,Brca1,Cabyr,Cblb,Cdc42ep4,Chn2,Cit,Cnih3,Cradd,Ctgf,Ctr9,Dab1,Dab2ip,Dapk1,Dcdc2c,Dclk1,Dclk3,Ddit4,Diras1,Disc1,Dnajc27,Dock1,Dock10,Dok5,Edn2,Edn3,Epha5,Fgf12,Fhit,Fnip2,Foxo3,Gas6,Gata3,Ghr,Glp1r,Gm266,Gm64…
GO:0010629	negative regulation of gene expression	2.20299e-09	2.21797e-05	1.8957e-07	1.49912	128.743	193	909	0.0622179	0.212321	Adar,Adipoq,Ago2,Asxl1,Atf3,Atxn1,Barx2,Bcl3,Bcl6,Bhlhe40,Bmp7,Brd7,Btrc,C1d,Cbx4,Cbx8,Cd34,Chchd3,Cited2,Cnot2,Cnot6,Cnot6l,Crym,Ctbp2,Ctgf,Ctnnb1,Ctr9,Cux2,Dab2ip,Dact1,Dap,Dicer1,Ednrb,Eomes,Erf,Esr2,Ezh2,Fabp4,Fezf2,Fgf9,Fgfr1,Fgfr2,Fnip2,Foxa1,Foxa2,Foxd1,Foxf1,Foxk1,Foxn3,Foxn4,Foxo3,Foxp1,Foxp2,Foxq1,Fyn,Fzd1,Gas6,Gata2,Gata3,Gli2,Glis1,Glis3,Glis3,Glrp1,Grip1,Hand1,Hdac5,Hif1an,Hipk3,Hive…
GO:0030323	respiratory tube development	2.43791e-09	2.45449e-05	2.0626e-07	2.2447	24.5022	55	173	0.0177305	0.317919	Abca12,Acvr2b,Adamts2,Arg1,Ctgf,Ctnnb1,Dag1,Dicer1,Errfi1,Eya1,Fbxw7,Fgf9,Fgfr1,Fgfr2,Foxa1,Foxa2,Foxf1,Foxp1,Foxp2,Fzd1,Gli2,Heg1,Hhip,Hsd11b1,Insc,Kdr,Lama1,Man2a1,Myocd,Ncor2,Nfib,Nkx2-1,Notch1,Nphp3,Pcsk5,Pdgfa,Pitx2,Pkdcc,Prox1,Psen2,Sepn1,Sim2,Smad2,Sox11,Sox2,Sparc,Spdef,Spry2,Srebf1,Tbx5,Thra,Tshz3,Vangl2,Vegfa,Zfpm2
GO:0071363	cellular response to growth factor stimulus	2.88455e-09	2.90417e-05	2.40014e-07	2.05679	32.5751	67	230	0.021599	0.291304	Acvr1,Adam9,Arg1,Bmp8a,Bmpr1b,Cd44,Cited2,Ctgf,Ctnnb1,Dab2ip,Dcp1a,Ddit4,Egr3,Ehd1,Fez1,Fgf12,Fgf3,Fgf9,Fgfr1,Fgfr2,Flt1,Fut8,Fyn,Gas1,Gas6,Gata3,Gdnf,Has2,Kdr,Lhx1,Ltbp4,Magi2,Map3k1,Map3k7,Mapkapk2,Mef2c,Myocd,Ndst1,Nos1,Notch1,Nrp1,Nrp2,Ntrk2,Ntrk3,Pde2a,Pde3a,Phox2b,Pml,Prkd1,Ptpn11,Rapgef2,Scx,Sfrp1,Smad1,Smad2,Smad7,Sox5,Sox9,Sparc,Tdgf1,Tgfbr3,Usp15,Usp9x,Vegfa,Wnt4,Wwox,Xcl1
GO:0009891	positive regulation of biosynthetic process	3.8649e-09	3.89118e-05	3.13805e-07	1.41212	176.331	249	1245	0.0802708	0.2	2700060E02Rik,Aamdc,Abca1,Abcg1,Abra,Acvr1,Adcy1,Adcyap1,Adcyap1r1,Adrb1,Afap1l2,Aff1,Agrn,Ahi1,App,Arid2,Arid3a,Arntl,Asxl1,Atoh1,Atxn1,Aym1,Barhl2,Barx2,Bcl10,Bcl11b,Bcl3,Bcl9,Bmp6,Bmp7,Brca1,Brd7,Btrc,Cacybp,Card11,Ccpg1,Cd1d1,Cd40,Cdk1,Cdon,Chp2,Cited2,Cnep1r1,Creb5,Csrnp2,Ctgf,Ctnnb1,Ctr9,Dab2ip,Dcp1a,Ddah1,Dicer1,Dlg4,Dll1,Drd1a,Eapp,Ebf2,Egr2,Eif5a2,Elf4,Elp4,Eomes,Erbb4,Esrrg,Ets2,Etv4,Ey…
GO:0030324	lung development	4.43077e-09	4.4609e-05	3.5404e-07	2.22966	24.2189	54	171	0.0174081	0.31579	Abca12,Acvr2b,Adamts2,Arg1,Ctgf,Ctnnb1,Dag1,Dicer1,Errfi1,Eya1,Fbxw7,Fgf9,Fgfr1,Fgfr2,Foxa1,Foxa2,Foxf1,Foxp1,Foxp2,Fzd1,Gli2,Heg1,Hhip,Hsd11b1,Insc,Kdr,Lama1,Man2a1,Myocd,Ncor2,Nfib,Nkx2-1,Notch1,Nphp3,Pdgfa,Pitx2,Pkdcc,Prox1,Psen2,Sepn1,Sim2,Smad2,Sox11,Sox2,Sparc,Spdef,Spry2,Srebf1,Tbx5,Thra,Tshz3,Vangl2,Vegfa,Zfpm2
GO:0045934	negative regulation of nucleobase-containing compound metabolic process	4.45221e-09	4.48249e-05	3.52952e-07	1.48808	129.026	192	911	0.0618956	0.210757	Adipoq,Asxl1,Atf3,Atxn1,Barx2,Bcl3,Bcl6,Bhlhe40,Bmp7,Brd7,Btrc,C1d,Cbx4,Cbx8,Chchd3,Cited2,Cnot2,Cpeb2,Crym,Ctbp2,Ctnnb1,Ctr9,Cux2,Dab2ip,Dact1,Dap,Dicer1,Eapp,Ednrb,Enpp7,Eomes,Erf,Esr2,Ezh2,Fabp4,Fbxw7,Fezf2,Fgf9,Fgfr1,Fgfr2,Fnip2,Foxa1,Foxa2,Foxd1,Foxf1,Foxk1,Foxn3,Foxn4,Foxo3,Foxp1,Foxp2,Foxq1,Fzd1,Galr1,Gas6,Gata2,Gata3,Gli2,Glis1,Glis3,Glis3,Glrp1,Grip1,Hand1,Hdac5,Hif1an,Hipk3,Hivep1,Hmgb1…
GO:0070848	response to growth factor stimulus	4.62333e-09	4.65477e-05	3.63654e-07	2.00098	34.9828	70	247	0.0225661	0.283401	Acvr1,Adam9,Arg1,Bmp8a,Bmpr1b,Cd44,Cited2,Ctgf,Ctnnb1,Dab2ip,Dcp1a,Ddit4,Egr3,Ehd1,Fez1,Fgf12,Fgf3,Fgf9,Fgfr1,Fgfr2,Flt1,Fut8,Fyn,Gas1,Gas6,Gata3,Gdnf,Has2,Kdr,Lhx1,Ltbp4,Magi2,Map3k1,Map3k7,Mapkapk2,Mef2c,Myocd,Ndst1,Nos1,Notch1,Nrp1,Nrp2,Ntrk2,Ntrk3,P2ry1,Pde2a,Pde3a,Phox2b,Pml,Prkd1,Ptpn11,Rapgef2,Scx,Sfrp1,Smad1,Smad2,Smad7,Sox2,Sox5,Sox9,Sparc,Tbc1d7,Tdgf1,Tgfbr3,Usp15,Usp9x,Vegfa,Wnt4,Wwox,…
GO:0031328	positive regulation of cellular biosynthetic process	4.81668e-09	4.84943e-05	3.75925e-07	1.41328	173.356	245	1224	0.0789813	0.200163	2700060E02Rik,Aamdc,Abca1,Abra,Acvr1,Adcy1,Adcyap1,Adcyap1r1,Adrb1,Afap1l2,Aff1,Agrn,Ahi1,App,Arid2,Arid3a,Arntl,Asxl1,Atoh1,Atxn1,Aym1,Barhl2,Barx2,Bcl10,Bcl11b,Bcl3,Bcl9,Bmp6,Bmp7,Brca1,Brd7,Btrc,Cacybp,Card11,Ccpg1,Cd1d1,Cd40,Cdk1,Cdon,Chp2,Cited2,Cnep1r1,Creb5,Csrnp2,Ctnnb1,Ctr9,Dab2ip,Dcp1a,Ddah1,Dicer1,Dlg4,Dll1,Drd1a,Eapp,Ebf2,Egr2,Eif5a2,Elf4,Elp4,Eomes,Erbb4,Esrrg,Ets2,Etv4,Eya1,Fezf2,Fg…
GO:0031327	negative regulation of cellular biosynthetic process	7.25899e-09	7.30835e-05	5.57889e-07	1.46458	137.24	201	969	0.0647969	0.20743	Adipoq,Ago2,Asxl1,Atf3,Atp1a1,Atxn1,Bace2,Barx2,Bcl3,Bcl6,Bhlhe40,Bmp7,Brca1,Brd7,Btrc,C1d,C1qtnf3,Cbx4,Cbx8,Cd34,Chchd3,Cited2,Cnot2,Cpeb2,Crym,Ctbp2,Ctnnb1,Ctr9,Cux2,Dab2ip,Dact1,Dap,Dapk1,Dicer1,Eapp,Ednrb,Enc1,Enpp7,Eomes,Erf,Esr2,Ezh2,Fabp4,Fbxw7,Fezf2,Fgf9,Fgfr1,Fgfr2,Fnip2,Foxa1,Foxa2,Foxd1,Foxf1,Foxk1,Foxn3,Foxn4,Foxo3,Foxp1,Foxp2,Foxq1,Fzd1,Galr1,Gas6,Gata2,Gata3,Gli2,Glis1,Glis3,Glis3,G…
GO:0009892	negative regulation of metabolic process	7.28483e-09	7.33437e-05	5.55634e-07	1.37879	198	273	1398	0.0880077	0.195279	Adar,Adipoq,Adra1b,Ago2,Apc,Arrdc3,Asxl1,Atf3,Atp1a1,Atp2b4,Atxn1,Bace2,Banp,Barx2,Bcl3,Bcl6,Bdkrb2,Bhlhe40,Bmp7,Brca1,Brd7,Btrc,C1d,C1qtnf3,Camk2n1,Cbx4,Cbx8,Cd34,Chchd3,Cidea,Cited2,Cnot2,Cnot6,Cnot6l,Cnr1,Cpeb2,Crym,Ctbp2,Ctgf,Ctnnb1,Ctr9,Cux2,Dab2ip,Dact1,Dap,Dapk1,Ddit4,Dicer1,Dlg4,Dusp10,Dusp5,Eapp,Ednrb,Enc1,Enpp7,Eomes,Erf,Errfi1,Esr2,Ezh2,Fabp4,Fbxw7,Fezf2,Fgf9,Fgfr1,Fgfr2,Fhit,Fmn2,Fnip…
GO:0031346	positive regulation of cell projection organization	1.06408e-08	0.000107131	8.05499e-07	2.32062	20.2532	47	143	0.0151515	0.328671	Agrn,Amigo1,Apc,Bmp7,Camk1d,Camk2b,Cdc42ep2,Cdc42ep4,Cdh4,Clrn1,Cnr1,Dab2ip,Dscam,Epha3,Fez1,Fgfr1,Fyn,Gpm6a,Gprc5b,Islr2,Limk1,Lrp8,Magi2,Map1b,Mapt,Myo3b,Negr1,Ngf,Nlgn1,Nptn,Nrp1,Ntrk2,Ntrk3,Numbl,Palm,Prkd1,Rab11a,Rapgef2,Rnd2,Robo1,Robo2,Tenm3,Tiam1,Trim67,Ube2v2,Vegfa,Wasl
GO:0031324	negative regulation of cellular metabolic process	1.09822e-08	0.000110569	8.25139e-07	1.39332	180.863	252	1277	0.0812379	0.197337	Adar,Adipoq,Adra1b,Ago2,Apc,Asxl1,Atf3,Atp1a1,Atp2b4,Atxn1,Bace2,Barx2,Bcl3,Bcl6,Bdkrb2,Bhlhe40,Bmp7,Brca1,Brd7,Btrc,C1d,C1qtnf3,Camk2n1,Cbx4,Cbx8,Cd34,Chchd3,Cited2,Cnot2,Cnr1,Cpeb2,Crym,Ctbp2,Ctnnb1,Ctr9,Cux2,Dab2ip,Dact1,Dap,Dapk1,Ddit4,Dicer1,Dlg4,Dusp10,Dusp5,Eapp,Ednrb,Enc1,Enpp7,Eomes,Erf,Errfi1,Esr2,Ezh2,Fabp4,Fbxw7,Fezf2,Fgf9,Fgfr1,Fgfr2,Fhit,Fnip2,Foxa1,Foxa2,Foxd1,Foxf1,Foxk1,Foxn3,Fox…
GO:0010605	negative regulation of macromolecule metabolic process	1.25787e-08	0.000126643	9.31197e-07	1.38623	185.395	257	1309	0.0828498	0.196333	Adar,Adipoq,Adra1b,Ago2,Apc,Asxl1,Atf3,Atp2b4,Atxn1,Bace2,Banp,Barx2,Bcl3,Bcl6,Bdkrb2,Bhlhe40,Bmp7,Brca1,Brd7,Btrc,C1d,Camk2n1,Cbx4,Cbx8,Cd34,Chchd3,Cited2,Cnot2,Cnot6,Cnot6l,Cpeb2,Crym,Ctbp2,Ctgf,Ctnnb1,Ctr9,Cux2,Dab2ip,Dact1,Dap,Dapk1,Ddit4,Dicer1,Dlg4,Dusp10,Dusp5,Eapp,Ednrb,Enc1,Enpp7,Eomes,Erf,Errfi1,Esr2,Ezh2,Fabp4,Fbxw7,Fezf2,Fgf9,Fgfr1,Fgfr2,Fhit,Fmn2,Fnip2,Foxa1,Foxa2,Foxd1,Foxf1,Foxk1,F…
GO:0006355	regulation of transcription, DNA-dependent	1.40178e-08	0.000141131	1.03015e-06	1.2408	419.086	520	2959	0.167634	0.175735	1700020N01Rik,2700050L05Rik,2700060E02Rik,Aamdc,Abcg1,Abra,Acvr1,Acvr2a,Acvr2b,Adar,Adcyap1,Adipoq,Aebp2,Afap1l2,Aff1,Aff3,Ago2,Agrn,Ahi1,Anp32a,Anxa3,App,Arhgef2,Arid2,Arid3a,Arid4b,Arid5b,Arntl,Ascc3,Asf1a,Asxl1,Asxl3,Atf3,Atoh1,Atxn1,Axin2,Aym1,Bach2,Banp,Barhl2,Barx1,Barx2,Bbx,Bcl10,Bcl11b,Bcl3,Bcl6,Bcl9,Bcorl1,Bhlhe40,Bmp6,Bmp7,Bmpr1b,Bptf,Brca1,Brd3,Brd7,Btf3,Btrc,C1d,Camk1d,Camta1,Card11,C…
GO:0060541	respiratory system development	1.42396e-08	0.000143365	1.03888e-06	2.10008	27.618	58	195	0.0186976	0.297436	Abca12,Acvr2b,Adamts2,Arg1,Chd7,Ctgf,Ctnnb1,Dag1,Dicer1,Errfi1,Eya1,Fbxw7,Fgf9,Fgfr1,Fgfr2,Foxa1,Foxa2,Foxf1,Foxp1,Foxp2,Fzd1,Gli2,Heg1,Hhip,Hsd11b1,Insc,Kdr,Lama1,Lef1,Man2a1,Myocd,Ncor2,Nfib,Nkx2-1,Notch1,Nphp3,Pdgfa,Phox2b,Pitx2,Pkdcc,Pou2f1,Prox1,Psen2,Sepn1,Sim2,Smad2,Sox11,Sox2,Sparc,Spdef,Spry2,Srebf1,Tbx5,Thra,Tshz3,Vangl2,Vegfa,Zfpm2
GO:2001141	regulation of RNA biosynthetic process	1.61813e-08	0.000162913	1.17204e-06	1.23954	419.511	520	2962	0.167634	0.175557	1700020N01Rik,2700050L05Rik,2700060E02Rik,Aamdc,Abcg1,Abra,Acvr1,Acvr2a,Acvr2b,Adar,Adcyap1,Adipoq,Aebp2,Afap1l2,Aff1,Aff3,Ago2,Agrn,Ahi1,Anp32a,Anxa3,App,Arhgef2,Arid2,Arid3a,Arid4b,Arid5b,Arntl,Ascc3,Asf1a,Asxl1,Asxl3,Atf3,Atoh1,Atxn1,Axin2,Aym1,Bach2,Banp,Barhl2,Barx1,Barx2,Bbx,Bcl10,Bcl11b,Bcl3,Bcl6,Bcl9,Bcorl1,Bhlhe40,Bmp6,Bmp7,Bmpr1b,Bptf,Brca1,Brd3,Brd7,Btf3,Btrc,C1d,Camk1d,Camta1,Card11,C…
GO:0010720	positive regulation of cell development	1.6609e-08	0.00016722	1.19443e-06	2.20915	23.0858	51	163	0.016441	0.312883	Adipoq,Amigo1,Cdh4,Ctnnb1,Dct,Dicer1,Disc1,Dscam,Elp4,Ezh2,Gdnf,Grm5,Gsx2,Hif1a,Il6st,Islr2,Lef1,Limk1,Man2a1,Map1b,Mapt,Ngf,Nkx6-1,Notch1,Nptn,Nrp1,Ntrk2,Ntrk3,Numbl,Pax2,Pax6,Pax8,Pde3a,Pparg,Prkch,Rab11a,Rnd2,Robo1,Robo2,Smad2,Smarcd3,Snai1,Sox11,Sox2,Tenm4,Tiam1,Trim32,Triobp,Vegfa,Xrcc5,Zfp703
GO:0050803	regulation of synapse structure and activity	1.66335e-08	0.000167466	1.1877e-06	3.1651	8.21459	26	58	0.00838169	0.448276	Agrn,App,Arhgef15,Asic2,Bdnf,Camk2b,Cbln1,Ctnna2,Dab2ip,Disc1,Epha5,Ephb1,Ephb3,Grin1,Lphn1,Lrrc4b,Mef2c,Ncan,Neurod2,Nlgn1,Nlgn3,Nrxn2,Pdlim5,Slit1,Syngap1,Ube2v2
GO:0009890	negative regulation of biosynthetic process	1.69543e-08	0.000170696	1.20209e-06	1.44796	139.506	202	985	0.0651193	0.205076	Adipoq,Ago2,Asxl1,Atf3,Atp1a1,Atxn1,Bace2,Barx2,Bcl3,Bcl6,Bhlhe40,Bmp7,Brca1,Brd7,Btrc,C1d,C1qtnf3,Cbx4,Cbx8,Cd34,Chchd3,Cited2,Cnot2,Cpeb2,Crym,Ctbp2,Ctnnb1,Ctr9,Cux2,Dab2ip,Dact1,Dap,Dapk1,Dicer1,Eapp,Ednrb,Enc1,Enpp7,Eomes,Erf,Esr2,Ezh2,Fabp4,Fbxw7,Fezf2,Fgf9,Fgfr1,Fgfr2,Fnip2,Foxa1,Foxa2,Foxd1,Foxf1,Foxk1,Foxn3,Foxn4,Foxo3,Foxp1,Foxp2,Foxq1,Fzd1,Galr1,Gas6,Gata2,Gata3,Gli2,Glis1,Glis3,Glis3,G…
GO:0051252	regulation of RNA metabolic process	2.1993e-08	0.000221425	1.52707e-06	1.2338	429.567	530	3033	0.170857	0.174744	1700020N01Rik,2700050L05Rik,2700060E02Rik,Aamdc,Abcg1,Abra,Acvr1,Acvr2a,Acvr2b,Adar,Adcyap1,Adipoq,Aebp2,Afap1l2,Aff1,Aff3,Ago2,Agrn,Ahi1,Anp32a,Anxa3,App,Arhgef2,Arid2,Arid3a,Arid4b,Arid5b,Arntl,Ascc3,Asf1a,Asxl1,Asxl3,Atf3,Atoh1,Atxn1,Axin2,Aym1,Bach2,Banp,Barhl2,Barx1,Barx2,Bbx,Bcl10,Bcl11b,Bcl3,Bcl6,Bcl9,Bcorl1,Bhlhe40,Bmp6,Bmp7,Bmpr1b,Bptf,Brca1,Brd3,Brd7,Btf3,Btrc,C1d,Camk1d,Camta1,Card11,C…
GO:0007507	heart development	2.88191e-08	0.000290151	1.97381e-06	1.70959	58.4936	100	413	0.0322373	0.242131	Acvr1,Acvr2b,Adam19,Adra1b,Ahi1,Angpt1,Ank2,Cacybp,Cdk1,Chd7,Cited2,Col14a1,Cpe,Ctnnb1,Cxadr,Dchs1,Dicer1,Dlc1,Dll1,ENSMUSG00000097084,Eomes,Epha3,Ephb4,Erbb4,Eya1,Fgf9,Fgfr1,Fgfr2,Foxf1,Foxp1,Fzd1,Gata3,Gli2,Gys1,Hand1,Has2,Hdac5,Heg1,Hif1a,Irx4,Itgb1,Kdr,Lbx1,Lmo4,Mecom,Mef2c,Mef2d,Mybpc3,Myo18b,Myocd,Ncor2,Nkx2-6,Notch1,Nphp3,Nrg1,Nrp1,Nrp2,Osr1,Pax3,Pcsk5,Pdlim3,Pitx2,Pou4f1,Pparg,Prok2,Prox1…
GO:0032774	RNA biosynthetic process	3.19038e-08	0.000321207	2.17032e-06	1.30682	264	345	1864	0.111219	0.185086	2700050L05Rik,2700060E02Rik,Abra,Adar,Aebp2,Aff1,Aff3,Ago2,Anp32a,Arid3a,Arid4b,Arid5b,Arntl,Ascc3,Asf1a,Asxl1,Asxl3,Atf3,Atoh1,Atxn1,Bach2,Banp,Barhl2,Barx1,Barx2,Bbx,Bcl11b,Bcl3,Bcl6,Bcorl1,Bhlhe40,Bptf,Brd3,Brd7,Btf3,C1d,Camta1,Casz1,Cbx4,Cbx8,Cdca7l,Cdyl,Chchd3,Chd7,Cic,Cidea,Cited2,Cnot2,Cnot6,Cnot6l,Creb3l1,Creb5,Crtc3,Csrnp2,Ctbp2,Ctnnb1,Ctnnd2,Ctr9,Cux2,Deaf1,Dedd2,Dmrt2,Dmrtb1,Dnttip2,Dp…
GO:0010558	negative regulation of macromolecule biosynthetic process	3.25413e-08	0.000327626	2.18417e-06	1.44968	133.133	193	940	0.0622179	0.205319	Adipoq,Ago2,Asxl1,Atf3,Atxn1,Bace2,Barx2,Bcl3,Bcl6,Bhlhe40,Bmp7,Brd7,Btrc,C1d,Cbx4,Cbx8,Chchd3,Cited2,Cnot2,Cpeb2,Crym,Ctbp2,Ctnnb1,Ctr9,Cux2,Dab2ip,Dact1,Dap,Dapk1,Dicer1,Eapp,Ednrb,Enc1,Enpp7,Eomes,Erf,Esr2,Ezh2,Fabp4,Fbxw7,Fezf2,Fgf9,Fgfr1,Fgfr2,Fnip2,Foxa1,Foxa2,Foxd1,Foxf1,Foxk1,Foxn3,Foxn4,Foxo3,Foxp1,Foxp2,Foxq1,Fzd1,Gas6,Gata2,Gata3,Gli2,Glis1,Glis3,Glis3,Glrp1,Grip1,Hand1,Hdac5,Hif1an,Hi…
GO:0006351	transcription, DNA-dependent	3.47623e-08	0.000349987	2.31779e-06	1.30696	262.442	343	1853	0.110574	0.185105	2700050L05Rik,2700060E02Rik,Abra,Adar,Aebp2,Aff1,Aff3,Ago2,Anp32a,Arid3a,Arid4b,Arid5b,Arntl,Ascc3,Asf1a,Asxl1,Asxl3,Atf3,Atoh1,Atxn1,Bach2,Banp,Barhl2,Barx1,Barx2,Bbx,Bcl11b,Bcl3,Bcl6,Bcorl1,Bhlhe40,Bptf,Brd3,Brd7,Btf3,C1d,Camta1,Casz1,Cbx4,Cbx8,Cdca7l,Cdyl,Chchd3,Chd7,Cic,Cidea,Cited2,Cnot2,Cnot6,Cnot6l,Creb3l1,Creb5,Crtc3,Csrnp2,Ctbp2,Ctnnb1,Ctnnd2,Ctr9,Cux2,Deaf1,Dedd2,Dmrt2,Dmrtb1,Dnttip2,Dp…
GO:0048863	stem cell differentiation	3.83452e-08	0.00038606	2.52327e-06	1.9282	35.2661	68	249	0.0219213	0.273092	Acvr1,Apc,Bcl9,Bmp7,Cdon,Cited2,Ctr9,Cyp26a1,Dicer1,Dll1,Edn3,Ednrb,Eomes,Erbb4,Etv4,Fgfr1,Fgfr2,Foxd1,Fzd1,Gata2,Gdnf,Gpm6a,Gsk3b,Has2,Hif1a,Hnrnpab,Jarid2,Kit,Ldb1,Lef1,Med10,Med14,Mef2c,Nanos2,Notch1,Nrp2,Osr1,Pax2,Pax3,Pax7,Phox2b,Pitx2,Prdm16,Prox1,Sall4,Sepn1,Sfpi1,Sfrp1,Snai1,Sox11,Sox2,Sox4,Sox9,T,Tbx3,Tcf7l1,Tcf7l2,Tcl1,Tfap2c,Tgfbr3,Vangl2,Wnt16,Wnt4,Xrcc5,Zeb2,Zfp281,Zfp358,Zfp36l2
GO:0060255	regulation of macromolecule metabolic process	4.54143e-08	0.000457231	2.9123e-06	1.1875	590.318	701	4168	0.225983	0.168186	1700020N01Rik,2310008H04Rik,2700050L05Rik,2700060E02Rik,A1cf,Aamdc,Abcg1,Abra,Acvr1,Acvr2a,Acvr2b,Adam9,Adar,Adcyap1,Adipoq,Adra1b,Adra2c,Aebp2,Afap1l2,Aff1,Aff3,Ago2,Agrn,Ahi1,Alk,Angpt1,Ank2,Anp32a,Anxa3,Apba1,Apba2,Apc,App,Arhgef2,Arid2,Arid3a,Arid4b,Arid5b,Arntl,Ascc3,Asf1a,Asxl1,Asxl3,Atf3,Atoh1,Atp2b4,Atxn1,Axin2,Aym1,BC021891,Bace2,Bach2,Bag3,Banp,Barhl2,Barx1,Barx2,Bbx,Bcl10,Bcl11b,Bcl3,B…
GO:0009790	embryo development	5.12724e-08	0.00051621	3.26715e-06	1.43227	138.94	199	981	0.0641522	0.202854	Abr,Acvr1,Acvr2a,Acvr2b,Adar,Aff3,Ahi1,Angpt1,Apaf1,Apba1,Apba2,Apob,Atoh1,Atp2b2,Axin2,Bcl10,Bcl2l11,Bmp7,Bptf,Brca1,Btf3,Capn2,Cdon,Cecr2,Chd7,Chrna9,Cited2,Clrn1,Cnot2,Ctnnb1,Ctr9,Cul3,Cyp26b1,Dab2,Dact1,Dchs1,Deaf1,Dicer1,Dlc1,Dlg1,Dlk1,Dll1,Dmrt2,Dusp5,Elp4,Eomes,Erbb4,Erf,Etl4,Eya1,Fbn2,Fgf3,Fgf9,Fgfr1,Fgfr2,Flt1,Foxa1,Foxa2,Foxd1,Foxf1,Foxk1,Foxn4,Foxo1,Foxo3,Foxo6,Foxp1,Foxp2,Foxq1,Fras1,…
GO:2000113	negative regulation of cellular macromolecule biosynthetic process	6.35946e-08	0.000640271	4.00169e-06	1.44793	128.459	186	907	0.0599613	0.205072	Adipoq,Ago2,Asxl1,Atf3,Atxn1,Bace2,Barx2,Bcl3,Bcl6,Bhlhe40,Bmp7,Brd7,Btrc,C1d,Cbx4,Cbx8,Chchd3,Cited2,Cnot2,Cpeb2,Crym,Ctbp2,Ctnnb1,Ctr9,Cux2,Dab2ip,Dact1,Dap,Dapk1,Dicer1,Ednrb,Enc1,Enpp7,Eomes,Erf,Esr2,Ezh2,Fabp4,Fbxw7,Fezf2,Fgf9,Fgfr1,Fgfr2,Fnip2,Foxa1,Foxa2,Foxd1,Foxf1,Foxk1,Foxn3,Foxn4,Foxo3,Foxp1,Foxp2,Foxq1,Fzd1,Gas6,Gata2,Gata3,Gli2,Glis1,Glis3,Glis3,Glrp1,Grip1,Hand1,Hdac5,Hif1an,Hipk3,H…
GO:0060537	muscle tissue development	1.00459e-07	0.00101142	6.28212e-06	1.85668	38.2403	71	270	0.0228885	0.262963	AI464131,Acvr1,Angpt1,Atf3,Bcl9,Cacybp,Cdk1,Cdon,Chrna1,Cited2,Col14a1,Ctnnb1,Cxadr,Dcn,Dicer1,Dlg1,Dmrta2,Egr2,Eln,Eomes,Eya1,Fgfr2,Foxn2,Foxp1,Foxp2,Hand1,Hivep3,Hlx,Itga8,Itgb1,Lemd2,Mef2c,Mef2d,Mettl8,Mybpc3,Mylk,Myo18b,Myocd,Nkx2-6,Notch1,Nr2f2,Nrg1,Osr1,Pax3,Pax7,Phox2b,Pitx1,Pitx2,Pou4f1,Ppp3ca,Prox1,Rxra,Ryr1,Scx,Sepn1,Slc8a1,Smad1,Smad7,Sox11,T,Tbx3,Tbx5,Tdgf1,Tenm4,Tgfbr3,Tshz3,Ttn,Vax1…
GO:0044707	single-multicellular organism process	1.7842e-07	0.00179633	1.08869e-05	1.14547	804.039	921	5677	0.296905	0.162234	4930506M07Rik,4932438A13Rik,AI464131,Aatk,Abca1,Abca12,Abca4,Abcg1,Abr,Acan,Actg1,Acvr1,Acvr2a,Acvr2b,Adad1,Adam19,Adam2,Adam22,Adam9,Adamts2,Adar,Adcy1,Adcy5,Adcyap1,Adcyap1r1,Add2,Adipoq,Adra1b,Adra1d,Adra2c,Adrb1,Aff3,Aggf1,Ago2,Agrn,Agtpbp1,Ahi1,Ahsg,Akr1d1,Alcam,Alk,Aloxe3,Amigo1,Angpt1,Ank2,Ank3,Ano6,Ap3b1,Apaf1,Apba1,Apba2,Apc,Apob,App,Aqp4,Areg,Arg1,Arhgap24,Arhgef15,Arhgef2,Arid5b,Arntl,…
GO:0010468	regulation of gene expression	1.94217e-07	0.00195538	1.17794e-05	1.20076	486.361	584	3434	0.188266	0.170064	1700020N01Rik,2700050L05Rik,2700060E02Rik,A1cf,Aamdc,Abcg1,Abra,Acvr1,Acvr2a,Acvr2b,Adar,Adcyap1,Adipoq,Aebp2,Afap1l2,Aff1,Aff3,Ago2,Agrn,Ahi1,Ank2,Anp32a,Anxa3,Apba1,Apba2,App,Arhgef2,Arid2,Arid3a,Arid4b,Arid5b,Arntl,Ascc3,Asf1a,Asxl1,Asxl3,Atf3,Atoh1,Atxn1,Axin2,Aym1,Bach2,Bag3,Banp,Barhl2,Barx1,Barx2,Bbx,Bcl10,Bcl11b,Bcl3,Bcl6,Bcl9,Bcorl1,Bhlhe40,Bmp6,Bmp7,Bmpr1b,Bptf,Brca1,Brd3,Brd7,Btf3,Btrc…
GO:0006464	cellular protein modification process	2.04083e-07	0.00205471	1.23036e-05	1.27726	280.288	358	1979	0.115409	0.180899	A3galt2,A4galt,Aatk,Abca1,Acvr1,Acvr2a,Acvr2b,Adrbk2,Agtpbp1,Akt3,Alk,Alpk1,Alpk2,Anapc10,Ankk1,App,Arhgef10l,Arid4b,Art2b,Asb14,Asphd2,Asxl1,Axl,B3galt5,B3galtl,B3gat1,B3gat2,B3gnt2,B4galt3,B4galt5,BC021891,Bard1,Bmpr1b,Brca1,Brd1,Btg1,Btrc,Camk1d,Camk1g,Camk2b,Cblb,Cbx4,Cbx8,Ccnd1,Cd4,Cdc23,Cdc7,Cdca3,Cdk1,Cdk12,Cdk14,Cdyl,Chst4,Cit,Cog7,Cops8,Csnk1d,Csnk1g3,Ctdp1,Ctdsp2,Ctr9,Cul1,Cul3,Dab2ip,D…
GO:0018130	heterocycle biosynthetic process	2.38595e-07	0.00240217	1.42987e-05	1.26258	304.931	385	2153	0.124114	0.17882	2610002J02Rik,2700050L05Rik,2700060E02Rik,Abra,Adar,Adcy1,Adcy5,Aebp2,Aff1,Aff3,Ago2,Anp32a,Arid3a,Arid4b,Arid5b,Arntl,Ascc3,Asf1a,Asmt,Asxl1,Asxl3,Atf3,Atoh1,Atp1a1,Atp1a3,Atp5j,Atp5o,Atxn1,Bach2,Banp,Barhl2,Barx1,Barx2,Bbx,Bcl11b,Bcl3,Bcl6,Bcorl1,Bhlhe40,Bptf,Brd3,Brd7,Btf3,C1d,Camta1,Casz1,Cbx4,Cbx8,Cdca7l,Cdyl,Chchd3,Chd7,Cic,Cidea,Cited2,Cmpk2,Cnot2,Cnot6,Cnot6l,Cox10,Creb3l1,Creb5,Crtc3,Csr…
GO:0044765	single-organism transport	2.48332e-07	0.00250021	1.47071e-05	1.26574	297.85	377	2103	0.121535	0.179268	0610009B22Rik,Abca1,Abca12,Abca4,Abcc4,Abcg1,Abra,Acvr2b,Adar,Adgb,Adrbk2,Ank2,Ank3,Ano6,Anxa3,Ap3b1,Apba1,Apob,Apol6,Apol7a,App,Aqp4,Arhgap21,Arl4c,Arntl,Asic2,Atox1,Atp10b,Atp11b,Atp13a2,Atp13a3,Atp13a5,Atp1a1,Atp1a3,Atp1b1,Atp2a2,Atp2b1,Atp2b2,Atp2b4,Atp2c2,Atp5j,Atp5o,Atp6v0a4,Atp6v1g2,Axl,Bcl2l11,Bcl3,Bcl6,Bdkrb2,Bdnf,Bid,Bloc1s4,Bnip3,Cacna1b,Cacna1d,Cacna1e,Cacna2d3,Cacnb2,Cacnb3,Cacng1,Ca…
GO:0044271	cellular nitrogen compound biosynthetic process	4.23963e-07	0.00426846	2.41156e-05	1.25414	310.172	389	2190	0.125403	0.177626	2610002J02Rik,2700050L05Rik,2700060E02Rik,Abra,Adar,Adcy1,Adcy5,Aebp2,Aff1,Aff3,Ago2,Anp32a,Arg1,Arid3a,Arid4b,Arid5b,Arntl,Ascc3,Asf1a,Asmt,Asxl1,Asxl3,Atf3,Atoh1,Atp1a1,Atp1a3,Atp5j,Atp5o,Atxn1,Bach2,Banp,Barhl2,Barx1,Barx2,Bbx,Bcl11b,Bcl3,Bcl6,Bcorl1,Bhlhe40,Bptf,Brd3,Brd7,Btf3,C1d,Camta1,Casz1,Cbx4,Cbx8,Cdca7l,Cdyl,Chchd3,Chd7,Chdh,Cic,Cidea,Cited2,Cmpk2,Cnot2,Cnot6,Cnot6l,Cox10,Creb3l1,Creb5…
GO:0061061	muscle structure development	5.07901e-07	0.00511354	2.87278e-05	1.66349	54.103	90	382	0.0290135	0.235602	AI464131,Actg1,Acvr1,Angpt1,Ank2,Arid5b,Asf1a,Atf3,Barx2,Bcl9,Cacybp,Capn2,Cdk1,Cdon,Chrna1,Cited2,Ctnnb1,Cxadr,Dcn,Dicer1,Dmrta2,Ednrb,Egr2,Eln,Eomes,Fgfr2,Foxf1,Foxk1,Foxn2,Foxp1,Foxp2,Gsk3b,Hand1,Hivep3,Hlx,Igf2,Itga8,Itgb1,Lbx1,Lef1,Lemd2,Mef2c,Mef2d,Mettl8,Mkl1,Mtss1,Mybpc3,Mylk,Myo18b,Myocd,Nkx2-6,Notch1,Nr2f2,Nrg1,Pax3,Pax7,Phox2b,Pitx1,Pitx2,Pou4f1,Ppp3ca,Prok2,Prox1,Qk,Qk,Rxra,Ryr1,Scx,S…
GO:0034654	nucleobase-containing compound biosynthetic process	5.87599e-07	0.00591595	3.305e-05	1.25816	294.875	371	2082	0.1196	0.178194	2610002J02Rik,2700050L05Rik,2700060E02Rik,Abra,Adar,Adcy1,Adcy5,Aebp2,Aff1,Aff3,Ago2,Anp32a,Arid3a,Arid4b,Arid5b,Arntl,Ascc3,Asf1a,Asxl1,Asxl3,Atf3,Atoh1,Atp1a1,Atp1a3,Atp5j,Atp5o,Atxn1,Bach2,Banp,Barhl2,Barx1,Barx2,Bbx,Bcl11b,Bcl3,Bcl6,Bcorl1,Bhlhe40,Bptf,Brd3,Brd7,Btf3,C1d,Camta1,Casz1,Cbx4,Cbx8,Cdca7l,Cdyl,Chchd3,Chd7,Cic,Cidea,Cited2,Cmpk2,Cnot2,Cnot6,Cnot6l,Creb3l1,Creb5,Crtc3,Csrnp2,Ctbp2,C…
GO:0019438	aromatic compound biosynthetic process	6.15608e-07	0.00619794	3.4433e-05	1.25274	304.931	382	2153	0.123146	0.177427	2610002J02Rik,2700050L05Rik,2700060E02Rik,Abra,Adar,Adcy1,Adcy5,Aebp2,Aff1,Aff3,Ago2,Anp32a,Arid3a,Arid4b,Arid5b,Arntl,Ascc3,Asf1a,Asmt,Asxl1,Asxl3,Atf3,Atoh1,Atp1a1,Atp1a3,Atp5j,Atp5o,Atxn1,Bach2,Banp,Barhl2,Barx1,Barx2,Bbx,Bcl11b,Bcl3,Bcl6,Bcorl1,Bhlhe40,Bptf,Brd3,Brd7,Btf3,C1d,Camta1,Casz1,Cbx4,Cbx8,Cdca7l,Cdyl,Chchd3,Chd7,Cic,Cidea,Cited2,Cmpk2,Cnot2,Cnot6,Cnot6l,Cox10,Creb3l1,Creb5,Crtc3,Csr…
GO:0014706	striated muscle tissue development	7.01689e-07	0.00706461	3.86044e-05	1.81323	36.3991	66	257	0.0212766	0.256809	AI464131,Acvr1,Angpt1,Atf3,Bcl9,Cacybp,Cdk1,Cdon,Chrna1,Cited2,Col14a1,Ctnnb1,Cxadr,Dcn,Dicer1,Dmrta2,Egr2,Eln,Eomes,Eya1,Fgfr2,Foxn2,Foxp1,Foxp2,Hand1,Hivep3,Hlx,Itgb1,Lemd2,Mef2c,Mef2d,Mettl8,Mybpc3,Myo18b,Myocd,Nkx2-6,Notch1,Nr2f2,Nrg1,Pax3,Pax7,Phox2b,Pitx1,Pitx2,Pou4f1,Ppp3ca,Prox1,Rxra,Ryr1,Scx,Sepn1,Slc8a1,Smad1,Smad7,Sox11,T,Tbx3,Tbx5,Tdgf1,Tenm4,Tgfbr3,Ttn,Vax1,Vegfa,Zbtb18,Zfpm2
GO:0043412	macromolecule modification	8.8679e-07	0.0089282	4.77444e-05	1.25356	295.159	370	2084	0.119278	0.177543	A1cf,A3galt2,A4galt,Aatk,Abca1,Acvr1,Acvr2a,Acvr2b,Adar,Adrbk2,Agtpbp1,Akt3,Alk,Alpk1,Alpk2,Anapc10,Ankk1,App,Arhgef10l,Arid4b,Art2b,Asb14,Ascc3,Asphd2,Asxl1,Axl,B3galt5,B3galtl,B3gat1,B3gat2,B3gnt2,B4galt3,B4galt5,BC021891,Bard1,Bmpr1b,Brca1,Brd1,Btg1,Btrc,Camk1d,Camk1g,Camk2b,Cblb,Cbx4,Cbx8,Ccnd1,Cd4,Cdc23,Cdc7,Cdca3,Cdk1,Cdk12,Cdk14,Cdkal1,Cdyl,Chst4,Cit,Cog7,Cops8,Csnk1d,Csnk1g3,Ctdp1,Ctdsp2,…
GO:0072091	regulation of stem cell proliferation	9.18774e-07	0.00925022	4.92033e-05	2.52787	11.4721	29	81	0.00934881	0.358025	Arhgap5,Bdnf,Ctnnb1,Dct,Disc1,Elp4,Fgf9,Fgfr1,Fgfr2,Foxf1,Foxp1,Foxp2,Gas1,Hdac5,Hif1a,Ifng,Kdr,Lrrk2,Nfib,Pax6,Pdgfa,Smarcd3,Sox11,Sox2,Sox9,Tbx3,Vax1,Vegfa,Zeb1
GO:0031326	regulation of cellular biosynthetic process	9.35783e-07	0.00942146	4.9849e-05	1.18997	479.846	571	3388	0.184075	0.168536	1700020N01Rik,2700050L05Rik,2700060E02Rik,Aamdc,Abca1,Abcg1,Abra,Acvr1,Acvr2a,Acvr2b,Adar,Adcy1,Adcyap1,Adcyap1r1,Adipoq,Adrb1,Aebp2,Afap1l2,Aff1,Aff3,Ago2,Agrn,Ahi1,Anp32a,Anxa3,App,Arhgef2,Arid2,Arid3a,Arid4b,Arid5b,Arntl,Ascc3,Asf1a,Asxl1,Asxl3,Atf3,Atoh1,Atp1a1,Atxn1,Axin2,Aym1,Bace2,Bach2,Banp,Barhl2,Barx1,Barx2,Bbx,Bcl10,Bcl11b,Bcl3,Bcl6,Bcl9,Bcorl1,Bhlhe40,Bmp6,Bmp7,Bmpr1b,Bptf,Brca1,Brd3,…
GO:0009889	regulation of biosynthetic process	1.07974e-06	0.0108708	5.69152e-05	1.18779	484.094	575	3418	0.185364	0.168227	1700020N01Rik,2700050L05Rik,2700060E02Rik,Aamdc,Abca1,Abcg1,Abra,Acvr1,Acvr2a,Acvr2b,Adar,Adcy1,Adcyap1,Adcyap1r1,Adipoq,Adrb1,Aebp2,Afap1l2,Aff1,Aff3,Ago2,Agrn,Ahi1,Anp32a,Anxa3,Apob,App,Arhgef2,Arid2,Arid3a,Arid4b,Arid5b,Arntl,Ascc3,Asf1a,Asxl1,Asxl3,Atf3,Atoh1,Atp1a1,Atxn1,Axin2,Aym1,Bace2,Bach2,Banp,Barhl2,Barx1,Barx2,Bbx,Bcl10,Bcl11b,Bcl3,Bcl6,Bcl9,Bcorl1,Bhlhe40,Bmp6,Bmp7,Bmpr1b,Bptf,Brca1,…
GO:0060041	retina development in camera-type eye	1.09521e-06	0.0110266	5.743e-05	2.23284	16.5708	37	117	0.0119278	0.316239	Acvr2b,Agtpbp1,Ahi1,Apc,Arhgef15,Bmpr1b,Calb1,Cdon,Chd7,Cnga3,Dscam,Elp4,Fat3,Gpm6a,Hcn1,Hif1a,Irx5,Lama1,Lhx1,Man2a1,Megf11,Nphp4,Pax2,Pax6,Pou4f2,Prox1,Ptprm,Pvrl1,Pvrl3,Smarcd3,Sox2,Sox9,Tgif1,Thy1,Ttc8,Tulp1,Vax2
GO:2000648	positive regulation of stem cell proliferation	1.11704e-06	0.0112464	5.82713e-05	2.77794	8.63949	24	61	0.00773694	0.393443	Arhgap5,Ctnnb1,Dct,Disc1,Elp4,Fgf9,Fgfr1,Fgfr2,Foxf1,Foxp1,Foxp2,Gas1,Hdac5,Hif1a,Ifng,Kdr,Pax6,Pdgfa,Smarcd3,Sox11,Sox2,Sox9,Tbx3,Vegfa
GO:1901362	organic cyclic compound biosynthetic process	1.4062e-06	0.0141576	7.26033e-05	1.23717	320.086	396	2260	0.12766	0.175221	2610002J02Rik,2700050L05Rik,2700060E02Rik,Abra,Adar,Adcy1,Adcy5,Aebp2,Aff1,Aff3,Ago2,Akr1d1,Anp32a,Arid3a,Arid4b,Arid5b,Arntl,Ascc3,Asf1a,Asmt,Asxl1,Asxl3,Atf3,Atoh1,Atp1a1,Atp1a3,Atp5j,Atp5o,Atxn1,Bach2,Banp,Barhl2,Barx1,Barx2,Bbx,Bcl11b,Bcl3,Bcl6,Bcorl1,Bhlhe40,Bmpr1b,Bptf,Brd3,Brd7,Btf3,C1d,Camta1,Casz1,Cbx4,Cbx8,Cdca7l,Cdyl,Chchd3,Chd7,Cic,Cidea,Cited2,Cmpk2,Cnot2,Cnot6,Cnot6l,Cox10,Creb3l1,C…
GO:2000112	regulation of cellular macromolecule biosynthetic process	1.52061e-06	0.0153095	7.6932e-05	1.19216	454.635	542	3210	0.174726	0.168847	1700020N01Rik,2700050L05Rik,2700060E02Rik,Aamdc,Abcg1,Abra,Acvr1,Acvr2a,Acvr2b,Adar,Adcyap1,Adipoq,Aebp2,Afap1l2,Aff1,Aff3,Ago2,Agrn,Ahi1,Anp32a,Anxa3,App,Arhgef2,Arid2,Arid3a,Arid4b,Arid5b,Arntl,Ascc3,Asf1a,Asxl1,Asxl3,Atf3,Atoh1,Atxn1,Axin2,Aym1,Bace2,Bach2,Banp,Barhl2,Barx1,Barx2,Bbx,Bcl10,Bcl11b,Bcl3,Bcl6,Bcl9,Bcorl1,Bhlhe40,Bmp6,Bmp7,Bmpr1b,Bptf,Brca1,Brd3,Brd7,Btf3,Btrc,C1d,Cacybp,Camk1d,Ca…
GO:0044763	single-organism cellular process	1.64097e-06	0.0165213	8.17888e-05	1.08521	1410.79	1531	9961	0.493553	0.153699	0610009B22Rik,1110017D15Rik,1500015O10Rik,1700112E06Rik,2310008H04Rik,2410076I21Rik,2610002J02Rik,4930506M07Rik,4930596D02Rik,4932438A13Rik,5330417C22Rik,9130017N09Rik,AI464131,Aatk,Abca1,Abca12,Abcc4,Abcg1,Abhd5,Abr,Abra,Acan,Actg1,Acvr1,Acvr2a,Acvr2b,Adad1,Adam12,Adam19,Adam2,Adam22,Adam9,Adamts2,Adamts20,Adar,Adcy1,Adcy5,Adcyap1,Adcyap1r1,Add2,Adipoq,Adipor2,Adra1b,Adra1d,Adra2c,Adrb1,Adrbk2,A…
GO:0010556	regulation of macromolecule biosynthetic process	1.70198e-06	0.0171355	8.44115e-05	1.189	463.416	551	3272	0.177627	0.168399	1700020N01Rik,2700050L05Rik,2700060E02Rik,Aamdc,Abcg1,Abra,Acvr1,Acvr2a,Acvr2b,Adar,Adcyap1,Adipoq,Aebp2,Afap1l2,Aff1,Aff3,Ago2,Agrn,Ahi1,Anp32a,Anxa3,App,Arhgef2,Arid2,Arid3a,Arid4b,Arid5b,Arntl,Ascc3,Asf1a,Asxl1,Asxl3,Atf3,Atoh1,Atxn1,Axin2,Aym1,Bace2,Bach2,Banp,Barhl2,Barx1,Barx2,Bbx,Bcl10,Bcl11b,Bcl3,Bcl6,Bcl9,Bcorl1,Bhlhe40,Bmp6,Bmp7,Bmpr1b,Bptf,Brca1,Brd3,Brd7,Btf3,Btrc,C1d,Cacybp,Camk1d,Ca…
GO:0034645	cellular macromolecule biosynthetic process	1.85096e-06	0.0186355	9.09048e-05	1.21182	380.421	461	2686	0.148614	0.171631	2610002J02Rik,2700050L05Rik,2700060E02Rik,A3galt2,A4galt,Abca1,Abra,Acan,Adar,Aebp2,Aff1,Aff3,Ago2,Anp32a,Apob,Arid3a,Arid4b,Arid5b,Arntl,Art2b,Ascc3,Asf1a,Asxl1,Asxl3,Atf3,Atoh1,Atxn1,B3galt5,B3galtl,B3gat1,B3gat2,B3gnt2,B4galt3,B4galt5,Bach2,Banp,Barhl2,Barx1,Barx2,Bbx,Bcl11b,Bcl3,Bcl6,Bcorl1,Bhlhe40,Bptf,Brca1,Brd3,Brd7,Btf3,C1d,Camta1,Casz1,Cbx4,Cbx8,Cd4,Cdca7l,Cdkal1,Cdyl,Chchd3,Chd7,Cic,Cid…
GO:0009059	macromolecule biosynthetic process	2.05546e-06	0.0206943	9.99726e-05	1.20979	383.536	464	2708	0.149581	0.171344	2610002J02Rik,2700050L05Rik,2700060E02Rik,A3galt2,A4galt,Abca1,Abra,Acan,Adar,Aebp2,Aff1,Aff3,Ago2,Angpt1,Anp32a,Apob,Arg1,Arid3a,Arid4b,Arid5b,Arntl,Art2b,Ascc3,Asf1a,Asxl1,Asxl3,Atf3,Atoh1,Atxn1,B3galt5,B3galtl,B3gat1,B3gat2,B3gnt2,B4galt3,B4galt5,Bach2,Banp,Barhl2,Barx1,Barx2,Bbx,Bcl11b,Bcl3,Bcl6,Bcorl1,Bhlhe40,Bptf,Brca1,Brd3,Brd7,Btf3,C1d,Camta1,Casz1,Cbx4,Cbx8,Cd4,Cdca7l,Cdkal1,Cdyl,Chchd3,…
GO:0050773	regulation of dendrite development	2.13454e-06	0.0214906	0.000102826	2.63456	9.48927	25	67	0.00805932	0.373134	Bmp7,Camk1d,Camk2b,Chrna3,Cit,Dab2ip,Epha4,Fat3,Grin1,Lpar1,Lrp8,Lrrk2,Lzts1,Nlgn1,Nlgn3,Ntrk2,Numbl,Palm,Pdlim5,Rap2a,Rapgef2,Sdc2,Shank1,Skor2,Tnik
GO:0042692	muscle cell differentiation	3.01783e-06	0.0303835	0.000138737	1.84921	29.7425	55	210	0.0177305	0.261905	AI464131,Actg1,Acvr1,Ank2,Asf1a,Barx2,Bcl9,Cacybp,Capn2,Cdk1,Cdon,Ctnnb1,Cxadr,Dicer1,Ednrb,Foxf1,Foxp1,Gsk3b,Igf2,Itga8,Itgb1,Lef1,Mef2c,Mkl1,Mybpc3,Myo18b,Myocd,Nkx2-6,Notch1,Nrg1,Pax3,Pitx1,Pitx2,Ppp3ca,Prok2,Prox1,Qk,Qk,Rxra,Ryr1,Sdc1,Sepn1,Slc8a1,Smarca2,Smarcd3,T,Tbx3,Tbx5,Tcf7l2,Tdgf1,Tshz3,Ttn,Vangl2,Vegfa,Wnt4
GO:0043010	camera-type eye development	3.04325e-06	0.0306394	0.00013927	1.75168	37.1073	65	262	0.0209542	0.248092	Acvr2b,Agtpbp1,Ahi1,Apc,Arhgef15,Bcl11b,Bfsp2,Bmp7,Bmpr1b,Calb1,Cdon,Chd7,Cited2,Cnga3,Cryba4,Crybb2,Ctnnb1,Dlg1,Dscam,Elp4,Ephb1,Fat3,Fgfr2,Foxp2,Gas1,Gata3,Gpd2,Gpm6a,Hcn1,Hif1a,Irx5,Lama1,Lhx1,Mab21l1,Maf,Man2a1,Map3k1,Megf11,Meis1,Mitf,Nphp4,Ntrk3,Pax2,Pax6,Pitx2,Pou2f1,Pou4f2,Prox1,Ptprm,Pvrl1,Pvrl3,Six3,Smarcd3,Sox11,Sox2,Sox9,Tgif1,Thy1,Ttc8,Tulp1,Vax1,Vax2,Vegfa,Vim,Zeb1
GO:0044249	cellular biosynthetic process	4.278e-06	0.0430709	0.000187265	1.17782	477.154	562	3369	0.181173	0.166815	2610002J02Rik,2700050L05Rik,2700060E02Rik,A3galt2,A4galt,Abca1,Abhd5,Abra,Acan,Adar,Adck3,Adcy1,Adcy5,Aebp2,Aff1,Aff3,Ago2,Agpat3,Agpat4,Agpat9,Akr1d1,Aloxe3,Angpt1,Anp32a,Apob,Arg1,Arid3a,Arid4b,Arid5b,Arntl,Art2b,Ascc3,Asf1a,Asmt,Asxl1,Asxl3,Atf3,Atoh1,Atp1a1,Atp1a3,Atp5j,Atp5o,Atxn1,B3galt5,B3galtl,B3gat1,B3gat2,B3gnt2,B4galt3,B4galt5,Bach2,Banp,Barhl2,Barx1,Barx2,Bbx,Bcat1,Bcl11b,Bcl3,Bcl6,Bc…
GO:0003002	regionalization	4.42222e-06	0.0445229	0.000191909	1.66928	44.3305	74	313	0.0238556	0.236422	Acvr2a,Acvr2b,Ahi1,Apc,Axin2,Barx1,Bmpr1b,Bptf,Cdon,Cited2,Ctnnb1,Cyp26a1,Cyp26b1,Dbx1,Dll1,Egr2,Elp4,Eomes,Fezf2,Fgfr2,Foxa1,Foxa2,Foxd1,Foxf1,Gas1,Gli2,Gsx2,Hhip,Hoxc4,Irx1,Irx2,Irx3,Ldb1,Lef1,Lhx1,Lhx3,Mdfi,Mef2c,Mns1,Nkx2-1,Nkx6-1,Notch1,Nr2f1,Nr2f2,Osr1,Pax2,Pax3,Pax6,Pax7,Pax8,Pbx1,Pcdh8,Pcsk5,Pitx2,Plxna2,Psen2,Ptch1,Ror2,Sfrp1,Six3,Smad2,Smarcd3,Snai1,Sp8,T,Tbx3,Tcf7l1,Tdgf1,Tgif1,Tshz1,T…
GO:0001570	vasculogenesis	4.53005e-06	0.0456085	0.000195745	2.44406	11.0472	27	78	0.00870406	0.346154	Angpt1,Cited2,Ctnnb1,Cxcr7,Egfl7,Fbxw7,Fgf9,Fgfr1,Fgfr2,Foxf1,Has2,Heg1,Kdr,Myo18b,Myocd,Notch1,Ntrk2,Pitx2,Prok2,Qk,Qk,Sgpl1,T,Tdgf1,Tgfbr3,Zfpm2,Zmiz1
GO:0051641	cellular localization	4.54426e-06	0.0457517	0.00019552	1.30474	186.245	243	1315	0.0783366	0.184791	0610009B22Rik,4932438A13Rik,Abca1,Abcg1,Abra,Acvr2b,Adar,Adipoq,Agrn,Ahi1,Angpt1,Ank2,Ank3,Anxa3,Ap1ar,Ap1g2,Ap2s1,Ap3b1,Apba1,App,Arhgap21,Arhgef2,Arl4c,Arntl,Atxn1,Axl,Banp,Bcl2l11,Bcl3,Bcl6,Bdnf,Bid,Bloc1s4,Bmp7,Bnip3,Cacna1b,Cacng1,Cadps,Cbln1,Cbln4,Cd4,Cdc23,Cdk1,Cga,Chic2,Clec2i,Cnep1r1,Cog2,Cog6,Cog7,Cpe,Crhbp,Ctgf,Ctnnb1,Cul3,Dab1,Dag1,Dctn1,Dlg4,Drd1a,Dst,Dync1i1,Edn3,Egr2,Ehd1,Elp4,Epb4…
GO:0050770	regulation of axonogenesis	5.52239e-06	0.0555994	0.000233611	2.30237	13.03	30	92	0.00967118	0.326087	Aatk,Amigo1,Barhl2,Cdh4,Dab1,Dscam,Epha4,Ephb3,Fgf13,Grin1,Islr2,Kif13b,Limk1,Lrrc4c,Map1b,Mapt,Mbp,Ngf,Nrp1,Ntrk2,Ntrk3,Rab11a,Rnd2,Robo1,Robo2,Ssh3,Syngap1,Thy1,Tiam1,Vegfa
GO:0003007	heart morphogenesis	7.07839e-06	0.0712652	0.000293272	1.84662	27.618	51	195	0.016441	0.261539	Acvr1,Ahi1,Angpt1,Chd7,Cited2,Cpe,Ctnnb1,Dchs1,Dlc1,Dll1,Ephb4,Eya1,Fgf9,Fgfr2,Foxf1,Fzd1,Gata3,Hand1,Has2,Heg1,Hif1a,Lbx1,Mef2c,Mybpc3,Ncor2,Notch1,Nphp3,Pitx2,Pou4f1,Prox1,Ptch1,Rxra,Ryr1,Slc8a1,Smad7,Smarcd3,Snai1,Sox11,Sox4,Sox9,T,Tbx3,Tbx5,Tead1,Tgfbr3,Ttn,Vangl2,Vegfa,Wnt16,Zfpm2,Zmiz1
GO:0044087	regulation of cellular component biogenesis	8.3975e-06	0.084546	0.000340911	1.59247	52.1202	83	368	0.0267569	0.225544	2310008H04Rik,5330417C22Rik,Add2,Agrn,Apc,Arhgap24,Asic2,Bcl2l11,Bdnf,Bid,Bmf,Bmp7,Capza3,Cbln1,Cck,Cdc42ep2,Cdc42ep4,Clec2i,Clrn1,Cnot2,Cnot6,Cnot6l,Ctgf,Dab2ip,Dlc1,Dlg1,Efna5,Eln,Epha3,Epha5,Ephb1,Ephb3,Evl,Fmn2,Gm9844,Gpm6a,Grin1,Hmgb1,Irf8,Kank4,Kdr,Kirrel,Limk1,Lmo4,Lrrc4b,Map3k1,Map3k7,Mapt,Mef2c,Myo10,Myo3b,Ncam1,Nck2,Nedd4l,Nlgn1,Nlgn3,Notch1,Nrxn2,Palm,Pan3,Pdlim5,Pmaip1,Podxl,Prkca,Prk…
GO:0044260	cellular macromolecule metabolic process	8.80487e-06	0.0886475	0.000353177	1.12911	744.837	841	5259	0.271115	0.159916	1500015O10Rik,2310008H04Rik,2410076I21Rik,2610002J02Rik,2700050L05Rik,2700060E02Rik,4933427G17Rik,A1cf,A3galt2,A4galt,Aatk,Abca1,Abra,Acan,Acvr1,Acvr2a,Acvr2b,Adad1,Adar,Adrbk2,Aebp2,Aff1,Aff3,Ago2,Agrn,Agtpbp1,Akt3,Alk,Alpk1,Alpk2,Anapc10,Ankk1,Anp32a,Apaf1,Apob,App,Arhgef10l,Arid3a,Arid4b,Arid5b,Arntl,Art2b,Asb14,Ascc3,Asf1a,Asphd2,Asxl1,Asxl3,Atf3,Atoh1,Atxn1,Auh,Axl,B3galt5,B3galtl,B3gat1,B3g…
GO:0001654	eye development	9.47511e-06	0.0953954	0.000375572	1.65447	42.9142	71	303	0.0228885	0.234323	Acvr2b,Agtpbp1,Ahi1,Apc,Arhgef15,Bcl11b,Bfsp2,Bmp6,Bmp7,Bmpr1b,Calb1,Cdon,Chd7,Cited2,Cnga3,Cryba4,Crybb2,Ctnnb1,Dlg1,Dscam,Elp4,Ephb1,Fat3,Fgfr2,Foxp2,Gas1,Gata3,Gpd2,Gpm6a,Hcn1,Hif1a,Inhbb,Irx5,Lama1,Lhx1,Mab21l1,Maf,Man2a1,Map3k1,Megf11,Meis1,Meis2,Mitf,Nphp4,Ntrk2,Ntrk3,Pax2,Pax6,Pitx2,Pou2f1,Pou4f2,Prdm1,Prox1,Ptprm,Pvrl1,Pvrl3,Sh3pxd2b,Six3,Smarcd3,Sox11,Sox2,Sox9,Tgif1,Thy1,Ttc8,Tulp1,Vax1…
GO:0009058	biosynthetic process	1.05679e-05	0.106397	0.000409221	1.16569	496.7	579	3507	0.186654	0.165098	2610002J02Rik,2700050L05Rik,2700060E02Rik,A3galt2,A4galt,Abca1,Abhd5,Abra,Acan,Adar,Adck3,Adcy1,Adcy5,Aebp2,Aff1,Aff3,Ago2,Agpat3,Agpat4,Agpat9,Akr1d1,Aldh1l1,Aldh1l2,Aloxe3,Angpt1,Anp32a,Apob,Arg1,Arid3a,Arid4b,Arid5b,Arntl,Art2b,Ascc3,Asf1a,Asmt,Asxl1,Asxl3,Atf3,Atoh1,Atp1a1,Atp1a3,Atp5j,Atp5o,Atxn1,B3galt5,B3galtl,B3gat1,B3gat2,B3gnt2,B4galt3,B4galt5,Bach2,Banp,Barhl2,Barx1,Barx2,Bbx,Bcat1,Bcl…
GO:0045773	positive regulation of axon extension	1.13458e-05	0.114229	0.000427825	4.08772	2.69099	11	19	0.0035461	0.578947	Cdh4,Dscam,Islr2,Limk1,Map1b,Mapt,Ngf,Nrp1,Ntrk3,Rab11a,Vegfa
GO:0061326	renal tubule development	1.2092e-05	0.121742	0.000452573	3.00076	5.66524	17	40	0.00548034	0.425	Ahi1,Calb1,Ctnnb1,Dll1,Hdac5,Irx1,Irx2,Irx3,Mef2c,Mtss1,Notch1,Osr1,Pax2,Pax8,Pou3f3,Sox9,Ttc8
GO:0009987	cellular process	1.37342e-05	0.138276	0.000502821	1.05594	1888.37	1994	13333	0.642811	0.149554	0610009B22Rik,1110017D15Rik,1500015O10Rik,1700112E06Rik,2310008H04Rik,2410076I21Rik,2610002J02Rik,2700050L05Rik,2700060E02Rik,4930506M07Rik,4930596D02Rik,4932438A13Rik,4933405O20Rik,4933427G17Rik,5330417C22Rik,9130017N09Rik,A1cf,A3galt2,A4galt,AI464131,Aatk,Abca1,Abca12,Abca13,Abca14,Abca4,Abca8b,Abcc4,Abcg1,Abhd5,Abr,Abra,Acaa1a,Acan,Acnat2,Acot4,Acot7,Acox3,Actg1,Acvr1,Acvr2a,Acvr2b,Adad1,Adam1…
GO:0016070	RNA metabolic process	1.71462e-05	0.172628	0.000612156	1.19924	348.554	418	2461	0.134752	0.16985	2700050L05Rik,2700060E02Rik,A1cf,Abra,Adad1,Adar,Aebp2,Aff1,Aff3,Ago2,Anp32a,App,Arid3a,Arid4b,Arid5b,Arntl,Ascc3,Asf1a,Asxl1,Asxl3,Atf3,Atoh1,Atxn1,Auh,Bach2,Banp,Barhl2,Barx1,Barx2,Bbx,Bcl11b,Bcl3,Bcl6,Bcorl1,Bhlhe40,Bptf,Brd3,Brd7,Btf3,C1d,Camta1,Casz1,Cbx4,Cbx8,Cdc40,Cdca7l,Cdk12,Cdkal1,Cdyl,Celf2,Celf3,Celf4,Chchd3,Chd7,Cic,Cidea,Cited2,Cnot2,Cnot6,Cnot6l,Cpsf6,Creb3l1,Creb5,Crtc3,Csrnp2,Cst…
GO:0050772	positive regulation of axonogenesis	1.79399e-05	0.180619	0.000635982	2.92757	5.80687	17	41	0.00548034	0.414634	Amigo1,Cdh4,Dscam,Islr2,Limk1,Map1b,Mapt,Ngf,Nrp1,Ntrk2,Ntrk3,Rab11a,Rnd2,Robo1,Robo2,Tiam1,Vegfa
GO:0003231	cardiac ventricle development	1.92855e-05	0.194166	0.000674189	2.14587	14.4464	31	102	0.00999355	0.303922	Cited2,Cpe,Ctnnb1,Fgf9,Fgfr2,Foxf1,Fzd1,Gata3,Hand1,Heg1,Hif1a,Lmo4,Mef2c,Mybpc3,Myocd,Notch1,Pitx2,Pou4f1,Prox1,Rxra,Sall4,Scn5a,Smad7,Smarcd3,Sox11,Sox4,Tbx3,Tbx5,Tgfbr3,Vangl2,Zfpm2
GO:1901576	organic substance biosynthetic process	2.15018e-05	0.21648	0.00073884	1.16135	486.502	565	3435	0.182141	0.164483	2610002J02Rik,2700050L05Rik,2700060E02Rik,A3galt2,A4galt,Abca1,Abhd5,Abra,Acan,Adar,Adck3,Adcy1,Adcy5,Aebp2,Aff1,Aff3,Ago2,Agpat3,Agpat4,Agpat9,Akr1d1,Aloxe3,Angpt1,Anp32a,Apob,Arg1,Arid3a,Arid4b,Arid5b,Arntl,Art2b,Ascc3,Asf1a,Asmt,Asxl1,Asxl3,Atf3,Atoh1,Atp1a1,Atp1a3,Atp5j,Atp5o,Atxn1,B3galt5,B3galtl,B3gat1,B3gat2,B3gnt2,B4galt3,B4galt5,Bach2,Banp,Barhl2,Barx1,Barx2,Bbx,Bcat1,Bcl11b,Bcl3,Bcl6,Bc…
GO:0044699	single-organism process	2.1638e-05	0.217852	0.000740992	1.06564	1612.18	1718	11383	0.553836	0.150927	0610009B22Rik,1110017D15Rik,1500015O10Rik,1700112E06Rik,2310008H04Rik,2410076I21Rik,2610002J02Rik,2610019F03Rik,4930506M07Rik,4930596D02Rik,4932438A13Rik,5330417C22Rik,9130017N09Rik,A4galt,AI464131,Aatk,Abca1,Abca12,Abca4,Abcc4,Abcg1,Abhd5,Abr,Abra,Acan,Actg1,Acvr1,Acvr2a,Acvr2b,Adad1,Adam12,Adam19,Adam2,Adam22,Adam9,Adamts2,Adamts20,Adar,Adcy1,Adcy5,Adcyap1,Adcyap1r1,Add2,Adgb,Adipoq,Adipor2,Adr…
GO:0048639	positive regulation of developmental growth	2.61771e-05	0.263551	0.000887376	2.85786	5.9485	17	42	0.00548034	0.404762	Agrn,Cdh4,Dlg1,Dscam,Islr2,Lep,Limk1,Map1b,Mapt,Ngf,Nrp1,Ntrk3,Plcb1,Prox1,Rab11a,Rnd2,Vegfa
GO:0048638	regulation of developmental growth	2.63637e-05	0.26543	0.000890704	2.06195	16.0043	33	113	0.0106383	0.292035	Aatk,Agrn,Barhl2,Cdh4,Cdk1,Col14a1,Cxadr,Dlg1,Dscam,Erbb4,Fgf13,Fgf9,Fgfr1,Fgfr2,Foxp1,Islr2,Lep,Limk1,Map1b,Mapt,Mef2c,Ngf,Nkd1,Notch1,Nrp1,Ntrk3,Plcb1,Prox1,Rab11a,Rnd2,Sfrp1,Tbx5,Vegfa
GO:0030902	hindbrain development	2.80716e-05	0.282625	0.000942083	2.00912	17.4206	35	123	0.011283	0.284553	Agtpbp1,Ahi1,Atp2b2,Ctnna2,Ctnnb1,Dab1,Dlc1,Egr2,Ezh2,Foxa2,Foxp2,Gas1,Gata2,Gli2,Grin1,Gsx2,Itgb1,Ldb1,Lef1,Lhx1,Myo16,Neurod2,Nfib,Nfix,Phox2b,Plxna2,Pou4f1,Prox1,Rbfox2,Rora,Serpine2,Sez6l,Skor2,Smad1,Zbtb18
GO:2000177	regulation of neural precursor cell proliferation	4.20039e-05	0.422896	0.00134253	2.47121	8.49785	21	60	0.00676983	0.35	Bdnf,Cdon,Ctnnb1,Dct,Disc1,Elp4,Gata2,Gli2,Gpr37l1,Hdac5,Hif1a,Lhx1,Lrrk2,Pax6,Prox1,Ptbp2,Skor2,Smarcd3,Sox2,Vax1,Vegfa
GO:0008284	positive regulation of cell proliferation	5.49758e-05	0.553496	0.00169265	1.41212	82.8541	117	585	0.0377176	0.2	Aggf1,Areg,Arg1,Arhgap5,Atf3,Bcl6,Bmp6,Btc,Card11,Cck,Ccnd1,Cd40,Cd47,Cdc7,Cdca7l,Cdk1,Cdon,Chp2,Cnot6,Cnot6l,Ctgf,Ctnnb1,Dab2ip,Dct,Disc1,Dlg1,Dpp4,Eapp,Edn2,Edn3,Egr3,Eif5a2,Elp4,Erbb4,Eya1,Fgf3,Fgf9,Fgfr1,Fgfr2,Foxf1,Foxp1,Foxp2,Fxn,Gas1,Gas6,Gli2,Gpam,Gpr37l1,Has2,Hdac5,Hif1a,Hlx,Id4,Ifng,Igf2,Il12a,Il31ra,Il6st,Itgb1,Kdr,Kit,Lef1,Lhx1,Lifr,Mab21l1,Mef2c,Myocd,Nck2,Ndufs4,Nkx2-6,Notch1,Ntrk2,…
GO:0051234	establishment of localization	5.55661e-05	0.559439	0.00170561	1.16865	410.73	480	2900	0.154739	0.165517	0610009B22Rik,Abca1,Abca12,Abca13,Abca4,Abca8b,Abcc4,Abcg1,Abra,Acvr2b,Adar,Adgb,Adrbk2,Agap1,Ahi1,Ank2,Ank3,Ano6,Anxa3,Ap1g2,Ap2s1,Ap3b1,Apba1,Apba2,Apob,Apol6,Apol7a,App,Aqp12,Aqp4,Arhgap21,Arhgap27,Arhgef2,Arl4c,Arntl,Asgr1,Asic2,Atox1,Atp10b,Atp11b,Atp13a2,Atp13a3,Atp13a5,Atp1a1,Atp1a3,Atp1b1,Atp2a2,Atp2b1,Atp2b2,Atp2b4,Atp2c2,Atp5j,Atp5o,Atp6v0a4,Atp6v1g2,Atxn1,Axl,Bcl2l11,Bcl3,Bcl6,Bdkrb2,B…
GO:0018193	peptidyl-amino acid modification	7.07427e-05	0.712237	0.00209482	1.45021	68.2661	99	482	0.0319149	0.205394	Aatk,Acvr1,Agtpbp1,Akt3,Alk,Arid4b,Art2b,Asphd2,Axl,BC021891,Brd1,Camk2b,Cdyl,Ctr9,Dcn,Dph2,Dyrk1a,Dyrk3,Egflam,Egln3,Eif5a2,Elp4,Epha3,Epha4,Epha5,Epha7,Ephb1,Ephb3,Ephb4,Erbb4,Fbxo11,Fgfr1,Fgfr2,Fkbp5,Fkbp6,Flt1,Fyn,Galnt1,Gas6,Ghr,Gm10123,Grip1,Gsk3b,Hif1an,Hipk3,Igf1r,Kansl1,Kdr,Kit,Ldb1,Lef1,Lep,Lmtk3,Lrrk2,Map2k6,Map3k7,Map4k1,Mapkapk2,Matk,Mbip,Mettl21d,Mettl8,Mocs3,Myo3b,Ncoa2,Nos1,Ntrk2,…
GO:2000179	positive regulation of neural precursor cell proliferation	7.59757e-05	0.764923	0.00221076	2.86241	5.24034	15	37	0.00483559	0.405405	Cdon,Ctnnb1,Dct,Disc1,Elp4,Gli2,Gpr37l1,Hdac5,Hif1a,Lhx1,Pax6,Prox1,Smarcd3,Sox2,Vegfa
GO:0051649	establishment of localization in cell	8.0772e-05	0.813212	0.00230372	1.28853	152.112	196	1074	0.063185	0.182495	0610009B22Rik,Abca1,Abcg1,Abra,Acvr2b,Adar,Ahi1,Ank2,Ank3,Anxa3,Ap1g2,Ap2s1,Ap3b1,Apba1,App,Arhgap21,Arhgef2,Arl4c,Arntl,Atxn1,Axl,Bcl2l11,Bcl3,Bcl6,Bdnf,Bid,Bloc1s4,Bnip3,Cacna1b,Cacng1,Cadps,Cbln1,Cbln4,Cdc23,Cga,Chic2,Cog2,Cog6,Cog7,Crhbp,Ctgf,Ctnnb1,Cul3,Dag1,Dctn1,Dlg4,Drd1a,Dst,Dync1i1,Edn3,Egr2,Ehd1,Ergic2,Exoc3l2,Exoc4,Eya1,Fam109a,Fez1,Fgf9,Fgfr2,Fmn2,Gas6,Gata3,Gga2,Gm10184,Gm10259,Gpam…
GO:0051147	regulation of muscle cell differentiation	8.73215e-05	0.879153	0.00248348	2.08102	13.4549	28	95	0.00902643	0.294737	Boc,Cdon,Col14a1,Cyp26b1,Efnb2,Ehd1,Ezh2,Fgfr2,Foxf1,Foxp1,Hdac5,Hif1an,Mef2c,Myocd,Notch1,Nrg1,Plcb1,Prickle1,Prox1,Rbm24,Setd3,Sox9,Tbx3,Thra,Tmsb4x,Tshz3,Zeb1,Zfhx3
GO:0003211	cardiac ventricle formation	9.18644e-05	0.924891	0.00259073	4.94242	1.41631	7	10	0.00225661	0.7	Hand1,Mef2c,Notch1,Smarcd3,Sox11,Sox4,Tbx5
GO:0035051	cardiocyte differentiation	9.36207e-05	0.942573	0.00262555	2.01732	14.8712	30	105	0.00967118	0.285714	Acvr1,Cacybp,Cdk1,Cited2,Ctnnb1,Cxadr,Dicer1,Eomes,Foxp1,Itgb1,Mef2c,Myo18b,Myocd,Nkx2-6,Notch1,Nrg1,Pax3,Pitx2,Prok2,Prox1,Rxra,Slc8a1,T,Tbx3,Tbx5,Tdgf1,Tenm4,Ttn,Vangl2,Vegfa
GO:0003281	ventricular septum development	0.000102452	1	0.00281059	2.60935	6.51502	17	46	0.00548034	0.369565	Cited2,Fgfr2,Fzd1,Gata3,Heg1,Lmo4,Notch1,Pitx2,Prox1,Sall4,Smad7,Sox11,Sox4,Tbx3,Tbx5,Vangl2,Zfpm2
GO:0021533	cell differentiation in hindbrain	0.0001173	1	0.00311604	3.37681	3.25751	11	23	0.0035461	0.478261	Agtpbp1,Atp2b2,Foxa2,Gata2,Ldb1,Lhx1,Nfix,Phox2b,Prox1,Rora,Skor2
GO:0001945	lymph vessel development	0.000151201	1	0.00390331	3.5303	2.83262	10	20	0.00322373	0.5	Acvr2b,Ccbe1,Efnb2,Heg1,Kdr,Nr2f2,Prox1,Ptpn14,Syk,Vegfa
GO:0003205	cardiac chamber development	0.000161809	1	0.00411386	1.87547	18.1288	34	128	0.0109607	0.265625	Acvr1,Ank2,Cited2,Cpe,Ctnnb1,Fgf9,Fgfr2,Foxf1,Fzd1,Gata3,Hand1,Heg1,Hif1a,Lmo4,Mef2c,Mybpc3,Myocd,Notch1,Nphp3,Pitx2,Pou4f1,Prox1,Rxra,Sall4,Scn5a,Smad7,Smarcd3,Sox11,Sox4,Tbx3,Tbx5,Tgfbr3,Vangl2,Zfpm2
GO:0006468	protein phosphorylation	0.000181894	1	0.00458976	1.35615	92.9099	126	656	0.040619	0.192073	Aatk,Acvr1,Acvr2a,Acvr2b,Adrbk2,Akt3,Alk,Alpk1,Alpk2,Ankk1,App,Axl,BC021891,Bmpr1b,Camk1d,Camk1g,Camk2b,Ccnd1,Cdc7,Cdk1,Cdk12,Cdk14,Cit,Csnk1d,Csnk1g3,Dab2ip,Dapk1,Dclk1,Dclk3,Dguok,Dyrk1a,Dyrk3,Epha3,Epha4,Epha5,Epha7,Ephb1,Ephb3,Ephb4,Erbb4,Fgfr1,Fgfr2,Flt1,Fnip2,Fyn,Gas6,Ghr,Gm21759,Grm5,Gsk3b,Hipk3,Hunk,Igf1r,Irak3,Kalrn,Kdr,Kit,Ksr2,Lep,Limk1,Lmtk3,Lrrk2,Map2k6,Map3k1,Map3k14,Map3k15,Map3k7,…
GO:0055007	cardiac muscle cell differentiation	0.000201377	1	0.0050061	2.11818	11.3305	24	80	0.00773694	0.3	Acvr1,Cacybp,Cdk1,Cxadr,Dicer1,Foxp1,Itgb1,Mef2c,Myo18b,Myocd,Nkx2-6,Notch1,Nrg1,Pax3,Pitx2,Prox1,Rxra,Slc8a1,T,Tbx3,Tbx5,Tdgf1,Ttn,Vegfa
GO:0044237	cellular metabolic process	0.000267716	1	0.00632715	1.08411	1005.44	1090	7099	0.351386	0.153543	1500015O10Rik,2310008H04Rik,2410076I21Rik,2610002J02Rik,2700050L05Rik,2700060E02Rik,4933405O20Rik,4933427G17Rik,5330417C22Rik,A1cf,A3galt2,A4galt,Aatk,Abca1,Abca12,Abca13,Abca14,Abca4,Abca8b,Abcc4,Abcg1,Abhd5,Abra,Acaa1a,Acan,Acnat2,Acot4,Acot7,Acox3,Acvr1,Acvr2a,Acvr2b,Adad1,Adar,Adck3,Adcy1,Adcy5,Adipoq,Adipor2,Adrbk2,Aebp2,Aff1,Aff3,Agap1,Ago2,Agpat3,Agpat4,Agpat9,Agrn,Agtpbp1,Akap6,Akr1d1,Akt…
GO:0043170	macromolecule metabolic process	0.000279817	1	0.00659764	1.09571	836.897	917	5909	0.295616	0.155187	1500015O10Rik,2310008H04Rik,2410076I21Rik,2610002J02Rik,2700050L05Rik,2700060E02Rik,4933427G17Rik,A1cf,A3galt2,A4galt,Aatk,Abca1,Abcg1,Abhd5,Abra,Acan,Acvr1,Acvr2a,Acvr2b,Adad1,Adam12,Adam19,Adam2,Adam22,Adam29,Adam32,Adam9,Adamts10,Adamts12,Adamts18,Adamts2,Adamts20,Adamts4,Adamts5,Adamts6,Adar,Adgb,Adrbk2,Aebp2,Aff1,Aff3,Ago2,Agrn,Agtpbp1,Akt3,Alk,Alpk1,Alpk2,Anapc10,Angpt1,Ankk1,Anp32a,Apaf1,A…
GO:0060412	ventricular septum morphogenesis	0.000315245	1	0.00734696	2.92163	4.1073	12	29	0.00386847	0.413793	Cited2,Fgfr2,Fzd1,Notch1,Pitx2,Prox1,Smad7,Sox11,Sox4,Tbx3,Vangl2,Zfpm2
GO:0003208	cardiac ventricle morphogenesis	0.000317551	1	0.00738362	2.18048	9.6309	21	68	0.00676983	0.308823	Cpe,Ctnnb1,Fgf9,Fgfr2,Foxf1,Gata3,Hand1,Hif1a,Mef2c,Mybpc3,Notch1,Pou4f1,Prox1,Rxra,Smad7,Smarcd3,Sox11,Sox4,Tbx5,Tgfbr3,Zfpm2
GO:0006605	protein targeting	0.000337002	1	0.00774644	1.62427	30.1674	49	213	0.0157963	0.230047	Abra,Adar,Ank2,Ank3,Ap3b1,Arntl,Bcl3,Bcl6,Bid,Dag1,Drd1a,Fgf9,Gas6,Gm10184,Gm10259,Hspa4,Ifng,Ipo13,Ipo5,Kpna2,Kpna4,Mlph,Mtx3,Nfkbia,Nlgn1,Palm,Pan3,Pard3,Pde2a,Pex26,Pex5l,Pik3r1,Pml,Ppp3ca,Prickle1,Ptch1,Ran,Six2,Six3,Snx16,Srp14,Tcf7l2,Tomm20,Tomm34,Tomm7,Txnip,Wdr11,Ywhab,Ywhaz
GO:0071704	organic substance metabolic process	0.000402141	1	0.00895741	1.07725	1076.82	1160	7603	0.373952	0.152571	1500015O10Rik,2310008H04Rik,2410076I21Rik,2610002J02Rik,2700050L05Rik,2700060E02Rik,4932438A13Rik,4933427G17Rik,A1cf,A3galt2,A4galt,AI464131,Aatk,Abca1,Abca12,Abca13,Abca14,Abca4,Abca8b,Abcc4,Abcg1,Abhd5,Abra,Acaa1a,Acan,Acnat2,Acot4,Acot7,Acox3,Acvr1,Acvr2a,Acvr2b,Adad1,Adam12,Adam19,Adam2,Adam22,Adam29,Adam32,Adam9,Adamts10,Adamts12,Adamts18,Adamts2,Adamts20,Adamts4,Adamts5,Adamts6,Adar,Adck3,A…
GO:0006810	transport	0.000440262	1	0.00969925	1.14657	402.94	462	2845	0.148936	0.16239	0610009B22Rik,Abca1,Abca12,Abca13,Abca4,Abca8b,Abcc4,Abcg1,Abra,Acvr2b,Adar,Adgb,Adrbk2,Agap1,Ahi1,Ank2,Ank3,Ano6,Anxa3,Ap1g2,Ap2s1,Ap3b1,Apba1,Apba2,Apob,Apol6,Apol7a,App,Aqp12,Aqp4,Arhgap21,Arhgap27,Arl4c,Arntl,Asgr1,Asic2,Atox1,Atp10b,Atp11b,Atp13a2,Atp13a3,Atp13a5,Atp1a1,Atp1a3,Atp1b1,Atp2a2,Atp2b1,Atp2b2,Atp2b4,Atp2c2,Atp5j,Atp5o,Atp6v0a4,Atp6v1g2,Atxn1,Axl,Bcl2l11,Bcl3,Bcl6,Bdkrb2,Bdnf,Bid,…
GO:0045661	regulation of myoblast differentiation	0.000445152	1	0.00976425	2.98718	3.6824	11	26	0.0035461	0.423077	Boc,Cdon,Hif1an,Mef2c,Myocd,Notch1,Plcb1,Prickle1,Sox9,Tbx3,Zfhx3
GO:0048845	venous blood vessel morphogenesis	0.000458789	1	0.00991219	4.70707	1.27468	6	9	0.00193424	0.666667	Ccbe1,Heg1,Notch1,Pitx2,Prox1,Vegfa

## Sheet: b, CA_n repeats
ID	Desc	HyperP	HyperBonfP	HyperFdrQ	GeneFoldEnrich	ExpGenes	ObsGenes	TotalGenes	GeneSetCov	TermCov
GO:0032502	developmental process	1.9265e-17	1.93729e-13	1.93729e-13	1.04169	3590.31	3740	4067	0.200064	0.919597
GO:0051179	localization	1.8702e-16	1.88068e-12	9.40339e-13	1.04369	3132.14	3269	3548	0.174869	0.921364
GO:0009653	anatomical structure morphogenesis	3.95308e-16	3.97522e-12	1.32507e-12	1.06291	1531.64	1628	1735	0.0870868	0.938329
GO:0007275	multicellular organismal development	3.5152e-15	3.53489e-11	8.83722e-12	1.04125	3212.48	3345	3639	0.178934	0.919209
GO:0048856	anatomical structure development	6.45497e-15	6.49112e-11	1.29822e-11	1.04107	3184.23	3315	3607	0.17733	0.919046
GO:0044767	single-organism developmental process	2.27986e-14	2.29263e-10	3.82105e-11	1.043	2829.35	2951	3205	0.157858	0.920749
GO:0048869	cellular developmental process	1.26906e-13	1.27617e-09	1.8231e-10	1.04663	2310.27	2418	2617	0.129346	0.923959
GO:0032989	cellular component morphogenesis	3.46081e-13	3.48019e-09	4.35024e-10	1.08713	613.54	667	695	0.0356799	0.959712
GO:0048731	system development	1.22723e-12	1.2341e-08	1.37122e-09	1.04087	2731.36	2843	3094	0.152081	0.918875
GO:0030154	cell differentiation	1.49891e-12	1.50731e-08	1.50731e-09	1.04591	2187.56	2288	2478	0.122392	0.923325
GO:0051234	establishment of localization	6.37595e-12	6.41165e-08	5.34304e-09	1.04116	2543.32	2648	2881	0.14165	0.919125
GO:0000902	cell morphogenesis	7.63181e-12	7.67455e-08	5.9035e-09	1.08702	546.448	594	619	0.0317749	0.959612
GO:0000904	cell morphogenesis involved in differentiation	2.3442e-11	2.35732e-07	1.6838e-08	1.10208	358.413	395	406	0.0211298	0.972906
GO:0006810	transport	3.17561e-11	3.19339e-07	2.12893e-08	1.04021	2495.65	2596	2827	0.138868	0.918288
GO:0010646	regulation of cell communication	6.37877e-11	6.41449e-07	4.00906e-08	1.04713	1798.25	1883	2037	0.100727	0.924399
GO:0006928	cellular component movement	7.90267e-11	7.94692e-07	4.67466e-08	1.0723	744.193	798	843	0.0426875	0.946619
GO:0048513	organ development	7.98174e-11	8.02644e-07	4.45913e-08	1.04383	2046.31	2136	2318	0.114261	0.921484
GO:0051174	regulation of phosphorus metabolic process	1.00599e-10	1.01163e-06	5.32435e-08	1.06007	1086.72	1152	1231	0.061624	0.935824
GO:0019220	regulation of phosphate metabolic process	1.37712e-10	1.38483e-06	6.92415e-08	1.05978	1082.3	1147	1226	0.0613566	0.935563
GO:0023051	regulation of signaling	1.92494e-10	1.93572e-06	9.21773e-08	1.04598	1797.36	1880	2036	0.100567	0.923379
GO:0051239	regulation of multicellular organismal process	3.01511e-10	3.032e-06	1.37818e-07	1.0471	1680.84	1760	1904	0.0941479	0.92437
GO:0009966	regulation of signal transduction	3.06616e-10	3.08333e-06	1.34058e-07	1.04817	1607.56	1685	1821	0.0901359	0.925316
GO:0048583	regulation of response to stimulus	4.78466e-10	4.81145e-06	2.00477e-07	1.04219	2031.3	2117	2301	0.113245	0.920035
GO:0009605	response to external stimulus	4.92644e-10	4.95403e-06	1.98161e-07	1.07193	690.343	740	782	0.0395849	0.946292
GO:0048522	positive regulation of cellular process	6.27803e-10	6.31318e-06	2.42815e-07	1.03706	2549.5	2644	2888	0.141436	0.915512
GO:0032879	regulation of localization	1.05252e-09	1.05842e-05	3.92006e-07	1.05242	1281.81	1349	1452	0.0721622	0.929063
GO:0032990	cell part morphogenesis	1.31727e-09	1.32464e-05	4.73087e-07	1.08892	410.498	447	465	0.0239114	0.96129
GO:0065008	regulation of biological quality	1.32285e-09	1.33026e-05	4.58711e-07	1.04372	1807.96	1887	2048	0.100942	0.921387
GO:0009887	organ morphogenesis	1.69951e-09	1.70903e-05	5.69675e-07	1.07109	664.742	712	753	0.0380871	0.945551
GO:0050793	regulation of developmental process	2.15339e-09	2.16545e-05	6.98531e-07	1.05006	1354.2	1422	1534	0.0760672	0.926988
GO:0048646	anatomical structure formation involved in morphogenesis	2.76148e-09	2.77694e-05	8.67795e-07	1.06951	679.75	727	770	0.0388895	0.944156
GO:0007399	nervous system development	3.05427e-09	3.07138e-05	9.30721e-07	1.05024	1320.66	1387	1496	0.0741949	0.927139
GO:0048519	negative regulation of biological process	3.30179e-09	3.32028e-05	9.76553e-07	1.03497	2617.48	2709	2965	0.144913	0.913659
GO:0048518	positive regulation of biological process	3.87863e-09	3.90035e-05	1.11439e-06	1.03301	2877.02	2972	3259	0.158981	0.911936
GO:0048858	cell projection morphogenesis	3.89391e-09	3.91572e-05	1.0877e-06	1.0889	387.546	422	439	0.0225741	0.961276
GO:0048468	cell development	3.93125e-09	3.95327e-05	1.06845e-06	1.05635	1033.75	1092	1171	0.0584145	0.932536
GO:0022603	regulation of anatomical structure morphogenesis	9.22564e-09	9.2773e-05	2.4414e-06	1.07511	537.62	578	609	0.030919	0.949097
GO:0072358	cardiovascular system development	9.54802e-09	9.60149e-05	2.46192e-06	1.06957	632.962	677	717	0.0362148	0.944212
GO:0030900	forebrain development	1.16207e-08	0.000116858	2.92144e-06	1.10226	262.189	289	297	0.0154595	0.973064
GO:0022008	neurogenesis	1.51229e-08	0.000152076	3.70916e-06	1.05697	936.642	990	1061	0.0529582	0.933082
GO:0051094	positive regulation of developmental process	1.56449e-08	0.000157325	3.74583e-06	1.06895	626.782	670	710	0.0358404	0.943662
GO:0040011	locomotion	1.77347e-08	0.00017834	4.14745e-06	1.06675	666.508	711	755	0.0380336	0.941722
GO:0048699	generation of neurons	2.0548e-08	0.000206631	4.69616e-06	1.0584	873.964	925	990	0.0494811	0.934343
GO:0035295	tube development	4.94742e-08	0.000497513	1.01533e-05	1.08128	407.85	441	462	0.0235905	0.954546
GO:0065009	regulation of molecular function	4.95868e-08	0.000498645	9.9729e-06	1.04315	1517.52	1583	1719	0.0846796	0.920884
GO:0050790	regulation of catalytic activity	5.91019e-08	0.000594329	1.16535e-05	1.04804	1215.6	1274	1377	0.0681502	0.9252
GO:0007411	axon guidance	6.44252e-08	0.00064786	1.24589e-05	1.12556	138.598	156	157	0.00834492	0.993631
GO:0009888	tissue development	7.55634e-08	0.000759865	1.43371e-05	1.0483	1183.82	1241	1341	0.0663849	0.925429
GO:0060284	regulation of cell development	1.75574e-07	0.00176557	3.15281e-05	1.07326	470.528	505	533	0.027014	0.947467
GO:0048523	negative regulation of cellular process	2.15951e-07	0.0021716	3.80983e-05	1.03231	2379.12	2456	2695	0.131379	0.911317
GO:0042127	regulation of cell proliferation	2.72311e-07	0.00273836	4.7213e-05	1.0524	920.752	969	1043	0.0518348	0.929051
GO:0009719	response to endogenous stimulus	3.07542e-07	0.00309264	5.24177e-05	1.05779	746.842	790	846	0.0422595	0.933806
GO:0071495	cellular response to endogenous stimulus	3.40131e-07	0.00342035	5.70059e-05	1.07224	462.583	496	524	0.0265326	0.946565
GO:0007167	enzyme linked receptor protein signaling pathway	4.96085e-07	0.00498863	8.17808e-05	1.08115	348.703	377	395	0.0201669	0.95443
GO:0030030	cell projection organization	5.8536e-07	0.00588638	9.34346e-05	1.06324	589.705	627	668	0.0335402	0.938623
GO:0048729	tissue morphogenesis	6.04081e-07	0.00607464	9.49163e-05	1.07291	434.334	466	492	0.0249278	0.947155
GO:0001944	vasculature development	6.20358e-07	0.00623832	9.59741e-05	1.07551	401.67	432	455	0.023109	0.94945
GO:0031325	positive regulation of cellular metabolic process	7.48071e-07	0.0075226	0.000113979	1.03897	1535.17	1595	1739	0.0853215	0.917194
GO:0060485	mesenchyme development	7.84603e-07	0.00788997	0.000117761	1.12444	120.06	135	136	0.00722157	0.992647
GO:0009893	positive regulation of metabolic process	8.04649e-07	0.00809155	0.000118993	1.03756	1638.46	1700	1856	0.0909383	0.915948
GO:0001568	blood vessel development	8.57223e-07	0.00862024	0.000124931	1.07693	376.069	405	426	0.0216647	0.950704
GO:0007507	heart development	9.63944e-07	0.00969342	0.000138478	1.07778	363.71	392	412	0.0209693	0.951456
GO:0045937	positive regulation of phosphate metabolic process	1.33834e-06	0.0134583	0.000186921	1.0671	487.301	520	552	0.0278164	0.942029
GO:0042325	regulation of phosphorylation	1.73084e-06	0.0174054	0.00023843	1.05657	682.398	721	773	0.0385685	0.93273
GO:0051270	regulation of cellular component movement	1.79981e-06	0.0180989	0.00024458	1.07187	410.498	440	465	0.023537	0.946237
GO:0051128	regulation of cellular component organization	2.03107e-06	0.0204245	0.000272326	1.04424	1107.02	1156	1254	0.061838	0.92185
GO:0048870	cell motility	2.31434e-06	0.023273	0.000306224	1.06484	500.543	533	567	0.0285118	0.940035
GO:0009790	embryo development	2.57402e-06	0.0258844	0.000336161	1.04955	865.136	908	980	0.0485717	0.926531
GO:0007423	sensory organ development	2.73421e-06	0.0274953	0.000352503	1.06945	426.389	456	483	0.0243929	0.944099
GO:0042330	taxis	3.32206e-06	0.0334066	0.000422869	1.08174	293.97	318	333	0.0170108	0.954955
GO:0006935	chemotaxis	3.6039e-06	0.0362408	0.00045301	1.08159	293.087	317	332	0.0169573	0.954819
GO:0060429	epithelium development	4.2327e-06	0.042564	0.000525482	1.05391	697.406	735	790	0.0393174	0.93038
GO:0040008	regulation of growth	4.69231e-06	0.0471858	0.000575437	1.06764	429.92	459	487	0.0245533	0.942505
GO:0030182	neuron differentiation	4.77958e-06	0.0480635	0.000579078	1.05682	618.837	654	701	0.0349845	0.932953
GO:0007420	brain development	5.11344e-06	0.0514208	0.000612152	1.06601	449.341	479	509	0.0256232	0.941061
GO:0001932	regulation of protein phosphorylation	5.3533e-06	0.0538328	0.000633327	1.05619	626.782	662	710	0.0354124	0.932394
GO:0045597	positive regulation of cell differentiation	5.8485e-06	0.0588125	0.000683866	1.06574	447.575	477	507	0.0255162	0.940828
GO:2000026	regulation of multicellular organismal development	6.04842e-06	0.0608229	0.000699114	1.04329	1050.52	1096	1190	0.0586284	0.921008
GO:0050767	regulation of neurogenesis	6.62123e-06	0.0665831	0.000756626	1.07118	373.421	400	423	0.0213972	0.945627
GO:0043085	positive regulation of catalytic activity	6.64871e-06	0.0668594	0.000751229	1.05206	718.593	756	814	0.0404408	0.928747
GO:0051960	regulation of nervous system development	7.07319e-06	0.071128	0.000790311	1.06683	424.623	453	481	0.0242324	0.941788
GO:0016477	cell migration	7.14738e-06	0.071874	0.000789824	1.06534	444.927	474	504	0.0253557	0.940476
GO:0007417	central nervous system development	8.68723e-06	0.0873588	0.000949553	1.05749	571.166	604	647	0.0323098	0.933539
GO:0010604	positive regulation of macromolecule metabolic process	9.65124e-06	0.0970529	0.00104358	1.03507	1514.87	1568	1716	0.0838772	0.913753
GO:0042327	positive regulation of phosphorylation	9.92317e-06	0.0997874	0.00105039	1.06614	420.209	448	476	0.0239649	0.941176
GO:0048514	blood vessel morphogenesis	1.06044e-05	0.106638	0.00111082	1.0755	314.274	338	356	0.0180807	0.949438
GO:0044057	regulation of system process	1.14015e-05	0.114653	0.00118199	1.06826	387.546	414	439	0.0221461	0.943052
GO:0045595	regulation of cell differentiation	1.17774e-05	0.118433	0.0012085	1.04395	956.946	999	1084	0.0534396	0.921587
GO:0009611	response to wounding	1.26537e-05	0.127246	0.00128531	1.06095	487.301	517	552	0.0276559	0.936594
GO:0035239	tube morphogenesis	1.30106e-05	0.130835	0.00130835	1.079	278.962	301	316	0.0161014	0.952532
GO:0044093	positive regulation of molecular function	1.33681e-05	0.134429	0.00131793	1.04572	873.081	913	989	0.0488392	0.923155
GO:0048864	stem cell development	1.57119e-05	0.157999	0.00153397	1.09755	170.379	187	193	0.0100032	0.968912
GO:2000145	regulation of cell motility	1.64255e-05	0.165175	0.00158822	1.06835	372.538	398	422	0.0212903	0.943128
GO:0002009	morphogenesis of an epithelium	1.82486e-05	0.183508	0.00173121	1.07098	339.875	364	385	0.0194715	0.945454
GO:0051246	regulation of protein metabolic process	2.13493e-05	0.214689	0.00195171	1.03796	1202.36	1248	1362	0.0667594	0.9163
GO:0040012	regulation of locomotion	2.13744e-05	0.214941	0.0019364	1.06525	399.905	426	453	0.0227881	0.940397
GO:0001934	positive regulation of protein phosphorylation	2.35729e-05	0.237049	0.00211651	1.06427	408.733	435	463	0.0232695	0.939525
GO:0043583	ear development	2.37075e-05	0.238402	0.00210976	1.09371	179.207	196	203	0.0104846	0.965517
GO:0030334	regulation of cell migration	2.71904e-05	0.273427	0.00239848	1.06812	355.765	380	403	0.0203274	0.942928
GO:0070887	cellular response to chemical stimulus	3.35859e-05	0.33774	0.00291155	1.03931	1069.94	1112	1212	0.0594843	0.917492
GO:0060562	epithelial tube morphogenesis	3.87719e-05	0.38989	0.00333239	1.07651	266.603	287	302	0.0153525	0.950331
GO:0072001	renal system development	4.34308e-05	0.43674	0.00367008	1.08293	220.698	239	250	0.0127849	0.956
GO:0035556	intracellular signal transduction	4.67207e-05	0.469824	0.0039152	1.04121	939.29	978	1064	0.0523163	0.919173
GO:0008284	positive regulation of cell proliferation	4.79429e-05	0.482114	0.00398441	1.05532	516.433	545	585	0.0291537	0.931624
GO:0003007	heart morphogenesis	4.93061e-05	0.495822	0.00406411	1.09211	172.144	188	195	0.0100567	0.964103
GO:0031328	positive regulation of cellular biosynthetic process	5.09936e-05	0.512791	0.00416903	1.03822	1078.77	1120	1222	0.0599123	0.91653
GO:0048585	negative regulation of response to stimulus	5.61611e-05	0.564756	0.00455448	1.04574	746.842	781	846	0.0417781	0.923168
GO:0006468	protein phosphorylation	6.53716e-05	0.657377	0.00521728	1.05186	568.518	598	644	0.0319889	0.928571
GO:0009891	positive regulation of biosynthetic process	7.29221e-05	0.733304	0.00568453	1.03708	1097.31	1138	1243	0.0608752	0.915527
GO:0048839	inner ear development	7.7877e-05	0.783131	0.0059781	1.09415	155.371	170	176	0.00909383	0.965909
GO:0051173	positive regulation of nitrogen compound metabolic process	8.14663e-05	0.819225	0.00620625	1.03797	1033.75	1073	1171	0.0573981	0.916311
GO:0023056	positive regulation of signaling	8.87309e-05	0.892277	0.00665879	1.04421	756.553	790	857	0.0422595	0.92182
GO:0001525	angiogenesis	9.20879e-05	0.926036	0.00685952	1.07741	234.823	253	266	0.0135338	0.951128
GO:0031399	regulation of protein modification process	9.58198e-05	0.963564	0.00703331	1.04327	782.154	816	886	0.0436504	0.920993
GO:0048568	embryonic organ development	9.97915e-05	1	0.00721945	1.06231	369.007	392	418	0.0209693	0.937799
GO:0019222	regulation of metabolic process	0.000100254	1	0.00720107	1.01688	4323.03	4396	4897	0.235156	0.897693
GO:0045935	positive regulation of nucleobase-containing compound metabolic process	0.000128352	1	0.00902593	1.03722	1015.21	1053	1150	0.0563282	0.915652
GO:0010647	positive regulation of cell communication	0.000130111	1	0.00908611	1.0431	758.318	791	859	0.042313	0.920838
GO:0010648	negative regulation of cell communication	0.000135035	1	0.0093008	1.04646	648.852	679	735	0.0363218	0.923809
GO:0048732	gland development	0.000135562	1	0.00927358	1.07635	230.409	248	261	0.0132663	0.950192
GO:0042692	muscle cell differentiation	0.00013954	1	0.00948116	1.08422	185.386	201	210	0.0107521	0.957143
GO:0022610	biological adhesion	0.000149202	1	0.0098709	1.04794	601.181	630	681	0.0337006	0.92511

## Sheet: c, Shared terms
ID	Name	CA_n_fold_enrichment	Phf6_fold_enrichment
GO:0050767	regulation of neurogenesis	0.0298612	0.378815
GO:0051960	regulation of nervous system development	0.0280948	0.369015
GO:0000904	cell morphogenesis involved in differentiation	0.0422127	0.363099
GO:0060284	regulation of cell development	0.0307058	0.353484
GO:0035295	tube development	0.0339382	0.324079
GO:0048699	generation of neurons	0.0246482	0.319803
GO:0030182	neuron differentiation	0.0240014	0.315754
GO:0045597	positive regulation of cell differentiation	0.0276521	0.311533
GO:0022008	neurogenesis	0.0240614	0.304366
GO:0030900	forebrain development	0.0422833	0.299694
GO:0007167	enzyme linked receptor protein signaling pathway	0.033886	0.277551
GO:0000902	cell morphogenesis	0.0362375	0.276558
GO:0051094	positive regulation of developmental process	0.0289582	0.273897
GO:0016477	cell migration	0.0274895	0.270083
GO:0040011	locomotion	0.0280643	0.269965
GO:0042692	muscle cell differentiation	0.0351186	0.266985
GO:0003007	heart morphogenesis	0.0382648	0.266378
GO:0007399	nervous system development	0.0212865	0.259594
GO:0045595	regulation of cell differentiation	0.018678	0.253895
GO:0006928	cellular component movement	0.0303171	0.249837
GO:0048870	cell motility	0.027286	0.24905
GO:0007420	brain development	0.0277592	0.248469
GO:0007417	central nervous system development	0.0242742	0.244109
GO:0022603	regulation of anatomical structure morphogenesis	0.0314521	0.243202
GO:0032989	cellular component morphogenesis	0.0362827	0.241761
GO:0048468	cell development	0.0238074	0.237858
GO:0007507	heart development	0.0325305	0.232892
GO:2000026	regulation of multicellular organismal development	0.0184055	0.228993
GO:0050793	regulation of developmental process	0.0212158	0.226324
GO:0009887	organ morphogenesis	0.0298268	0.226167
GO:0010648	negative regulation of cell communication	0.0197243	0.206684
GO:0030154	cell differentiation	0.0194964	0.20612
GO:0009653	anatomical structure morphogenesis	0.0264965	0.203789
GO:0048869	cellular developmental process	0.0197944	0.190905
GO:0051239	regulation of multicellular organismal process	0.0199873	0.189341
GO:0048585	negative regulation of response to stimulus	0.0194225	0.187618
GO:0051128	regulation of cellular component organization	0.018802	0.187603
GO:0009888	tissue development	0.0204848	0.18357
GO:0009966	regulation of signal transduction	0.0204317	0.18204
GO:0045935	positive regulation of nucleobase-containing compound metabolic process	0.0158721	0.180841
GO:0023051	regulation of signaling	0.0195217	0.179553
GO:0010646	regulation of cell communication	0.020001	0.179341
GO:0051173	positive regulation of nitrogen compound metabolic process	0.0161844	0.177854
GO:0048731	system development	0.0173982	0.173228
GO:0010604	positive regulation of macromolecule metabolic process	0.0149706	0.167955
GO:0042127	regulation of cell proliferation	0.0221813	0.165355
GO:0007275	multicellular organismal development	0.0175558	0.164674
GO:0035556	intracellular signal transduction	0.0175387	0.163039
GO:0009893	positive regulation of metabolic process	0.0160128	0.160721
GO:0031325	positive regulation of cellular metabolic process	0.0166026	0.159493
GO:0009790	embryo development	0.0210015	0.156026
GO:0048522	positive regulation of cellular process	0.015806	0.152562
GO:0048583	regulation of response to stimulus	0.0179461	0.150621
GO:0065008	regulation of biological quality	0.0185836	0.150295
GO:0031328	positive regulation of cellular biosynthetic process	0.0162886	0.150227
GO:0008284	positive regulation of cell proliferation	0.0233825	0.149872
GO:0009891	positive regulation of biosynthetic process	0.0158127	0.149872
GO:0048518	positive regulation of biological process	0.0141062	0.149872
GO:0048513	organ development	0.0186294	0.149127
GO:0048856	anatomical structure development	0.0174791	0.147954
GO:0032502	developmental process	0.0177389	0.145291
GO:0044767	single-organism developmental process	0.0182831	0.142255
GO:0065009	regulation of molecular function	0.0183468	0.1394
GO:0048519	negative regulation of biological process	0.0149261	0.135365
GO:0048523	negative regulation of cellular process	0.0138114	0.13239
GO:0006468	protein phosphorylation	0.0219571	0.132309
GO:0051179	localization	0.0185732	0.0959598
GO:0019222	regulation of metabolic process	0.00726928	0.0746281
GO:0051234	establishment of localization	0.0175162	0.0676852
GO:0006810	transport	0.0171206	0.0594017
