# Supplementary material for: PHF6-mediated transcriptional control of NSC via Ephrin receptors is impaired in the intellectual disability syndrome BFLS
Source: EMBO Rep. 2024 Mar 1;25(3):20. doi: 10.1038/s44319-024-00082-0 (PMC10933485; doi:10.1038/s44319-024-00082-0)
Supplement: Supplementary file 7 — Dataset EV6 [file 44319_2024_82_MOESM7_ESM.xlsx]

## Sheet: Legend
Dataset EV6: The summary of RNA-seq results for comparison of PHF6 KD vs. control cells. The description of each sheet and each column can be found below.
Column	Description
GeneID	The Ensembl ID of each gene
GeneSymbol	The symbol of each gene
Phf6_counts	The raw count of reads mapping to the gene in the Phf6 KD sample
Phf6_RPM_average	The estimated RPM of the gene
Phf6_RPM_stdev	The standard deviation of the estimated RPM.
Ctrl_counts	The raw count of reads mapping to the gene in the Control sample
Ctrl_RPM_average	The estimated RPM of the gene
Ctrl_RPM_stdev	The standard deviation of the estimated RPM.
Log2_Phf6_vs_Ctrl	The estimated log2 of fold-change of expression between Phf6 and Ctrl (positive: up-regulated in Phf6, negative: down-regulated in Phf6)
Log2_Phf6_vs_Ctrl_stdev	The standard deviation of the etimated log2 fold-change.
Log2_Phf6_vs_Ctrl_CI_low	The lower confidence interval of the estimated log2 fold-change
Log2_Phf6_vs_Ctrl_CI_high	The upper confidence interval of the estimated log2 fold-change
Sheet	Description
RNA_seq	The list of all quantified genes.
RNA_seq.filtered	Only genes with standard deviation of log2 fold-change < 0.1

## Sheet: RNA_seq
GeneID	GeneSymbol	Phf6_counts	Phf6_RPM_average	Phf6_RPM_stdev	Ctrl_counts	Ctrl_RPM_average	Ctrl_RPM_stdev	Log2_Phf6_vs_Ctrl	Log2_Phf6_vs_Ctrl_stdev	Log2_Phf6_vs_Ctrl_CI_low	Log2_Phf6_vs_Ctrl_CI_high
ENSMUSG00000021268.17	Meg3	14254	1349.68	11.2968	16125	1326.66	10.4402	0.0248163	0.0114885	0.0133278	0.0363048
ENSMUSG00000018707.13	Dync1h1	12757	1207.94	10.6879	15199	1250.48	10.1364	-0.0499322	0.0119998	-0.061932	-0.0379324
ENSMUSG00000052727.5	Map1b	11778	1115.25	10.2701	16670	1371.5	10.6149	-0.298387	0.0120293	-0.310416	-0.286357
ENSMUSG00000063077.14	Kif1b	10345	979.572	9.62581	11844	974.471	8.94931	0.00753181	0.01345	-0.00591819	0.0209818
ENSMUSG00000015222.17	Map2	10391	983.927	9.64716	10650	876.242	8.4867	0.167221	0.0137818	0.15344	0.181003
ENSMUSG00000027797.15	Dclk1	9398	889.909	9.17511	11648	958.346	8.87503	-0.10689	0.0138586	-0.120749	-0.0930314
ENSMUSG00000014602.15	Kif1a	9429	892.844	9.19021	11004	905.365	8.62645	-0.0200926	0.0140262	-0.0341188	-0.00606631
ENSMUSG00000057738.13	Sptan1	9482	897.862	9.21598	10837	891.627	8.56081	0.0100538	0.014055	-0.00400119	0.0241088
ENSMUSG00000020315.18	Sptbn1	8947	847.207	8.95247	10185	837.987	8.29953	0.0157865	0.0144829	0.00130358	0.0302693
ENSMUSG00000086503.3	Xist	8909	843.609	8.93345	10132	833.627	8.27793	0.0171729	0.014517	0.00265587	0.0316899
ENSMUSG00000028649.17	Macf1	8562	810.755	8.75791	10108	831.653	8.26813	-0.0367151	0.0146808	-0.051396	-0.0220343
ENSMUSG00000069601.13	Ank3	7869	745.141	8.39632	10979	903.309	8.61666	-0.277706	0.0147636	-0.292469	-0.262942
ENSMUSG00000032826.16	Ank2	8155	772.22	8.54741	10036	825.729	8.23866	-0.0966575	0.0149018	-0.111559	-0.0817557
ENSMUSG00000025261.17	Huwe1	7918	749.78	8.4224	9465	778.754	8.00107	-0.0546997	0.0152231	-0.0699228	-0.0394766
ENSMUSG00000033981.14	Gria2	7667	726.015	8.28795	9457	778.096	7.99769	-0.0999479	0.0153612	-0.115309	-0.0845867
ENSMUSG00000031285.14	Dcx	7605	720.145	8.2544	9476	779.659	8.00571	-0.114556	0.0153889	-0.129944	-0.0991667
ENSMUSG00000034593.16	Myo5a	7727	731.696	8.32029	9051	744.695	7.82428	-0.0254046	0.0154821	-0.0408867	-0.00992247
ENSMUSG00000005871.14	Apc	7632	722.702	8.26903	9131	751.276	7.85875	-0.0559438	0.0155028	-0.0714466	-0.0404409
ENSMUSG00000027799.12	Nbea	7360	696.948	8.12046	9357	769.869	7.95533	-0.143562	0.0155735	-0.159135	-0.127988
ENSMUSG00000066036.14	Ubr4	7210	682.746	8.03736	9514	782.785	8.02173	-0.197267	0.0156076	-0.212875	-0.18166
ENSMUSG00000040785.17	Ttc3	7661	725.447	8.28471	8446	694.922	7.55847	0.0620189	0.0157709	0.046248	0.0777898
ENSMUSG00000026764.15	Kif5c	7621	721.66	8.26307	8421	692.866	7.54729	0.0587436	0.0158038	0.0429399	0.0745474
ENSMUSG00000032186.14	Tmod2	7201	681.894	8.03234	8998	740.335	7.80136	-0.11863	0.015805	-0.134435	-0.102825
ENSMUSG00000039218.16	Srrm2	7477	708.026	8.1847	8517	700.764	7.59015	0.0148747	0.0158413	-0.000966652	0.030716
ENSMUSG00000053477.16	Tcf4	7168	678.77	8.01393	8684	714.502	7.66414	-0.074017	0.0159516	-0.0899686	-0.0580654
ENSMUSG00000027254.13	Map1a	7500	710.204	8.19727	8050	662.344	7.3793	0.100652	0.016042	0.0846098	0.116694
ENSMUSG00000029765.12	Plxna4	6820	645.82	7.81713	8875	730.216	7.7479	-0.177189	0.0160963	-0.193286	-0.161093
ENSMUSG00000067889.4	Sptbn2	7270	688.427	8.0707	8099	666.375	7.4017	0.0469688	0.0161497	0.0308191	0.0631185
ENSMUSG00000002107.18	Celf2	7244	685.965	8.05627	8097	666.211	7.40079	0.042157	0.0161659	0.0259911	0.0583229
ENSMUSG00000047126.17	Cltc	7332	694.297	8.10501	7864	647.042	7.29361	0.101694	0.0162277	0.085466	0.117921
ENSMUSG00000024501.19	Dpysl3	7208	682.557	8.03624	7987	657.161	7.35039	0.0547017	0.0162397	0.0384621	0.0709414
ENSMUSG00000026131.17	Dst	6724	636.731	7.76196	8577	705.7	7.61682	-0.14837	0.0162819	-0.164652	-0.132088
ENSMUSG00000033004.14	Mycbp2	6722	636.542	7.76081	8340	686.202	7.51093	-0.108378	0.0163846	-0.124763	-0.0919937
ENSMUSG00000030465.18	Psd3	6953	658.413	7.89293	8007	658.807	7.35958	-0.000861991	0.016386	-0.017248	0.015524
ENSMUSG00000026640.12	Plxna2	6563	621.487	7.66855	8532	701.998	7.59683	-0.175741	0.0164122	-0.192153	-0.159329
ENSMUSG00000096054.2	Syne1	7368	697.706	8.12487	7410	609.692	7.08011	0.194538	0.0164457	0.178092	0.210983
ENSMUSG00000049470.13	Aff4	7037	666.366	7.94042	7522	618.906	7.13337	0.106594	0.0165781	0.0900162	0.123172
ENSMUSG00000040125.4	Gpr26	6595	624.517	7.6872	8001	658.313	7.35682	-0.0760323	0.0166252	-0.0926576	-0.0594071
ENSMUSG00000061601.15	Pclo	5836	552.654	7.23167	9494	781.14	8.0133	-0.499204	0.0166272	-0.515831	-0.482577
ENSMUSG00000092341.2	Malat1	7262	687.67	8.06626	7029	578.348	6.89582	0.249778	0.0167259	0.233052	0.266504
ENSMUSG00000022961.17	Son	6437	609.558	7.59463	7620	626.969	7.17966	-0.0406308	0.0169224	-0.0575532	-0.0237084
ENSMUSG00000018411.17	Mapt	6603	625.275	7.69186	7395	608.458	7.07294	0.0393318	0.016925	0.0224068	0.0562568
ENSMUSG00000039262.16	Prrc2b	6063	574.147	7.37087	8152	670.736	7.42586	-0.224324	0.0169524	-0.241277	-0.207372
ENSMUSG00000005610.16	Eif4g2	6574	622.529	7.67496	7136	587.151	6.94807	0.08441	0.0170889	0.0673212	0.101499
ENSMUSG00000019943.9	Atp2b1	6277	594.409	7.49972	7409	609.61	7.07963	-0.0364316	0.0171482	-0.0535798	-0.0192834
ENSMUSG00000021700.9	Rab3c	5873	556.157	7.25454	7978	656.421	7.34625	-0.239128	0.017187	-0.256315	-0.221941
ENSMUSG00000085438.1	1700020I14Rik	7110	673.278	7.98147	6272	516.071	6.51417	0.383634	0.0173166	0.366317	0.40095
ENSMUSG00000040249.15	Lrp1	5704	540.156	7.14948	7661	630.342	7.19893	-0.222757	0.0174821	-0.240239	-0.205275
ENSMUSG00000029467.15	Atp2a2	5915	560.134	7.28042	7045	579.664	6.90366	-0.0494455	0.017629	-0.0670745	-0.0318165
ENSMUSG00000029168.14	Dpysl5	6062	574.052	7.37026	6803	559.755	6.78413	0.0363856	0.0176559	0.0187297	0.0540415
ENSMUSG00000032479.15	Map4	6411	607.096	7.57929	6368	523.968	6.5638	0.212444	0.0176859	0.194759	0.23013
ENSMUSG00000064115.13	Cadm2	5413	512.604	6.96485	7703	633.797	7.21862	-0.306176	0.0177294	-0.323905	-0.288446
ENSMUSG00000031229.16	Atrx	5948	563.258	7.30068	6754	555.724	6.75967	0.0194283	0.0177752	0.00165315	0.0372035
ENSMUSG00000037736.18	Limch1	6221	589.106	7.46622	6384	525.285	6.57204	0.165429	0.017809	0.14762	0.183238
ENSMUSG00000097767.8	Miat	5807	549.908	7.21369	6758	556.053	6.76167	-0.0160314	0.0178872	-0.0339186	0.00185571
ENSMUSG00000034799.16	Unc13a	5849	553.885	7.23971	6660	547.991	6.7125	0.0154348	0.0179134	-0.00247867	0.0333482
ENSMUSG00000030451.15	Herc2	4981	471.702	6.68133	8291	682.171	7.48885	-0.532258	0.0179205	-0.550179	-0.514338
ENSMUSG00000034636.9	Zyg11b	5808	550.003	7.21431	6633	545.77	6.69889	0.0111477	0.0179641	-0.00681635	0.0291118
ENSMUSG00000070047.12	Fat1	5357	507.302	6.92875	7278	598.833	7.01681	-0.239309	0.0179956	-0.257304	-0.221313
ENSMUSG00000052534.15	Pbx1	5764	545.837	7.18695	6603	543.302	6.68374	0.0067174	0.0180196	-0.0113022	0.024737
ENSMUSG00000022995.16	Enah	5665	536.464	7.12501	6709	552.022	6.73713	-0.0412452	0.0180373	-0.0592826	-0.0232079
ENSMUSG00000038664.16	Herc1	5397	511.089	6.95455	7071	581.803	6.91638	-0.186956	0.0180687	-0.205025	-0.168888
ENSMUSG00000062296.8	Trank1	5765	545.932	7.18758	6321	520.102	6.53955	0.0699267	0.0182053	0.0517215	0.088132
ENSMUSG00000031328.15	Flna	5105	483.442	6.76393	7206	592.909	6.98204	-0.294468	0.0182873	-0.312756	-0.276181
ENSMUSG00000027894.14	Slc6a17	5562	526.712	7.05999	6428	528.905	6.59463	-0.00599433	0.0183065	-0.0243008	0.0123122
ENSMUSG00000036667.14	Tcaf1	6046	572.537	7.36053	5851	481.436	6.29189	0.250027	0.0183324	0.231694	0.268359
ENSMUSG00000053580.16	Tanc2	5319	503.704	6.90415	6636	546.016	6.70041	-0.116368	0.0183974	-0.134765	-0.0979707
ENSMUSG00000013236.16	Ptprs	5713	541.008	7.15511	6086	500.769	6.41692	0.111507	0.0184151	0.0930915	0.129922
ENSMUSG00000074505.4	Fat3	4826	457.026	6.57663	7515	618.33	7.13006	-0.436101	0.0184402	-0.454542	-0.417661
ENSMUSG00000029245.16	Epha5	5844	553.412	7.23662	5885	484.233	6.31014	0.192652	0.0184609	0.174192	0.211113
ENSMUSG00000024073.14	Birc6	5317	503.515	6.90285	6443	530.139	6.60232	-0.0743358	0.0185215	-0.0928573	-0.0558143
ENSMUSG00000020745.15	Pafah1b1	5409	512.225	6.96227	6201	510.23	6.47722	0.00563198	0.0185985	-0.0129665	0.0242305
ENSMUSG00000074657.4	Kif5a	5442	515.35	6.98346	6098	501.756	6.42324	0.0385662	0.0186415	0.0199247	0.0572078
ENSMUSG00000052572.16	Dlg2	5247	496.887	6.85729	6201	510.23	6.47722	-0.0382289	0.0187513	-0.0569802	-0.0194776
ENSMUSG00000025153.9	Fasn	5366	508.154	6.93456	6009	494.434	6.37623	0.0394878	0.0187759	0.0207119	0.0582638
ENSMUSG00000035152.14	Ap2b1	5345	506.166	6.92099	6011	494.599	6.37729	0.0333517	0.018794	0.0145578	0.0521457
ENSMUSG00000040225.15	Prrc2c	4894	463.464	6.62277	6627	545.276	6.69586	-0.234528	0.0188411	-0.253369	-0.215687
ENSMUSG00000015501.10	Hivep2	4959	469.619	6.66657	6343	521.912	6.55092	-0.152316	0.018949	-0.171265	-0.133367
ENSMUSG00000030077.11	Chl1	4969	470.566	6.67329	6303	518.621	6.53024	-0.140285	0.0189647	-0.159249	-0.12132
ENSMUSG00000034297.14	Med13	5376	509.101	6.94102	5723	470.905	6.22274	0.112515	0.0189869	0.0935278	0.131502
ENSMUSG00000038170.15	Pde4dip	5035	476.815	6.71743	6164	507.186	6.45788	-0.0890857	0.0189895	-0.108075	-0.0700962
ENSMUSG00000039542.15	Ncam1	4930	466.873	6.64706	6305	518.785	6.53128	-0.152108	0.0190053	-0.171113	-0.133103
ENSMUSG00000020850.14	Prpf8	5280	500.011	6.87881	5811	478.145	6.27036	0.0645134	0.0190063	0.0455071	0.0835196
ENSMUSG00000023473.11	Celsr3	4995	473.027	6.69071	6102	502.085	6.42535	-0.0860082	0.0190745	-0.105083	-0.0669337
ENSMUSG00000036333.10	Kidins220	5065	479.655	6.7374	5987	492.624	6.36455	-0.0384902	0.0190845	-0.0575747	-0.0194057
ENSMUSG00000045983.15	Eif4g1	5398	511.184	6.9552	5562	457.66	6.13464	0.159566	0.0190998	0.140466	0.178666
ENSMUSG00000042744.16	Gm15800	4758	450.588	6.53016	6429	528.987	6.59515	-0.231423	0.0191173	-0.250541	-0.212306
ENSMUSG00000056211.13	R3hdm1	4697	444.812	6.48819	6375	524.544	6.56741	-0.237868	0.0192228	-0.257091	-0.218645
ENSMUSG00000020458.16	Rtn4	5184	490.922	6.81603	5647	464.653	6.18131	0.0793408	0.0192286	0.0601122	0.0985695
ENSMUSG00000020135.13	Apc2	4670	442.256	6.46953	6413	527.67	6.58694	-0.254756	0.0192307	-0.273987	-0.235525
ENSMUSG00000031292.14	Cdkl5	5135	486.283	6.78376	5687	467.944	6.20315	0.0554607	0.0192441	0.0362165	0.0747048
ENSMUSG00000028341.9	Nr4a3	4778	452.481	6.54386	6198	509.983	6.47566	-0.17259	0.0192455	-0.191835	-0.153344
ENSMUSG00000003226.6	Ranbp2	4983	471.891	6.68267	5775	475.183	6.25092	-0.0100298	0.0193286	-0.0293584	0.00929885
ENSMUSG00000002265.16	Peg3	4860	460.245	6.59974	5920	487.112	6.32886	-0.0818508	0.0193503	-0.101201	-0.0625005
ENSMUSG00000029135.10	Fosl2	5255	497.644	6.86252	5364	441.371	6.02453	0.173124	0.019403	0.153721	0.192527
ENSMUSG00000049313.8	Sorl1	5062	479.371	6.7354	5568	458.154	6.13794	0.0653111	0.0194139	0.0458972	0.084725
ENSMUSG00000041642.18	Kif21b	4657	441.025	6.46052	6120	503.566	6.43481	-0.19132	0.0194391	-0.210759	-0.171881
ENSMUSG00000044667.12	Plppr4	5409	512.225	6.96227	5122	421.462	5.88714	0.281377	0.0194901	0.261887	0.300867
ENSMUSG00000029094.11	Afap1	4992	472.743	6.6887	5553	456.92	6.12968	0.0491166	0.0194975	0.0296191	0.0686142
ENSMUSG00000022456.15	42981	4849	459.204	6.59227	5719	470.576	6.22056	-0.0352935	0.019515	-0.0548084	-0.0157785
ENSMUSG00000039735.15	Fnbp1l	4581	433.829	6.40762	6133	504.635	6.44164	-0.218114	0.0195216	-0.237635	-0.198592
ENSMUSG00000023169.14	Slc38a1	4885	462.612	6.61668	5655	465.311	6.18568	-0.00839134	0.0195267	-0.0279181	0.0111354
ENSMUSG00000057230.13	Aak1	4972	470.85	6.6753	5496	452.23	6.09816	0.0582089	0.0195659	0.0386429	0.0777748
ENSMUSG00000041268.16	Dmxl2	4896	463.654	6.62412	5561	457.578	6.13409	0.0190314	0.0195914	-0.000559986	0.0386227
ENSMUSG00000022263.9	Trio	4595	435.155	6.4174	5954	489.909	6.347	-0.170986	0.0196298	-0.190616	-0.151356
ENSMUSG00000022812.13	Gsk3b	4705	445.57	6.49371	5692	468.355	6.20587	-0.0719509	0.019697	-0.0916479	-0.0522539
ENSMUSG00000032589.14	Bsn	4624	437.901	6.43761	5763	474.196	6.24443	-0.11488	0.0197365	-0.134617	-0.0951435
ENSMUSG00000025982.13	Sf3b1	4866	460.813	6.60381	5425	446.389	6.05866	0.0458806	0.0197379	0.0261427	0.0656186
ENSMUSG00000022865.13	Cxadr	4883	462.423	6.61532	5395	443.921	6.0419	0.0589098	0.0197458	0.039164	0.0786555
ENSMUSG00000038375.15	Trp53inp2	5178	490.354	6.81209	5058	416.197	5.85027	0.236558	0.019763	0.216795	0.256321
ENSMUSG00000024109.18	Nrxn1	4611	436.67	6.42856	5717	470.412	6.21948	-0.107381	0.0197872	-0.127168	-0.0875939
ENSMUSG00000004319.15	Clcn3	4654	440.741	6.45844	5613	461.856	6.16268	-0.067511	0.0198185	-0.0873295	-0.0476925
ENSMUSG00000020900.15	Myh10	4815	455.985	6.56913	5391	443.592	6.03966	0.0397518	0.0198223	0.0199295	0.0595741
ENSMUSG00000031748.15	Gnao1	4854	459.677	6.59566	5315	437.34	5.99696	0.0718671	0.0198471	0.05202	0.0917142
ENSMUSG00000021910.15	Nisch	4425	419.059	6.29765	5912	486.454	6.32459	-0.21515	0.0198716	-0.235021	-0.195278
ENSMUSG00000024163.17	Mapk8ip3	4677	442.919	6.47437	5499	452.477	6.09982	-0.0308028	0.0198849	-0.0506877	-0.010918
ENSMUSG00000038127.14	Ccdc50	5166	489.218	6.80419	4939	406.407	5.78108	0.267553	0.0198944	0.247658	0.287447
ENSMUSG00000026219.14	Trip12	4834	457.784	6.58207	5266	433.308	5.96927	0.0792713	0.0199126	0.0593588	0.0991839
ENSMUSG00000024393.14	Prrc2a	4462	422.562	6.32391	5737	472.057	6.23034	-0.159797	0.0199541	-0.179751	-0.139843
ENSMUSG00000044288.6	Cnr1	4470	423.32	6.32957	5716	470.329	6.21893	-0.151924	0.01996	-0.171884	-0.131964
ENSMUSG00000040209.12	Zfp704	4446	421.047	6.31256	5729	471.399	6.22599	-0.162966	0.0199803	-0.182946	-0.142985
ENSMUSG00000030209.14	Grin2b	4248	402.3	6.17049	6088	500.933	6.41797	-0.316345	0.0199851	-0.33633	-0.29636
ENSMUSG00000040907.15	Atp1a3	4962	469.903	6.66859	5009	412.165	5.82188	0.189139	0.0200229	0.169116	0.209162
ENSMUSG00000033066.15	Gas7	4407	417.355	6.28483	5718	470.494	6.22002	-0.172902	0.0200384	-0.19294	-0.152863
ENSMUSG00000040118.15	Cacna2d1	4347	411.674	6.24193	5811	478.145	6.27036	-0.215946	0.0200467	-0.235993	-0.195899
ENSMUSG00000022016.15	Akap11	4539	429.853	6.3782	5486	451.408	6.09261	-0.0705884	0.0200583	-0.0906467	-0.05053
ENSMUSG00000032525.14	Nktr	4612	436.764	6.42925	5373	442.111	6.02957	-0.0175541	0.020067	-0.0376211	0.00251285
ENSMUSG00000053825.14	Ppfia2	4557	431.557	6.39083	5388	443.345	6.03798	-0.0388797	0.0201192	-0.0589989	-0.0187606
ENSMUSG00000048264.15	Dip2c	4471	423.414	6.33028	5496	452.23	6.09816	-0.0949874	0.0201334	-0.115121	-0.074854
ENSMUSG00000013033.16	Adgrl1	4541	430.042	6.37961	5358	440.877	6.02116	-0.0358992	0.0201641	-0.0560633	-0.0157351
ENSMUSG00000026915.16	Strbp	4556	431.462	6.39013	5326	438.245	6.00316	-0.022502	0.020174	-0.042676	-0.00232804
ENSMUSG00000027993.16	Trim2	4987	472.27	6.68535	4787	393.902	5.69148	0.261775	0.0202277	0.241548	0.282003
ENSMUSG00000061589.14	Dot1l	4868	461.003	6.60516	4864	400.237	5.73705	0.203923	0.0202671	0.183656	0.22419
ENSMUSG00000026615.14	Eprs	4638	439.226	6.44734	5110	420.475	5.88025	0.0629452	0.0202742	0.042671	0.0832194
ENSMUSG00000030257.16	Srgap3	4162	394.158	6.10775	5845	480.942	6.28867	-0.287089	0.0202754	-0.307365	-0.266814
ENSMUSG00000035847.15	Ids	4651	440.457	6.45636	5086	418.5	5.86643	0.0737729	0.0202821	0.0534908	0.094055
ENSMUSG00000044308.17	Ubr3	4638	439.226	6.44734	5079	417.924	5.86239	0.0717223	0.0203036	0.0514186	0.0920259
ENSMUSG00000030655.15	Smg1	4272	404.573	6.18789	5577	458.894	6.1429	-0.181762	0.0203255	-0.202087	-0.161436
ENSMUSG00000020589.16	Fam49a	4404	417.071	6.2827	5361	441.124	6.02284	-0.0808923	0.0203307	-0.101223	-0.0605616
ENSMUSG00000037400.16	Atp11b	4471	423.414	6.33028	5242	431.334	5.95566	-0.0267354	0.0203511	-0.0470865	-0.00638435
ENSMUSG00000022973.17	Synj1	4788	453.428	6.5507	4863	400.154	5.73646	0.180318	0.0203526	0.159966	0.200671
ENSMUSG00000032216.14	Nedd4	4742	449.073	6.51918	4885	401.964	5.74941	0.159883	0.0203796	0.139503	0.180262
ENSMUSG00000057897.14	Camk2b	4577	433.451	6.40483	5067	416.937	5.85547	0.0560379	0.0203857	0.0356522	0.0764235
ENSMUSG00000034832.15	Tet3	4376	414.42	6.26271	5323	437.998	6.00147	-0.0798313	0.020399	-0.10023	-0.0594323
ENSMUSG00000030000.10	Add2	4183	396.146	6.12313	5627	463.007	6.17036	-0.225003	0.0204086	-0.245411	-0.204594
ENSMUSG00000048078.16	Tenm4	4217	399.365	6.14795	5549	456.59	6.12747	-0.193192	0.0204226	-0.213614	-0.172769
ENSMUSG00000001175.13	Calm1	4717	446.706	6.50198	4858	399.743	5.73351	0.160253	0.0204348	0.139818	0.180688
ENSMUSG00000057335.11	Cep170	4272	404.573	6.18789	5426	446.471	6.05922	-0.142169	0.0204478	-0.162617	-0.121721
ENSMUSG00000032549.7	Rab6b	4521	428.148	6.36555	5070	417.184	5.8572	0.0374276	0.0204491	0.0169786	0.0578767
ENSMUSG00000031391.18	L1cam	4156	393.59	6.10335	5622	462.596	6.16762	-0.23306	0.0204505	-0.253511	-0.21261
ENSMUSG00000028399.17	Ptprd	4095	387.814	6.05842	5709	469.753	6.21512	-0.276538	0.0204718	-0.29701	-0.256066
ENSMUSG00000022797.15	Tfrc	4603	435.912	6.42298	4937	406.242	5.77991	0.101698	0.0204826	0.0812153	0.122181
ENSMUSG00000056342.16	Usp34	4348	411.769	6.24265	5246	431.663	5.95793	-0.0680722	0.0205023	-0.0885745	-0.0475698
ENSMUSG00000037487.6	Ubr5	4515	427.58	6.36133	5007	412.001	5.82072	0.0535478	0.0205168	0.0330311	0.0740646
ENSMUSG00000026234.12	Ncl	4604	436.007	6.42368	4900	403.198	5.75822	0.112862	0.0205187	0.0923432	0.133381
ENSMUSG00000032601.13	Prkar2a	5177	490.259	6.81143	4383	360.665	5.44616	0.442884	0.0205195	0.422365	0.463404
ENSMUSG00000055204.14	Ankrd17	4450	421.426	6.3154	5078	417.842	5.86182	0.0123219	0.0205276	-0.00820562	0.0328495
ENSMUSG00000027002.13	Nckap1	4583	434.019	6.40902	4897	402.951	5.75646	0.107151	0.020546	0.0866052	0.127697
ENSMUSG00000024462.17	Gabbr1	4573	433.072	6.40203	4893	402.622	5.75411	0.105179	0.0205617	0.0846175	0.125741
ENSMUSG00000002341.8	Ncan	4472	423.509	6.33098	4978	409.615	5.80385	0.0481237	0.0205968	0.0275268	0.0687205
ENSMUSG00000037416.12	Dmxl1	4572	432.977	6.40133	4849	399.002	5.7282	0.117893	0.0206078	0.0972852	0.138501
ENSMUSG00000059495.13	Arhgef12	3990	377.873	5.98029	5732	471.646	6.22762	-0.319803	0.0206111	-0.340414	-0.299192
ENSMUSG00000053199.13	Arhgap20	4056	384.122	6.02952	5561	457.578	6.13409	-0.252454	0.0206422	-0.273096	-0.231811
ENSMUSG00000026721.15	Rabgap1l	4436	420.1	6.30547	4974	409.286	5.80152	0.0376249	0.0206447	0.0169802	0.0582697
ENSMUSG00000009418.15	Nav1	4123	390.465	6.07909	5424	446.307	6.0581	-0.192842	0.0206552	-0.213497	-0.172187
ENSMUSG00000037270.17	4932438A13Rik	4441	420.574	6.30902	4950	407.312	5.78751	0.0462264	0.0206622	0.0255642	0.0668886
ENSMUSG00000092035.8	Peg10	6259	592.704	7.48897	3738	307.602	5.02973	0.946247	0.0206644	0.925583	0.966912
ENSMUSG00000057406.16	Nsd2	4559	431.746	6.39223	4787	393.902	5.69148	0.132348	0.0206876	0.11166	0.153035
ENSMUSG00000030096.8	Slc6a6	4260	403.437	6.17919	5165	424.999	5.91179	-0.0751187	0.0206902	-0.0958088	-0.0544285
ENSMUSG00000021301.8	Hecw1	4063	384.784	6.03472	5470	450.091	6.08372	-0.226167	0.0207043	-0.246872	-0.205463
ENSMUSG00000000826.16	Dnajc5	4479	424.172	6.33593	4854	399.414	5.73115	0.0867644	0.0207126	0.0660518	0.107477
ENSMUSG00000031517.7	Gpm6a	4482	424.456	6.33805	4843	398.509	5.72466	0.0910026	0.0207203	0.0702823	0.111723
ENSMUSG00000030302.16	Atp2b2	4247	402.206	6.16977	5150	423.765	5.9032	-0.0753319	0.0207211	-0.096053	-0.0546107
ENSMUSG00000029461.16	Fam168a	4370	413.852	6.25841	4949	407.229	5.78693	0.0232718	0.0207515	0.00252029	0.0440232
ENSMUSG00000018501.17	Ncor1	4180	395.862	6.12094	5200	427.879	5.93177	-0.112204	0.0207671	-0.132971	-0.091437
ENSMUSG00000055254.14	Ntrk2	4053	383.838	6.02729	5406	444.826	6.04805	-0.212745	0.0207711	-0.233516	-0.191974
ENSMUSG00000018474.17	Chd3	4457	422.089	6.32036	4810	395.794	5.70513	0.0927967	0.0207845	0.0720122	0.113581
ENSMUSG00000024897.8	Apba1	4155	393.495	6.10262	5219	429.442	5.94259	-0.126117	0.0207848	-0.146902	-0.105332
ENSMUSG00000007617.17	Homer1	4999	473.406	6.69339	4305	354.248	5.39752	0.418317	0.020786	0.397531	0.439103
ENSMUSG00000026442.14	Nfasc	4410	417.639	6.28697	4840	398.262	5.72288	0.0685376	0.020811	0.0477266	0.0893486
ENSMUSG00000016346.17	Kcnq2	3838	363.481	5.86535	5738	472.139	6.23088	-0.377332	0.020846	-0.398178	-0.356486
ENSMUSG00000055407.14	Map6	4289	406.182	6.20018	4929	405.584	5.77523	0.00212692	0.0208749	-0.018748	0.0230019
ENSMUSG00000027692.16	Tnik	4050	383.554	6.02506	5278	434.296	5.97607	-0.17925	0.0208831	-0.200133	-0.158367
ENSMUSG00000020859.16	Spag9	4127	390.844	6.08203	5129	422.038	5.89116	-0.110779	0.0209046	-0.131684	-0.0898743
ENSMUSG00000059146.12	Ntrk3	4540	429.947	6.3789	4602	378.682	5.58049	0.183173	0.0209114	0.162261	0.204084
ENSMUSG00000041313.14	Slc7a1	4228	400.407	6.15596	4941	406.571	5.78225	-0.0220415	0.0209436	-0.0429851	-0.00109797
ENSMUSG00000033392.15	Clasp2	4144	392.454	6.09454	5015	412.659	5.82536	-0.0724283	0.0209867	-0.093415	-0.0514417
ENSMUSG00000055065.6	Ddx17	4285	405.804	6.19729	4806	395.465	5.70276	0.037232	0.0210041	0.0162279	0.058236
ENSMUSG00000106847.1	Peg13	4237	401.259	6.1625	4865	400.319	5.73764	0.00338418	0.0210069	-0.0176227	0.0243911
ENSMUSG00000051391.9	Ywhag	4038	382.417	6.01614	5149	423.683	5.90263	-0.147837	0.0210139	-0.168851	-0.126823
ENSMUSG00000001924.15	Uba1	4366	413.473	6.25555	4695	386.333	5.63656	0.097947	0.0210181	0.0769289	0.118965
ENSMUSG00000042506.15	Usp22	4185	396.335	6.12459	4921	404.926	5.77054	-0.0309354	0.021021	-0.0519565	-0.00991439
ENSMUSG00000005045.16	Chd5	3897	369.067	5.91023	5346	439.89	6.01441	-0.253259	0.0210567	-0.274315	-0.232202
ENSMUSG00000031010.17	Usp9x	4157	393.684	6.10408	4907	403.774	5.76233	-0.0365086	0.021073	-0.0575816	-0.0154356
ENSMUSG00000005417.17	Mprip	4429	419.438	6.30049	4571	376.132	5.56167	0.157218	0.0210779	0.13614	0.178296
ENSMUSG00000020340.16	Cyfip2	4013	380.05	5.99749	5106	420.145	5.87794	-0.144699	0.0210894	-0.165788	-0.123609
ENSMUSG00000040407.17	Akap9	3969	375.884	5.96455	5153	424.012	5.90492	-0.173817	0.0211125	-0.194929	-0.152704
ENSMUSG00000031647.10	Mfap3l	4090	387.341	6.05472	4889	402.293	5.75176	-0.054644	0.021184	-0.075828	-0.03346
ENSMUSG00000058793.14	Cds2	4216	399.271	6.14722	4711	387.649	5.64615	0.0426144	0.0211939	0.0214205	0.0638083
ENSMUSG00000030275.6	Etnk1	4260	403.437	6.17919	4655	383.042	5.61251	0.0748379	0.0211964	0.0536415	0.0960343
ENSMUSG00000052516.17	Robo2	4307	407.887	6.21317	4584	377.201	5.56957	0.112833	0.0212144	0.091619	0.134048
ENSMUSG00000032340.7	Neo1	3593	340.284	5.67517	5750	473.126	6.23739	-0.475486	0.0212591	-0.496745	-0.454226
ENSMUSG00000032503.17	Arpp21	4317	408.833	6.22037	4498	370.126	5.51711	0.143496	0.0212998	0.122196	0.164796
ENSMUSG00000043940.14	Wdfy3	3475	329.112	5.58126	5953	489.827	6.34646	-0.573694	0.0213416	-0.595036	-0.552353
ENSMUSG00000005583.16	Mef2c	3894	368.783	5.90796	5024	413.399	5.83058	-0.164763	0.021344	-0.186107	-0.143419
ENSMUSG00000002028.12	Kmt2a	3974	376.358	5.9683	4894	402.705	5.7547	-0.0976171	0.0213468	-0.118964	-0.0762703
ENSMUSG00000032187.16	Smarca4	4229	400.501	6.15668	4523	372.183	5.53241	0.105796	0.0213839	0.0844117	0.12718
ENSMUSG00000063358.15	Mapk1	4309	408.076	6.21461	4426	364.203	5.4728	0.164095	0.0213946	0.142701	0.18549
ENSMUSG00000026335.16	Pam	4481	424.361	6.33735	4244	349.23	5.35916	0.281115	0.0214128	0.259702	0.302528
ENSMUSG00000034525.6	Ice1	3796	359.505	5.83319	5115	420.886	5.88312	-0.227419	0.0214162	-0.248836	-0.206003
ENSMUSG00000034994.9	Eef2	4340	411.011	6.23691	4372	359.76	5.43933	0.192141	0.021421	0.17072	0.213562
ENSMUSG00000021670.14	Hmgcr	4023	380.997	6.00496	4743	390.282	5.66528	-0.0347368	0.0214272	-0.056164	-0.0133096
ENSMUSG00000028613.14	Lrp8	4101	388.382	6.06286	4636	381.479	5.60105	0.0258727	0.0214304	0.00444225	0.0473031
ENSMUSG00000021027.15	Ralgapa1	4109	389.14	6.06876	4594	378.024	5.57564	0.0418104	0.0214653	0.0203451	0.0632758
ENSMUSG00000027184.14	Caprin1	4073	385.731	6.04214	4637	381.562	5.60165	0.0156801	0.0214684	-0.00578832	0.0371485
ENSMUSG00000020580.9	Rock2	4153	393.306	6.10115	4511	371.196	5.52507	0.0834711	0.0214985	0.0619726	0.10497
ENSMUSG00000022454.16	Nell2	4181	395.957	6.12167	4478	368.481	5.50484	0.103753	0.021499	0.0822543	0.125252
ENSMUSG00000027784.10	Ppm1l	3850	364.617	5.87451	4932	405.831	5.77699	-0.154495	0.0214991	-0.175994	-0.132996
ENSMUSG00000035569.16	Ankrd11	3983	377.21	5.97505	4701	386.827	5.64016	-0.03632	0.0215291	-0.0578491	-0.0147909
ENSMUSG00000034088.15	Hdlbp	4236	401.164	6.16177	4385	360.83	5.44741	0.152874	0.0215369	0.131337	0.174411
ENSMUSG00000024548.11	Setbp1	3851	364.712	5.87527	4865	400.319	5.73764	-0.134392	0.0215624	-0.155954	-0.112829
ENSMUSG00000039100.9	42800	4574	433.166	6.40273	4052	333.434	5.2366	0.377518	0.0215669	0.355952	0.399085
ENSMUSG00000019841.15	Rev3l	3741	354.297	5.7908	5044	415.045	5.84217	-0.228308	0.0215703	-0.249878	-0.206738
ENSMUSG00000026797.16	Stxbp1	3983	377.21	5.97505	4650	382.631	5.6095	-0.0205864	0.0215832	-0.0421696	0.000996824
ENSMUSG00000021140.8	Pcnx	3910	370.298	5.92008	4738	389.871	5.6623	-0.0743082	0.0215992	-0.0959074	-0.052709
ENSMUSG00000020262.15	Adarb1	3955	374.559	5.95402	4663	383.701	5.61733	-0.0347884	0.0216105	-0.0563989	-0.013178
ENSMUSG00000024758.14	Rtn3	4063	384.784	6.03472	4511	371.196	5.52507	0.0518703	0.0216221	0.0302481	0.0734924
ENSMUSG00000033676.13	Gabrb3	3868	366.322	5.88821	4774	392.832	5.68375	-0.100803	0.0216266	-0.12243	-0.0791764
ENSMUSG00000022892.10	App	4052	383.743	6.02655	4479	368.563	5.50545	0.0582284	0.0216741	0.0365542	0.0799025
ENSMUSG00000029121.15	Crmp1	3964	375.411	5.96079	4571	376.132	5.56167	-0.00276762	0.0216968	-0.0244645	0.0189292
ENSMUSG00000025203.5	Scd2	4131	391.223	6.08498	4363	359.02	5.43373	0.123926	0.0217022	0.102224	0.145628
ENSMUSG00000024261.5	Syt4	4089	387.246	6.05398	4399	361.982	5.45609	0.0973342	0.0217162	0.075618	0.11905
ENSMUSG00000042724.7	Map3k9	3897	369.067	5.91023	4645	382.22	5.60648	-0.0505181	0.0217164	-0.0722346	-0.0288017
ENSMUSG00000033565.16	Rbfox2	3459	327.597	5.5684	5452	448.61	6.07371	-0.453541	0.0217308	-0.475272	-0.43181
ENSMUSG00000028760.16	Eif4g3	3638	344.545	5.71058	5030	413.893	5.83406	-0.264566	0.0217576	-0.286324	-0.242809
ENSMUSG00000026103.14	Gls	4365	413.378	6.25483	4070	334.915	5.24822	0.303666	0.0217831	0.281883	0.325449
ENSMUSG00000039202.12	Abhd2	3955	374.559	5.95402	4497	370.044	5.51649	0.0174957	0.0217928	-0.00429708	0.0392884
ENSMUSG00000043909.16	Trp53bp1	3973	376.263	5.96755	4469	367.74	5.4993	0.033054	0.0217984	0.0112555	0.0548524
ENSMUSG00000038143.14	Stox2	3896	368.973	5.90947	4552	374.569	5.55011	-0.0217166	0.0218189	-0.0435355	0.000102326
ENSMUSG00000019302.16	Atp6v0a1	4042	382.796	6.01911	4340	357.128	5.4194	0.100136	0.0218524	0.0782833	0.121988
ENSMUSG00000001911.16	Nfix	3899	369.257	5.91175	4509	371.031	5.52385	-0.00691639	0.0218624	-0.0287788	0.014946
ENSMUSG00000061911.14	Myt1l	3486	330.153	5.59008	5211	428.784	5.93804	-0.377114	0.0218739	-0.398988	-0.35524
ENSMUSG00000031960.14	Aars	3924	371.624	5.93066	4459	366.918	5.49315	0.0183859	0.0218818	-0.00349599	0.0402677
ENSMUSG00000031342.17	Gpm6b	3670	347.575	5.73562	4812	395.959	5.70632	-0.188026	0.0219089	-0.209935	-0.166118
ENSMUSG00000021488.7	Nsd1	4018	380.524	6.00123	4320	355.482	5.40691	0.0982083	0.0219105	0.0762978	0.120119
ENSMUSG00000029108.14	Pcdh7	3984	377.305	5.9758	4353	358.197	5.42751	0.0749752	0.0219189	0.0530563	0.0968941
ENSMUSG00000068923.14	Syt11	3972	376.168	5.9668	4355	358.362	5.42875	0.0699618	0.0219338	0.048028	0.0918955
ENSMUSG00000052459.13	Atp6v1a	4046	383.175	6.02209	4260	350.546	5.36925	0.128398	0.0219455	0.106452	0.150343
ENSMUSG00000041720.12	Pi4ka	3927	371.908	5.93292	4389	361.159	5.44989	0.0423109	0.021959	0.0203519	0.0642699
ENSMUSG00000026074.14	Map4k4	3593	340.284	5.67517	4866	400.401	5.73822	-0.234705	0.0219893	-0.256695	-0.212716
ENSMUSG00000062257.12	Opcml	3862	365.753	5.88365	4446	365.848	5.48514	-0.000373811	0.02199	-0.0223638	0.0216162
ENSMUSG00000031511.14	Arhgef7	3701	350.51	5.75978	4675	384.688	5.62455	-0.134233	0.0219956	-0.156229	-0.112238
ENSMUSG00000094483.2	Purb	4873	461.476	6.60855	3582	294.768	4.92372	0.646675	0.022002	0.624673	0.668677
ENSMUSG00000024740.9	Ddb1	4009	379.672	5.99451	4233	348.325	5.35222	0.124318	0.0220314	0.102286	0.146349
ENSMUSG00000036862.14	Dchs1	3691	349.563	5.752	4656	383.125	5.61311	-0.132261	0.022032	-0.154293	-0.110229
ENSMUSG00000025272.16	Tro	4117	389.897	6.07466	4104	337.712	5.27008	0.207299	0.0220514	0.185247	0.22935
ENSMUSG00000087141.1	Plcxd2	3962	375.222	5.95929	4270	351.369	5.37554	0.094756	0.0220521	0.0727039	0.116808
ENSMUSG00000021196.13	Pfkp	3690	349.468	5.75122	4634	381.315	5.59984	-0.125821	0.0220568	-0.147877	-0.103764
ENSMUSG00000052512.16	Nav2	3390	321.064	5.51262	5211	428.784	5.93804	-0.417389	0.0220587	-0.439448	-0.395331
ENSMUSG00000033900.13	Map9	3558	336.97	5.64748	4857	399.661	5.73292	-0.246154	0.0220601	-0.268214	-0.224094
ENSMUSG00000022822.15	Abcc5	3970	375.979	5.9653	4250	349.724	5.36295	0.104437	0.0220655	0.0823715	0.126503
ENSMUSG00000043384.15	Gprasp1	4108	389.045	6.06802	4101	337.466	5.26815	0.205197	0.0220675	0.183129	0.227264
ENSMUSG00000045482.15	Trrap	3904	369.73	5.91553	4323	355.729	5.40878	0.0556929	0.022072	0.033621	0.0777649
ENSMUSG00000043004.13	Gng2	3647	345.397	5.71763	4680	385.099	5.62755	-0.156974	0.0220811	-0.179055	-0.134893
ENSMUSG00000068740.13	Celsr2	3864	365.943	5.88517	4356	358.444	5.42937	0.0298702	0.0220923	0.00777789	0.0519625
ENSMUSG00000029840.8	Mtpn	3871	366.606	5.89049	4347	357.704	5.42377	0.0354639	0.0220925	0.0133714	0.0575564
ENSMUSG00000024083.15	Pja2	3950	374.085	5.95026	4248	349.559	5.36168	0.0978314	0.0220969	0.0757345	0.119928
ENSMUSG00000058230.12	Arhgap35	3336	315.951	5.46856	5285	434.872	5.98002	-0.460888	0.0221059	-0.482994	-0.438782
ENSMUSG00000024811.11	Tnks2	3914	370.677	5.9231	4270	351.369	5.37554	0.0771753	0.0221221	0.0550532	0.0992974
ENSMUSG00000067336.6	Bmpr2	3684	348.9	5.74654	4582	377.037	5.56835	-0.111891	0.0221222	-0.134013	-0.0897686
ENSMUSG00000009575.14	Cbx5	3999	378.725	5.98703	4164	342.649	5.30844	0.14442	0.0221341	0.122286	0.166555
ENSMUSG00000041444.14	Arhgap32	3560	337.16	5.64906	4776	392.997	5.68494	-0.221086	0.0221355	-0.243221	-0.19895
ENSMUSG00000041936.18	Agrn	3614	342.273	5.69172	4678	384.935	5.62635	-0.169468	0.0221398	-0.191607	-0.147328
ENSMUSG00000028034.15	Fubp1	3784	358.368	5.82397	4413	363.133	5.46476	-0.0190564	0.0221489	-0.0412054	0.00309253
ENSMUSG00000037503.12	Fam168b	3596	340.568	5.67754	4697	386.498	5.63776	-0.182516	0.0221515	-0.204667	-0.160364
ENSMUSG00000038331.15	Satb2	3315	313.963	5.45133	5270	433.638	5.97154	-0.465896	0.022161	-0.488057	-0.443735
ENSMUSG00000024576.14	Csnk1a1	3865	366.038	5.88593	4262	350.711	5.37051	0.0617095	0.0222051	0.0395044	0.0839146
ENSMUSG00000061751.15	Kalrn	3849	364.523	5.87374	4275	351.78	5.37869	0.0513335	0.0222132	0.0291203	0.0735467
ENSMUSG00000017639.13	Rab11fip4	3658	346.439	5.72624	4528	372.594	5.53546	-0.105006	0.0222243	-0.127231	-0.0827819
ENSMUSG00000027499.12	Pkia	3599	340.852	5.6799	4594	378.024	5.57564	-0.149331	0.0222537	-0.171585	-0.127077
ENSMUSG00000027624.17	Epb41l1	3815	361.303	5.84776	4275	351.78	5.37869	0.0385362	0.0222652	0.016271	0.0608015
ENSMUSG00000017291.13	Taok1	3833	363.008	5.86153	4247	349.477	5.36105	0.0548035	0.0222722	0.0325313	0.0770757
ENSMUSG00000024277.14	Mapre2	3845	364.144	5.87069	4202	345.775	5.33259	0.0746762	0.0223105	0.0523657	0.0969867
ENSMUSG00000014498.9	Ankrd52	4294	406.656	6.20379	3764	309.741	5.04718	0.392745	0.0223217	0.370424	0.415067
ENSMUSG00000058013.11	42989	3713	351.646	5.7691	4358	358.609	5.43062	-0.0282865	0.0223268	-0.0506132	-0.0059597
ENSMUSG00000033419.15	Snap91	4258	403.247	6.17774	3768	310.07	5.04986	0.37907	0.0223594	0.35671	0.401429
ENSMUSG00000050711.7	Scg2	3971	376.074	5.96605	4017	330.555	5.21395	0.186125	0.0223711	0.163754	0.208496
ENSMUSG00000039716.12	Dock3	3583	339.337	5.66727	4439	365.272	5.48083	-0.106252	0.0224514	-0.128704	-0.0838007
ENSMUSG00000026553.17	Copa	3880	367.458	5.89733	4048	333.105	5.23402	0.1416	0.0224603	0.119139	0.16406
ENSMUSG00000093930.1	Hmgcs1	3733	353.54	5.78461	4220	347.256	5.344	0.025874	0.022462	0.00341198	0.048336
ENSMUSG00000024991.7	Eif3a	3756	355.717	5.80239	4179	343.883	5.31799	0.0488151	0.0224773	0.0263378	0.0712924
ENSMUSG00000028351.5	Brinp1	3603	341.231	5.68306	4381	360.501	5.44492	-0.0792536	0.0224833	-0.101737	-0.0567703
ENSMUSG00000000787.12	Ddx3x	3805	360.357	5.84009	4107	337.959	5.272	0.0925763	0.0224943	0.070082	0.115071
ENSMUSG00000029775.14	Klhdc10	3569	338.012	5.6562	4391	361.323	5.45113	-0.0962171	0.0225305	-0.118748	-0.0736866
ENSMUSG00000025743.14	Sdc3	3585	339.527	5.66885	4316	355.153	5.4044	-0.0649167	0.0225904	-0.0875071	-0.0423263
ENSMUSG00000058297.16	Spock2	3970	375.979	5.9653	3851	316.898	5.10515	0.246632	0.0226109	0.224021	0.269243
ENSMUSG00000036698.10	Ago2	3916	370.866	5.92461	3902	321.094	5.13882	0.207903	0.0226127	0.18529	0.230515
ENSMUSG00000097451.9	Rian	3714	351.741	5.76988	4117	338.782	5.27841	0.0541553	0.0226238	0.0315315	0.0767791
ENSMUSG00000029064.15	Gnb1	3666	347.196	5.7325	4168	342.978	5.31099	0.0176358	0.0226361	-0.00500025	0.0402719
ENSMUSG00000022957.19	Itsn1	3332	315.572	5.46529	4690	385.922	5.63356	-0.290337	0.0226501	-0.312987	-0.267687
ENSMUSG00000003410.7	Elavl3	3516	332.994	5.61407	4367	359.349	5.43622	-0.109891	0.0226516	-0.132542	-0.087239
ENSMUSG00000020368.15	Canx	3763	356.38	5.80779	4034	331.954	5.22497	0.102435	0.0226568	0.0797781	0.125092
ENSMUSG00000041570.14	Camsap2	3377	319.833	5.50204	4560	375.227	5.55498	-0.230444	0.022696	-0.25314	-0.207748
ENSMUSG00000039953.13	Clstn1	3646	345.302	5.71685	4130	339.851	5.28674	0.0229561	0.0227177	0.000238373	0.0456737
ENSMUSG00000031284.16	Pak3	3567	337.823	5.65461	4235	348.49	5.35348	-0.0448501	0.0227192	-0.0675693	-0.0221308
ENSMUSG00000034160.13	Ogt	3639	344.64	5.71136	4116	338.7	5.27777	0.0250819	0.0227474	0.00233453	0.0478293
ENSMUSG00000037876.16	Jmjd1c	3247	307.525	5.39517	4757	391.434	5.67363	-0.348067	0.0227569	-0.370824	-0.32531
ENSMUSG00000039477.16	Tnrc18	3247	307.525	5.39517	4751	390.94	5.67005	-0.346246	0.0227627	-0.369009	-0.323484
ENSMUSG00000031865.16	Dctn1	3855	365.091	5.87832	3852	316.981	5.10581	0.20386	0.0227749	0.181085	0.226635
ENSMUSG00000038244.13	Mical2	3731	353.35	5.78306	3978	327.347	5.18859	0.11028	0.0227837	0.0874963	0.133064
ENSMUSG00000020716.15	Nf1	3520	333.372	5.61726	4226	347.749	5.34779	-0.060912	0.0228124	-0.0837244	-0.0380995
ENSMUSG00000020612.16	Prkar1a	3707	351.078	5.76444	3977	327.264	5.18794	0.101335	0.0228231	0.0785118	0.124158
ENSMUSG00000026490.17	Cdc42bpa	3509	332.331	5.60848	4230	348.078	5.35032	-0.0667907	0.022827	-0.0896178	-0.0439637
ENSMUSG00000048388.3	Fam171b	3475	329.112	5.58126	4269	351.287	5.37491	-0.0940711	0.0228408	-0.116912	-0.0712303
ENSMUSG00000005506.16	Celf1	4109	389.14	6.06876	3587	295.18	4.92715	0.398695	0.0228438	0.375852	0.421539
ENSMUSG00000048154.16	Kmt2d	3353	317.561	5.48247	4457	366.753	5.49192	-0.207777	0.0228537	-0.230631	-0.184923
ENSMUSG00000019877.10	Serinc1	3591	340.095	5.67359	4082	335.902	5.25594	0.0178947	0.0228722	-0.0049775	0.0407669
ENSMUSG00000033768.16	Nrxn2	3469	328.544	5.57644	4238	348.736	5.35537	-0.0860514	0.0228891	-0.108941	-0.0631623
ENSMUSG00000038486.9	Sv2a	3868	366.322	5.88821	3757	309.165	5.04249	0.244733	0.0228995	0.221833	0.267632
ENSMUSG00000040549.16	Ckap5	3404	322.389	5.52398	4324	355.811	5.40941	-0.142308	0.0229068	-0.165215	-0.119402
ENSMUSG00000061603.7	Akap6	3206	303.643	5.36102	4692	386.086	5.63476	-0.346549	0.0229069	-0.369456	-0.323642
ENSMUSG00000008855.17	Hdac5	3691	349.563	5.752	3932	323.562	5.15852	0.111509	0.0229115	0.0885978	0.134421
ENSMUSG00000017631.18	Abr	3394	321.443	5.51587	4325	355.894	5.41003	-0.146885	0.0229245	-0.16981	-0.123961
ENSMUSG00000004698.9	Hdac9	3805	360.357	5.84009	3800	312.703	5.07125	0.204633	0.0229272	0.181706	0.227561
ENSMUSG00000020719.14	Ddx5	3699	350.32	5.75822	3889	320.025	5.13026	0.130492	0.02296	0.107532	0.153452
ENSMUSG00000023944.14	Hsp90ab1	3759	356.001	5.80471	3820	314.348	5.08457	0.179519	0.0229672	0.156552	0.202487
ENSMUSG00000028514.15	Usp24	3505	331.952	5.60528	4113	338.453	5.27585	-0.0279789	0.0229809	-0.0509598	-0.004998
ENSMUSG00000018199.8	Trove2	4072	385.637	6.04139	3532	290.655	4.88925	0.407935	0.0229867	0.384948	0.430922
ENSMUSG00000039585.15	Myo9a	3359	318.129	5.48737	4329	356.223	5.41253	-0.163169	0.0229867	-0.186156	-0.140182
ENSMUSG00000045515.3	Pou3f3	3254	308.187	5.40098	4506	370.784	5.52201	-0.266773	0.0229983	-0.289771	-0.243775
ENSMUSG00000037685.15	Atp8a1	3237	306.578	5.38686	4509	371.031	5.52385	-0.275288	0.0230301	-0.298318	-0.252257
ENSMUSG00000002413.15	Braf	3519	333.278	5.61646	4051	333.352	5.23596	-0.000321829	0.023037	-0.0233589	0.0227152
ENSMUSG00000026235.14	Epha4	3169	300.139	5.33001	4632	381.15	5.59864	-0.344727	0.0230461	-0.367773	-0.321681
ENSMUSG00000002052.6	Supt6	3522	333.562	5.61885	4029	331.542	5.22173	0.00876155	0.023061	-0.0142995	0.0318226
ENSMUSG00000034390.15	Cmip	3411	323.052	5.52966	4184	344.294	5.32117	-0.0918731	0.023062	-0.114935	-0.0688111
ENSMUSG00000031386.14	Hcfc1	3383	320.401	5.50693	4221	347.338	5.34463	-0.11646	0.0230692	-0.139529	-0.0933909
ENSMUSG00000025151.16	Maged1	3740	354.202	5.79003	3766	309.906	5.04852	0.192745	0.023078	0.169667	0.215823
ENSMUSG00000027312.14	Atrn	3296	312.164	5.4357	4303	354.084	5.39626	-0.181787	0.0231402	-0.204928	-0.158647
ENSMUSG00000029291.11	Rufy3	3384	320.496	5.50774	4146	341.168	5.29696	-0.0901753	0.0231599	-0.113335	-0.0670154
ENSMUSG00000063659.11	Zbtb18	3541	335.361	5.63398	3926	323.069	5.15459	0.0538735	0.0231689	0.0307047	0.0770424
ENSMUSG00000046743.6	Fat4	2858	270.694	5.06188	5322	437.916	6.00091	-0.693992	0.0231832	-0.717175	-0.670809
ENSMUSG00000032244.8	Fem1b	3373	319.454	5.49879	4138	340.51	5.29185	-0.0920854	0.0231908	-0.115276	-0.0688946
ENSMUSG00000045962.16	Wnk1	3714	351.741	5.76988	3696	304.147	5.00141	0.209744	0.023227	0.186517	0.232971
ENSMUSG00000020598.15	Nrcam	3403	322.295	5.52317	4064	334.422	5.24435	-0.0532874	0.0232292	-0.0765166	-0.0300582
ENSMUSG00000020032.14	Nuak1	3521	333.467	5.61805	3893	320.354	5.13289	0.0578789	0.0232499	0.034629	0.0811288
ENSMUSG00000003316.14	Glg1	3495	331.005	5.59729	3925	322.986	5.15393	0.0353819	0.0232503	0.0121316	0.0586322
ENSMUSG00000033763.14	Mtss1l	3595	340.474	5.67675	3793	312.127	5.06658	0.12541	0.0232698	0.10214	0.14868
ENSMUSG00000026864.13	Hspa5	3881	367.552	5.89809	3513	289.092	4.87609	0.346423	0.0232809	0.323142	0.369704
ENSMUSG00000038738.15	Shank1	3839	363.576	5.86611	3539	291.231	4.89409	0.320094	0.0232965	0.296797	0.34339
ENSMUSG00000055022.14	Cntn1	3696	350.036	5.75589	3669	301.926	4.98312	0.213312	0.0232979	0.190014	0.23661
ENSMUSG00000013921.15	Clip3	3509	332.331	5.60848	3871	318.544	5.11838	0.061129	0.0233021	0.0378269	0.0844311
ENSMUSG00000046785.8	Epm2aip1	3302	312.732	5.44064	4138	340.51	5.29185	-0.122768	0.0233277	-0.146096	-0.0994406
ENSMUSG00000027189.16	Trim44	3238	306.672	5.38769	4242	349.065	5.3579	-0.186799	0.023329	-0.210128	-0.16347
ENSMUSG00000039844.19	Rapgef1	3312	313.679	5.44887	4116	338.7	5.27777	-0.110718	0.0233358	-0.134054	-0.0873825
ENSMUSG00000017485.10	Top2b	3231	306.01	5.38187	4245	349.312	5.35979	-0.19094	0.0233398	-0.21428	-0.1676
ENSMUSG00000038056.15	Kmt2c	3270	309.702	5.41423	4179	343.883	5.31799	-0.151034	0.0233404	-0.174375	-0.127694
ENSMUSG00000067851.11	Arfgef1	3534	334.698	5.62841	3812	313.69	5.07924	0.0935206	0.0233446	0.070176	0.116865
ENSMUSG00000002957.11	Ap2a2	3691	349.563	5.752	3644	299.869	4.96612	0.221221	0.0233458	0.197875	0.244566
ENSMUSG00000068747.14	Sort1	3630	343.787	5.7043	3666	301.679	4.98108	0.188504	0.0234079	0.165096	0.211912
ENSMUSG00000051853.9	Arf3	3611	341.988	5.68936	3682	302.995	4.99193	0.174653	0.0234136	0.15124	0.198067
ENSMUSG00000020841.5	Cpd	4327	409.78	6.22757	3131	257.665	4.60351	0.669353	0.0234555	0.645898	0.692809
ENSMUSG00000025369.14	Smarcc2	3374	319.549	5.4996	3934	323.727	5.15984	-0.0187392	0.0234574	-0.0421966	0.00471817
ENSMUSG00000040687.16	Madd	3670	347.575	5.73562	3592	295.591	4.93058	0.233721	0.0234637	0.210257	0.257185
ENSMUSG00000030123.15	Plxnd1	3587	339.716	5.67043	3662	301.35	4.97837	0.172891	0.0234847	0.149406	0.196376
ENSMUSG00000051790.15	Nlgn2	3403	322.295	5.52317	3867	318.215	5.11573	0.0183802	0.0234974	-0.00511722	0.0418775
ENSMUSG00000032115.13	Hyou1	3731	353.35	5.78306	3511	288.927	4.87471	0.290393	0.0235056	0.266887	0.313899
ENSMUSG00000006005.17	Tpr	3312	313.679	5.44887	3984	327.84	5.1925	-0.0637046	0.0235076	-0.0872122	-0.040197
ENSMUSG00000001472.16	Tcf25	3482	329.775	5.58687	3760	309.412	5.0445	0.0919511	0.0235121	0.068439	0.115463
ENSMUSG00000024294.13	Mib1	3661	346.723	5.72859	3570	293.781	4.91547	0.239041	0.0235145	0.215526	0.262555
ENSMUSG00000004113.18	Cacna1b	3285	311.122	5.42663	4016	330.473	5.2133	-0.0870491	0.0235178	-0.110567	-0.0635313
ENSMUSG00000057716.6	Tmem178b	3074	291.145	5.24956	4367	359.349	5.43622	-0.30365	0.0235364	-0.327186	-0.280113
ENSMUSG00000036564.16	Ndrg4	3536	334.887	5.63	3677	302.584	4.98855	0.146342	0.0235465	0.122795	0.169888
ENSMUSG00000013663.7	Pten	3371	319.265	5.49716	3866	318.132	5.11507	0.00512669	0.023558	-0.0184314	0.0286847
ENSMUSG00000037236.14	Matr3	3354	317.655	5.48329	3879	319.202	5.12366	-0.00700697	0.0235715	-0.0305785	0.0165646
ENSMUSG00000022390.10	Zc3h7b	3481	329.68	5.58607	3715	305.71	5.01424	0.108903	0.0235822	0.0853204	0.132485
ENSMUSG00000037458.14	Azin1	3484	329.964	5.58848	3709	305.216	5.01019	0.112476	0.0235862	0.0888902	0.136063
ENSMUSG00000006932.16	Ctnnb1	3390	321.064	5.51262	3802	312.867	5.07258	0.0373098	0.0236151	0.0136947	0.0609248
ENSMUSG00000020361.13	Hspa4	3609	341.799	5.68778	3555	292.547	4.90514	0.22448	0.023623	0.200857	0.248103
ENSMUSG00000030313.15	Dennd5b	3135	296.92	5.30136	4160	342.319	5.30589	-0.205268	0.0236438	-0.228912	-0.181624
ENSMUSG00000001440.5	Kpnb1	3488	330.343	5.59168	3645	299.951	4.9668	0.139236	0.0236793	0.115557	0.162915
ENSMUSG00000035247.15	Hectd1	3364	318.602	5.49145	3782	311.222	5.05923	0.0338126	0.0236926	0.01012	0.0575053
ENSMUSG00000022186.14	Oxct1	3518	333.183	5.61566	3587	295.18	4.92715	0.174723	0.0237213	0.151001	0.198444
ENSMUSG00000026469.14	Xpr1	3491	330.627	5.59408	3600	296.249	4.93607	0.158393	0.0237464	0.134646	0.182139
ENSMUSG00000026657.16	Frmd4a	2998	283.949	5.1843	4328	356.141	5.41191	-0.326815	0.0237543	-0.35057	-0.303061
ENSMUSG00000073678.4	Pgap1	3282	310.838	5.42415	3843	316.24	5.09984	-0.0248567	0.0237606	-0.0486173	-0.00109603
ENSMUSG00000003660.10	Snrnp200	3324	314.815	5.45872	3784	311.386	5.06057	0.015798	0.023765	-0.00796705	0.039563
ENSMUSG00000026585.13	Kifap3	3324	314.815	5.45872	3778	310.893	5.05656	0.0180867	0.0237738	-0.0056871	0.0418606
ENSMUSG00000034009.14	Rxfp1	3000	284.138	5.18603	4302	354.002	5.39564	-0.317163	0.023779	-0.340942	-0.293384
ENSMUSG00000038530.11	Rgs4	3741	354.297	5.7908	3340	274.859	4.75458	0.366266	0.0237986	0.342468	0.390065
ENSMUSG00000018909.15	Arrb1	3074	291.145	5.24956	4140	340.674	5.29313	-0.226656	0.0238016	-0.250457	-0.202854
ENSMUSG00000031996.16	Aplp2	3491	330.627	5.59408	3557	292.712	4.90652	0.175724	0.023817	0.151907	0.199541
ENSMUSG00000043411.15	Usp48	3084	292.091	5.25809	4084	336.067	5.25723	-0.202329	0.0238489	-0.226178	-0.17848
ENSMUSG00000021557.14	Agtpbp1	3116	295.121	5.28528	4027	331.378	5.22043	-0.167169	0.0238518	-0.19102	-0.143317
ENSMUSG00000026204.15	Ptprn	3627	343.503	5.70194	3406	280.289	4.8013	0.293409	0.0238531	0.269556	0.317263
ENSMUSG00000048482.14	Bdnf	3675	348.048	5.73952	3363	276.751	4.77092	0.330696	0.0238563	0.30684	0.354552
ENSMUSG00000042105.18	Inpp5f	3340	316.33	5.47184	3686	303.324	4.99464	0.0605695	0.0238822	0.0366873	0.0844516
ENSMUSG00000004980.16	Hnrnpa2b1	3346	316.898	5.47675	3678	302.666	4.98922	0.0662918	0.0238833	0.0424085	0.0901751
ENSMUSG00000037887.11	Dusp8	3405	322.484	5.52479	3589	295.344	4.92852	0.126832	0.023916	0.102916	0.150747
ENSMUSG00000032293.7	Ireb2	3184	301.56	5.3426	3871	318.544	5.11838	-0.0790487	0.0239178	-0.102966	-0.0551309
ENSMUSG00000008575.17	Nfib	3440	325.798	5.5531	3549	292.053	4.901	0.157746	0.0239192	0.133827	0.181665
ENSMUSG00000028519.16	Dab1	3228	305.726	5.37937	3792	312.045	5.06591	-0.029515	0.0239408	-0.0534558	-0.00557426
ENSMUSG00000024924.14	Vldlr	3104	293.985	5.2751	3972	326.853	5.18468	-0.152899	0.0239496	-0.176848	-0.128949
ENSMUSG00000036046.14	5031439G07Rik	2795	264.729	5.00582	4616	379.834	5.58896	-0.520854	0.0239597	-0.544814	-0.496895
ENSMUSG00000015709.9	Arnt2	3149	298.246	5.31318	3889	320.025	5.13026	-0.101681	0.0239657	-0.125647	-0.0777158
ENSMUSG00000027951.16	Adar	3166	299.855	5.32749	3854	317.145	5.10713	-0.0808771	0.0239788	-0.104856	-0.0568983
ENSMUSG00000059263.7	Usp47	3402	322.2	5.52236	3546	291.807	4.89893	0.142945	0.0239919	0.118953	0.166937
ENSMUSG00000067629.11	Syngap1	3249	307.714	5.39683	3726	306.615	5.02166	0.00516182	0.0239964	-0.0188346	0.0291582
ENSMUSG00000041773.7	Enc1	2833	268.327	5.03971	4473	368.07	5.50176	-0.455989	0.0240041	-0.479993	-0.431985
ENSMUSG00000029104.15	Htt	3310	313.489	5.44722	3643	299.787	4.96544	0.064481	0.0240056	0.0404753	0.0884866
ENSMUSG00000031012.17	Cask	3023	286.316	5.20586	4037	332.2	5.22691	-0.214446	0.0240449	-0.238491	-0.190401
ENSMUSG00000036377.18	C530008M17Rik	2926	277.132	5.12171	4218	347.091	5.34273	-0.324741	0.0240519	-0.348793	-0.30069
ENSMUSG00000010277.7	2610507B11Rik	3456	327.313	5.56599	3449	283.827	4.8315	0.205661	0.0240613	0.1816	0.229722
ENSMUSG00000003810.12	Mast2	3357	317.939	5.48574	3550	292.136	4.90169	0.122114	0.0240672	0.0980466	0.146181
ENSMUSG00000020594.14	Pum2	3123	295.784	5.29121	3855	317.228	5.10779	-0.100974	0.0240679	-0.125042	-0.0769058
ENSMUSG00000020886.16	Dlg4	3398	321.821	5.51911	3503	288.269	4.86915	0.158845	0.024071	0.134773	0.182916
ENSMUSG00000020668.9	Kif3c	3028	286.789	5.21016	4005	329.568	5.20616	-0.200584	0.0240747	-0.224659	-0.176509
ENSMUSG00000034902.17	Pip5k1c	3310	313.489	5.44722	3598	296.085	4.9347	0.0824078	0.024077	0.0583308	0.106485
ENSMUSG00000028053.13	Ash1l	3305	313.016	5.44311	3596	295.92	4.93333	0.0810295	0.0240897	0.0569398	0.105119
ENSMUSG00000028161.17	Ppp3ca	3349	317.182	5.4792	3538	291.148	4.8934	0.123556	0.0241018	0.0994545	0.147658
ENSMUSG00000058006.12	Mdn1	3166	299.855	5.32749	3768	310.07	5.04986	-0.048328	0.0241019	-0.0724299	-0.0242261
ENSMUSG00000007817.14	Zmiz1	3318	314.247	5.4538	3566	293.452	4.91272	0.0987743	0.0241136	0.0746607	0.122888
ENSMUSG00000054423.13	Cadps	3398	321.821	5.51911	3469	285.472	4.84548	0.172912	0.0241291	0.148783	0.197041
ENSMUSG00000038733.13	Wdr26	3321	314.531	5.45626	3553	292.382	4.90376	0.105345	0.0241292	0.0812161	0.129475
ENSMUSG00000024335.19	Brd2	3240	306.862	5.38935	3642	299.704	4.96476	0.0340489	0.0241427	0.00990627	0.0581916
ENSMUSG00000037111.9	Setd7	3316	314.058	5.45216	3542	291.477	4.89617	0.107644	0.0241567	0.0834877	0.131801
ENSMUSG00000020114.12	Cand1	3320	314.436	5.45544	3528	290.326	4.88649	0.115095	0.0241724	0.0909228	0.139268
ENSMUSG00000049804.9	Armcx4	2715	257.154	4.9337	4600	378.518	5.57927	-0.557727	0.0241941	-0.581921	-0.533533
ENSMUSG00000027546.15	Atp9a	3287	311.312	5.42828	3550	292.136	4.90169	0.0917219	0.0241986	0.0675233	0.11592
ENSMUSG00000027479.14	Mapre1	2924	276.943	5.11996	4058	333.928	5.24048	-0.269951	0.0242501	-0.294201	-0.245701
ENSMUSG00000063632.6	Sox11	2792	264.445	5.00313	4333	356.552	5.41503	-0.431147	0.024261	-0.455408	-0.406886
ENSMUSG00000005034.15	Prkacb	3289	311.501	5.42993	3507	288.598	4.87193	0.110176	0.024266	0.0859098	0.134442
ENSMUSG00000025404.15	R3hdm2	3097	293.322	5.26915	3746	308.26	5.03511	-0.0716619	0.0242795	-0.0959414	-0.0473825
ENSMUSG00000049354.8	Dcaf7	3368	318.981	5.49471	3408	280.453	4.80271	0.185709	0.0242897	0.161419	0.209998
ENSMUSG00000007850.16	Hnrnph1	3153	298.624	5.31655	3647	300.116	4.96817	-0.00718615	0.0243106	-0.0314967	0.0171244
ENSMUSG00000000605.8	Clcn4	3178	300.992	5.33757	3611	297.154	4.9436	0.018512	0.0243155	-0.00580343	0.0428275
ENSMUSG00000036371.6	Serbp1	3206	303.643	5.36102	3573	294.028	4.91753	0.0464216	0.0243195	0.0221021	0.0707412
ENSMUSG00000029050.15	Ski	2970	281.298	5.16005	3912	321.917	5.1454	-0.19459	0.0243304	-0.21892	-0.170259
ENSMUSG00000027397.14	Slc20a1	2958	280.162	5.14962	3929	323.315	5.15656	-0.206683	0.0243357	-0.231018	-0.182347
ENSMUSG00000029823.16	Luc7l2	2893	274.007	5.09276	4047	333.023	5.23337	-0.281407	0.0243393	-0.305747	-0.257068
ENSMUSG00000024302.15	Dtna	3198	302.885	5.35433	3566	293.452	4.91272	0.0456467	0.0243468	0.0212999	0.0699935
ENSMUSG00000023927.15	Satb1	3096	293.228	5.2683	3687	303.406	4.99532	-0.0492304	0.0243694	-0.0735997	-0.024861
ENSMUSG00000055421.8	Pcdh9	3124	295.879	5.29206	3636	299.211	4.96067	-0.0161558	0.024388	-0.0405438	0.00823219
ENSMUSG00000009739.16	Pou6f1	3027	286.695	5.2093	3773	310.482	5.05321	-0.114992	0.0243935	-0.139386	-0.0905988
ENSMUSG00000060371.12	Caln1	3054	289.251	5.23247	3706	304.97	5.00817	-0.0763428	0.0244318	-0.100775	-0.051911
ENSMUSG00000070738.10	Dgkd	3119	295.405	5.28782	3610	297.072	4.94291	-0.00811548	0.0244391	-0.0325545	0.0163236
ENSMUSG00000075318.12	Scn2a	2943	278.741	5.13656	3866	318.132	5.11507	-0.1907	0.024456	-0.215156	-0.166244
ENSMUSG00000014355.10	Anapc1	3026	286.6	5.20844	3726	306.615	5.02166	-0.0973892	0.0244642	-0.121853	-0.0729251
ENSMUSG00000026782.15	Abi2	3194	302.506	5.35098	3496	287.693	4.86429	0.0724351	0.0244698	0.0479652	0.0969049
ENSMUSG00000005089.15	Slc1a2	3846	364.239	5.87145	2947	242.528	4.46627	0.586734	0.024474	0.56226	0.611208
ENSMUSG00000031278.12	Acsl4	3313	313.773	5.44969	3360	276.505	4.76879	0.18242	0.0244766	0.157943	0.206897
ENSMUSG00000042699.11	Dhx9	3114	294.932	5.28358	3568	293.616	4.91409	0.00644918	0.0245161	-0.018067	0.0309653
ENSMUSG00000045903.8	Npas4	3374	319.549	5.4996	3278	269.759	4.71027	0.244369	0.0245171	0.219851	0.268886
ENSMUSG00000037608.15	Bclaf1	3095	293.133	5.26745	3592	295.591	4.93058	-0.0120465	0.0245181	-0.0365647	0.0124716
ENSMUSG00000026924.17	Sec16a	3240	306.862	5.38935	3412	280.783	4.80553	0.128136	0.0245228	0.103613	0.152658
ENSMUSG00000064061.13	Dzip3	2965	280.824	5.15571	3762	309.577	5.04584	-0.140628	0.0245504	-0.165178	-0.116077
ENSMUSG00000026667.14	Uhmk1	3864	365.943	5.88517	2899	238.579	4.42977	0.617152	0.0245639	0.592589	0.641716
ENSMUSG00000020661.15	Dnmt3a	3400	322.011	5.52074	3217	264.74	4.66626	0.282532	0.0245887	0.257943	0.30712
ENSMUSG00000030806.6	Stx1b	3222	305.158	5.37437	3390	278.973	4.79002	0.12943	0.0245966	0.104834	0.154027
ENSMUSG00000055373.8	Fut9	3223	305.252	5.3752	3380	278.15	4.78295	0.134139	0.0246123	0.109526	0.158751
ENSMUSG00000030020.13	Prickle2	2911	275.712	5.10857	3801	312.785	5.07191	-0.182011	0.0246221	-0.206633	-0.157389
ENSMUSG00000050812.18	AI314180	3174	300.613	5.33421	3427	282.017	4.81607	0.0921264	0.0246272	0.0674992	0.116754
ENSMUSG00000021936.13	Mapk8	2700	255.734	4.92006	4227	347.831	5.34842	-0.443745	0.0246287	-0.468374	-0.419116
ENSMUSG00000063870.12	Chd4	3443	326.082	5.55552	3152	259.393	4.61891	0.330097	0.0246443	0.305453	0.354741
ENSMUSG00000027893.14	Ahcyl1	3157	299.003	5.31992	3432	282.428	4.81958	0.0822782	0.024653	0.0576252	0.106931
ENSMUSG00000022201.15	Zfr	3127	296.163	5.2946	3468	285.39	4.84478	0.0534576	0.0246533	0.0288043	0.0781109
ENSMUSG00000028137.9	Celf3	3206	303.643	5.36102	3374	277.656	4.77871	0.129074	0.0246564	0.104417	0.15373
ENSMUSG00000020198.7	Ap3d1	3068	290.577	5.24444	3541	291.395	4.89547	-0.00405865	0.0246574	-0.0287161	0.0205988
ENSMUSG00000033161.10	Atp1a1	3551	336.308	5.64192	3055	251.413	4.54732	0.419724	0.0246694	0.395055	0.444393
ENSMUSG00000022010.19	Tsc22d1	2857	270.599	5.061	3852	316.981	5.10581	-0.228239	0.0246831	-0.252922	-0.203556
ENSMUSG00000051375.15	Pcdh1	3251	307.903	5.39849	3308	272.227	4.73176	0.177669	0.0246887	0.15298	0.202358
ENSMUSG00000024639.5	Gnaq	2877	272.492	5.07867	3806	313.196	5.07525	-0.200851	0.0246974	-0.225548	-0.176154
ENSMUSG00000021816.10	Ppp3cb	3045	288.399	5.22476	3534	290.819	4.89064	-0.0120574	0.0247186	-0.0367759	0.0126612
ENSMUSG00000042978.10	Sbk1	2858	270.694	5.06188	3814	313.855	5.08058	-0.213436	0.024733	-0.238168	-0.188703
ENSMUSG00000008153.11	Clstn3	3332	315.572	5.46529	3202	263.506	4.65538	0.260134	0.0247399	0.235395	0.284874
ENSMUSG00000037217.15	Syn1	3095	293.133	5.26745	3444	283.415	4.828	0.0486384	0.0247608	0.0238776	0.0733992
ENSMUSG00000021143.9	Pacs2	2931	277.605	5.12608	3671	302.09	4.98448	-0.121944	0.0247632	-0.146707	-0.0971808
ENSMUSG00000040111.14	Gramd1b	2929	277.416	5.12433	3668	301.843	4.98244	-0.121749	0.0247724	-0.146522	-0.0969769
ENSMUSG00000032740.16	Ccdc88a	2964	280.73	5.15484	3614	297.401	4.94565	-0.0832266	0.0247733	-0.108	-0.0584533
ENSMUSG00000038084.16	Opa1	3055	289.346	5.23332	3486	286.87	4.85733	0.0123951	0.0247755	-0.0123804	0.0371706
ENSMUSG00000029106.14	Add1	2858	270.694	5.06188	3779	310.975	5.05722	-0.200139	0.024782	-0.224921	-0.175357
ENSMUSG00000030738.11	Eif3c	3136	297.015	5.3022	3380	278.15	4.78295	0.0946724	0.0247865	0.069886	0.119459
ENSMUSG00000020189.13	Osbpl8	3407	322.674	5.52641	3113	256.184	4.59026	0.332893	0.0247867	0.308107	0.35768
ENSMUSG00000028552.13	Eps15	2891	273.818	5.091	3700	304.476	5.00411	-0.153111	0.0248154	-0.177926	-0.128295
ENSMUSG00000023150.14	Ivns1abp	3039	287.831	5.21961	3477	286.13	4.85106	0.00855031	0.0248252	-0.0162749	0.0333755
ENSMUSG00000025266.11	Gnl3l	3178	300.992	5.33757	3311	272.473	4.73391	0.143607	0.0248258	0.118781	0.168433
ENSMUSG00000061080.11	Lsamp	2718	257.438	4.93642	3999	329.074	5.20226	-0.354187	0.0248517	-0.379039	-0.329335
ENSMUSG00000036529.17	Sbf1	3136	297.015	5.3022	3336	274.53	4.75174	0.113571	0.024865	0.0887057	0.138436
ENSMUSG00000030016.14	Zfp638	2910	275.617	5.1077	3606	296.743	4.94018	-0.106548	0.0249116	-0.131459	-0.0816361
ENSMUSG00000036591.15	Arhgap21	2689	254.692	4.91003	4003	329.403	5.20486	-0.371099	0.0249263	-0.396025	-0.346173
ENSMUSG00000074415.10	2610203C20Rik	2818	266.906	5.02636	3723	306.368	5.01963	-0.198933	0.0249617	-0.223894	-0.173971
ENSMUSG00000027438.14	Napb	3060	289.819	5.2376	3357	276.258	4.76666	0.0691377	0.0249862	0.0441515	0.0941239
ENSMUSG00000034675.17	Dbn1	3026	286.6	5.20844	3398	279.631	4.79566	0.0355152	0.0249877	0.0105275	0.060503
ENSMUSG00000020964.14	Sel1l	3103	293.89	5.27425	3303	271.815	4.72819	0.112652	0.024993	0.0876588	0.137645
ENSMUSG00000034723.11	Tmx4	2867	271.546	5.06984	3618	297.73	4.94838	-0.132809	0.0249963	-0.157806	-0.107813
ENSMUSG00000053510.12	Nrd1	3061	289.914	5.23846	3344	275.188	4.75743	0.075205	0.0250072	0.0501978	0.100212
ENSMUSG00000066324.2	Impad1	3058	289.63	5.23589	3346	275.353	4.75885	0.0729285	0.02501	0.0479184	0.0979385
ENSMUSG00000032097.9	Ddx6	2999	284.044	5.18517	3416	281.112	4.80834	0.0149692	0.0250162	-0.010047	0.0399854
ENSMUSG00000028456.18	Unc13b	3457	327.408	5.56679	2967	244.173	4.48139	0.423184	0.0250187	0.398165	0.448202
ENSMUSG00000022462.6	Slc38a2	2748	260.279	4.96357	3807	313.279	5.07591	-0.26739	0.0250239	-0.292414	-0.242366
ENSMUSG00000072825.10	Cep170b	2853	270.22	5.05745	3621	297.977	4.95043	-0.141064	0.025026	-0.16609	-0.116038
ENSMUSG00000026944.18	Abca2	3092	292.849	5.2649	3296	271.239	4.72318	0.11059	0.0250288	0.0855611	0.135619
ENSMUSG00000030662.9	Ipo5	3036	287.547	5.21703	3352	275.846	4.76311	0.0599313	0.0250467	0.0348847	0.084978
ENSMUSG00000024392.17	Bag6	2939	278.363	5.13307	3471	285.636	4.84687	-0.0372139	0.0250595	-0.0622734	-0.0121544
ENSMUSG00000026587.15	Astn1	2975	281.771	5.16439	3421	281.523	4.81186	0.00127168	0.0250614	-0.0237897	0.026333
ENSMUSG00000022043.18	Trim35	2925	277.037	5.12083	3477	286.13	4.85106	-0.0465912	0.025082	-0.0716733	-0.0215092
ENSMUSG00000066232.4	Ipo7	3045	288.399	5.22476	3321	273.296	4.74105	0.0776008	0.0250828	0.052518	0.102684
ENSMUSG00000030058.17	Copg1	3084	292.091	5.25809	3268	268.936	4.70309	0.119158	0.0250973	0.0940607	0.144255
ENSMUSG00000027162.7	Lin7c	2993	283.476	5.17998	3366	276.998	4.77304	0.0333474	0.0251162	0.00823119	0.0584636
ENSMUSG00000036766.12	Dner	3051	288.967	5.2299	3292	270.91	4.72031	0.0930894	0.0251227	0.0679666	0.118212
ENSMUSG00000041037.8	Irgq	3024	286.411	5.20672	3324	273.543	4.74319	0.0663177	0.0251228	0.041195	0.0914405
ENSMUSG00000028820.13	Sfpq	3072	290.955	5.24785	3266	268.771	4.70165	0.114418	0.0251263	0.089292	0.139544
ENSMUSG00000039361.10	Picalm	2971	281.393	5.16092	3385	278.561	4.78649	0.0145891	0.0251323	-0.0105432	0.0397213
ENSMUSG00000034269.12	Setd5	2844	269.368	5.04948	3555	292.547	4.90514	-0.11909	0.0251502	-0.14424	-0.0939396
ENSMUSG00000029992.14	Gfpt1	3005	284.612	5.19035	3329	273.954	4.74675	0.0550597	0.0251553	0.0299044	0.0802151
ENSMUSG00000026014.15	Raph1	2852	270.125	5.05657	3533	290.737	4.88994	-0.106085	0.0251654	-0.131251	-0.08092
ENSMUSG00000032855.5	Pkd1	2722	257.817	4.94005	3744	308.096	5.03376	-0.257032	0.0251811	-0.282213	-0.231851
ENSMUSG00000018846.8	Pank3	2770	262.362	4.98339	3633	298.964	4.95863	-0.188415	0.0252167	-0.213632	-0.163198
ENSMUSG00000027652.15	Ralgapb	2822	267.285	5.02992	3544	291.642	4.89755	-0.12582	0.0252219	-0.151041	-0.100598
ENSMUSG00000025428.15	Atp5a1	3081	291.807	5.25553	3204	263.671	4.65683	0.146279	0.025225	0.121054	0.171504
ENSMUSG00000021156.16	Zmynd11	2854	270.315	5.05834	3490	287.2	4.86011	-0.0874127	0.0252297	-0.112642	-0.062183
ENSMUSG00000020431.5	Adcy1	2590	245.319	4.81886	3986	328.005	5.19381	-0.419058	0.0252307	-0.444288	-0.393827
ENSMUSG00000050334.12	C130071C03Rik	2956	279.972	5.14788	3348	275.517	4.76027	0.0231408	0.0252309	-0.00209015	0.0483717
ENSMUSG00000018326.9	Ywhab	2875	272.303	5.0769	3448	283.744	4.8308	-0.0593775	0.0252481	-0.0846257	-0.0341294
ENSMUSG00000029016.13	Clcn6	2879	272.682	5.08043	3441	283.168	4.82589	-0.0544414	0.0252502	-0.0796916	-0.0291911
ENSMUSG00000052852.7	Reep1	2983	282.529	5.17132	3298	271.404	4.72461	0.0579557	0.02526	0.0326957	0.0832156
ENSMUSG00000026596.13	Abl2	2849	269.841	5.05391	3478	286.212	4.85176	-0.0849738	0.0252614	-0.110235	-0.0597124
ENSMUSG00000034377.10	Tulp4	2706	256.302	4.92552	3716	305.792	5.01492	-0.254707	0.025264	-0.279971	-0.229443
ENSMUSG00000023800.14	Tiam2	3071	290.861	5.247	3191	262.601	4.64738	0.147454	0.0252711	0.122183	0.172726
ENSMUSG00000022463.7	Srebf2	2825	267.569	5.03259	3508	288.68	4.87262	-0.109562	0.0252718	-0.134833	-0.0842898
ENSMUSG00000002997.15	Prkar2b	2738	259.332	4.95454	3651	300.445	4.97089	-0.212301	0.0252734	-0.237574	-0.187027
ENSMUSG00000031561.15	Tenm3	2484	235.283	4.71928	4219	347.173	5.34336	-0.56126	0.0252825	-0.586543	-0.535978
ENSMUSG00000036550.15	Cnot1	2886	273.345	5.0866	3407	280.371	4.80201	-0.0366173	0.0252909	-0.0619082	-0.0113264
ENSMUSG00000024074.7	Crim1	2977	281.961	5.16612	3277	269.676	4.70955	0.0642648	0.0253117	0.0389531	0.0895765
ENSMUSG00000033943.15	Mga	2789	264.161	5.00044	3538	291.148	4.8934	-0.14034	0.0253143	-0.165654	-0.115025
ENSMUSG00000041164.15	Zmiz2	2832	268.232	5.03882	3470	285.554	4.84618	-0.0902838	0.0253161	-0.1156	-0.0649677
ENSMUSG00000021819.10	Zswim8	2875	272.303	5.0769	3401	279.878	4.79778	-0.0395825	0.0253273	-0.0649099	-0.0142552
ENSMUSG00000041415.9	Dicer1	3251	307.903	5.39849	2990	246.065	4.49872	0.323436	0.0253311	0.298105	0.348767
ENSMUSG00000053754.13	Chd8	2973	281.582	5.16265	3268	268.936	4.70309	0.0662922	0.0253372	0.040955	0.0916294
ENSMUSG00000026159.13	Agfg1	2656	251.568	4.87983	3738	307.602	5.02973	-0.290117	0.02537	-0.315487	-0.264747
ENSMUSG00000039809.10	Gabbr2	3050	288.872	5.22904	3162	260.215	4.62623	0.150726	0.025372	0.125354	0.176098
ENSMUSG00000014592.19	Camta1	2815	266.622	5.02368	3444	283.415	4.828	-0.0881197	0.025401	-0.113521	-0.0627187
ENSMUSG00000004798.14	Ulk2	3067	290.482	5.24359	3128	257.418	4.6013	0.174334	0.0254039	0.14893	0.199738
ENSMUSG00000034574.9	Daam1	2932	277.7	5.12695	3270	269.1	4.70452	0.0453822	0.0254261	0.0199561	0.0708084
ENSMUSG00000040560.9	Wdr7	2798	265.013	5.0085	3454	284.238	4.835	-0.101037	0.0254269	-0.126464	-0.0756104
ENSMUSG00000023868.15	Pde10a	2698	255.545	4.91824	3619	297.812	4.94907	-0.220828	0.0254278	-0.246256	-0.1954
ENSMUSG00000034243.16	Golgb1	3079	291.618	5.25383	3101	255.197	4.58141	0.192469	0.0254337	0.167035	0.217902
ENSMUSG00000020290.14	Xpo1	2810	266.149	5.01922	3424	281.77	4.81397	-0.0822836	0.0254468	-0.10773	-0.0568368
ENSMUSG00000064302.13	Clasp1	2629	249.012	4.85498	3729	306.862	5.02368	-0.301376	0.0254587	-0.326835	-0.275917
ENSMUSG00000040010.10	Slc7a5	2945	278.931	5.1383	3234	266.139	4.67857	0.0677286	0.0254634	0.0422652	0.093192
ENSMUSG00000009470.16	Tnpo1	2876	272.398	5.07779	3308	272.227	4.73176	0.000906846	0.0254875	-0.0245807	0.0263944
ENSMUSG00000029657.15	Hsph1	2973	281.582	5.16265	3188	262.354	4.6452	0.102037	0.0254882	0.0765493	0.127526
ENSMUSG00000055013.14	Agap1	2541	240.68	4.77309	3890	320.107	5.13092	-0.41144	0.0254994	-0.436939	-0.385941
ENSMUSG00000006740.13	Kif5b	2860	270.883	5.06365	3313	272.638	4.73534	-0.00931719	0.0255167	-0.0348339	0.0161995
ENSMUSG00000027035.10	Cers6	2980	282.245	5.16872	3165	260.462	4.62842	0.115872	0.0255174	0.0903547	0.141389
ENSMUSG00000004207.14	Psap	3008	284.896	5.19294	3131	257.665	4.60351	0.144937	0.0255234	0.119413	0.17046
ENSMUSG00000020817.16	Rabep1	2805	265.675	5.01476	3384	278.479	4.78578	-0.0679039	0.0255269	-0.0934308	-0.042377
ENSMUSG00000043733.14	Ptpn11	2846	269.557	5.05125	3326	273.707	4.74461	-0.0220425	0.0255273	-0.0475697	0.0034848
ENSMUSG00000046449.15	C77370	2872	272.019	5.07426	3287	270.499	4.71673	0.00808461	0.0255348	-0.0174502	0.0336194
ENSMUSG00000031592.9	Pcm1	2862	271.072	5.06542	3299	271.486	4.72533	-0.00220144	0.025537	-0.0277384	0.0233355
ENSMUSG00000000416.16	Cttnbp2	3110	294.553	5.28019	3017	248.286	4.51897	0.246523	0.0255462	0.220976	0.272069
ENSMUSG00000029426.8	Scarb2	2852	270.125	5.05657	3305	271.98	4.72962	-0.00987006	0.0255502	-0.0354202	0.0156801
ENSMUSG00000058690.14	Ccser2	2642	250.242	4.86696	3640	299.54	4.9634	-0.259421	0.0255506	-0.284972	-0.233871
ENSMUSG00000014956.15	Ppp1cb	2921	276.658	5.11733	3214	264.493	4.66409	0.0648744	0.0255557	0.0393186	0.0904301
ENSMUSG00000000560.9	Gabra2	2956	279.972	5.14788	3171	260.956	4.6328	0.101478	0.025559	0.0759194	0.127037
ENSMUSG00000042688.16	Mapk6	2692	254.976	4.91277	3539	291.231	4.89409	-0.191798	0.0255664	-0.217365	-0.166232
ENSMUSG00000005338.13	Cadm3	2619	248.065	4.84574	3642	299.704	4.96476	-0.272823	0.0256125	-0.298436	-0.247211
ENSMUSG00000042207.17	Kdm5b	2800	265.202	5.01029	3336	274.53	4.75174	-0.0498728	0.0256224	-0.0754952	-0.0242504
ENSMUSG00000021051.9	Ppp2r5e	2632	249.296	4.85775	3603	296.496	4.93812	-0.250155	0.0256337	-0.275788	-0.224521
ENSMUSG00000025597.13	Klhl4	3184	301.56	5.3426	2905	239.072	4.43435	0.334996	0.0256498	0.309346	0.360645
ENSMUSG00000037428.14	Vgf	3296	312.164	5.4357	2816	231.751	4.36593	0.429731	0.0256538	0.404077	0.455385
ENSMUSG00000027660.16	Skil	2886	273.345	5.0866	3200	263.342	4.65393	0.0537853	0.0256633	0.028122	0.0794487
ENSMUSG00000030084.11	Plxna1	2863	271.167	5.06631	3227	265.563	4.67351	0.0301278	0.0256666	0.00446123	0.0557944
ENSMUSG00000007880.16	Arid1a	2620	248.159	4.84667	3603	296.496	4.93812	-0.256745	0.0256676	-0.282412	-0.231077
ENSMUSG00000021087.17	Rtn1	2923	276.848	5.11908	3149	259.146	4.61671	0.0953284	0.0256765	0.0696519	0.121005
ENSMUSG00000060882.5	Kcnd2	2791	264.35	5.00223	3315	272.803	4.73677	-0.0454081	0.0256818	-0.07109	-0.0197263
ENSMUSG00000074923.10	Pak6	2879	272.682	5.08043	3197	263.095	4.65175	0.0516358	0.0256854	0.0259504	0.0773212
ENSMUSG00000041530.16	Ago1	2637	249.769	4.86236	3554	292.465	4.90445	-0.227668	0.0256942	-0.253362	-0.201974
ENSMUSG00000015291.10	Gdi1	2924	276.943	5.11996	3136	258.076	4.60718	0.101788	0.0256998	0.0760882	0.127488
ENSMUSG00000027500.10	Stmn2	2885	273.25	5.08572	3180	261.696	4.63937	0.0623278	0.0257039	0.036624	0.0880317
ENSMUSG00000036422.10	Pcdh8	3344	316.709	5.47511	2761	227.226	4.32311	0.47903	0.0257067	0.453323	0.504736
ENSMUSG00000031691.13	Tnpo2	2857	270.599	5.061	3210	264.164	4.66119	0.0347202	0.0257128	0.00900738	0.060433
ENSMUSG00000032328.12	Tmem30a	2940	278.457	5.13394	3101	255.197	4.58141	0.125845	0.0257336	0.100111	0.151579
ENSMUSG00000042197.13	Zfp451	2847	269.652	5.05214	3210	264.164	4.66119	0.0296634	0.0257367	0.00392673	0.0554001
ENSMUSG00000010608.15	Rbm25	2804	265.581	5.01386	3261	268.36	4.69805	-0.0150191	0.0257466	-0.0407657	0.0107275
ENSMUSG00000028248.15	Pnisr	2682	254.03	4.90364	3440	283.086	4.82519	-0.156244	0.0257518	-0.181996	-0.130492
ENSMUSG00000006651.8	Aplp1	2921	276.658	5.11733	3113	256.184	4.59026	0.110924	0.0257524	0.0851718	0.136677
ENSMUSG00000022533.13	Atp13a3	2886	273.345	5.0866	3147	258.981	4.61525	0.0778725	0.0257656	0.0521069	0.103638
ENSMUSG00000021366.7	Hivep1	2573	243.709	4.80303	3624	298.224	4.95248	-0.291232	0.0257718	-0.317004	-0.26546
ENSMUSG00000040722.6	Scamp5	2854	270.315	5.05834	3181	261.779	4.6401	0.0462938	0.0257751	0.0205188	0.0720689
ENSMUSG00000031442.20	Mcf2l	2608	247.023	4.83556	3554	292.465	4.90445	-0.243616	0.0257761	-0.269392	-0.21784
ENSMUSG00000019923.13	Zwint	2932	277.7	5.12695	3086	253.963	4.57032	0.128909	0.025782	0.103127	0.15469
ENSMUSG00000017677.11	Wsb1	2818	266.906	5.02636	3223	265.234	4.67061	0.00906865	0.0257824	-0.0167138	0.0348511
ENSMUSG00000025220.7	Mgea5	2949	279.31	5.14179	3055	251.413	4.54732	0.151807	0.0258076	0.126	0.177615
ENSMUSG00000031824.14	6430548M08Rik	2974	281.677	5.16352	3028	249.191	4.5272	0.176785	0.0258089	0.150976	0.202594
ENSMUSG00000022240.9	Ctnnd2	2832	268.232	5.03882	3187	262.272	4.64447	0.0324159	0.0258163	0.00659958	0.0582322
ENSMUSG00000057614.6	Gnai1	3057	289.535	5.23503	2942	242.116	4.46248	0.258038	0.0258191	0.232219	0.283857
ENSMUSG00000025393.12	Atp5b	2976	281.866	5.16526	3020	248.533	4.52122	0.18157	0.0258215	0.155748	0.207391
ENSMUSG00000046442.4	Ppm1e	2826	267.664	5.03348	3187	262.272	4.64447	0.0293572	0.0258308	0.00352635	0.055188
ENSMUSG00000022710.17	Usp7	2618	247.97	4.84482	3496	287.693	4.86429	-0.214365	0.0258381	-0.240203	-0.188527
ENSMUSG00000024533.15	Spire1	2569	243.331	4.79929	3583	294.85	4.92441	-0.277065	0.0258446	-0.30291	-0.251221
ENSMUSG00000026116.11	Tmem131	2545	241.058	4.77684	3627	298.47	4.95453	-0.308205	0.0258501	-0.334055	-0.282355
ENSMUSG00000054728.16	Phactr1	2633	249.39	4.85867	3459	284.649	4.83849	-0.19078	0.0258552	-0.216635	-0.164925
ENSMUSG00000042323.16	Pbrm1	2823	267.38	5.03081	3178	261.532	4.63791	0.031904	0.0258553	0.00604872	0.0577593
ENSMUSG00000024359.8	Hspa9	2887	273.439	5.08748	3097	254.868	4.57846	0.101471	0.0258626	0.0756079	0.127333
ENSMUSG00000004364.14	Cul3	2978	282.055	5.16699	2997	246.641	4.50398	0.193565	0.0258662	0.167698	0.219431
ENSMUSG00000064367.1	mt-Nd5	2956	279.972	5.14788	3013	247.957	4.51598	0.175192	0.0258803	0.149311	0.201072
ENSMUSG00000019951.9	Uhrf1bp1l	3063	290.103	5.24017	2909	239.401	4.4374	0.277134	0.0258812	0.251253	0.303015
ENSMUSG00000020894.16	Vamp2	2942	278.647	5.13568	3027	249.109	4.52645	0.161659	0.0258817	0.135778	0.187541
ENSMUSG00000068823.10	Csde1	2849	269.841	5.05391	3130	257.583	4.60277	0.0670753	0.025886	0.0411893	0.0929614
ENSMUSG00000038065.13	Mturn	2598	246.076	4.82629	3492	287.364	4.8615	-0.223773	0.0259012	-0.249674	-0.197872
ENSMUSG00000022708.16	Zbtb20	3237	306.578	5.38686	2753	226.568	4.31685	0.436311	0.0259184	0.410393	0.46223
ENSMUSG00000020048.13	Hsp90b1	3070	290.766	5.24615	2886	237.509	4.41983	0.291874	0.0259197	0.265955	0.317794
ENSMUSG00000057378.15	Ryr3	3103	293.89	5.27425	2857	235.124	4.39758	0.32186	0.0259207	0.295939	0.34778
ENSMUSG00000021279.4	Cdc42bpb	2661	252.041	4.88442	3369	277.245	4.77517	-0.137501	0.0259271	-0.163428	-0.111574
ENSMUSG00000061410.6	Zcchc14	2711	256.775	4.93007	3291	270.828	4.7196	-0.0768702	0.0259292	-0.102799	-0.0509411
ENSMUSG00000005442.13	Cic	2257	213.79	4.49862	4351	358.033	5.42626	-0.743896	0.0259321	-0.769828	-0.717964
ENSMUSG00000059974.10	Ntm	2578	244.183	4.80769	3508	288.68	4.87262	-0.241511	0.0259336	-0.267445	-0.215578
ENSMUSG00000025789.9	St8sia2	2452	232.253	4.6888	3769	310.152	5.05053	-0.41728	0.0259372	-0.443218	-0.391343
ENSMUSG00000033295.13	Ptprf	2970	281.298	5.16005	2969	244.338	4.4829	0.203223	0.0259444	0.177278	0.229167
ENSMUSG00000028180.18	Zranb2	2821	267.19	5.02903	3128	257.418	4.6013	0.0537532	0.0259571	0.0277961	0.0797104
ENSMUSG00000035770.7	Dync1li2	2819	267.001	5.02725	3122	256.925	4.59689	0.0554995	0.0259738	0.0295257	0.0814733
ENSMUSG00000025016.10	Tm9sf3	2773	262.646	4.98609	3167	260.627	4.62988	0.0111324	0.0259994	-0.0148671	0.0371318
ENSMUSG00000040481.17	Bptf	2637	249.769	4.86236	3360	276.505	4.76879	-0.146709	0.0260082	-0.172717	-0.120701
ENSMUSG00000020802.8	Ube2o	2735	259.048	4.95183	3211	264.247	4.66191	-0.0286667	0.0260125	-0.0546793	-0.0026542
ENSMUSG00000006273.14	Atp6v1b2	2790	264.255	5.00134	3137	258.159	4.60791	0.0336737	0.0260152	0.00765847	0.0596889
ENSMUSG00000022421.18	Nptxr	3059	289.724	5.23675	2853	234.794	4.3945	0.303283	0.0260193	0.277264	0.329303
ENSMUSG00000027340.15	Slc23a2	2568	243.236	4.79836	3468	285.39	4.84478	-0.230576	0.0260259	-0.256602	-0.20455
ENSMUSG00000027177.14	Hipk3	3040	287.926	5.22047	2866	235.864	4.4045	0.287741	0.026028	0.261713	0.313769
ENSMUSG00000036565.7	Ttyh3	2331	220.797	4.57172	4012	330.144	5.21071	-0.580376	0.0260352	-0.606412	-0.554341
ENSMUSG00000041638.18	Gcn1l1	2844	269.368	5.04948	3061	251.906	4.55178	0.0966913	0.0260365	0.0706548	0.122728
ENSMUSG00000029093.14	Sorcs2	2871	271.924	5.07337	3028	249.191	4.5272	0.125951	0.0260414	0.0999097	0.151992
ENSMUSG00000029120.10	Ppp2r2c	2784	263.687	4.99596	3126	257.254	4.59983	0.035635	0.0260516	0.00958345	0.0616866
ENSMUSG00000029581.14	Fscn1	2889	273.629	5.08924	3003	247.135	4.50848	0.146922	0.0260525	0.120869	0.172974
ENSMUSG00000031028.14	Tub	2808	265.959	5.01744	3090	254.292	4.57328	0.0647199	0.0260642	0.0386557	0.0907841
ENSMUSG00000005312.14	Ubqln1	2760	261.415	4.97439	3140	258.406	4.61011	0.0167039	0.0260841	-0.00938024	0.042788
ENSMUSG00000027520.15	Zdbf2	3094	293.038	5.2666	2791	229.694	4.34652	0.351377	0.0260977	0.32528	0.377475
ENSMUSG00000061689.15	Dlgap4	2705	256.207	4.92461	3194	262.848	4.64956	-0.0369172	0.026122	-0.0630392	-0.0107951
ENSMUSG00000030704.14	Rab6a	2833	268.327	5.03971	3032	249.521	4.53018	0.104831	0.0261226	0.0787086	0.130954
ENSMUSG00000027223.15	Mapk8ip1	2936	278.079	5.13045	2917	240.06	4.44349	0.2121	0.0261344	0.185966	0.238235
ENSMUSG00000019132.10	BC005537	2475	234.431	4.71073	3575	294.192	4.91891	-0.327599	0.0261408	-0.353739	-0.301458
ENSMUSG00000003153.10	Slc2a3	3127	296.163	5.2946	2742	225.663	4.30822	0.392223	0.0261549	0.366068	0.418378
ENSMUSG00000060450.13	Rnf14	2894	274.102	5.09364	2950	242.774	4.46854	0.175096	0.0261556	0.148941	0.201252
ENSMUSG00000024587.9	Nars	2792	264.445	5.00313	3062	251.989	4.55253	0.0696071	0.0261599	0.0434473	0.095767
ENSMUSG00000001300.16	Efnb2	2604	246.645	4.83186	3323	273.461	4.74247	-0.1489	0.0261638	-0.175064	-0.122736
ENSMUSG00000069072.9	Slc7a14	2776	262.93	4.98878	3075	253.058	4.56218	0.0552086	0.0261729	0.0290357	0.0813815
ENSMUSG00000038970.7	Lmtk2	2571	243.52	4.80116	3364	276.834	4.77162	-0.184979	0.0261878	-0.211167	-0.158791
ENSMUSG00000025658.16	Cnksr2	2653	251.284	4.87708	3231	265.892	4.6764	-0.0815219	0.026192	-0.107714	-0.05533
ENSMUSG00000028524.21	Sgip1	2568	243.236	4.79836	3366	276.998	4.77304	-0.18752	0.0261931	-0.213713	-0.161327
ENSMUSG00000003131.6	Pafah1b2	2760	261.415	4.97439	3084	253.798	4.56884	0.0426573	0.0261947	0.0164627	0.068852
ENSMUSG00000015599.8	Ttbk1	2719	257.533	4.93733	3130	257.583	4.60277	-0.000279941	0.026208	-0.0264879	0.025928
ENSMUSG00000028364.15	Tnc	3540	335.266	5.63318	2469	203.203	4.08826	0.722383	0.0262124	0.69617	0.748595
ENSMUSG00000028136.15	Snx27	2714	257.059	4.93279	3131	257.665	4.60351	-0.0033951	0.0262189	-0.029614	0.0228238
ENSMUSG00000018548.15	Trim37	2984	282.623	5.17219	2833	233.149	4.37908	0.277628	0.0262238	0.251404	0.303852
ENSMUSG00000052949.14	Rnf157	2835	268.516	5.04149	2979	245.16	4.49044	0.131282	0.0262298	0.105052	0.157512
ENSMUSG00000048279.17	Sacs	3377	319.833	5.50204	2546	209.538	4.15148	0.610107	0.0262388	0.583868	0.636346
ENSMUSG00000036913.14	Trim67	2282	216.157	4.52345	3986	328.005	5.19381	-0.601636	0.0262423	-0.627878	-0.575394
ENSMUSG00000026425.15	Srgap2	2508	237.555	4.74201	3439	283.004	4.82449	-0.252559	0.0262504	-0.27881	-0.226309
ENSMUSG00000021288.18	Klc1	2542	240.774	4.77402	3374	277.656	4.77871	-0.205619	0.0262556	-0.231875	-0.179364
ENSMUSG00000051177.16	Plcb1	2609	247.118	4.83649	3260	268.278	4.69733	-0.118528	0.0262606	-0.144788	-0.0922671
ENSMUSG00000051166.9	Eml5	2777	263.024	4.98968	3027	249.109	4.52645	0.0784183	0.0262687	0.0521496	0.104687
ENSMUSG00000038095.15	Sbno1	2668	252.704	4.89084	3156	259.722	4.62184	-0.039518	0.0262917	-0.0658097	-0.0132264
ENSMUSG00000034958.11	Atcay	2593	245.603	4.82165	3260	268.278	4.69733	-0.127399	0.0263056	-0.153705	-0.101093
ENSMUSG00000000184.12	Ccnd2	3198	302.885	5.35433	2627	216.202	4.21696	0.486393	0.0263237	0.460069	0.512716
ENSMUSG00000041740.16	Rnf10	2775	262.835	4.98788	2997	246.641	4.50398	0.0917441	0.0263365	0.0654076	0.118081
ENSMUSG00000026833.18	Olfm1	2845	269.463	5.05036	2913	239.731	4.44045	0.168672	0.0263508	0.142321	0.195022
ENSMUSG00000020790.14	Ankfy1	2570	243.425	4.80023	3266	268.771	4.70165	-0.1429	0.0263603	-0.16926	-0.11654
ENSMUSG00000027475.9	Kif3b	2652	251.189	4.87616	3134	257.912	4.60571	-0.0381039	0.0263768	-0.0644806	-0.0117271
ENSMUSG00000020658.9	Efr3b	2750	260.468	4.96538	2999	246.806	4.50548	0.0777306	0.0263943	0.0513362	0.104125
ENSMUSG00000029004.15	Kmt2e	2400	227.33	4.63885	3564	293.287	4.91134	-0.36753	0.0263974	-0.393927	-0.341132
ENSMUSG00000030683.11	Sez6l2	2909	275.522	5.10682	2824	232.409	4.37213	0.245505	0.0264092	0.219096	0.271914
ENSMUSG00000037851.13	Iars	2665	252.42	4.88809	3098	254.95	4.5792	-0.0143891	0.0264121	-0.0408012	0.0120231
ENSMUSG00000025656.17	Arhgef9	2723	257.912	4.94096	3023	248.78	4.52346	0.0520055	0.0264125	0.025593	0.0784179
ENSMUSG00000022789.14	Dnm1l	2491	235.946	4.72592	3366	276.998	4.77304	-0.231423	0.0264217	-0.257844	-0.205001
ENSMUSG00000020297.10	Nsg2	2728	258.385	4.94549	3010	247.711	4.51373	0.0608666	0.0264268	0.0344399	0.0872934
ENSMUSG00000033342.13	Plppr5	2795	264.729	5.00582	2930	241.129	4.45338	0.134708	0.0264321	0.108276	0.16114
ENSMUSG00000042834.14	Nrep	2733	258.858	4.95002	2999	246.806	4.50548	0.0687877	0.0264371	0.0423505	0.0952248
ENSMUSG00000032637.15	Atxn2l	2623	248.443	4.84944	3133	257.83	4.60498	-0.0535005	0.0264575	-0.0799581	-0.027043
ENSMUSG00000001211.14	Agpat3	2760	261.415	4.97439	2957	243.35	4.47384	0.103306	0.026459	0.0768468	0.129765
ENSMUSG00000031393.16	Mecp2	2325	220.228	4.56584	3697	304.229	5.00209	-0.466157	0.0264606	-0.492618	-0.439697
ENSMUSG00000001525.10	Tubb5	2692	254.976	4.91277	3037	249.932	4.53392	0.0288293	0.0264636	0.00236572	0.0552928
ENSMUSG00000024188.15	Luc7l	2611	247.307	4.83834	3137	258.159	4.60791	-0.0619535	0.0264829	-0.0884365	-0.0354706
ENSMUSG00000055436.18	Srsf11	2554	241.91	4.78527	3223	265.234	4.67061	-0.132792	0.0264837	-0.159275	-0.106308
ENSMUSG00000043991.3	Pura	3517	333.088	5.61486	2394	197.033	4.02572	0.757467	0.026488	0.730979	0.783955
ENSMUSG00000029472.13	Anapc5	2610	247.213	4.83742	3135	257.994	4.60644	-0.0615862	0.0264895	-0.0880757	-0.0350966
ENSMUSG00000029478.16	Ncor2	2724	258.006	4.94187	2980	245.243	4.49119	0.0731968	0.0265001	0.0466967	0.0996968
ENSMUSG00000000861.15	Bcl11a	2518	238.502	4.75145	3270	269.1	4.70452	-0.174144	0.0265051	-0.200649	-0.147639
ENSMUSG00000031731.16	Ap1g1	2621	248.254	4.84759	3108	255.773	4.58658	-0.043046	0.0265115	-0.0695575	-0.0165345
ENSMUSG00000029335.5	Bmp3	2123	201.103	4.36312	4292	353.179	5.38936	-0.812465	0.0265249	-0.83899	-0.785941
ENSMUSG00000037852.7	Cpe	2788	264.066	4.99955	2890	237.838	4.42289	0.150916	0.0265382	0.124378	0.177454
ENSMUSG00000017781.17	Pitpna	2857	270.599	5.061	2819	231.997	4.36826	0.222048	0.0265392	0.195508	0.248587
ENSMUSG00000038485.5	Socs7	2598	246.076	4.82629	3125	257.171	4.5991	-0.0636242	0.0265421	-0.0901663	-0.0370821
ENSMUSG00000026576.12	Atp1b1	2813	266.433	5.0219	2857	235.124	4.39758	0.180353	0.0265534	0.1538	0.206907
ENSMUSG00000035545.13	Leng8	2746	260.089	4.96177	2923	240.553	4.44806	0.112651	0.0265679	0.0860826	0.139218
ENSMUSG00000025224.14	Gbf1	2693	255.071	4.91368	2984	245.572	4.4942	0.0547558	0.0265712	0.0281847	0.081327
ENSMUSG00000018401.17	Mtmr4	2627	248.822	4.85313	3063	252.071	4.55327	-0.0187141	0.026584	-0.0452981	0.00786994
ENSMUSG00000029212.11	Gabrb1	2625	248.633	4.85129	3065	252.235	4.55476	-0.0207539	0.0265855	-0.0473394	0.00583162
ENSMUSG00000007564.14	Ppp2r1a	2719	257.533	4.93733	2946	242.445	4.46551	0.0870965	0.0265857	0.0605108	0.113682
ENSMUSG00000021770.10	Samd8	2569	243.331	4.79929	3143	258.652	4.61231	-0.0880959	0.0265894	-0.114685	-0.0615066
ENSMUSG00000055670.14	Zzef1	2461	233.105	4.6974	3314	272.72	4.73605	-0.226441	0.0266018	-0.253043	-0.199839
ENSMUSG00000005683.7	Cs	2861	270.978	5.06454	2785	229.2	4.34185	0.241565	0.0266114	0.214954	0.268177
ENSMUSG00000031558.15	Slit2	2923	276.848	5.11908	2726	224.346	4.29564	0.303366	0.0266181	0.276747	0.329984
ENSMUSG00000038538.17	Ubn2	2789	264.161	5.00044	2851	234.63	4.39296	0.171028	0.0266247	0.144403	0.197653
ENSMUSG00000026867.18	Gapvd1	2488	235.662	4.72308	3249	267.373	4.6894	-0.182137	0.0266324	-0.208769	-0.155504
ENSMUSG00000028530.14	Jak1	2606	246.834	4.83371	3066	252.318	4.5555	-0.0317007	0.0266356	-0.0583363	-0.00506503
ENSMUSG00000062661.6	Ncs1	2646	250.621	4.87064	3011	247.793	4.51448	0.0163733	0.0266386	-0.0102652	0.0430119
ENSMUSG00000031696.8	Vps35	2639	249.958	4.8642	3020	248.533	4.52122	0.00824866	0.0266388	-0.0183902	0.0348875
ENSMUSG00000031065.14	Cdk16	2591	245.414	4.81979	3074	252.976	4.56143	-0.0437838	0.0266614	-0.0704451	-0.0171224
ENSMUSG00000054027.7	Nt5dc3	2748	260.279	4.96357	2875	236.604	4.4114	0.13758	0.0266701	0.11091	0.16425
ENSMUSG00000021549.13	Rasa1	2793	264.539	5.00403	2824	232.409	4.37213	0.186818	0.026678	0.16014	0.213496
ENSMUSG00000033499.13	Larp4b	2561	242.573	4.79182	3107	255.691	4.58584	-0.0759791	0.0266813	-0.10266	-0.0492978
ENSMUSG00000056579.17	Tug1	2672	253.083	4.8945	2955	243.186	4.47232	0.0575505	0.0266876	0.0308629	0.0842381
ENSMUSG00000037331.15	Larp1	2650	251	4.87432	2979	245.16	4.49044	0.0339613	0.0266947	0.00726651	0.060656
ENSMUSG00000034135.14	Sik3	2595	245.792	4.8235	3050	251.001	4.5436	-0.0302549	0.0266982	-0.0569531	-0.00355671
ENSMUSG00000034656.16	Cacna1a	2727	258.29	4.94458	2884	237.345	4.4183	0.122009	0.0267023	0.095307	0.148712
ENSMUSG00000025085.16	Ablim1	2966	280.919	5.15658	2657	218.67	4.24096	0.361401	0.0267037	0.334697	0.388104
ENSMUSG00000025558.15	Dock9	2540	240.585	4.77215	3125	257.171	4.5991	-0.0961845	0.026707	-0.122892	-0.0694774
ENSMUSG00000032580.12	Rbm5	2451	232.158	4.68785	3264	268.607	4.70021	-0.210387	0.0267195	-0.237107	-0.183668
ENSMUSG00000024949.17	Sf1	2687	254.503	4.90821	2920	240.306	4.44577	0.0828077	0.0267244	0.0560833	0.109532
ENSMUSG00000025810.8	Nrp1	2200	208.393	4.44149	3844	316.323	5.10051	-0.602088	0.0267253	-0.628813	-0.575362
ENSMUSG00000020849.13	Ywhae	2765	261.888	4.97889	2830	232.902	4.37676	0.169226	0.0267318	0.142495	0.195958
ENSMUSG00000017418.13	Arl5b	2605	246.739	4.83278	3019	248.451	4.52047	-0.00997455	0.0267335	-0.036708	0.0167589
ENSMUSG00000001419.17	Mef2d	2556	242.1	4.78714	3087	254.045	4.57106	-0.0694837	0.0267346	-0.0962183	-0.042749
ENSMUSG00000071659.3	Hnrnpul2	2484	235.283	4.71928	3198	263.177	4.65247	-0.161638	0.0267364	-0.188375	-0.134902
ENSMUSG00000019817.18	Plagl1	2808	265.959	5.01744	2784	229.118	4.34107	0.215116	0.0267374	0.188379	0.241854
ENSMUSG00000028833.13	Ncdn	2770	262.362	4.98339	2814	231.586	4.36438	0.180009	0.0267571	0.153252	0.206766
ENSMUSG00000031166.13	Wdr13	2538	240.396	4.77027	3092	254.457	4.57476	-0.0820095	0.0267767	-0.108786	-0.0552329
ENSMUSG00000074748.3	Atxn7l3b	2468	233.768	4.70407	3202	263.506	4.65538	-0.17276	0.0267778	-0.199538	-0.145982
ENSMUSG00000033237.18	Arid2	2569	243.331	4.79929	3028	249.191	4.5272	-0.0343363	0.0268155	-0.0611518	-0.00752082
ENSMUSG00000071337.11	Tia1	2432	230.359	4.66965	3240	266.632	4.68291	-0.210966	0.0268214	-0.237787	-0.184144
ENSMUSG00000019849.10	Prep	2685	254.314	4.90638	2874	236.522	4.41064	0.104634	0.0268319	0.0778024	0.131466
ENSMUSG00000022752.8	Tomm70a	2592	245.508	4.82072	2980	245.243	4.49119	0.00156275	0.0268502	-0.0252875	0.028413
ENSMUSG00000022914.15	Brwd1	2596	245.887	4.82443	2974	244.749	4.48667	0.00669326	0.0268518	-0.0201585	0.033545
ENSMUSG00000037012.18	Hk1	2636	249.674	4.86144	2923	240.553	4.44806	0.0536912	0.0268522	0.026839	0.0805433
ENSMUSG00000039782.14	Cpeb2	2659	251.852	4.88259	2895	238.25	4.42671	0.0801016	0.0268527	0.0532489	0.106954
ENSMUSG00000022905.12	Kpna1	2750	260.468	4.96538	2780	228.789	4.33795	0.187089	0.026887	0.160202	0.213976
ENSMUSG00000029705.17	Cux1	2214	209.719	4.45559	3680	302.831	4.99058	-0.530054	0.0268878	-0.556942	-0.503166
ENSMUSG00000025855.13	Prkar1b	2613	247.497	4.84019	2935	241.54	4.45717	0.0351441	0.0268882	0.00825584	0.0620323
ENSMUSG00000052504.6	Epha3	2121	200.914	4.36107	3967	326.442	5.18142	-0.70025	0.0268904	-0.727141	-0.67336
ENSMUSG00000022629.16	Kif21a	2439	231.022	4.67637	3177	261.449	4.63718	-0.178501	0.0269132	-0.205414	-0.151588
ENSMUSG00000020142.12	Slc1a4	2440	231.117	4.67732	3171	260.956	4.6328	-0.175184	0.0269212	-0.202105	-0.148262
ENSMUSG00000031841.18	Cdh13	3105	294.08	5.27595	2478	203.944	4.0957	0.528036	0.026929	0.501108	0.554965
ENSMUSG00000021111.15	Papola	2630	249.106	4.8559	2893	238.085	4.42518	0.0652832	0.0269342	0.0383491	0.0922174
ENSMUSG00000026959.13	Grin1	2677	253.556	4.89907	2837	233.478	4.38217	0.119018	0.0269369	0.0920814	0.145955
ENSMUSG00000104597.1	B230334C09Rik	2634	249.485	4.85959	2884	237.345	4.4183	0.0719686	0.0269435	0.0450251	0.098912
ENSMUSG00000039976.4	Tbc1d16	2144	203.091	4.38463	3828	315.006	5.08989	-0.633253	0.0269664	-0.66022	-0.606287
ENSMUSG00000026872.17	Zeb2	2363	223.826	4.60298	3276	269.594	4.70884	-0.268409	0.0269813	-0.29539	-0.241427
ENSMUSG00000055531.12	Cpsf6	2438	230.927	4.67541	3135	257.994	4.60644	-0.159899	0.0269945	-0.186893	-0.132904
ENSMUSG00000034187.18	Nsf	2781	263.403	4.99327	2703	222.454	4.27749	0.243764	0.0270018	0.216762	0.270766
ENSMUSG00000075703.15	Selenoi	2518	238.502	4.75145	3007	247.464	4.51148	-0.0532165	0.0270047	-0.0802212	-0.0262118
ENSMUSG00000035236.17	Scai	2675	253.367	4.89724	2807	231.01	4.35895	0.133272	0.0270119	0.10626	0.160284
ENSMUSG00000069662.5	Marcks	2541	240.68	4.77309	2968	244.255	4.48214	-0.0212761	0.027019	-0.0482952	0.00574288
ENSMUSG00000029406.15	Pitpnm2	2835	268.516	5.04149	2647	217.847	4.23297	0.301691	0.0270199	0.274671	0.328711
ENSMUSG00000000804.14	Usp32	2563	242.763	4.79369	2935	241.54	4.45717	0.00728121	0.0270266	-0.0197454	0.0343078
ENSMUSG00000038369.14	Ncoa6	2586	244.94	4.81514	2905	239.072	4.43435	0.0349823	0.0270275	0.00795475	0.0620098
ENSMUSG00000025234.11	Arih1	2554	241.91	4.78527	2946	242.445	4.46551	-0.00318685	0.0270285	-0.0302154	0.0238417
ENSMUSG00000021745.13	Ptprg	2676	253.462	4.89816	2794	229.941	4.34885	0.140506	0.0270399	0.113466	0.167546
ENSMUSG00000041879.13	Ipo9	2243	212.465	4.48465	3494	287.529	4.8629	-0.436483	0.0270477	-0.463531	-0.409435
ENSMUSG00000041708.12	Mpped1	2338	221.459	4.57858	3261	268.36	4.69805	-0.277128	0.0270909	-0.304219	-0.250037
ENSMUSG00000028086.14	Fbxw7	2598	246.076	4.82629	2854	234.877	4.39527	0.0672028	0.0271081	0.0400947	0.0943109
ENSMUSG00000020671.8	Rab10	2560	242.479	4.79089	2900	238.661	4.43053	0.0228939	0.027111	-0.00421709	0.0500048
ENSMUSG00000022619.5	Mapk8ip2	2643	250.337	4.86788	2800	230.434	4.35352	0.119517	0.0271119	0.0924052	0.146629
ENSMUSG00000048874.15	Phf3	2499	236.703	4.7335	2979	245.16	4.49044	-0.0506473	0.0271181	-0.0777655	-0.0235292
ENSMUSG00000025422.8	Agap2	2521	238.786	4.75428	2943	242.199	4.46324	-0.0204725	0.0271295	-0.0476019	0.00665698
ENSMUSG00000048895.13	Cdk5r1	2485	235.377	4.72023	2993	246.312	4.50097	-0.065511	0.0271307	-0.0926417	-0.0383803
ENSMUSG00000029580.14	Actb	2621	248.254	4.84759	2808	231.092	4.35973	0.103348	0.0271516	0.0761964	0.1305
ENSMUSG00000025326.12	Ube3a	2487	235.567	4.72213	2979	245.16	4.49044	-0.0575889	0.0271537	-0.0847426	-0.0304352
ENSMUSG00000029169.11	Dhx15	2520	238.691	4.75333	2929	241.047	4.45262	-0.0141676	0.0271623	-0.0413299	0.0129946
ENSMUSG00000000078.6	Klf6	2382	225.625	4.62143	3134	257.912	4.60571	-0.19295	0.0271743	-0.220124	-0.165775
ENSMUSG00000030172.15	Erc1	2373	224.773	4.6127	3143	258.652	4.61231	-0.202544	0.0271867	-0.229731	-0.175358
ENSMUSG00000039740.6	Alg2	2617	247.875	4.84389	2790	229.612	4.34574	0.11042	0.0272046	0.0832153	0.137624
ENSMUSG00000029787.10	Avl9	2433	230.454	4.67061	3031	249.438	4.52944	-0.114204	0.0272118	-0.141416	-0.0869918
ENSMUSG00000004267.16	Eno2	2835	268.516	5.04149	2575	211.924	4.17504	0.341462	0.0272145	0.314247	0.368676
ENSMUSG00000020986.13	Sec23a	2639	249.958	4.8642	2761	227.226	4.32311	0.137562	0.0272152	0.110346	0.164777
ENSMUSG00000038518.15	Jarid2	2420	229.223	4.65813	3047	250.755	4.54137	-0.129523	0.0272206	-0.156743	-0.102302
ENSMUSG00000051223.14	Bzw1	2599	246.171	4.82722	2803	230.681	4.35585	0.0937622	0.0272226	0.0665396	0.120985
ENSMUSG00000028664.14	Ephb2	2432	230.359	4.66965	3027	249.109	4.52645	-0.112892	0.027223	-0.140115	-0.085669
ENSMUSG00000042272.17	Sestd1	2259	213.98	4.50061	3345	275.271	4.75814	-0.363378	0.0272243	-0.390602	-0.336153
ENSMUSG00000021701.7	Plk2	2539	240.49	4.77121	2872	236.358	4.4091	0.0250074	0.0272322	-0.00222477	0.0522396
ENSMUSG00000025867.8	Cplx2	2262	214.264	4.5036	3330	274.037	4.74746	-0.354982	0.0272383	-0.38222	-0.327744
ENSMUSG00000047842.6	Diras2	2391	226.477	4.63015	3082	253.634	4.56736	-0.163381	0.0272441	-0.190625	-0.136136
ENSMUSG00000038615.17	Nfe2l1	2439	231.022	4.67637	3004	247.217	4.50923	-0.0977469	0.0272477	-0.124995	-0.0704992
ENSMUSG00000024122.16	Pdpk1	2429	230.075	4.66678	3016	248.204	4.51822	-0.109421	0.0272544	-0.136676	-0.0821671
ENSMUSG00000000631.20	Myo18a	2440	231.117	4.67732	2998	246.723	4.50473	-0.0942723	0.0272568	-0.121529	-0.0670155
ENSMUSG00000051510.13	Mafg	2466	233.579	4.70216	2947	242.528	4.46627	-0.0542419	0.0272834	-0.0815253	-0.0269584
ENSMUSG00000006476.19	Nsmf	2555	242.005	4.78621	2829	232.82	4.37599	0.0558227	0.027284	0.0285387	0.0831067
ENSMUSG00000037652.15	Phc3	2459	232.916	4.69549	2948	242.61	4.46703	-0.0588306	0.0273025	-0.0861331	-0.0315281
ENSMUSG00000028960.18	Ube4b	2369	224.394	4.60881	3088	254.128	4.5718	-0.179516	0.0273037	-0.20682	-0.152212
ENSMUSG00000040596.15	Pogk	2333	220.986	4.57368	3143	258.652	4.61231	-0.22706	0.0273192	-0.254379	-0.199741
ENSMUSG00000019699.15	Akt3	2656	251.568	4.87983	2695	221.796	4.27116	0.181715	0.0273333	0.154381	0.209048
ENSMUSG00000029777.10	Gars	2567	243.141	4.79743	2789	229.529	4.34496	0.083117	0.0273433	0.0557737	0.11046
ENSMUSG00000026028.12	Trak2	2334	221.081	4.57466	3128	257.418	4.6013	-0.219542	0.0273437	-0.246886	-0.192198
ENSMUSG00000030223.14	Ptpro	2449	231.969	4.68594	2938	241.787	4.45945	-0.0598067	0.0273539	-0.0871606	-0.0324528
ENSMUSG00000029190.19	D5Ertd579e	2495	236.324	4.72971	2873	236.44	4.40987	-0.000705212	0.0273571	-0.0280623	0.0266519
ENSMUSG00000044864.16	Ankrd50	2449	231.969	4.68594	2932	241.294	4.45489	-0.0568584	0.0273667	-0.0842251	-0.0294917
ENSMUSG00000024002.16	Brd4	2308	218.619	4.54913	3156	259.722	4.62184	-0.248549	0.0273801	-0.275929	-0.221169
ENSMUSG00000043535.13	Setx	2522	238.881	4.75522	2827	232.655	4.37445	0.038095	0.0273822	0.0107128	0.0654772
ENSMUSG00000032407.13	U2surp	2374	224.868	4.61367	3034	249.685	4.53168	-0.151032	0.0273928	-0.178425	-0.123639
ENSMUSG00000021733.9	Slc4a7	2377	225.152	4.61658	3027	249.109	4.52645	-0.14588	0.027397	-0.173277	-0.118483
ENSMUSG00000036427.5	Gpi1	2527	239.354	4.75993	2814	231.586	4.36438	0.0475985	0.0273977	0.0202008	0.0749961
ENSMUSG00000029033.16	Acap3	2362	223.732	4.602	3047	250.755	4.54137	-0.164506	0.0274062	-0.191913	-0.1371
ENSMUSG00000044647.16	Csrnp3	2222	210.476	4.46363	3314	272.72	4.73605	-0.373764	0.0274103	-0.401174	-0.346354
ENSMUSG00000066357.6	Wdr6	2718	257.438	4.93642	2604	214.31	4.19847	0.26453	0.0274132	0.237117	0.291943
ENSMUSG00000020220.16	Vps13d	2443	231.401	4.6802	2918	240.142	4.44425	-0.053493	0.0274148	-0.0809078	-0.0260782
ENSMUSG00000003279.16	Dlgap1	2822	267.285	5.02992	2512	206.741	4.12368	0.370555	0.0274224	0.343133	0.397978
ENSMUSG00000025777.8	Gdap1	2363	223.826	4.60298	3035	249.767	4.53242	-0.158205	0.0274265	-0.185631	-0.130778
ENSMUSG00000027620.16	Rbm39	2455	232.537	4.69167	2892	238.003	4.42442	-0.0335188	0.0274345	-0.0609533	-0.00608436
ENSMUSG00000023033.14	Scn8a	2535	240.112	4.76745	2778	228.624	4.33639	0.0707258	0.0274588	0.043267	0.0981846
ENSMUSG00000018379.17	Srsf1	2452	232.253	4.6888	2879	236.933	4.41447	-0.0287847	0.027472	-0.0562566	-0.00131269
ENSMUSG00000037989.15	Wnk2	2378	225.247	4.61755	2986	245.736	4.49571	-0.125605	0.0274764	-0.153081	-0.0981287
ENSMUSG00000028780.13	Sema3c	2247	212.843	4.48865	3220	264.987	4.66844	-0.31613	0.0274795	-0.343609	-0.28865
ENSMUSG00000032536.9	Trak1	2476	234.525	4.71168	2835	233.314	4.38063	0.00747325	0.0274981	-0.0200249	0.0349714
ENSMUSG00000025571.13	Tnrc6c	2430	230.17	4.66774	2892	238.003	4.42442	-0.0482795	0.0275107	-0.0757902	-0.0207688
ENSMUSG00000022893.14	Adamts1	2828	267.853	5.03526	2477	203.861	4.09487	0.393853	0.027511	0.366342	0.421364
ENSMUSG00000075376.10	Rc3h2	2156	204.227	4.39688	3403	280.042	4.79919	-0.455468	0.0275173	-0.482985	-0.427951
ENSMUSG00000031314.17	Taf1	2564	242.857	4.79463	2719	223.77	4.29012	0.118089	0.0275197	0.0905694	0.145609
ENSMUSG00000044791.16	Setd2	2327	220.418	4.5678	3048	250.837	4.54211	-0.186508	0.02752	-0.214028	-0.158988
ENSMUSG00000005873.5	Reep5	2565	242.952	4.79556	2713	223.277	4.28539	0.121837	0.0275317	0.0943057	0.149369
ENSMUSG00000049550.17	Clip1	2257	213.79	4.49862	3161	260.133	4.6255	-0.283055	0.027549	-0.310604	-0.255506
ENSMUSG00000029328.15	Hnrnpdl	2455	232.537	4.69167	2836	233.396	4.3814	-0.00531867	0.0275586	-0.0328772	0.0222399
ENSMUSG00000036036.15	Zfp57	2382	225.625	4.62143	2939	241.87	4.46021	-0.1003	0.0275608	-0.127861	-0.0727395
ENSMUSG00000020869.8	Lrrc59	2567	243.141	4.79743	2697	221.961	4.27274	0.131492	0.0275658	0.103926	0.159058
ENSMUSG00000007656.13	Arpp19	2577	244.088	4.80676	2685	220.973	4.26323	0.14353	0.0275685	0.115961	0.171098
ENSMUSG00000040389.15	Wdr47	2384	225.815	4.62337	2931	241.211	4.45414	-0.0951589	0.0275713	-0.12273	-0.0675877
ENSMUSG00000040270.16	Bach2	2717	257.343	4.93552	2542	209.209	4.14822	0.298751	0.0275858	0.271165	0.326337
ENSMUSG00000000823.16	Zfp512b	2370	224.489	4.60979	2945	242.363	4.46475	-0.110525	0.0275868	-0.138112	-0.0829381
ENSMUSG00000001467.5	Cyp51	2523	238.975	4.75616	2737	225.251	4.30429	0.0853264	0.0275908	0.0577356	0.112917
ENSMUSG00000031540.13	Kat6a	2022	191.54	4.25814	3740	307.767	5.03108	-0.684191	0.0275943	-0.711785	-0.656596
ENSMUSG00000070639.5	Lrrc8b	2118	200.629	4.35798	3448	283.744	4.8308	-0.500058	0.0275986	-0.527656	-0.472459
ENSMUSG00000027828.12	Ssr3	2593	245.603	4.82165	2656	218.588	4.24016	0.168117	0.0275988	0.140518	0.195716
ENSMUSG00000032423.12	Syncrip	2426	229.791	4.66389	2856	235.041	4.39681	-0.03259	0.027602	-0.060192	-0.00498799
ENSMUSG00000064127.13	Med14	2464	233.389	4.70026	2805	230.846	4.3574	0.0158096	0.0276022	-0.0117927	0.0434118
ENSMUSG00000027273.13	Snap25	2494	236.23	4.72876	2765	227.555	4.32624	0.0539756	0.0276072	0.0263684	0.0815828
ENSMUSG00000055447.18	Cd47	2214	209.719	4.45559	3212	264.329	4.66264	-0.333877	0.0276139	-0.361491	-0.306263
ENSMUSG00000033014.12	Trim33	2590	245.319	4.81886	2648	217.929	4.23377	0.170798	0.0276274	0.143171	0.198426
ENSMUSG00000021427.9	Ssr1	2593	245.603	4.82165	2641	217.354	4.22818	0.176285	0.0276375	0.148647	0.203922
ENSMUSG00000030759.16	Far1	2551	241.626	4.78246	2684	220.891	4.26244	0.129443	0.0276426	0.101801	0.157086
ENSMUSG00000048578.11	Mlec	2811	266.244	5.02011	2444	201.147	4.06752	0.404499	0.0276485	0.376851	0.432148
ENSMUSG00000032777.9	Gtf3c1	2337	221.365	4.5776	2963	243.844	4.47837	-0.139534	0.0276572	-0.167191	-0.111876
ENSMUSG00000042359.18	Osbpl6	2603	246.55	4.83093	2620	215.626	4.21134	0.193349	0.0276655	0.165683	0.221015
ENSMUSG00000051615.13	Rap2a	2324	220.134	4.56486	2976	244.913	4.48818	-0.153892	0.0276738	-0.181565	-0.126218
ENSMUSG00000035969.15	Rusc2	2347	222.311	4.58738	2939	241.87	4.46021	-0.121647	0.0276741	-0.149321	-0.0939728
ENSMUSG00000019370.10	Calm3	2513	238.029	4.74673	2712	223.195	4.2846	0.0928325	0.0276802	0.0651524	0.120513
ENSMUSG00000040760.10	Appl1	2419	229.129	4.65717	2826	232.573	4.37367	-0.0215279	0.0276908	-0.0492187	0.00616284
ENSMUSG00000028532.14	Cachd1	2450	232.064	4.68689	2782	228.953	4.33951	0.0194665	0.0276974	-0.00823088	0.0471639
ENSMUSG00000062444.14	Ap3b2	2590	245.319	4.81886	2619	215.544	4.21054	0.186679	0.027703	0.158976	0.214382
ENSMUSG00000026825.17	Dnm1	2559	242.384	4.78995	2651	218.176	4.23617	0.1518	0.0277042	0.124096	0.179504
ENSMUSG00000056999.14	Ide	2415	228.75	4.65332	2825	232.491	4.3729	-0.0234041	0.0277054	-0.0511095	0.00430127
ENSMUSG00000048814.10	Lonrf2	1993	188.794	4.22752	3752	308.754	5.03914	-0.709642	0.0277089	-0.737351	-0.681933
ENSMUSG00000020349.4	Ppp2ca	2300	217.861	4.54124	2994	246.394	4.50172	-0.177558	0.0277183	-0.205276	-0.14984
ENSMUSG00000036707.16	Cab39	2344	222.027	4.58445	2921	240.389	4.44654	-0.114631	0.0277217	-0.142353	-0.0869096
ENSMUSG00000050148.9	Ubqln2	2443	231.401	4.6802	2779	228.707	4.33717	0.0168963	0.0277254	-0.0108291	0.0446218
ENSMUSG00000029505.17	Ep400	2242	212.37	4.48366	3091	254.374	4.57402	-0.260374	0.0277321	-0.288106	-0.232642
ENSMUSG00000006699.17	Cdc42	2607	246.929	4.83464	2589	213.076	4.18637	0.212729	0.0277373	0.184991	0.240466
ENSMUSG00000032393.14	Dpp8	2502	236.987	4.73634	2697	221.961	4.27274	0.0945049	0.0277487	0.0667562	0.122254
ENSMUSG00000054611.16	Kdm2a	2465	233.484	4.70121	2739	225.416	4.30586	0.0507338	0.0277543	0.0229795	0.0784881
ENSMUSG00000038264.7	Sema7a	2215	209.814	4.45659	3125	257.171	4.5991	-0.293623	0.0277666	-0.32139	-0.265856
ENSMUSG00000031529.4	Tnks	1922	182.072	4.15158	3976	327.182	5.18729	-0.845585	0.0277721	-0.873357	-0.817813
ENSMUSG00000033350.7	Chst2	2320	219.755	4.56093	2933	241.376	4.45565	-0.135385	0.0277759	-0.163161	-0.107609
ENSMUSG00000037470.14	Uggt1	2496	236.419	4.73066	2688	221.22	4.26561	0.095863	0.0277883	0.0680747	0.123651
ENSMUSG00000038174.14	Fam126b	2684	254.219	4.90547	2496	205.425	4.11054	0.307463	0.0277983	0.279665	0.335261
ENSMUSG00000028431.11	Ikbkap	2432	230.359	4.66965	2761	227.226	4.32311	0.0197599	0.027801	-0.00804107	0.0475609
ENSMUSG00000060924.14	Csmd1	2149	203.565	4.38974	3246	267.126	4.68724	-0.392034	0.0278014	-0.419835	-0.364232
ENSMUSG00000069729.13	Arid1b	2345	222.122	4.58542	2878	236.851	4.4137	-0.0926279	0.0278105	-0.120438	-0.0648174
ENSMUSG00000026933.17	Camsap1	2135	202.239	4.37543	3263	268.525	4.69949	-0.408992	0.0278273	-0.43682	-0.381165
ENSMUSG00000032481.16	Smarcc1	2537	240.301	4.76933	2620	215.626	4.21134	0.156312	0.0278454	0.128466	0.184157
ENSMUSG00000029439.14	Sfswap	2346	222.217	4.5864	2859	235.288	4.39912	-0.0824604	0.0278487	-0.110309	-0.0546117
ENSMUSG00000039000.8	Ube3c	2487	235.567	4.72213	2673	219.986	4.2537	0.0987239	0.0278518	0.0708721	0.126576
ENSMUSG00000026878.16	Rab14	2348	222.406	4.58835	2850	234.548	4.39219	-0.0766844	0.027862	-0.104546	-0.0488224
ENSMUSG00000026360.9	Rgs2	2561	242.573	4.79182	2587	212.911	4.18475	0.18817	0.0278665	0.160303	0.216036
ENSMUSG00000001248.14	Gramd1a	2364	223.921	4.60395	2822	232.244	4.37058	-0.052652	0.0278727	-0.0805248	-0.0247793
ENSMUSG00000063146.11	Clip2	2548	241.342	4.77965	2592	213.322	4.18879	0.178046	0.0278888	0.150157	0.205935
ENSMUSG00000022208.11	Jph4	2831	268.137	5.03793	2347	193.167	3.98603	0.473126	0.0279074	0.445218	0.501033
ENSMUSG00000048271.14	Rbm33	2238	211.991	4.47966	3007	247.464	4.51148	-0.223213	0.0279087	-0.251122	-0.195304
ENSMUSG00000022477.12	Aco2	2515	238.218	4.74862	2619	215.544	4.21054	0.144302	0.0279098	0.116392	0.172212
ENSMUSG00000021730.8	Hcn1	2236	211.802	4.47766	3010	247.711	4.51373	-0.225941	0.02791	-0.25385	-0.198031
ENSMUSG00000020436.17	Gabrg2	2325	220.228	4.56584	2857	235.124	4.39758	-0.0944179	0.027922	-0.12234	-0.0664959
ENSMUSG00000026113.17	Inpp4a	2213	209.624	4.45458	3046	250.672	4.54062	-0.257997	0.0279229	-0.28592	-0.230075
ENSMUSG00000001441.13	Npepps	2385	225.909	4.62434	2765	227.555	4.32624	-0.0104702	0.0279368	-0.038407	0.0174666
ENSMUSG00000022048.8	Dpysl2	2268	214.832	4.50956	2933	241.376	4.45565	-0.168075	0.0279531	-0.196028	-0.140122
ENSMUSG00000059981.11	Taok2	2472	234.147	4.70788	2646	217.765	4.23217	0.104641	0.0279638	0.0766771	0.132605
ENSMUSG00000062604.11	Srpk2	2160	204.606	4.40095	3128	257.418	4.6013	-0.331266	0.0279672	-0.359233	-0.303298
ENSMUSG00000029804.16	Herc3	2328	220.513	4.56878	2829	232.82	4.37599	-0.0783545	0.0279741	-0.106329	-0.0503804
ENSMUSG00000037032.15	Apbb1	2477	234.62	4.71263	2628	216.284	4.21776	0.117399	0.0279955	0.0894035	0.145394
ENSMUSG00000040459.11	Arglu1	2326	220.323	4.56682	2822	232.244	4.37058	-0.076021	0.0279963	-0.104017	-0.0480247
ENSMUSG00000028991.15	Mtor	2413	228.56	4.65139	2702	222.372	4.2767	0.0396011	0.0280006	0.0116005	0.0676017
ENSMUSG00000046709.16	Mapk10	2034	192.676	4.27075	3414	280.947	4.80693	-0.54412	0.0280009	-0.572121	-0.516119
ENSMUSG00000038453.16	Srcin1	2408	228.087	4.64657	2706	222.701	4.27986	0.0344764	0.0280062	0.00647025	0.0624826
ENSMUSG00000042035.11	Igsf3	2276	215.589	4.5175	2894	238.167	4.42595	-0.143692	0.0280075	-0.1717	-0.115685
ENSMUSG00000027350.8	Chgb	2443	231.401	4.6802	2661	218.999	4.24415	0.0794706	0.0280115	0.0514591	0.107482
ENSMUSG00000064329.13	Scn1a	2256	213.695	4.49762	2925	240.718	4.44958	-0.171786	0.0280116	-0.199798	-0.143775
ENSMUSG00000018476.7	Kdm6b	2370	224.489	4.60979	2734	225.004	4.30193	-0.00330825	0.0280574	-0.0313656	0.0247491
ENSMUSG00000020271.17	Fbxw11	2417	228.939	4.65524	2672	219.904	4.2529	0.0580913	0.0280624	0.0300289	0.0861537
ENSMUSG00000063317.7	Usp31	2113	200.156	4.35284	3176	261.367	4.63645	-0.384953	0.0280646	-0.413017	-0.356888
ENSMUSG00000034602.13	Mon2	2334	221.081	4.57466	2762	227.308	4.32389	-0.0400761	0.0281072	-0.0681833	-0.0119689
ENSMUSG00000024127.14	Prepl	2363	223.826	4.60298	2720	223.853	4.29091	-0.000170005	0.0281131	-0.0282831	0.0279431
ENSMUSG00000028518.8	Prkaa2	2322	219.944	4.5629	2776	228.46	4.33483	-0.0548011	0.0281141	-0.0829152	-0.026687
ENSMUSG00000001576.14	Ergic1	2455	232.537	4.69167	2607	214.556	4.20089	0.116104	0.0281145	0.0879891	0.144218
ENSMUSG00000041670.15	Rims1	2307	218.524	4.54814	2792	229.776	4.3473	-0.0724354	0.0281271	-0.100563	-0.0443083
ENSMUSG00000020152.7	Actr2	2432	230.359	4.66965	2628	216.284	4.21776	0.0909591	0.0281285	0.0628306	0.119088
ENSMUSG00000062232.14	Rapgef2	2341	221.743	4.58151	2741	225.58	4.30743	-0.0247506	0.0281337	-0.0528843	0.00338313
ENSMUSG00000004383.17	Large1	2423	229.507	4.66101	2632	216.613	4.22097	0.0834191	0.0281453	0.0552738	0.111564
ENSMUSG00000062014.12	Gmfb	2374	224.868	4.61367	2685	220.973	4.26323	0.0252051	0.0281634	-0.00295826	0.0533685
ENSMUSG00000022353.9	Mtss1	2229	211.139	4.47065	2898	238.497	4.429	-0.175775	0.0281638	-0.203939	-0.147611
ENSMUSG00000031365.13	Zfp275	2646	250.621	4.87064	2405	197.938	4.03495	0.340458	0.0281645	0.312294	0.368623
ENSMUSG00000035173.14	Ccdc186	2278	215.778	4.51949	2818	231.915	4.36748	-0.104046	0.0281664	-0.132212	-0.0758792
ENSMUSG00000019889.9	Ptprk	2191	207.541	4.4324	2950	242.774	4.46854	-0.226219	0.0281939	-0.254413	-0.198025
ENSMUSG00000054823.15	Nsd3	2224	210.666	4.46563	2891	237.921	4.42366	-0.175525	0.0281965	-0.203722	-0.147329
ENSMUSG00000058355.6	Abce1	2505	237.271	4.73917	2523	207.646	4.1327	0.192411	0.0281968	0.164215	0.220608
ENSMUSG00000039270.9	Megf9	2014	190.783	4.24972	3341	274.942	4.75529	-0.527195	0.0282015	-0.555396	-0.498994
ENSMUSG00000036057.11	Ptpn23	2351	222.69	4.59128	2694	221.714	4.27037	0.0063397	0.0282144	-0.0218747	0.0345541
ENSMUSG00000015733.13	Capza2	2251	213.222	4.49264	2837	233.478	4.38217	-0.130931	0.0282176	-0.159148	-0.102713
ENSMUSG00000006307.16	Kmt2b	2327	220.418	4.5678	2724	224.182	4.29406	-0.0244283	0.0282197	-0.0526479	0.0037914
ENSMUSG00000020777.16	Acox1	2428	229.981	4.66582	2596	213.651	4.19202	0.106253	0.0282237	0.0780297	0.134477
ENSMUSG00000023118.15	Sympk	2293	217.199	4.53433	2764	227.473	4.32546	-0.0666772	0.0282384	-0.0949156	-0.0384388
ENSMUSG00000042520.16	Ubap2l	2468	233.768	4.70407	2542	209.209	4.14822	0.160132	0.0282503	0.131882	0.188383
ENSMUSG00000062044.14	Lmtk3	2286	216.536	4.52741	2767	227.719	4.3278	-0.0726507	0.0282551	-0.100906	-0.0443956
ENSMUSG00000027288.16	Zfp106	2516	238.313	4.74956	2491	205.013	4.10642	0.217138	0.0282561	0.188882	0.245394
ENSMUSG00000032666.16	1700025G04Rik	2319	219.66	4.55995	2718	223.688	4.28933	-0.0262144	0.0282602	-0.0544746	0.00204578
ENSMUSG00000040537.17	Adam22	2371	224.584	4.61076	2648	217.929	4.23377	0.0433931	0.028265	0.0151281	0.0716581
ENSMUSG00000030082.14	Sec61a1	2434	230.549	4.67157	2572	211.677	4.17261	0.123207	0.0282693	0.094938	0.151477
ENSMUSG00000036990.13	Otud4	2324	220.134	4.56486	2707	222.783	4.28065	-0.0172601	0.0282702	-0.0455304	0.0110101
ENSMUSG00000042743.13	Sgtb	2436	230.738	4.67349	2569	211.43	4.17018	0.126075	0.0282713	0.0978035	0.154346
ENSMUSG00000062234.14	Gak	2323	220.039	4.56388	2707	222.783	4.28065	-0.0178808	0.0282735	-0.0461543	0.0103928
ENSMUSG00000042700.15	Sipa1l1	2337	221.365	4.5776	2688	221.22	4.26561	0.000942091	0.0282741	-0.027332	0.0292162
ENSMUSG00000040943.12	Tet2	2136	202.334	4.37645	3012	247.875	4.51523	-0.292877	0.0282783	-0.321155	-0.264599
ENSMUSG00000034850.15	Tmem127	2316	219.376	4.557	2714	223.359	4.28618	-0.0259572	0.0282797	-0.0542369	0.00232243
ENSMUSG00000032449.13	Slc25a36	2354	222.974	4.59421	2661	218.999	4.24415	0.0259534	0.0282862	-0.00233279	0.0542396
ENSMUSG00000028149.12	Rap1gds1	2242	212.37	4.48366	2820	232.08	4.36903	-0.12804	0.0282867	-0.156327	-0.0997534
ENSMUSG00000037996.17	Slc24a2	2455	232.537	4.69167	2542	209.209	4.14822	0.152516	0.0282883	0.124228	0.180804
ENSMUSG00000022391.15	Rangap1	2432	230.359	4.66965	2567	211.266	4.16855	0.124828	0.0282886	0.0965394	0.153117
ENSMUSG00000059890.15	Ube4a	2297	217.577	4.53828	2735	225.087	4.30272	-0.0489525	0.0282928	-0.0772453	-0.0206597
ENSMUSG00000061755.10	Bod1l	2126	201.387	4.3662	3024	248.862	4.52421	-0.305378	0.0282939	-0.333672	-0.277084
ENSMUSG00000024853.9	Sf3b2	2314	219.187	4.55503	2708	222.866	4.28144	-0.0240113	0.0283007	-0.052312	0.00428939
ENSMUSG00000037351.9	Actr1b	2547	241.248	4.77871	2446	201.311	4.06918	0.261088	0.0283011	0.232787	0.289389
ENSMUSG00000040731.13	Eif4h	2421	229.318	4.65909	2574	211.842	4.17423	0.114363	0.0283029	0.0860604	0.142666
ENSMUSG00000019986.16	Ahi1	2170	205.553	4.41112	2934	241.458	4.45641	-0.232264	0.0283047	-0.260569	-0.203959
ENSMUSG00000056553.14	Ptprn2	2371	224.584	4.61076	2631	216.531	4.22017	0.0526814	0.0283081	0.0243734	0.0809895
ENSMUSG00000040850.17	Psme4	2297	217.577	4.53828	2728	224.511	4.29721	-0.0452567	0.0283093	-0.073566	-0.0169473
ENSMUSG00000039485.7	Tspyl4	2410	228.276	4.6485	2584	212.664	4.18233	0.102204	0.0283096	0.0738946	0.130514
ENSMUSG00000068748.7	Ptprz1	2509	237.65	4.74295	2479	204.026	4.09652	0.220084	0.02831	0.191774	0.248394
ENSMUSG00000063919.10	Srrm4	2262	214.264	4.5036	2778	228.624	4.33639	-0.0935923	0.0283118	-0.121904	-0.0652806
ENSMUSG00000034543.14	Morc2a	2249	213.033	4.49064	2796	230.105	4.35041	-0.111218	0.028316	-0.139534	-0.0829024
ENSMUSG00000025228.4	Actr1a	2312	218.998	4.55307	2704	222.536	4.27828	-0.0231264	0.0283169	-0.0514433	0.0051905
ENSMUSG00000021687.14	Scamp1	2300	217.861	4.54124	2720	223.853	4.29091	-0.0391391	0.0283183	-0.0674574	-0.0108207
ENSMUSG00000036882.7	Arhgap33	2073	196.369	4.31147	3123	257.007	4.59762	-0.388242	0.0283211	-0.416563	-0.359921
ENSMUSG00000042772.15	Smg7	2207	209.056	4.44854	2861	235.453	4.40066	-0.171547	0.0283219	-0.199868	-0.143225
ENSMUSG00000021313.15	Ryr2	2254	213.506	4.49563	2785	229.2	4.34185	-0.102331	0.0283235	-0.130654	-0.0740074
ENSMUSG00000024130.15	Abca3	2333	220.986	4.57368	2672	219.904	4.2529	0.00708164	0.0283264	-0.0212447	0.035408
ENSMUSG00000020601.7	Trib2	2329	220.607	4.56976	2673	219.986	4.2537	0.00406741	0.0283369	-0.0242695	0.0324043
ENSMUSG00000020451.17	Limk2	2374	224.868	4.61367	2615	215.215	4.20732	0.0633019	0.0283397	0.0349622	0.0916416
ENSMUSG00000025132.13	Arhgdia	2480	234.904	4.71548	2495	205.342	4.10971	0.194041	0.0283466	0.165694	0.222387
ENSMUSG00000035311.16	Gnptab	2370	224.489	4.60979	2598	213.816	4.19363	0.0702759	0.0283963	0.0418797	0.0986722
ENSMUSG00000020863.15	Luc7l3	2207	209.056	4.44854	2826	232.573	4.37367	-0.153795	0.0283981	-0.182193	-0.125397
ENSMUSG00000003814.8	Calr	2520	238.691	4.75333	2437	200.571	4.06169	0.251035	0.0284018	0.222633	0.279437
ENSMUSG00000022433.18	Csnk1e	2189	207.352	4.43038	2847	234.301	4.38988	-0.176281	0.0284177	-0.204699	-0.147864
ENSMUSG00000029020.13	Mfn2	2248	212.938	4.48965	2751	226.403	4.31528	-0.0884599	0.0284225	-0.116882	-0.0600374
ENSMUSG00000024360.7	Etf1	2313	219.092	4.55405	2659	218.834	4.24255	0.00169953	0.0284238	-0.0267243	0.0301234
ENSMUSG00000014496.7	Ankrd28	2145	203.186	4.38565	2920	240.306	4.44577	-0.242075	0.0284281	-0.270503	-0.213647
ENSMUSG00000045039.9	Megf8	2229	211.139	4.47065	2773	228.213	4.33249	-0.112187	0.0284384	-0.140626	-0.0837487
ENSMUSG00000063063.12	Ctnna2	2138	202.523	4.3785	2917	240.06	4.44349	-0.245306	0.0284611	-0.273768	-0.216845
ENSMUSG00000025332.14	Kdm5c	2226	210.855	4.46764	2767	227.719	4.3278	-0.111005	0.0284628	-0.139468	-0.0825427
ENSMUSG00000020366.18	Mapk9	2226	210.855	4.46764	2765	227.555	4.32624	-0.109963	0.0284674	-0.13843	-0.0814953
ENSMUSG00000028556.15	Dock7	2267	214.737	4.50857	2704	222.536	4.27828	-0.051471	0.028468	-0.079939	-0.0230031
ENSMUSG00000030002.15	Dusp11	2276	215.589	4.5175	2688	221.22	4.26561	-0.0371985	0.028476	-0.0656746	-0.00872254
ENSMUSG00000028207.18	Asph	2464	233.389	4.70026	2465	202.874	4.08495	0.202152	0.0284784	0.173673	0.23063
ENSMUSG00000026623.16	Lpgat1	2536	240.206	4.76839	2394	197.033	4.02572	0.285835	0.0284873	0.257347	0.314322
ENSMUSG00000053414.7	Hunk	2204	208.772	4.44552	2790	229.612	4.34574	-0.137267	0.0284892	-0.165756	-0.108777
ENSMUSG00000069769.13	Msi2	2239	212.086	4.48066	2734	225.004	4.30193	-0.0853052	0.0284935	-0.113799	-0.0568116
ENSMUSG00000029547.10	Ints1	2256	213.695	4.49762	2707	222.783	4.28065	-0.0600844	0.0284985	-0.0885829	-0.0315859
ENSMUSG00000035864.14	Syt1	2105	199.399	4.3446	2947	242.528	4.46627	-0.282494	0.0285284	-0.311023	-0.253966
ENSMUSG00000062078.14	Qk	2283	216.252	4.52444	2656	218.588	4.24016	-0.0154987	0.028531	-0.0440296	0.0130323
ENSMUSG00000054808.14	Actn4	2362	223.732	4.602	2551	209.949	4.15555	0.0917282	0.0285458	0.0631824	0.120274
ENSMUSG00000026229.17	Psmd1	2355	223.069	4.59518	2554	210.196	4.15799	0.0857532	0.0285598	0.0571934	0.114313
ENSMUSG00000035325.16	Sec31a	2397	227.046	4.63595	2502	205.918	4.11547	0.14091	0.028572	0.112338	0.169482
ENSMUSG00000037926.15	Ssh2	2108	199.683	4.34769	2916	239.977	4.44273	-0.265189	0.0285797	-0.293769	-0.23661
ENSMUSG00000058655.8	Eif4b	2213	209.624	4.45458	2734	225.004	4.30193	-0.102149	0.0285854	-0.130734	-0.0735633
ENSMUSG00000030729.17	Pgm2l1	2595	245.792	4.8235	2311	190.205	3.95536	0.369886	0.028593	0.341293	0.398479
ENSMUSG00000035666.14	Gtf3c4	2283	216.252	4.52444	2629	216.366	4.21856	-0.000763233	0.0285986	-0.0293618	0.0278354
ENSMUSG00000047284.14	Neurl4	2365	224.016	4.60492	2525	207.81	4.13433	0.108332	0.028607	0.0797254	0.136939
ENSMUSG00000005566.13	Trim28	2299	217.767	4.54026	2594	213.487	4.19041	0.0286362	0.028635	1.25935e-06	0.0572712
ENSMUSG00000022415.12	Syngr1	2386	226.004	4.62531	2487	204.684	4.10312	0.142949	0.0286477	0.114301	0.171597
ENSMUSG00000054387.13	Mdm4	2214	209.719	4.45559	2700	222.207	4.27512	-0.08345	0.0286622	-0.112112	-0.0547878
ENSMUSG00000038267.14	Slc22a23	2368	224.3	4.60784	2501	205.836	4.11465	0.123933	0.028664	0.0952694	0.152597
ENSMUSG00000027309.18	4930402H24Rik	2327	220.418	4.5678	2546	209.538	4.15148	0.073029	0.0286705	0.0443586	0.101699
ENSMUSG00000021244.15	Ylpm1	1905	180.462	4.1332	3347	275.435	4.75956	-0.610014	0.0286909	-0.638705	-0.581324
ENSMUSG00000018481.9	Appbp2	2858	270.694	5.06188	2110	173.669	3.77955	0.640321	0.0286933	0.611628	0.669014
ENSMUSG00000070576.4	Mn1	2249	213.033	4.49064	2632	216.613	4.22097	-0.0240456	0.0287065	-0.0527521	0.00466088
ENSMUSG00000032437.9	Stt3b	2387	226.099	4.62628	2464	202.792	4.08412	0.156952	0.02871	0.128242	0.185662
ENSMUSG00000056076.13	Eif3b	2386	226.004	4.62531	2464	202.792	4.08412	0.156348	0.028713	0.127635	0.185061
ENSMUSG00000037138.16	Aff3	1861	176.296	4.08522	3471	285.636	4.84687	-0.696177	0.028721	-0.724898	-0.667456
ENSMUSG00000025104.13	Hdgfrp3	2353	222.88	4.59323	2494	205.26	4.10889	0.118811	0.0287304	0.0900811	0.147542
ENSMUSG00000020823.16	Sec14l1	2297	217.577	4.53828	2559	210.607	4.16206	0.0469719	0.0287334	0.0182385	0.0757053
ENSMUSG00000038976.12	Ppp1r9b	2257	213.79	4.49862	2608	214.639	4.20169	-0.00571454	0.0287399	-0.0344544	0.0230253
ENSMUSG00000032458.6	Copb2	2396	226.951	4.63499	2444	201.147	4.06752	0.174132	0.0287404	0.145392	0.202873
ENSMUSG00000018547.8	Pip4k2b	2105	199.399	4.3446	2845	234.136	4.38834	-0.231693	0.0287407	-0.260434	-0.202953
ENSMUSG00000027677.17	Ttc14	2195	207.92	4.43644	2680	220.562	4.25926	-0.0851562	0.0287783	-0.113935	-0.0563779
ENSMUSG00000031906.8	Smpd3	2066	195.706	4.30419	2901	238.743	4.4313	-0.286772	0.0287786	-0.315551	-0.257994
ENSMUSG00000031545.5	Gpat4	2212	209.529	4.45358	2653	218.341	4.23777	-0.059428	0.0287835	-0.0882115	-0.0306445
ENSMUSG00000041362.16	Shtn1	2282	216.157	4.52345	2558	210.525	4.16124	0.0380876	0.0287858	0.00930185	0.0668734
ENSMUSG00000042208.15	0610010F05Rik	2213	209.624	4.45458	2650	218.094	4.23537	-0.0571445	0.0287873	-0.0859319	-0.0283572
ENSMUSG00000032480.17	Dhx30	2183	206.784	4.42431	2689	221.302	4.2664	-0.0978964	0.0288001	-0.126696	-0.0690963
ENSMUSG00000048216.13	Gpr85	2236	211.802	4.47766	2611	214.885	4.20411	-0.0208527	0.0288045	-0.0496572	0.00795177
ENSMUSG00000031066.10	Usp11	2403	227.614	4.64175	2415	198.761	4.04333	0.195553	0.0288046	0.166749	0.224358
ENSMUSG00000061904.12	Slc25a3	2292	217.104	4.53334	2533	208.469	4.14087	0.0585567	0.0288195	0.0297372	0.0873763
ENSMUSG00000006676.16	Usp19	2267	214.737	4.50857	2562	210.854	4.1645	0.0263241	0.0288255	-0.00250139	0.0551496
ENSMUSG00000094910.1	D430019H16Rik	2033	192.582	4.2697	2939	241.87	4.46021	-0.32876	0.0288375	-0.357597	-0.299922
ENSMUSG00000034342.9	Cbl	2098	198.736	4.33737	2811	231.339	4.36206	-0.219158	0.028842	-0.247999	-0.190316
ENSMUSG00000025130.11	P4hb	2438	230.927	4.67541	2362	194.401	3.99874	0.248407	0.0288621	0.219545	0.277269
ENSMUSG00000033352.11	Map2k4	2376	225.057	4.61561	2421	199.254	4.04835	0.17568	0.0288687	0.146811	0.204549
ENSMUSG00000039630.9	Hnrnpu	2277	215.684	4.51849	2533	208.469	4.14087	0.0490881	0.0288693	0.0202188	0.0779575
ENSMUSG00000053192.9	Mllt11	2310	218.808	4.5511	2492	205.096	4.10724	0.0933713	0.0288732	0.0644981	0.122244
ENSMUSG00000022897.14	Dyrk1a	2141	202.807	4.38157	2722	224.017	4.29249	-0.143502	0.0288776	-0.172379	-0.114624
ENSMUSG00000025809.15	Itgb1	2479	234.809	4.71453	2319	190.863	3.9622	0.298952	0.0288805	0.270072	0.327833
ENSMUSG00000060261.15	Gtf2i	2316	219.376	4.557	2482	204.273	4.099	0.102911	0.0288817	0.074029	0.131792
ENSMUSG00000029629.16	Phf14	2169	205.458	4.41011	2674	220.068	4.25449	-0.0991069	0.0288874	-0.127994	-0.0702195
ENSMUSG00000078671.11	Chd2	2152	203.849	4.3928	2700	222.207	4.27512	-0.124408	0.0288881	-0.153297	-0.0955203
ENSMUSG00000035901.14	Dennd5a	2130	201.766	4.3703	2726	224.346	4.29564	-0.153047	0.02891	-0.181957	-0.124137
ENSMUSG00000052296.7	Ppp6r1	2349	222.501	4.58933	2435	200.406	4.06003	0.150884	0.0289113	0.121972	0.179795
ENSMUSG00000024589.15	Nedd4l	2048	194.002	4.28541	2870	236.193	4.40757	-0.283896	0.0289167	-0.312813	-0.25498
ENSMUSG00000087370.2	Tmem170b	2264	214.453	4.50559	2531	208.304	4.13924	0.0419706	0.0289183	0.0130522	0.0708889
ENSMUSG00000011877.13	Git1	2214	209.719	4.45559	2595	213.569	4.19121	-0.0262468	0.0289223	-0.055169	0.00267551
ENSMUSG00000006576.16	Slc4a3	2263	214.358	4.50459	2529	208.139	4.1376	0.0424735	0.0289271	0.0135464	0.0714006
ENSMUSG00000045038.14	Prkce	2030	192.298	4.26655	2897	238.414	4.42824	-0.31013	0.0289354	-0.339066	-0.281195
ENSMUSG00000054843.8	Atrnl1	1949	184.628	4.18062	3075	253.058	4.56218	-0.454844	0.0289438	-0.483788	-0.425901
ENSMUSG00000078578.9	Ube2d3	2238	211.991	4.47966	2554	210.196	4.15799	0.0122682	0.0289455	-0.0166773	0.0412136
ENSMUSG00000003731.13	Kpna6	2239	212.086	4.48066	2552	210.032	4.15636	0.0140421	0.0289473	-0.0149052	0.0429894
ENSMUSG00000029068.16	Ccnl2	2114	200.251	4.35387	2732	224.84	4.30036	-0.167091	0.0289575	-0.196048	-0.138133
ENSMUSG00000020250.9	Txnrd1	2123	201.103	4.36312	2717	223.606	4.28855	-0.153025	0.0289577	-0.181983	-0.124067
ENSMUSG00000018160.15	Med1	2140	202.712	4.38054	2689	221.302	4.2664	-0.126584	0.0289593	-0.155544	-0.0976252
ENSMUSG00000009073.16	Nf2	2114	200.251	4.35387	2730	224.675	4.29879	-0.166035	0.0289621	-0.194997	-0.137073
ENSMUSG00000030835.6	Nomo1	2480	234.904	4.71548	2293	188.724	3.93994	0.315793	0.0289621	0.286831	0.344755
ENSMUSG00000022403.14	St13	2082	197.221	4.32081	2784	229.118	4.34107	-0.216278	0.0289649	-0.245242	-0.187313
ENSMUSG00000028152.10	Tspan5	2177	206.216	4.41823	2625	216.037	4.21536	-0.067126	0.0289787	-0.0961048	-0.0381473
ENSMUSG00000036099.16	Vezt	1981	187.658	4.21478	2979	245.16	4.49044	-0.385618	0.0289816	-0.4146	-0.356637
ENSMUSG00000043019.12	Edem3	2128	201.576	4.36825	2697	221.961	4.27274	-0.138977	0.0289857	-0.167963	-0.109992
ENSMUSG00000038014.7	Fam120a	2294	217.293	4.53532	2466	202.957	4.08577	0.0984734	0.0289983	0.069475	0.127472
ENSMUSG00000024256.6	Adcyap1	2349	222.501	4.58933	2399	197.445	4.02992	0.172363	0.0290176	0.143346	0.201381
ENSMUSG00000052981.5	Ube2ql1	2149	203.565	4.38974	2648	217.929	4.23377	-0.0983743	0.0290248	-0.127399	-0.0693494
ENSMUSG00000006998.15	Psmd2	2218	210.098	4.45961	2550	209.867	4.15474	0.00158368	0.0290255	-0.0274418	0.0306092
ENSMUSG00000030519.14	Apba2	2395	226.856	4.63402	2343	192.837	3.98264	0.234392	0.0290483	0.205344	0.263441
ENSMUSG00000037907.16	Ankrd13b	2160	204.606	4.40095	2620	215.626	4.21134	-0.0756814	0.0290535	-0.104735	-0.0466279
ENSMUSG00000031709.15	Tbc1d9	2090	197.978	4.3291	2726	224.346	4.29564	-0.180385	0.0290649	-0.20945	-0.15132
ENSMUSG00000017466.9	Timp2	1982	187.753	4.21584	2933	241.376	4.45565	-0.362447	0.0290679	-0.391515	-0.333379
ENSMUSG00000028423.15	Nfx1	2205	208.867	4.44653	2550	209.867	4.15474	-0.00689319	0.0290712	-0.0359644	0.022178
ENSMUSG00000056222.14	Spock1	2070	196.085	4.30835	2754	226.65	4.31763	-0.208988	0.0290802	-0.238068	-0.179908
ENSMUSG00000040268.17	Plekha1	2250	213.127	4.49164	2489	204.849	4.10477	0.0571572	0.0290805	0.0280767	0.0862377
ENSMUSG00000015094.16	Npdc1	2199	208.299	4.44048	2549	209.785	4.15392	-0.0102568	0.0290951	-0.0393519	0.0188383
ENSMUSG00000022536.13	Glyr1	2102	199.115	4.3415	2693	221.631	4.26957	-0.154564	0.0290952	-0.183659	-0.125469
ENSMUSG00000005103.12	Wdr1	2404	227.708	4.64271	2319	190.863	3.9622	0.254649	0.0290974	0.225552	0.283746
ENSMUSG00000068036.14	Afdn	2031	192.392	4.2676	2817	231.833	4.36671	-0.269034	0.0291	-0.298134	-0.239934
ENSMUSG00000058756.13	Thra	2192	207.636	4.43341	2550	209.867	4.15474	-0.0154202	0.0291174	-0.0445376	0.0136972
ENSMUSG00000038429.10	Usp5	2231	211.328	4.47265	2498	205.589	4.11218	0.039723	0.0291206	0.0106024	0.0688437
ENSMUSG00000035835.14	Plppr3	2128	201.576	4.36825	2640	217.271	4.22738	-0.108171	0.0291234	-0.137295	-0.0790481
ENSMUSG00000023830.13	Igf2r	2383	225.72	4.6224	2330	191.768	3.97158	0.235172	0.0291254	0.206047	0.264298
ENSMUSG00000016763.14	Scube1	2076	196.653	4.31459	2723	224.1	4.29328	-0.188489	0.0291272	-0.217616	-0.159361
ENSMUSG00000038708.9	Golga4	2239	212.086	4.48066	2484	204.437	4.10065	0.0529898	0.0291319	0.0238579	0.0821217
ENSMUSG00000027770.5	Dhx36	2113	200.156	4.35284	2659	218.834	4.24255	-0.128714	0.0291342	-0.157848	-0.0995798
ENSMUSG00000030268.17	Bcat1	2465	233.484	4.70121	2253	185.433	3.90544	0.332422	0.0291375	0.303285	0.36156
ENSMUSG00000041923.15	Nol4	1989	188.416	4.22327	2882	237.18	4.41677	-0.332065	0.029141	-0.361206	-0.302925
ENSMUSG00000019843.14	Fyn	2184	206.878	4.42532	2551	209.949	4.15555	-0.0212581	0.0291434	-0.0504015	0.00788528
ENSMUSG00000070544.6	Top1	2270	215.021	4.51155	2442	200.982	4.06586	0.0974108	0.029146	0.0682647	0.126557
ENSMUSG00000020456.17	Ogdh	2316	219.376	4.557	2387	196.457	4.01984	0.159192	0.0291578	0.130034	0.18835
ENSMUSG00000017776.15	Crk	2402	227.519	4.64078	2302	189.464	3.94766	0.264059	0.0291579	0.234901	0.293217
ENSMUSG00000047976.4	Kcna1	2297	217.577	4.53828	2401	197.609	4.0316	0.13888	0.0291771	0.109702	0.168057
ENSMUSG00000039145.16	Camk1d	1933	183.113	4.16344	2987	245.818	4.49646	-0.424855	0.0291815	-0.454037	-0.395674
ENSMUSG00000036155.13	Mgat5	2404	227.708	4.64271	2290	188.477	3.93736	0.272796	0.029191	0.243605	0.301987
ENSMUSG00000024493.8	Lars	2090	197.978	4.3291	2672	219.904	4.2529	-0.15153	0.029192	-0.180722	-0.122338
ENSMUSG00000042751.14	Nmnat2	2171	205.648	4.41214	2550	209.867	4.15474	-0.0293019	0.029193	-0.0584949	-0.000108879
ENSMUSG00000029752.12	Asns	2235	211.707	4.47666	2467	203.039	4.0866	0.0603147	0.0291931	0.0311216	0.0895078
ENSMUSG00000004535.12	Tax1bp1	2162	204.795	4.40299	2555	210.278	4.15881	-0.0381173	0.0292127	-0.0673299	-0.00890458
ENSMUSG00000021945.8	Zmym2	2196	208.015	4.43745	2509	206.494	4.12122	0.0105844	0.0292129	-0.0186285	0.0397974
ENSMUSG00000034354.17	Mtmr3	2061	195.233	4.29898	2710	223.03	4.28302	-0.192044	0.0292174	-0.221261	-0.162826
ENSMUSG00000037234.16	Hook3	2031	192.392	4.2676	2757	226.897	4.31998	-0.237985	0.0292324	-0.267217	-0.208753
ENSMUSG00000060227.15	Casc4	2182	206.689	4.42329	2516	207.07	4.12696	-0.00265617	0.0292439	-0.0319001	0.0265877
ENSMUSG00000026150.14	Mff	2040	193.244	4.27704	2734	225.004	4.30193	-0.219528	0.0292474	-0.248775	-0.19028
ENSMUSG00000028528.16	Dnajc6	2283	216.252	4.52444	2392	196.869	4.02404	0.135479	0.0292496	0.10623	0.164729
ENSMUSG00000021978.8	Extl3	2287	216.631	4.5284	2387	196.457	4.01984	0.141021	0.0292514	0.11177	0.170273
ENSMUSG00000005198.15	Polr2a	2168	205.364	4.40909	2529	208.139	4.1376	-0.0193704	0.0292596	-0.04863	0.00988914
ENSMUSG00000036622.15	Atp13a2	2070	196.085	4.30835	2671	219.822	4.25211	-0.164856	0.0292734	-0.194129	-0.135582
ENSMUSG00000032594.11	Ip6k1	2182	206.689	4.42329	2505	206.165	4.11794	0.00366263	0.0292737	-0.0256111	0.0329363
ENSMUSG00000033732.9	Sf3b3	2102	199.115	4.3415	2618	215.461	4.20974	-0.11383	0.0292773	-0.143108	-0.084553
ENSMUSG00000041459.15	Tardbp	2087	197.694	4.326	2637	217.024	4.22497	-0.134586	0.0292887	-0.163875	-0.105297
ENSMUSG00000020893.17	Per1	2394	226.761	4.63305	2269	186.75	3.91928	0.28007	0.0292897	0.250781	0.30936
ENSMUSG00000024241.6	Sos1	2091	198.073	4.33014	2629	216.366	4.21856	-0.127443	0.0292927	-0.156736	-0.0981503
ENSMUSG00000055024.12	Ep300	2091	198.073	4.33014	2626	216.119	4.21616	-0.125796	0.0293001	-0.155097	-0.0964963
ENSMUSG00000035513.19	Ntng2	2159	204.511	4.39993	2525	207.81	4.13433	-0.0230864	0.0293031	-0.0523895	0.00621664
ENSMUSG00000033436.13	Armcx2	2563	242.763	4.79369	2131	175.397	3.7983	0.468926	0.0293067	0.439619	0.498232
ENSMUSG00000025613.13	Cct8	2247	212.843	4.48865	2411	198.432	4.03998	0.101149	0.0293131	0.071836	0.130462
ENSMUSG00000046329.14	Slc25a23	2221	210.382	4.46262	2441	200.9	4.06502	0.0665325	0.029315	0.0372175	0.0958475
ENSMUSG00000026349.14	Ccnt2	2187	207.162	4.42835	2480	204.108	4.09735	0.0214279	0.0293245	-0.00789655	0.0507524
ENSMUSG00000031428.11	Zcchc18	2227	210.95	4.46864	2429	199.913	4.05503	0.0775298	0.0293288	0.048201	0.106859
ENSMUSG00000029103.16	Lrpap1	2221	210.382	4.46262	2435	200.406	4.06003	0.0700816	0.0293322	0.0407494	0.0994138
ENSMUSG00000040035.14	Disp2	2166	205.174	4.40706	2491	205.013	4.10642	0.001132	0.0293696	-0.0282376	0.0305016
ENSMUSG00000037541.20	Shank2	2120	200.819	4.36004	2549	209.785	4.15392	-0.0630157	0.0293846	-0.0924003	-0.0336311
ENSMUSG00000052707.8	Tnrc6a	2171	205.648	4.41214	2478	203.944	4.0957	0.0120027	0.0293874	-0.0173846	0.0413901
ENSMUSG00000053641.8	Dennd4a	2018	191.161	4.25393	2712	223.195	4.2846	-0.223511	0.029389	-0.2529	-0.194122
ENSMUSG00000024851.13	Pitpnm1	2348	222.406	4.58835	2279	187.572	3.9279	0.24575	0.0293961	0.216354	0.275146
ENSMUSG00000027012.15	Dync1i2	2062	195.327	4.30002	2629	216.366	4.21856	-0.147582	0.0294072	-0.176989	-0.118175
ENSMUSG00000020029.5	Nudt4	2104	199.304	4.34357	2558	210.525	4.16124	-0.079023	0.0294221	-0.108445	-0.0496009
ENSMUSG00000031988.9	Vps26b	2139	202.618	4.37952	2506	206.247	4.11876	-0.0256143	0.0294278	-0.0550421	0.00381352
ENSMUSG00000056050.12	Mia3	2308	218.619	4.54913	2304	189.629	3.94937	0.205238	0.0294406	0.175798	0.234679
ENSMUSG00000028759.13	Hp1bp3	2106	199.493	4.34563	2542	209.209	4.14822	-0.0686042	0.0294562	-0.0980604	-0.039148
ENSMUSG00000026496.11	Parp1	2361	223.637	4.60103	2248	185.022	3.90111	0.273462	0.029459	0.244003	0.302921
ENSMUSG00000040463.16	Mybbp1a	2179	206.405	4.42025	2436	200.488	4.06086	0.0419588	0.0294768	0.012482	0.0714356
ENSMUSG00000031310.16	Zmym3	2166	205.174	4.40706	2449	201.558	4.07168	0.0256543	0.0294865	-0.00383218	0.0551408
ENSMUSG00000022351.14	Sqle	2156	204.227	4.39688	2461	202.545	4.08163	0.0119323	0.029489	-0.0175567	0.0414214
ENSMUSG00000045210.8	Vcpip1	2133	202.05	4.37338	2490	204.931	4.1056	-0.0204279	0.0294936	-0.0499215	0.00906566
ENSMUSG00000040565.7	Btaf1	2233	211.518	4.47465	2364	194.565	4.00043	0.120526	0.0295006	0.0910254	0.150026
ENSMUSG00000020121.15	Srgap1	1801	170.616	4.01887	3164	260.38	4.62769	-0.60987	0.0295079	-0.639377	-0.580362
ENSMUSG00000040797.16	Iqsec3	2149	203.565	4.38974	2462	202.627	4.08246	0.00665695	0.0295118	-0.0228549	0.0361688
ENSMUSG00000005886.14	Ncoa2	2085	197.505	4.32392	2550	209.867	4.15474	-0.0875868	0.0295163	-0.117103	-0.0580705
ENSMUSG00000032086.12	Bace1	2165	205.079	4.40604	2438	200.653	4.06253	0.0314804	0.0295213	0.00195909	0.0610017
ENSMUSG00000059921.15	Unc5c	2223	210.571	4.46463	2368	194.894	4.00382	0.111616	0.0295226	0.0820929	0.141138
ENSMUSG00000028811.11	Yars	2090	197.978	4.3291	2540	209.044	4.14659	-0.0784664	0.029523	-0.107989	-0.0489434
ENSMUSG00000028577.13	Plaa	2137	202.428	4.37747	2467	203.039	4.0866	-0.00434363	0.0295421	-0.0338857	0.0251985
ENSMUSG00000068739.13	Sars	2167	205.269	4.40807	2428	199.83	4.05419	0.0387392	0.0295427	0.00919651	0.0682819
ENSMUSG00000053846.4	Lipg	2195	207.92	4.43644	2393	196.951	4.02488	0.0781918	0.029545	0.0486468	0.107737
ENSMUSG00000020647.9	Ncoa1	2165	205.079	4.40604	2428	199.83	4.05419	0.0374077	0.0295499	0.00785779	0.0669576
ENSMUSG00000022607.14	Ptk2	2094	198.357	4.33324	2521	207.481	4.13106	-0.0648811	0.0295578	-0.0944389	-0.0353234
ENSMUSG00000021559.13	Dapk1	2025	191.824	4.2613	2624	215.955	4.21455	-0.170946	0.0295696	-0.200516	-0.141377
ENSMUSG00000028809.16	Srrm1	1996	189.078	4.23069	2673	219.986	4.2537	-0.218428	0.0295727	-0.248001	-0.188855
ENSMUSG00000028426.10	Rad23b	2170	205.553	4.41112	2409	198.267	4.03831	0.0520635	0.0295868	0.0224767	0.0816503
ENSMUSG00000060279.14	Ap2a1	2195	207.92	4.43644	2378	195.717	4.01226	0.0872597	0.0295895	0.0576702	0.116849
ENSMUSG00000020483.14	Dynll2	2322	219.944	4.5629	2242	184.528	3.89591	0.253296	0.0295995	0.223697	0.282896
ENSMUSG00000028580.15	Pum1	2039	193.15	4.27599	2588	212.993	4.18556	-0.141089	0.0296018	-0.170691	-0.111487
ENSMUSG00000031785.15	Adgrg1	2088	197.789	4.32703	2512	206.741	4.12368	-0.0638613	0.0296049	-0.0934662	-0.0342563
ENSMUSG00000021282.16	Eif5	2046	193.812	4.28332	2575	211.924	4.17504	-0.128885	0.0296064	-0.158491	-0.0992781
ENSMUSG00000030265.14	Kras	2089	197.884	4.32807	2508	206.412	4.1204	-0.0608726	0.0296118	-0.0904844	-0.0312608
ENSMUSG00000037062.13	Sh3glb1	1993	188.794	4.22752	2659	218.834	4.24255	-0.213024	0.0296187	-0.242643	-0.183405
ENSMUSG00000019124.10	Scrn1	1563	148.081	3.74412	4196	345.281	5.32879	-1.22138	0.0296222	-1.251	-1.19176
ENSMUSG00000031398.13	Plxna3	2090	197.978	4.3291	2500	205.754	4.11383	-0.0555751	0.0296294	-0.0852045	-0.0259456
ENSMUSG00000053024.14	Cntn2	2259	213.98	4.50061	2293	188.724	3.93994	0.181194	0.0296348	0.15156	0.210829
ENSMUSG00000035640.18	Cbarp	1980	187.563	4.21372	2675	220.151	4.25529	-0.231112	0.0296363	-0.260749	-0.201476
ENSMUSG00000004789.9	Dlst	2196	208.015	4.43745	2361	194.318	3.9979	0.0982628	0.0296371	0.0686257	0.1279
ENSMUSG00000032560.13	Dnajc13	2131	201.86	4.37133	2440	200.818	4.06419	0.00747206	0.0296401	-0.022168	0.0371121
ENSMUSG00000000131.15	Xpo6	2164	204.985	4.40502	2397	197.28	4.02824	0.0552723	0.0296434	0.0256289	0.0849157
ENSMUSG00000039367.9	Sec24c	2155	204.133	4.39586	2407	198.103	4.03663	0.0432587	0.0296467	0.013612	0.0729054
ENSMUSG00000020196.9	Cabin1	2115	200.345	4.3549	2456	202.134	4.07749	-0.0128213	0.0296549	-0.0424762	0.0168336
ENSMUSG00000031626.16	Sorbs2	2168	205.364	4.40909	2386	196.375	4.01899	0.0645684	0.0296614	0.034907	0.0942298
ENSMUSG00000025579.14	Gaa	2331	220.797	4.57172	2214	182.225	3.87152	0.276998	0.0296666	0.247331	0.306665
ENSMUSG00000063273.11	Naa15	2146	203.281	4.38668	2411	198.432	4.03998	0.0348292	0.0296679	0.00516132	0.0644971
ENSMUSG00000015837.15	Sqstm1	2202	208.583	4.44351	2343	192.837	3.98264	0.113234	0.029671	0.0835628	0.142905
ENSMUSG00000038255.6	Neurod2	2099	198.831	4.33841	2471	203.368	4.08991	-0.0325525	0.029674	-0.0622265	-0.00287853
ENSMUSG00000025212.16	Sfxn3	2199	208.299	4.44048	2345	193.002	3.98434	0.110037	0.0296753	0.0803621	0.139713
ENSMUSG00000028634.16	Hivep3	2021	191.445	4.25709	2584	212.664	4.18233	-0.151644	0.0296855	-0.18133	-0.121959
ENSMUSG00000030795.18	Fus	2108	199.683	4.34769	2451	201.722	4.07334	-0.014663	0.0296953	-0.0443583	0.0150323
ENSMUSG00000033487.14	Fndc3a	2270	215.021	4.51155	2263	186.256	3.9141	0.207191	0.029696	0.177495	0.236887
ENSMUSG00000026643.16	Nmt2	2273	215.305	4.51453	2260	186.009	3.9115	0.211008	0.0296961	0.181312	0.240704
ENSMUSG00000032096.15	Arcn1	2173	205.837	4.41417	2367	194.812	4.00297	0.0794198	0.0297002	0.0497196	0.10912
ENSMUSG00000058254.12	Tspan7	1991	188.605	4.2254	2626	216.119	4.21616	-0.196462	0.0297068	-0.226168	-0.166755
ENSMUSG00000024750.10	Zfand5	2128	201.576	4.36825	2420	199.172	4.04751	0.0173098	0.0297082	-0.0123985	0.047018
ENSMUSG00000037933.15	Bicd2	2004	189.836	4.23916	2602	214.145	4.19686	-0.173836	0.0297111	-0.203547	-0.144125
ENSMUSG00000020181.15	Nav3	2042	193.434	4.27913	2533	208.469	4.14087	-0.10799	0.029731	-0.137721	-0.0782594
ENSMUSG00000011751.16	Sptbn4	2171	205.648	4.41214	2358	194.072	3.99536	0.0835856	0.0297344	0.0538512	0.11332
ENSMUSG00000015165.16	Hnrnpl	2143	202.996	4.38361	2387	196.457	4.01984	0.047239	0.029749	0.01749	0.076988
ENSMUSG00000047888.9	Tnrc6b	2118	200.629	4.35798	2413	198.596	4.04166	0.0146948	0.0297656	-0.0150708	0.0444605
ENSMUSG00000024500.18	Ppp2r2b	2112	200.061	4.35181	2418	199.008	4.04584	0.00761891	0.0297738	-0.0221549	0.0373927
ENSMUSG00000016921.14	Srsf6	2251	213.222	4.49264	2256	185.68	3.90804	0.199537	0.0297815	0.169756	0.229319
ENSMUSG00000020300.14	Cpeb4	2163	204.89	4.40401	2348	193.249	3.98688	0.0843907	0.0297933	0.0545974	0.114184
ENSMUSG00000045767.8	B230219D22Rik	2003	189.741	4.2381	2570	211.512	4.17099	-0.15671	0.0297956	-0.186506	-0.126915
ENSMUSG00000049583.15	Grm5	2077	196.748	4.31563	2451	201.722	4.07334	-0.0360264	0.0298142	-0.0658406	-0.00621223
ENSMUSG00000032570.16	Atp2c1	1931	182.924	4.16129	2688	221.22	4.26561	-0.274238	0.0298212	-0.304059	-0.244416
ENSMUSG00000068663.13	Clec16a	2083	197.316	4.32185	2440	200.818	4.06419	-0.0253801	0.0298218	-0.0552019	0.00444166
ENSMUSG00000056537.11	Rlim	2225	210.76	4.46664	2269	186.75	3.91928	0.174498	0.029826	0.144672	0.204324
ENSMUSG00000051675.13	Trim32	2095	198.452	4.33427	2417	198.925	4.045	-0.00343861	0.029841	-0.0332796	0.0264024
ENSMUSG00000053963.6	Stum	2514	238.123	4.74768	2026	166.758	3.7036	0.513949	0.0298459	0.484103	0.543795
ENSMUSG00000017707.9	Serinc3	2063	195.422	4.30107	2457	202.216	4.07832	-0.049305	0.0298522	-0.0791572	-0.0194528
ENSMUSG00000022656.15	Nectin3	2516	238.313	4.74956	2023	166.512	3.70086	0.517233	0.0298528	0.48738	0.547086
ENSMUSG00000053046.14	Brsk2	2055	194.665	4.29272	2467	203.039	4.0866	-0.0607652	0.0298562	-0.0906214	-0.030909
ENSMUSG00000047213.14	Ythdf3	2226	210.855	4.46764	2258	185.845	3.90977	0.182154	0.0298585	0.152296	0.212013
ENSMUSG00000035093.16	Secisbp2l	2133	202.05	4.37338	2361	194.318	3.9979	0.0562881	0.029863	0.0264252	0.0861511
ENSMUSG00000061244.13	Exoc5	2280	215.968	4.52147	2203	181.32	3.86189	0.252279	0.0298655	0.222414	0.282145
ENSMUSG00000034640.9	Tiparp	2195	207.92	4.43644	2288	188.313	3.93564	0.142898	0.0298675	0.11303	0.172765
ENSMUSG00000054008.8	Ndst1	2077	196.748	4.31563	2432	200.159	4.05753	-0.0248037	0.0298675	-0.0546713	0.00506379
ENSMUSG00000003031.14	Cdkn1b	1909	180.841	4.13753	2706	222.701	4.27986	-0.300385	0.0298797	-0.330265	-0.270506
ENSMUSG00000024754.12	Tmem2	2511	237.839	4.74484	2016	165.936	3.69446	0.519362	0.0298948	0.489468	0.549257
ENSMUSG00000038371.14	Sbf2	1831	173.456	4.05218	2872	236.358	4.4091	-0.446402	0.0298955	-0.476297	-0.416506
ENSMUSG00000040021.12	Lats1	2186	207.068	4.42734	2288	188.313	3.93564	0.136973	0.0298989	0.107074	0.166872
ENSMUSG00000021939.7	Ctsb	2153	203.943	4.39382	2325	191.357	3.96732	0.0919041	0.0298998	0.0620043	0.121804
ENSMUSG00000031503.13	Col4a2	2619	248.065	4.84574	1950	160.506	3.63352	0.62809	0.0299008	0.598189	0.657991
ENSMUSG00000003378.9	Grik5	2127	201.482	4.36723	2352	193.578	3.99027	0.0577337	0.0299122	0.0278216	0.0876459
ENSMUSG00000025738.7	Fbxl16	2223	210.571	4.46463	2244	184.693	3.89764	0.189178	0.0299148	0.159263	0.219093
ENSMUSG00000040462.12	Os9	2277	215.684	4.51849	2191	180.333	3.85137	0.258257	0.0299167	0.22834	0.288174
ENSMUSG00000033326.15	Kdm4a	2044	193.623	4.28123	2460	202.463	4.0808	-0.0644069	0.0299192	-0.0943261	-0.0344877
ENSMUSG00000023068.14	Nus1	2220	210.287	4.46162	2244	184.693	3.89764	0.187231	0.029925	0.157306	0.217156
ENSMUSG00000019087.13	Atp6ap1	2113	200.156	4.35284	2365	194.647	4.00128	0.0402622	0.0299251	0.0103371	0.0701874
ENSMUSG00000034647.14	Ankrd12	1948	184.534	4.17955	2609	214.721	4.2025	-0.218579	0.0299341	-0.248513	-0.188645
ENSMUSG00000038619.12	Ensa	2114	200.251	4.35387	2355	193.825	3.99282	0.047055	0.0299514	0.0171037	0.0770064
ENSMUSG00000069227.4	Gprin1	2040	193.244	4.27704	2454	201.969	4.07583	-0.0637099	0.0299518	-0.0936617	-0.0337581
ENSMUSG00000022255.15	Mtdh	2367	224.205	4.60687	2104	173.175	3.77418	0.372586	0.029953	0.342633	0.402539
ENSMUSG00000024736.14	Tmem132a	2108	199.683	4.34769	2361	194.318	3.9979	0.039287	0.0299558	0.00933122	0.0692429
ENSMUSG00000052915.14	Msl1	2074	196.463	4.31251	2405	197.938	4.03495	-0.0107884	0.0299563	-0.0407447	0.0191679
ENSMUSG00000041763.14	Tpp2	2225	210.76	4.46664	2228	183.377	3.88373	0.200794	0.0299615	0.170832	0.230755
ENSMUSG00000022119.15	Rbm26	2140	202.712	4.38054	2310	190.123	3.95451	0.0925045	0.0299935	0.062511	0.122498
ENSMUSG00000032336.17	Nptn	2054	194.57	4.29168	2419	199.09	4.04667	-0.0331317	0.0299944	-0.0631261	-0.00313734
ENSMUSG00000037266.18	Rsrp1	2119	200.724	4.35901	2333	192.015	3.97413	0.0639966	0.0299995	0.0339971	0.0939961
ENSMUSG00000019852.6	Arfgef3	2253	213.411	4.49463	2186	179.921	3.84697	0.246271	0.0300121	0.216259	0.276283
ENSMUSG00000024777.9	Ppp2r5b	2123	201.103	4.36312	2324	191.274	3.96647	0.07229	0.0300123	0.0422776	0.102302
ENSMUSG00000025139.13	Tollip	2039	193.15	4.27599	2433	200.242	4.05836	-0.0520231	0.0300144	-0.0820375	-0.0220087
ENSMUSG00000020070.18	Rufy2	1949	184.628	4.18062	2571	211.595	4.1718	-0.19668	0.0300241	-0.226704	-0.166656
ENSMUSG00000040761.16	Spen	1839	174.213	4.06102	2791	229.694	4.34652	-0.398856	0.0300244	-0.428881	-0.368832
ENSMUSG00000008730.17	Hipk1	2034	192.676	4.27075	2436	200.488	4.06086	-0.0573405	0.0300261	-0.0873666	-0.0273145
ENSMUSG00000051331.14	Cacna1c	2152	203.849	4.3928	2285	188.066	3.93306	0.11626	0.0300289	0.0862309	0.146289
ENSMUSG00000000001.4	Gnai3	2236	211.802	4.47766	2197	180.826	3.85663	0.228111	0.0300301	0.198081	0.258141
ENSMUSG00000035653.16	Lrfn5	2104	199.304	4.34357	2339	192.508	3.97924	0.0500486	0.0300372	0.0200114	0.0800858
ENSMUSG00000030779.15	Rbbp6	1942	183.966	4.17311	2574	211.842	4.17423	-0.20355	0.0300473	-0.233597	-0.173502
ENSMUSG00000040351.11	Ankib1	2137	202.428	4.37747	2296	188.971	3.94251	0.0992479	0.0300483	0.0691996	0.129296
ENSMUSG00000017119.19	Nbr1	2013	190.688	4.24866	2456	202.134	4.07749	-0.0840973	0.0300557	-0.114153	-0.0540415
ENSMUSG00000016933.17	Plcg1	1904	180.368	4.13211	2637	217.024	4.22497	-0.266917	0.0300638	-0.29698	-0.236853
ENSMUSG00000042453.14	Reln	1625	153.952	3.8176	3459	284.649	4.83849	-0.886708	0.030064	-0.916772	-0.856644
ENSMUSG00000010663.4	Fads1	2063	195.422	4.30107	2382	196.046	4.01563	-0.00459906	0.0300659	-0.034665	0.0254668
ENSMUSG00000031309.15	Rps6ka3	2146	203.281	4.38668	2279	187.572	3.9279	0.116025	0.0300697	0.0859556	0.146095
ENSMUSG00000030062.7	Rpn1	2073	196.369	4.31147	2367	194.812	4.00297	0.0114837	0.0300713	-0.0185875	0.041555
ENSMUSG00000034024.7	Cct2	2152	203.849	4.3928	2270	186.832	3.92014	0.125758	0.030077	0.0956805	0.155835
ENSMUSG00000052298.12	Cdc42se2	2060	195.138	4.29794	2382	196.046	4.01563	-0.00669753	0.0300776	-0.0367752	0.0233801
ENSMUSG00000051359.14	Ncald	1993	188.794	4.22752	2478	203.944	4.0957	-0.111356	0.0300785	-0.141434	-0.0812774
ENSMUSG00000030007.8	Cct7	2147	203.375	4.3877	2275	187.243	3.92445	0.11923	0.0300789	0.0891515	0.149309
ENSMUSG00000053080.10	2700081O15Rik	1894	179.421	4.12125	2649	218.012	4.23457	-0.281058	0.0300813	-0.311139	-0.250976
ENSMUSG00000002319.15	Ipo4	2128	201.576	4.36825	2295	188.889	3.94166	0.0937902	0.0300843	0.0637059	0.123875
ENSMUSG00000035863.13	Palm	1978	187.374	4.21159	2499	205.671	4.113	-0.13442	0.0300854	-0.164505	-0.104334
ENSMUSG00000025162.17	Csnk1d	2013	190.688	4.24866	2445	201.229	4.06835	-0.0776238	0.0300862	-0.10771	-0.0475376
ENSMUSG00000017421.18	Zfp207	2083	197.316	4.32185	2349	193.331	3.98773	0.0294314	0.0300866	-0.000655127	0.059518
ENSMUSG00000022443.16	Myh9	2226	210.855	4.46764	2188	180.086	3.84873	0.227567	0.0300946	0.197472	0.257661
ENSMUSG00000039318.12	Rab3gap2	2161	204.701	4.40197	2254	185.516	3.90631	0.141976	0.0300968	0.111879	0.172073
ENSMUSG00000030870.12	Ubfd1	2036	192.866	4.27285	2403	197.774	4.03328	-0.036254	0.0301117	-0.0663657	-0.0061423
ENSMUSG00000002748.7	Baz1b	2018	191.161	4.25393	2428	199.83	4.05419	-0.0639847	0.0301133	-0.0940979	-0.0338714
ENSMUSG00000028484.16	Psip1	2128	201.576	4.36825	2285	188.066	3.93306	0.100087	0.030116	0.0699715	0.130203
ENSMUSG00000035621.13	Midn	2073	196.369	4.31147	2352	193.578	3.99027	0.0206515	0.030116	-0.00946449	0.0507675
ENSMUSG00000040640.9	Erc2	1865	176.675	4.0896	2690	221.385	4.2672	-0.325456	0.030122	-0.355579	-0.295334
ENSMUSG00000026930.15	Gpsm1	2046	193.812	4.28332	2385	196.293	4.01815	-0.018346	0.030124	-0.04847	0.011778
ENSMUSG00000012535.14	Tnpo3	1938	183.587	4.16882	2549	209.785	4.15392	-0.192448	0.0301282	-0.222576	-0.162319
ENSMUSG00000039703.15	Nploc4	1936	183.397	4.16667	2551	209.949	4.15555	-0.195067	0.030132	-0.225199	-0.164936
ENSMUSG00000028078.14	Dclk2	1783	168.911	3.99875	2872	236.358	4.4091	-0.484705	0.0301402	-0.514846	-0.454565
ENSMUSG00000037119.3	Fam91a1	1959	185.575	4.19133	2508	206.412	4.1204	-0.153522	0.0301429	-0.183665	-0.123379
ENSMUSG00000031924.3	Cyb5b	1935	183.303	4.16559	2548	209.703	4.15311	-0.194116	0.030144	-0.22426	-0.163971
ENSMUSG00000035437.15	Rabgap1	1981	187.658	4.21478	2470	203.286	4.08908	-0.115401	0.0301506	-0.145552	-0.0852505
ENSMUSG00000027104.18	Atf2	2177	206.216	4.41823	2219	182.636	3.87588	0.175181	0.0301564	0.145025	0.205338
ENSMUSG00000021277.16	Traf3	1936	183.397	4.16667	2539	208.962	4.14577	-0.188268	0.0301627	-0.21843	-0.158105
ENSMUSG00000021109.13	Hif1a	2134	202.144	4.3744	2263	186.256	3.9141	0.118099	0.0301646	0.0879344	0.148264
ENSMUSG00000003435.9	Supt5	2046	193.812	4.28332	2371	195.141	4.00635	-0.00985599	0.030165	-0.040021	0.020309
ENSMUSG00000035629.17	Rubcn	1939	183.682	4.16989	2530	208.222	4.13842	-0.180914	0.0301726	-0.211087	-0.150741
ENSMUSG00000020917.17	Acly	1811	171.562	4.03	2785	229.2	4.34185	-0.417875	0.0301768	-0.448052	-0.387699
ENSMUSG00000020524.16	Gria1	1972	186.806	4.2052	2474	203.615	4.09239	-0.124301	0.0301779	-0.154479	-0.0941228
ENSMUSG00000062373.7	Tmem65	2021	191.445	4.25709	2399	197.445	4.02992	-0.0445145	0.0301836	-0.0746981	-0.0143309
ENSMUSG00000030224.10	Strap	2103	199.209	4.34254	2292	188.642	3.93908	0.0786353	0.0301864	0.0484489	0.108822
ENSMUSG00000036054.15	Sugp2	1926	182.451	4.1559	2546	209.538	4.15148	-0.199705	0.0301891	-0.229895	-0.169516
ENSMUSG00000031703.7	Itfg1	2054	194.57	4.29168	2351	193.496	3.98943	0.00798725	0.0301929	-0.0222056	0.0381801
ENSMUSG00000036902.9	Neto2	2033	192.582	4.2697	2379	195.799	4.0131	-0.023905	0.0301933	-0.0540982	0.00628828
ENSMUSG00000055485.6	Soga1	1838	174.119	4.05991	2715	223.441	4.28697	-0.359825	0.0301958	-0.390021	-0.329629
ENSMUSG00000049176.14	Frmpd4	2028	192.108	4.26445	2384	196.21	4.01731	-0.0304835	0.0301987	-0.0606822	-0.000284747
ENSMUSG00000026083.12	Eif5b	2109	199.777	4.34872	2278	187.49	3.92704	0.091579	0.0302084	0.0613706	0.121787
ENSMUSG00000010097.13	Nxf1	2042	193.434	4.27913	2361	194.318	3.9979	-0.00658284	0.0302104	-0.0367933	0.0236276
ENSMUSG00000061032.8	Rrp1	2133	202.05	4.37338	2250	185.187	3.90285	0.125731	0.0302105	0.0955205	0.155942
ENSMUSG00000021314.11	Amph	2050	194.191	4.2875	2349	193.331	3.98773	0.00640365	0.0302146	-0.0238109	0.0366182
ENSMUSG00000091264.2	Smim13	2189	207.352	4.43038	2185	179.839	3.84609	0.205374	0.0302308	0.175144	0.235605
ENSMUSG00000026620.11	Mark1	2020	191.351	4.25604	2382	196.046	4.01563	-0.0349727	0.0302368	-0.0652096	-0.00473587
ENSMUSG00000021929.8	Kpna3	2103	199.209	4.34254	2275	187.243	3.92445	0.0893711	0.0302403	0.0591308	0.119611
ENSMUSG00000027346.15	Gpcpd1	2018	191.161	4.25393	2383	196.128	4.01647	-0.0370064	0.030242	-0.0672484	-0.00676437
ENSMUSG00000041073.10	Nacad	2169	205.458	4.41011	2199	180.991	3.85839	0.182928	0.0302522	0.152676	0.213181
ENSMUSG00000022185.18	Acin1	1869	177.054	4.09398	2624	215.955	4.21455	-0.286542	0.0302578	-0.3168	-0.256284
ENSMUSG00000025609.15	Mkln1	2094	198.357	4.33324	2278	187.49	3.92704	0.0812862	0.0302645	0.0510218	0.111551
ENSMUSG00000036323.14	Srp72	1968	186.427	4.20094	2448	201.476	4.07084	-0.111993	0.0302659	-0.142259	-0.0817268
ENSMUSG00000039275.9	Foxk2	2138	202.523	4.3785	2227	183.294	3.88286	0.143924	0.0302682	0.113656	0.174192
ENSMUSG00000000915.15	Hip1r	2102	199.115	4.3415	2267	186.585	3.91755	0.0937651	0.0302696	0.0634955	0.124035
ENSMUSG00000037239.8	Spred3	2192	207.636	4.43341	2170	178.605	3.83288	0.217283	0.0302727	0.18701	0.247556
ENSMUSG00000024524.16	Gnal	2128	201.576	4.36825	2234	183.87	3.88895	0.132638	0.0302813	0.102357	0.162919
ENSMUSG00000024743.14	Syt7	2044	193.623	4.28123	2333	192.015	3.97413	0.0120332	0.0302865	-0.0182533	0.0423197
ENSMUSG00000016541.9	Atxn10	2017	191.067	4.25288	2369	194.976	4.00466	-0.029224	0.030287	-0.059511	0.00106306
ENSMUSG00000022884.14	Eif4a2	2034	192.676	4.27075	2345	193.002	3.98434	-0.0024373	0.0302899	-0.0327273	0.0278526
ENSMUSG00000027367.16	Stard7	2074	196.463	4.31251	2293	188.724	3.93994	0.0579829	0.0302931	0.0276898	0.0882759
ENSMUSG00000024921.17	Smarca2	1905	180.462	4.1332	2542	209.209	4.14822	-0.213246	0.0302939	-0.24354	-0.182953
ENSMUSG00000026775.9	Yme1l1	2093	198.262	4.33221	2269	186.75	3.91928	0.0863061	0.030297	0.0560091	0.116603
ENSMUSG00000026812.16	Tsc1	1721	163.041	3.92866	2962	243.762	4.47761	-0.580237	0.0302992	-0.610536	-0.549937
ENSMUSG00000056602.11	Fry	1722	163.136	3.9298	2954	243.104	4.47157	-0.575499	0.0303087	-0.605807	-0.54519
ENSMUSG00000000374.7	Trappc10	1969	186.522	4.202	2431	200.077	4.05669	-0.101211	0.0303088	-0.131519	-0.0709019
ENSMUSG00000042350.13	Arel1	1944	184.155	4.17526	2462	202.627	4.08246	-0.13791	0.030331	-0.168241	-0.107579
ENSMUSG00000022191.15	Drosha	2019	191.256	4.25498	2351	193.496	3.98943	-0.0167959	0.0303322	-0.0471281	0.0135364
ENSMUSG00000038128.6	Camk4	1941	183.871	4.17204	2466	202.957	4.08577	-0.142478	0.0303333	-0.172811	-0.112144
ENSMUSG00000001416.13	Cct3	2101	199.02	4.34047	2248	185.022	3.90111	0.105216	0.0303348	0.0748811	0.135551
ENSMUSG00000030374.15	Strn4	2065	195.611	4.30315	2289	188.395	3.9365	0.0542296	0.0303403	0.0238893	0.0845698
ENSMUSG00000028656.14	Cap1	2024	191.729	4.26025	2339	192.508	3.97924	-0.00584971	0.030348	-0.0361977	0.0244983
ENSMUSG00000056124.5	B4galt6	2045	193.718	4.28227	2311	190.205	3.95536	0.0264017	0.0303498	-0.00394809	0.0567514
ENSMUSG00000021071.15	Trim9	2339	221.554	4.57956	2023	166.512	3.70086	0.412036	0.030352	0.381684	0.442388
ENSMUSG00000013698.12	Pea15a	2248	212.938	4.48965	2095	172.435	3.7661	0.304382	0.0303573	0.274025	0.334739
ENSMUSG00000067786.16	Nnat	2415	228.75	4.65332	1966	161.822	3.64839	0.49936	0.0303664	0.468994	0.529727
ENSMUSG00000021218.9	Gdi2	2165	205.079	4.40604	2165	178.194	3.82846	0.202737	0.0303839	0.172353	0.233121
ENSMUSG00000030536.10	Iqgap1	1907	180.652	4.13536	2502	205.918	4.11547	-0.18886	0.0303884	-0.219249	-0.158472
ENSMUSG00000045763.7	Basp1	2022	191.54	4.25814	2328	191.603	3.96988	-0.000477404	0.0303893	-0.0308667	0.0299119
ENSMUSG00000062380.3	Tubb3	2016	190.972	4.25182	2336	192.262	3.97669	-0.00970973	0.0303893	-0.040099	0.0206795
ENSMUSG00000064339.1	mt-Rnr2	2098	198.736	4.33737	2234	183.87	3.88895	0.112164	0.0303919	0.0817724	0.142556
ENSMUSG00000039967.14	Zfp292	1898	179.8	4.1256	2513	206.823	4.1245	-0.202008	0.0304005	-0.232408	-0.171607
ENSMUSG00000019558.14	Slc6a8	2238	211.991	4.47966	2091	172.106	3.76251	0.300709	0.030405	0.270304	0.331114
ENSMUSG00000001415.10	Smg5	1900	179.989	4.12777	2507	206.33	4.11958	-0.197042	0.030407	-0.227449	-0.166635
ENSMUSG00000030607.7	Acan	2517	238.407	4.75051	1894	155.899	3.581	0.612817	0.0304084	0.582409	0.643226
ENSMUSG00000020256.14	Aldh1l2	1974	186.995	4.20733	2388	196.54	4.02068	-0.0718173	0.0304095	-0.102227	-0.0414078
ENSMUSG00000032116.17	Stt3a	2191	207.541	4.4324	2131	175.397	3.7983	0.242777	0.030415	0.212362	0.273192
ENSMUSG00000008489.18	Elavl2	2047	193.907	4.28437	2286	188.148	3.93392	0.0434963	0.0304197	0.0130766	0.073916
ENSMUSG00000025237.15	Parp6	2066	195.706	4.30419	2262	186.174	3.91323	0.0720387	0.0304221	0.0416166	0.102461
ENSMUSG00000022199.10	Slc22a17	2210	209.34	4.45156	2110	173.669	3.77955	0.269509	0.0304272	0.239082	0.299937
ENSMUSG00000028173.10	Wls	1970	186.617	4.20307	2387	196.457	4.01984	-0.0741381	0.0304293	-0.104567	-0.0437089
ENSMUSG00000034751.15	Mast4	2114	200.251	4.35387	2203	181.32	3.86189	0.14327	0.0304361	0.112834	0.173706
ENSMUSG00000038324.13	Trpc4ap	1760	166.734	3.9729	2785	229.2	4.34185	-0.459063	0.0304404	-0.489504	-0.428623
ENSMUSG00000032178.13	Ilf3	1872	177.338	4.09727	2542	209.209	4.14822	-0.238444	0.0304461	-0.26889	-0.207998
ENSMUSG00000037984.9	Neurod6	2060	195.138	4.29794	2255	185.598	3.90718	0.0723144	0.0304678	0.0418466	0.102782
ENSMUSG00000031299.10	Pdha1	2109	199.777	4.34872	2198	180.909	3.85751	0.143132	0.0304714	0.112661	0.173604
ENSMUSG00000022141.6	Nipbl	1873	177.433	4.09836	2530	208.222	4.13842	-0.23085	0.030472	-0.261322	-0.200378
ENSMUSG00000028557.10	Rnf11	2095	198.452	4.33427	2212	182.06	3.86977	0.124372	0.0304762	0.093896	0.154848
ENSMUSG00000030105.8	Arl8b	1939	183.682	4.16989	2417	198.925	4.045	-0.115021	0.0304771	-0.145498	-0.0845436
ENSMUSG00000026277.13	Stk25	2006	190.025	4.24127	2320	190.945	3.96305	-0.00696899	0.0304783	-0.0374473	0.0235093
ENSMUSG00000020149.17	Rab1a	2246	212.749	4.48765	2064	169.885	3.73815	0.324595	0.0304815	0.294114	0.355077
ENSMUSG00000062202.13	Btbd9	1909	180.841	4.13753	2463	202.71	4.08329	-0.164693	0.0304832	-0.195176	-0.134209
ENSMUSG00000028194.15	Ddah1	2199	208.299	4.44048	2102	173.011	3.77238	0.267792	0.0304939	0.237298	0.298286
ENSMUSG00000031751.13	Amfr	2128	201.576	4.36825	2170	178.605	3.83288	0.174553	0.0304983	0.144055	0.205051
ENSMUSG00000031447.6	Lamp1	2104	199.304	4.34357	2195	180.662	3.85488	0.141679	0.0305001	0.111179	0.172179
ENSMUSG00000027805.16	Pfn2	2059	195.043	4.2969	2244	184.693	3.89764	0.0786658	0.0305073	0.0481585	0.109173
ENSMUSG00000027634.14	Ndrg3	1945	184.25	4.17633	2394	197.033	4.02572	-0.096777	0.0305161	-0.127293	-0.0662609
ENSMUSG00000042605.15	Atxn2	2040	193.244	4.27704	2264	186.338	3.91496	0.052502	0.0305169	0.0219852	0.0830189
ENSMUSG00000041852.14	Tcf20	1913	181.22	4.14186	2440	200.818	4.06419	-0.148145	0.030528	-0.178673	-0.117617
ENSMUSG00000032898.9	Fbxo21	1953	185.007	4.18491	2375	195.47	4.00973	-0.0793675	0.0305364	-0.109904	-0.0488311
ENSMUSG00000027298.17	Tyro3	2091	198.073	4.33014	2198	180.909	3.85751	0.130772	0.0305383	0.100234	0.16131
ENSMUSG00000029767.16	Calu	2295	217.388	4.53631	2010	165.442	3.68896	0.393946	0.030539	0.363408	0.424485
ENSMUSG00000019432.15	Ddx39b	2014	190.783	4.24972	2288	188.313	3.93564	0.0187993	0.0305446	-0.0117453	0.0493439
ENSMUSG00000034973.16	Dopey1	1868	176.959	4.09289	2510	206.576	4.12204	-0.223259	0.030547	-0.253805	-0.192712
ENSMUSG00000000538.18	Tom1l2	1896	179.61	4.12343	2458	202.298	4.07915	-0.171615	0.0305555	-0.202171	-0.14106
ENSMUSG00000028849.17	Map7d1	1895	179.516	4.12234	2457	202.216	4.07832	-0.171789	0.0305628	-0.202352	-0.141226
ENSMUSG00000019082.18	Slc25a22	2078	196.842	4.31666	2204	181.402	3.86277	0.117848	0.0305669	0.0872811	0.148415
ENSMUSG00000021250.13	Fos	2105	199.399	4.3446	2169	178.523	3.83199	0.159547	0.0305857	0.128962	0.190133
ENSMUSG00000022054.11	Nefm	1985	188.037	4.21903	2310	190.123	3.95451	-0.0159147	0.0305951	-0.0465098	0.0146804
ENSMUSG00000063760.9	Rnf217	2520	238.691	4.75333	1850	152.279	3.53919	0.648428	0.0306062	0.617822	0.679034
ENSMUSG00000032047.5	Acat1	2099	198.831	4.33841	2166	178.276	3.82935	0.157427	0.0306183	0.126809	0.188045
ENSMUSG00000068373.14	D430041D05Rik	1612	152.721	3.80231	3142	258.57	4.61158	-0.759659	0.030626	-0.790285	-0.729033
ENSMUSG00000027642.15	Rpn2	2077	196.748	4.31563	2187	180.004	3.84785	0.12832	0.0306283	0.0976915	0.158948
ENSMUSG00000024383.8	Map3k2	1952	184.912	4.18384	2345	193.002	3.98434	-0.0617741	0.0306286	-0.0924028	-0.0311455
ENSMUSG00000062929.7	Cfl2	2058	194.949	4.29585	2208	181.731	3.86627	0.101287	0.0306299	0.0706575	0.131917
ENSMUSG00000061576.15	Dpp6	1906	180.557	4.13428	2414	198.679	4.04249	-0.137981	0.0306314	-0.168613	-0.10735
ENSMUSG00000046699.14	Slitrk4	2223	210.571	4.46463	2039	167.828	3.71546	0.327325	0.0306539	0.296671	0.357978
ENSMUSG00000022517.16	Mgrn1	1961	185.765	4.19346	2321	191.028	3.96391	-0.040306	0.0306622	-0.0709682	-0.00964382
ENSMUSG00000041417.15	Pik3r1	1632	154.614	3.82581	3045	250.59	4.53988	-0.696654	0.0306674	-0.727322	-0.665987
ENSMUSG00000032452.12	Clstn2	1707	161.715	3.91266	2814	231.586	4.36438	-0.51809	0.0306683	-0.548758	-0.487422
ENSMUSG00000003948.16	Mmd	2088	197.789	4.32703	2160	177.782	3.82404	0.15385	0.0306801	0.12317	0.18453
ENSMUSG00000024304.14	Cdh2	1876	177.717	4.10164	2443	201.064	4.06669	-0.178079	0.030688	-0.208767	-0.147391
ENSMUSG00000027612.7	Mmp24	1842	174.497	4.06433	2502	205.918	4.11547	-0.238865	0.030691	-0.269556	-0.208174
ENSMUSG00000032612.14	Usp4	2017	191.067	4.25288	2236	184.035	3.89069	0.0540978	0.0306984	0.0233995	0.0847962
ENSMUSG00000029713.15	Gnb2	2156	204.227	4.39688	2084	171.53	3.75621	0.251716	0.0307091	0.221007	0.282425
ENSMUSG00000031441.15	Atp11a	1962	185.859	4.19453	2300	189.3	3.94595	-0.0264639	0.030722	-0.0571859	0.0042581
ENSMUSG00000046598.14	Bdh1	2109	199.777	4.34872	2125	174.903	3.79295	0.191838	0.0307266	0.161112	0.222565
ENSMUSG00000028134.11	Ptbp2	2082	197.221	4.32081	2151	177.042	3.81607	0.155722	0.0307341	0.124988	0.186456
ENSMUSG00000047261.9	Gap43	2087	197.694	4.326	2145	176.548	3.81075	0.163209	0.0307365	0.132472	0.193945
ENSMUSG00000097545.7	Mir124a-1hg	1921	181.977	4.1505	2354	193.742	3.99197	-0.0903818	0.0307367	-0.121118	-0.0596451
ENSMUSG00000071650.5	Ganab	2036	192.866	4.27285	2201	181.155	3.86014	0.0903684	0.0307388	0.0596296	0.121107
ENSMUSG00000020950.10	Foxg1	2098	198.736	4.33737	2131	175.397	3.7983	0.180232	0.0307455	0.149486	0.210977
ENSMUSG00000027806.9	Tsc22d2	2072	196.274	4.31043	2158	177.618	3.82227	0.144094	0.0307472	0.113347	0.174841
ENSMUSG00000014601.13	Strip1	1995	188.984	4.22964	2247	184.94	3.90024	0.0312066	0.0307517	0.000454937	0.0619583
ENSMUSG00000021843.16	Ktn1	1948	184.534	4.17955	2307	189.876	3.95194	-0.0411722	0.0307601	-0.0719323	-0.0104121
ENSMUSG00000016382.15	Pls3	1890	179.042	4.1169	2392	196.869	4.02404	-0.136934	0.0307657	-0.1677	-0.106168
ENSMUSG00000028184.12	Adgrl2	1633	154.709	3.82698	2984	245.572	4.4942	-0.666586	0.0307705	-0.697357	-0.635815
ENSMUSG00000033615.9	Cplx1	2079	196.937	4.3177	2142	176.302	3.80809	0.159689	0.0307771	0.128912	0.190466
ENSMUSG00000022521.10	Crebbp	1726	163.514	3.93436	2710	223.03	4.28302	-0.44782	0.0307852	-0.478605	-0.417035
ENSMUSG00000020705.6	Ddx42	1897	179.705	4.12451	2371	195.141	4.00635	-0.118887	0.0307941	-0.149681	-0.088093
ENSMUSG00000035566.6	Pcdh17	1645	155.845	3.841	2930	241.129	4.45338	-0.629692	0.0307983	-0.66049	-0.598893
ENSMUSG00000056692.12	D17Wsu92e	1954	185.102	4.18598	2286	188.148	3.93392	-0.0235508	0.0307991	-0.05435	0.00724828
ENSMUSG00000024120.12	Lrpprc	1958	185.48	4.19026	2280	187.655	3.92876	-0.0168121	0.0308008	-0.047613	0.0139887
ENSMUSG00000028804.18	Csmd2	2012	190.593	4.24761	2206	181.567	3.86452	0.0699975	0.0308172	0.0391803	0.100815
ENSMUSG00000025920.19	Stau2	1965	186.143	4.19774	2265	186.421	3.91583	-0.00214762	0.0308184	-0.0329661	0.0286708
ENSMUSG00000024042.6	Sik1	2202	208.583	4.44351	2012	165.607	3.69079	0.332859	0.0308305	0.302029	0.36369
ENSMUSG00000024270.11	Slc39a6	2084	197.41	4.32289	2121	174.574	3.78938	0.17736	0.0308333	0.146526	0.208193
ENSMUSG00000040649.15	Rimklb	1898	179.8	4.1256	2354	193.742	3.99197	-0.10775	0.030839	-0.138589	-0.0769112
ENSMUSG00000046062.5	Ppp1r15b	2010	190.404	4.2455	2201	181.155	3.86014	0.0718355	0.0308419	0.0409937	0.102677
ENSMUSG00000089715.11	Cbx6	1869	177.054	4.09398	2399	197.445	4.02992	-0.157259	0.0308423	-0.188102	-0.126417
ENSMUSG00000024068.6	Spast	1773	167.964	3.98753	2577	212.088	4.17666	-0.336509	0.0308451	-0.367354	-0.305664
ENSMUSG00000009090.17	Ap1b1	2109	199.777	4.34872	2092	172.188	3.76341	0.214408	0.030847	0.183561	0.245255
ENSMUSG00000059995.12	Atxn7l3	1953	185.007	4.18491	2272	186.996	3.92187	-0.0154303	0.0308471	-0.0462774	0.0154168
ENSMUSG00000024603.7	Dctn4	1961	185.765	4.19346	2261	186.091	3.91237	-0.00253697	0.0308479	-0.0333849	0.0283109
ENSMUSG00000001833.16	42985	2057	194.854	4.29481	2139	176.055	3.80542	0.146369	0.030871	0.115498	0.17724
ENSMUSG00000040661.6	Rad54l2	2024	191.729	4.26025	2175	179.016	3.83729	0.0989803	0.0308741	0.0681062	0.129854
ENSMUSG00000053838.14	Nudcd3	1813	171.752	4.03223	2480	204.108	4.09735	-0.24901	0.0308894	-0.2799	-0.218121
ENSMUSG00000047547.14	Cltb	2080	197.032	4.31874	2109	173.587	3.77866	0.182771	0.0308917	0.151879	0.213663
ENSMUSG00000024483.18	Ankhd1	1920	181.883	4.14942	2302	189.464	3.94766	-0.05892	0.0308966	-0.0898166	-0.0280234
ENSMUSG00000007891.15	Ctsd	2053	194.475	4.29064	2136	175.808	3.80275	0.145586	0.030897	0.114689	0.176483
ENSMUSG00000062591.5	Tubb4a	1970	186.617	4.20307	2233	183.788	3.88808	0.0220355	0.0309	-0.00886445	0.0529355
ENSMUSG00000002496.9	Tsc2	1990	188.51	4.22434	2204	181.402	3.86277	0.0554515	0.0309127	0.0245387	0.0863642
ENSMUSG00000109336.1	Samd4b	1977	187.279	4.21052	2219	182.636	3.87588	0.0362197	0.0309166	0.00530309	0.0671362
ENSMUSG00000059742.10	Kcnh7	1910	180.936	4.13861	2302	189.464	3.94766	-0.0664497	0.0309407	-0.0973904	-0.035509
ENSMUSG00000010755.17	Cars	1944	184.155	4.17526	2254	185.516	3.90631	-0.0106204	0.0309422	-0.0415626	0.0203219
ENSMUSG00000016150.15	Tenm1	1999	189.362	4.23387	2181	179.51	3.84257	0.0770858	0.0309535	0.0461323	0.108039
ENSMUSG00000037475.15	Thoc2	1906	180.557	4.13428	2300	189.3	3.94595	-0.0682192	0.0309645	-0.0991837	-0.0372547
ENSMUSG00000000568.15	Hnrnpd	1991	188.605	4.2254	2185	179.839	3.84609	0.0686612	0.0309724	0.0376888	0.0996335
ENSMUSG00000031144.15	Syp	2098	198.736	4.33737	2067	170.131	3.74087	0.224203	0.0309806	0.193222	0.255184
ENSMUSG00000047879.16	Usp14	1985	188.037	4.21903	2187	180.004	3.84785	0.0629898	0.0309901	0.0319997	0.0939799
ENSMUSG00000032846.9	Zswim6	1869	177.054	4.09398	2347	193.167	3.98603	-0.125657	0.0309916	-0.156649	-0.0946657
ENSMUSG00000060534.15	Dcc	2195	207.92	4.43644	1977	162.727	3.65857	0.353573	0.0309961	0.322576	0.384569
ENSMUSG00000035051.14	Dhx57	1783	168.911	3.99875	2481	204.191	4.09817	-0.273651	0.0310365	-0.304687	-0.242614
ENSMUSG00000038406.16	Scaf1	1863	176.486	4.08741	2334	192.097	3.97499	-0.122284	0.0310575	-0.153341	-0.0912263
ENSMUSG00000014867.9	Surf4	2039	193.15	4.27599	2103	173.093	3.77328	0.158171	0.0310693	0.127102	0.189241
ENSMUSG00000031781.13	Ciapin1	1874	177.527	4.09945	2307	189.876	3.95194	-0.0970157	0.0310875	-0.128103	-0.0659282
ENSMUSG00000068267.5	Cenpb	1998	189.268	4.23281	2143	176.384	3.80897	0.10171	0.0310884	0.070622	0.132799
ENSMUSG00000030854.16	Ptpn5	2191	207.541	4.4324	1958	161.164	3.64096	0.364867	0.0310885	0.333779	0.395956
ENSMUSG00000022314.9	Rad21	1818	172.225	4.03778	2397	197.28	4.02824	-0.195949	0.03109	-0.227039	-0.164859
ENSMUSG00000050379.15	42984	2076	196.653	4.31459	2059	169.473	3.73362	0.214594	0.0310922	0.183502	0.245686
ENSMUSG00000027854.12	Sike1	1809	171.373	4.02778	2407	198.103	4.03663	-0.209109	0.0311061	-0.240215	-0.178003
ENSMUSG00000053774.8	Ubxn7	1757	166.45	3.96951	2505	206.165	4.11794	-0.308714	0.0311078	-0.339822	-0.277607
ENSMUSG00000023032.12	Slc4a8	1880	178.095	4.106	2290	188.477	3.93736	-0.0817407	0.0311118	-0.112853	-0.0506289
ENSMUSG00000026527.13	Rgs7	2125	201.292	4.36517	2008	165.278	3.68713	0.284401	0.0311119	0.253289	0.315513
ENSMUSG00000050821.13	Fam131a	2046	193.812	4.28332	2083	171.448	3.75531	0.176893	0.0311157	0.145777	0.208008
ENSMUSG00000049100.15	Pcdh10	1825	172.888	4.04554	2374	195.388	4.00888	-0.176504	0.0311211	-0.207625	-0.145383
ENSMUSG00000030754.8	Copb1	1940	183.776	4.17097	2204	181.402	3.86277	0.0187584	0.0311213	-0.0123629	0.0498797
ENSMUSG00000058624.12	Gda	1639	155.277	3.834	2783	229.036	4.34029	-0.560726	0.0311251	-0.591852	-0.529601
ENSMUSG00000026558.13	Uck2	1836	173.929	4.05771	2354	193.742	3.99197	-0.155639	0.0311258	-0.186764	-0.124513
ENSMUSG00000053907.10	Mat2a	1959	185.575	4.19133	2178	179.263	3.83993	0.0499244	0.031128	0.0187964	0.0810524
ENSMUSG00000026319.13	2310035C23Rik	1933	183.113	4.16344	2211	181.978	3.86889	0.00897333	0.0311282	-0.0221549	0.0401015
ENSMUSG00000020257.12	Wdr82	2069	195.99	4.30731	2056	169.226	3.73091	0.211826	0.0311297	0.180696	0.242956
ENSMUSG00000033065.13	Pfkm	1973	186.901	4.20627	2160	177.782	3.82404	0.0721598	0.0311313	0.0410285	0.103291
ENSMUSG00000029447.11	Cct6a	1891	179.137	4.11799	2265	186.421	3.91583	-0.0574989	0.0311395	-0.0886384	-0.0263593
ENSMUSG00000029757.16	Dync1i1	1802	170.71	4.01999	2407	198.103	4.03663	-0.214699	0.0311406	-0.24584	-0.183558
ENSMUSG00000021577.13	Sdha	2050	194.191	4.2875	2069	170.296	3.74267	0.189434	0.0311526	0.158281	0.220586
ENSMUSG00000021413.8	Prpf4b	1837	174.024	4.05881	2341	192.673	3.98094	-0.146867	0.0311589	-0.178026	-0.115708
ENSMUSG00000028309.14	Rnf20	1932	183.019	4.16236	2202	181.238	3.86102	0.0141091	0.0311622	-0.0170531	0.0452712
ENSMUSG00000034403.16	Pja1	1852	175.444	4.07534	2313	190.369	3.95707	-0.117789	0.0311711	-0.14896	-0.0866179
ENSMUSG00000022340.14	Sybu	1773	167.964	3.98753	2446	201.311	4.06918	-0.261271	0.0311799	-0.292451	-0.230091
ENSMUSG00000021901.10	Bap1	1850	175.255	4.07314	2310	190.123	3.95451	-0.117475	0.0311895	-0.148665	-0.086286
ENSMUSG00000036026.15	Tmem63b	1942	183.966	4.17311	2181	179.51	3.84257	0.0353717	0.0311895	0.0041822	0.0665612
ENSMUSG00000025790.14	Slco3a1	2053	194.475	4.29064	2056	169.226	3.73091	0.200631	0.0311901	0.169441	0.231821
ENSMUSG00000032118.15	Fez1	1937	183.492	4.16774	2187	180.004	3.84785	0.0276927	0.0311907	-0.00349791	0.0588834
ENSMUSG00000056812.13	St8sia3	2056	194.759	4.29377	2051	168.815	3.72637	0.206248	0.0311977	0.17505	0.237446
ENSMUSG00000008658.15	Rbfox1	1700	161.053	3.90464	2592	213.322	4.18879	-0.405502	0.0311988	-0.436701	-0.374303
ENSMUSG00000042608.15	Stk40	2035	192.771	4.2718	2072	170.543	3.74538	0.176754	0.031199	0.145555	0.207953
ENSMUSG00000027272.5	Ubr1	1997	189.173	4.23175	2111	173.751	3.78045	0.122684	0.0312059	0.0914778	0.15389
ENSMUSG00000022788.16	Fgd4	1959	185.575	4.19133	2155	177.371	3.81962	0.0652334	0.0312066	0.0340268	0.0964399
ENSMUSG00000021767.16	Kat6b	1880	178.095	4.106	2259	185.927	3.91064	-0.062086	0.0312079	-0.0932939	-0.0308781
ENSMUSG00000045671.17	Spred2	1934	183.208	4.16451	2182	179.592	3.84345	0.0287584	0.0312203	-0.0024619	0.0599786
ENSMUSG00000019790.16	Stxbp5	1988	188.321	4.22221	2115	174.08	3.78402	0.113441	0.0312278	0.0822127	0.144668
ENSMUSG00000004360.8	9330159F19Rik	1658	157.076	3.85614	2681	220.644	4.26006	-0.490258	0.0312322	-0.521491	-0.459026
ENSMUSG00000042305.12	Tmem183a	1988	188.321	4.22221	2112	173.833	3.78134	0.115487	0.0312386	0.0842488	0.146726
ENSMUSG00000007739.10	Cct4	1978	187.374	4.21159	2120	174.492	3.78849	0.102764	0.0312507	0.0715132	0.134015
ENSMUSG00000024268.15	Celf4	2072	196.274	4.31043	2021	166.347	3.69903	0.238674	0.0312534	0.207421	0.269927
ENSMUSG00000029221.15	Slc30a9	1954	185.102	4.18598	2147	176.713	3.81252	0.0669115	0.0312551	0.0356564	0.0981666
ENSMUSG00000024423.5	Impact	1982	187.753	4.21584	2109	173.587	3.77866	0.113179	0.0312737	0.0819049	0.144452
ENSMUSG00000029434.12	Vps33a	1907	180.652	4.13536	2201	181.155	3.86014	-0.00401638	0.031274	-0.0352904	0.0272576
ENSMUSG00000020402.11	Vdac1	2024	191.729	4.26025	2063	169.802	3.73725	0.175216	0.0312753	0.143941	0.206491
ENSMUSG00000028277.13	Ube2j1	1999	189.362	4.23387	2088	171.859	3.75981	0.139924	0.0312813	0.108643	0.171206
ENSMUSG00000015829.13	Tnr	1797	170.237	4.01441	2365	194.647	4.00128	-0.19332	0.0312834	-0.224604	-0.162037
ENSMUSG00000022811.16	Zfp148	1826	172.983	4.04665	2314	190.452	3.95793	-0.138799	0.0312911	-0.17009	-0.107508
ENSMUSG00000021374.9	Nup153	1904	180.368	4.13211	2199	180.991	3.85839	-0.00497561	0.0312938	-0.0362694	0.0263182
ENSMUSG00000009894.15	Snap47	1941	183.871	4.17204	2149	176.877	3.8143	0.0559435	0.0313029	0.0246405	0.0872464
ENSMUSG00000031227.8	Magee1	2075	196.558	4.31355	2005	165.031	3.68437	0.252222	0.0313053	0.220916	0.283527
ENSMUSG00000062203.14	Gspt1	1975	187.09	4.2084	2106	173.34	3.77597	0.11013	0.031313	0.0788165	0.141443
ENSMUSG00000033953.10	Ppp3r1	2101	199.02	4.34047	1978	162.809	3.6595	0.289728	0.0313188	0.258409	0.321047
ENSMUSG00000027067.16	Ssrp1	1957	185.386	4.18919	2125	174.903	3.79295	0.0839761	0.0313196	0.0526565	0.115296
ENSMUSG00000042439.12	Zfp532	1826	172.983	4.04665	2304	189.629	3.94937	-0.132553	0.031321	-0.163874	-0.101232
ENSMUSG00000029407.10	Uso1	1994	188.889	4.22858	2079	171.119	3.7517	0.142542	0.0313344	0.111208	0.173877
ENSMUSG00000071054.12	Safb	1825	172.888	4.04554	2301	189.382	3.9468	-0.131464	0.0313349	-0.162799	-0.100129
ENSMUSG00000030120.14	Mlf2	2034	192.676	4.27075	2034	167.417	3.7109	0.202737	0.0313468	0.17139	0.234084
ENSMUSG00000020088.9	Sar1a	1940	183.776	4.17097	2136	175.808	3.80275	0.0639501	0.0313523	0.0325978	0.0953024
ENSMUSG00000027782.10	Kpna4	1727	163.609	3.9355	2471	203.368	4.08991	-0.313839	0.0313537	-0.345192	-0.282485
ENSMUSG00000028826.14	Tmem57	1772	167.87	3.98641	2383	196.128	4.01647	-0.224455	0.0313576	-0.255812	-0.193097
ENSMUSG00000037605.16	Adgrl3	1950	184.723	4.18169	2122	174.656	3.79028	0.0808463	0.0313594	0.0494869	0.112206
ENSMUSG00000022800.13	Fyttd1	2005	189.93	4.24022	2058	169.391	3.73272	0.165115	0.0313688	0.133746	0.196483
ENSMUSG00000064370.1	mt-Cytb	2014	190.783	4.24972	2048	168.568	3.72364	0.178597	0.0313711	0.147226	0.209968
ENSMUSG00000023960.13	Enpp5	1772	167.87	3.98641	2372	195.223	4.00719	-0.217783	0.0313886	-0.249171	-0.186394
ENSMUSG00000020571.12	Pdia6	2088	197.789	4.32703	1972	162.316	3.65395	0.285158	0.0313905	0.253768	0.316549
ENSMUSG00000027394.13	Ttl	1745	165.313	3.95594	2420	199.172	4.04751	-0.268813	0.0313945	-0.300207	-0.237418
ENSMUSG00000022234.14	Cct5	1925	182.356	4.15482	2142	176.302	3.80809	0.0487128	0.0313954	0.0173174	0.0801081
ENSMUSG00000067194.6	Eif1ax	1913	181.22	4.14186	2156	177.453	3.8205	0.0303016	0.031399	-0.00109741	0.0617005
ENSMUSG00000020954.15	Strn3	1925	182.356	4.15482	2139	176.055	3.80542	0.0507338	0.0314058	0.019328	0.0821396
ENSMUSG00000001127.12	Araf	1965	186.143	4.19774	2088	171.859	3.75981	0.115188	0.0314192	0.0837685	0.146607
ENSMUSG00000037373.12	Ctbp1	1910	180.936	4.13861	2151	177.042	3.81607	0.0313866	0.0314292	-4.25613e-05	0.0628158
ENSMUSG00000019802.13	Sec63	1972	186.806	4.2052	2075	170.79	3.74809	0.129321	0.0314382	0.0978832	0.16076
ENSMUSG00000034781.5	Gna11	1826	172.983	4.04665	2263	186.256	3.9141	-0.10666	0.0314462	-0.138107	-0.0752142
ENSMUSG00000023034.6	Nr4a1	1885	178.569	4.11146	2178	179.263	3.83993	-0.0055996	0.0314479	-0.0370475	0.0258483
ENSMUSG00000045098.18	Kmt5b	1851	175.35	4.07424	2225	183.13	3.88112	-0.0626326	0.0314486	-0.0940812	-0.031184
ENSMUSG00000043557.15	Mdga1	1790	169.574	4.00659	2320	190.945	3.96305	-0.171244	0.0314487	-0.202693	-0.139796
ENSMUSG00000032012.7	Nectin1	1615	153.005	3.80585	2697	221.961	4.27274	-0.536726	0.0314528	-0.568179	-0.505273
ENSMUSG00000031007.2	Atp6ap2	1918	181.693	4.14726	2134	175.643	3.80097	0.0488556	0.0314533	0.0174022	0.0803089
ENSMUSG00000061136.13	Prpf40a	2018	191.161	4.25393	2019	166.182	3.6972	0.202023	0.0314669	0.170556	0.233489
ENSMUSG00000068742.11	Cry2	1884	178.474	4.11037	2173	178.852	3.83552	-0.0030505	0.0314692	-0.0345197	0.0284187
ENSMUSG00000015749.12	Anp32e	2016	190.972	4.25182	2018	166.1	3.69629	0.201307	0.0314786	0.169828	0.232786
ENSMUSG00000078676.9	Casc3	1947	184.439	4.17848	2092	172.188	3.76341	0.0991583	0.0314794	0.0676789	0.130638
ENSMUSG00000025907.14	Rb1cc1	1872	177.338	4.09727	2186	179.921	3.84697	-0.0208654	0.0314797	-0.0523451	0.0106143
ENSMUSG00000066306.12	Numa1	1758	166.544	3.97064	2356	193.907	3.99366	-0.219459	0.0315055	-0.250965	-0.187954
ENSMUSG00000022283.14	Pabpc1	1894	179.421	4.12125	2144	176.466	3.80986	0.0239571	0.0315235	-0.00756633	0.0554806
ENSMUSG00000050965.14	Prkca	2335	221.175	4.57564	1766	145.369	3.45796	0.605475	0.0315252	0.57395	0.637
ENSMUSG00000040506.16	Ambra1	1885	178.569	4.11146	2155	177.371	3.81962	0.00970941	0.0315257	-0.0218163	0.0412351
ENSMUSG00000048000.15	Gigyf2	1874	177.527	4.09945	2168	178.44	3.83111	-0.00740254	0.0315309	-0.0389335	0.0241284
ENSMUSG00000006575.14	Rundc3a	1970	186.617	4.20307	2051	168.815	3.72637	0.144634	0.0315358	0.113098	0.17617
ENSMUSG00000040524.9	Zfp609	1730	163.893	3.93892	2396	197.198	4.0274	-0.266887	0.0315391	-0.298426	-0.235348
ENSMUSG00000023883.13	Phf10	2185	206.973	4.42633	1859	153.02	3.54778	0.435728	0.0315423	0.404185	0.46727
ENSMUSG00000004110.14	Cacna1e	1593	150.922	3.77985	2717	223.606	4.28855	-0.567157	0.0315451	-0.598702	-0.535612
ENSMUSG00000026313.15	Hdac4	1594	151.017	3.78104	2714	223.359	4.28618	-0.564659	0.0315453	-0.596204	-0.533114
ENSMUSG00000020496.8	Rnf187	1993	188.794	4.22752	2021	166.347	3.69903	0.182619	0.0315577	0.151062	0.214177
ENSMUSG00000036452.17	Arhgap26	2020	191.351	4.25604	1989	163.714	3.66965	0.225038	0.0315775	0.19346	0.256615
ENSMUSG00000029110.13	Rnf4	1828	173.172	4.04886	2215	182.307	3.87239	-0.0741659	0.0315885	-0.105754	-0.0425774
ENSMUSG00000033793.12	Atp6v1h	1901	180.084	4.12886	2114	173.998	3.78313	0.0495965	0.0315974	0.0179991	0.0811939
ENSMUSG00000074582.10	Arfgef2	1885	178.569	4.11146	2134	175.643	3.80097	0.0238305	0.0315979	-0.00776742	0.0554285
ENSMUSG00000029192.17	Tbc1d14	1734	164.272	3.94346	2367	194.812	4.00297	-0.245997	0.0315989	-0.277595	-0.214398
ENSMUSG00000042364.10	Snx18	2039	193.15	4.27599	1965	161.74	3.64746	0.256043	0.0316017	0.224441	0.287644
ENSMUSG00000038914.15	Dido1	1747	165.503	3.95821	2340	192.591	3.98009	-0.218683	0.0316081	-0.250291	-0.187075
ENSMUSG00000021987.8	Mtmr6	1810	171.468	4.02889	2227	183.294	3.88286	-0.0962258	0.031636	-0.127862	-0.0645898
ENSMUSG00000044807.13	Zfp354c	1739	164.745	3.94914	2344	192.92	3.98349	-0.227764	0.0316382	-0.259402	-0.196126
ENSMUSG00000060671.12	Atp8b2	1793	169.858	4.00994	2248	185.022	3.90111	-0.123367	0.0316525	-0.155019	-0.0917144
ENSMUSG00000024735.13	Prpf19	1907	180.652	4.13536	2091	172.106	3.76251	0.0699152	0.0316535	0.0382617	0.101569
ENSMUSG00000010095.13	Slc3a2	1897	179.705	4.12451	2102	173.011	3.77238	0.0547681	0.0316576	0.0231104	0.0864257
ENSMUSG00000035203.16	Epn1	1880	178.095	4.106	2122	174.656	3.79028	0.0281324	0.0316621	-0.00352968	0.0597945
ENSMUSG00000024640.9	Psat1	1890	179.042	4.1169	2108	173.504	3.77776	0.0453272	0.0316671	0.0136601	0.0769942
ENSMUSG00000030327.8	Necap1	1987	188.226	4.22115	1998	164.455	3.67794	0.194776	0.0316716	0.163105	0.226448
ENSMUSG00000031246.14	Sh3bgrl	1748	165.597	3.95934	2312	190.287	3.95622	-0.200498	0.0316847	-0.232183	-0.168813
ENSMUSG00000021699.17	Pde4d	1635	154.898	3.82932	2542	209.209	4.14822	-0.433622	0.0316908	-0.465313	-0.401931
ENSMUSG00000074746.2	Pdzd8	1863	176.486	4.08741	2130	175.314	3.79741	0.00960818	0.0317107	-0.0221025	0.0413189
ENSMUSG00000079037.9	Prnp	1839	174.213	4.06102	2159	177.7	3.82316	-0.0285886	0.0317217	-0.0603103	0.00313304
ENSMUSG00000033769.16	Exoc6b	1759	166.639	3.97177	2275	187.243	3.92445	-0.168188	0.0317391	-0.199927	-0.136449
ENSMUSG00000031732.12	Phlpp2	1775	168.154	3.98978	2244	184.693	3.89764	-0.135347	0.0317541	-0.167101	-0.103593
ENSMUSG00000026185.8	Igfbp5	1656	156.887	3.85382	2465	202.874	4.08495	-0.370862	0.0317622	-0.402624	-0.3391
ENSMUSG00000043683.3	Fem1a	1975	187.09	4.2084	1987	163.55	3.66781	0.194002	0.0317634	0.162239	0.225766
ENSMUSG00000026608.12	Kctd3	1789	169.479	4.00547	2219	182.636	3.87588	-0.107863	0.0317637	-0.139627	-0.0760995
ENSMUSG00000017221.14	Psmd3	1859	176.107	4.08302	2120	174.492	3.78849	0.0132949	0.0317637	-0.0184688	0.0450586
ENSMUSG00000047414.6	Flrt2	1769	167.586	3.98303	2249	185.104	3.90198	-0.143439	0.0317685	-0.175207	-0.11167
ENSMUSG00000038612.16	Mcl1	1867	176.864	4.09179	2108	173.504	3.77776	0.0276723	0.0317697	-0.00409741	0.059442
ENSMUSG00000029922.15	Mkrn1	1768	167.491	3.98191	2246	184.857	3.89938	-0.142329	0.0317829	-0.174112	-0.110546
ENSMUSG00000041028.15	Ghitm	2260	214.074	4.50161	1757	144.628	3.44915	0.565763	0.0317952	0.533968	0.597558
ENSMUSG00000036270.16	Edc4	1839	174.213	4.06102	2132	175.479	3.79919	-0.0104413	0.0318139	-0.0422552	0.0213726
ENSMUSG00000021395.10	Spin1	1715	162.473	3.92181	2326	191.439	3.96817	-0.236685	0.0318168	-0.268502	-0.204868
ENSMUSG00000034667.7	Xpot	1753	166.071	3.96499	2259	185.927	3.91064	-0.162937	0.0318186	-0.194756	-0.131118
ENSMUSG00000029838.11	Ptn	1913	181.22	4.14186	2039	167.828	3.71546	0.110759	0.0318196	0.078939	0.142578
ENSMUSG00000060510.13	Zfp266	1748	165.597	3.95934	2263	186.256	3.9141	-0.169607	0.031832	-0.201439	-0.137775
ENSMUSG00000031078.15	Cttn	1775	168.154	3.98978	2219	182.636	3.87588	-0.119191	0.0318329	-0.151024	-0.0873582
ENSMUSG00000013662.5	Atad1	1900	179.989	4.12777	2050	168.733	3.72546	0.093168	0.0318344	0.0613336	0.125002
ENSMUSG00000026977.17	42801	1863	176.486	4.08741	2094	172.353	3.7652	0.0341885	0.0318376	0.00235097	0.0660261
ENSMUSG00000003452.15	Bicd1	1952	184.912	4.18384	1991	163.879	3.67149	0.174211	0.0318412	0.14237	0.206052
ENSMUSG00000032280.16	Tle3	1820	172.414	4.04	2150	176.96	3.81519	-0.0375397	0.0318414	-0.069381	-0.00569833
ENSMUSG00000056258.8	Kcnq3	1547	146.566	3.72492	2712	223.195	4.2846	-0.606747	0.0318499	-0.638597	-0.574897
ENSMUSG00000038740.9	Mvb12b	1648	156.129	3.8445	2446	201.311	4.06918	-0.366686	0.0318577	-0.398544	-0.334828
ENSMUSG00000069171.13	Nr2f1	1891	179.137	4.11799	2054	169.062	3.72909	0.0835106	0.0318588	0.0516518	0.115369
ENSMUSG00000063455.16	D630045J12Rik	1672	158.402	3.87237	2393	196.951	4.02488	-0.314249	0.0318632	-0.346112	-0.282386
ENSMUSG00000031834.15	Pik3r2	1779	168.533	3.99427	2203	181.32	3.86189	-0.10551	0.0318644	-0.137374	-0.0736456
ENSMUSG00000040563.13	Plppr2	1816	172.036	4.03556	2146	176.631	3.81164	-0.0380269	0.0318739	-0.0699008	-0.00615293
ENSMUSG00000026353.9	Ubxn4	1826	172.983	4.04665	2132	175.479	3.79919	-0.0206704	0.0318746	-0.052545	0.0112042
ENSMUSG00000028439.14	Fam219a	1744	165.219	3.95481	2255	185.598	3.90718	-0.167803	0.0318771	-0.19968	-0.135926
ENSMUSG00000029577.13	Ube3b	1843	174.592	4.06543	2107	173.422	3.77687	0.0097007	0.0318827	-0.022182	0.0415834
ENSMUSG00000026991.20	Pkp4	1685	159.633	3.88739	2357	193.989	3.99451	-0.281222	0.0318909	-0.313113	-0.249331
ENSMUSG00000042446.16	Zmym4	1836	173.929	4.05771	2113	173.916	3.78224	0.000113166	0.031894	-0.0317808	0.0320071
ENSMUSG00000073557.11	Ppp1r12b	1638	155.182	3.83283	2453	201.887	4.075	-0.379582	0.0318975	-0.41148	-0.347685
ENSMUSG00000056608.13	Chd9	2018	191.161	4.25393	1912	157.38	3.59797	0.280541	0.0319039	0.248637	0.312445
ENSMUSG00000029502.14	Golga3	1884	178.474	4.11037	2049	168.651	3.72455	0.0816775	0.0319082	0.0497694	0.113586
ENSMUSG00000039952.15	Dag1	1804	170.9	4.02221	2152	177.124	3.81696	-0.0516126	0.0319109	-0.0835235	-0.0197016
ENSMUSG00000029126.7	Nsg1	1673	158.496	3.87353	2373	195.306	4.00804	-0.301283	0.0319128	-0.333196	-0.269371
ENSMUSG00000040354.14	Mars	1833	173.645	4.05439	2111	173.751	3.78045	-0.00087928	0.031915	-0.0327942	0.0310357
ENSMUSG00000036893.17	Ehmt1	1801	170.616	4.01887	2155	177.371	3.81962	-0.0560213	0.0319153	-0.0879365	-0.024106
ENSMUSG00000032279.10	Idh3a	1959	185.575	4.19133	1963	161.575	3.6456	0.199796	0.0319248	0.167871	0.23172
ENSMUSG00000068039.12	Tcp1	1892	179.232	4.11908	2030	167.087	3.70726	0.101221	0.0319445	0.0692766	0.133166
ENSMUSG00000023852.13	Chd1	1793	169.858	4.00994	2157	177.536	3.82139	-0.0637781	0.0319473	-0.0957253	-0.0318308
ENSMUSG00000030695.14	Aldoa	1976	187.185	4.20946	1939	159.601	3.62326	0.229993	0.0319547	0.198038	0.261948
ENSMUSG00000042873.11	Lhfpl4	1899	179.894	4.12669	2019	166.182	3.6972	0.114381	0.031956	0.082425	0.146337
ENSMUSG00000069045.11	Ddx3y	1756	166.355	3.96838	2205	181.484	3.86364	-0.125582	0.0319732	-0.157555	-0.0936085
ENSMUSG00000025786.15	Zdhhc3	1773	167.964	3.98753	2175	179.016	3.83729	-0.0919356	0.0319856	-0.123921	-0.05995
ENSMUSG00000038762.15	Abcf1	1849	175.16	4.07204	2070	170.378	3.74358	0.0399346	0.0319878	0.00794679	0.0719225
ENSMUSG00000052299.8	Ltn1	1800	170.521	4.01776	2135	175.726	3.80186	-0.0433765	0.031988	-0.0753646	-0.0113885
ENSMUSG00000049044.16	Rapgef4	2021	191.445	4.25709	1889	155.488	3.57628	0.300134	0.0319919	0.268142	0.332126
ENSMUSG00000038418.7	Egr1	2217	210.003	4.4586	1742	143.394	3.4344	0.550424	0.0320063	0.518417	0.58243
ENSMUSG00000030357.10	Fkbp4	1794	169.953	4.01106	2135	175.726	3.80186	-0.0481909	0.032017	-0.0802079	-0.0161738
ENSMUSG00000005371.14	Fbxo11	1774	168.059	3.98865	2164	178.111	3.82758	-0.0838111	0.0320171	-0.115828	-0.0517939
ENSMUSG00000011960.12	Ccnt1	1824	172.793	4.04443	2093	172.27	3.7643	0.00437194	0.0320207	-0.0276487	0.0363926
ENSMUSG00000003363.15	Pld3	1953	185.007	4.18491	1942	159.848	3.62606	0.210881	0.0320353	0.178846	0.242917
ENSMUSG00000005534.10	Insr	1808	171.278	4.02667	2110	173.669	3.77955	-0.0199973	0.0320363	-0.0520335	0.012039
ENSMUSG00000030557.17	Mef2a	1825	172.888	4.04554	2087	171.777	3.75891	0.00930197	0.0320374	-0.0227354	0.0413394
ENSMUSG00000001424.14	Snd1	1908	180.746	4.13645	1988	163.632	3.66873	0.143511	0.0320378	0.111473	0.175549
ENSMUSG00000018171.9	Vmp1	1881	178.19	4.1071	2018	166.1	3.69629	0.101363	0.0320385	0.0693241	0.133401
ENSMUSG00000032253.13	Phip	2033	192.582	4.2697	1868	153.76	3.55635	0.32479	0.0320392	0.292751	0.356829
ENSMUSG00000025612.5	Bach1	1861	176.296	4.08522	2041	167.992	3.71728	0.0696071	0.0320405	0.0375666	0.101648
ENSMUSG00000023353.13	Agap3	1844	174.687	4.06653	2060	169.555	3.73453	0.0430132	0.0320473	0.0109659	0.0750605
ENSMUSG00000034021.15	Pds5b	1687	159.822	3.88969	2296	188.971	3.94251	-0.241699	0.0320561	-0.273755	-0.209643
ENSMUSG00000034158.9	Lrrc58	2087	197.694	4.326	1819	149.729	3.50943	0.40092	0.0320656	0.368855	0.432986
ENSMUSG00000033671.17	Cep350	1772	167.87	3.98641	2151	177.042	3.81607	-0.0767486	0.0320706	-0.108819	-0.044678
ENSMUSG00000018076.12	Med13l	1659	157.171	3.8573	2342	192.755	3.98179	-0.294437	0.0320786	-0.326515	-0.262358
ENSMUSG00000003863.17	Ppfia3	1725	163.42	3.93322	2222	182.883	3.8785	-0.162339	0.0320787	-0.194417	-0.13026
ENSMUSG00000034621.14	Gpatch8	1726	163.514	3.93436	2219	182.636	3.87588	-0.159555	0.0320829	-0.191638	-0.127472
ENSMUSG00000025060.14	Slk	1914	181.314	4.14294	1970	162.151	3.65209	0.161154	0.0320838	0.12907	0.193237
ENSMUSG00000033184.14	Tmed7	1781	168.722	3.99651	2134	175.643	3.80097	-0.0580018	0.0320839	-0.0900857	-0.025918
ENSMUSG00000019188.16	H13	1819	172.32	4.03889	2074	170.707	3.74719	0.013564	0.0321123	-0.0185483	0.0456764
ENSMUSG00000034312.13	Iqsec1	1758	166.544	3.97064	2159	177.7	3.82316	-0.0935389	0.0321137	-0.125653	-0.0614252
ENSMUSG00000049878.12	Rlf	1737	164.556	3.94687	2189	180.168	3.84961	-0.130766	0.0321219	-0.162888	-0.0986439
ENSMUSG00000020321.15	Mdh1	1927	182.545	4.15698	1947	160.259	3.63073	0.187848	0.0321223	0.155726	0.219971
ENSMUSG00000032030.16	Cul5	1925	182.356	4.15482	1949	160.424	3.63259	0.18487	0.0321225	0.152748	0.216993
ENSMUSG00000033059.7	Pygb	1889	178.947	4.11581	1986	163.468	3.66688	0.130531	0.0321278	0.0984035	0.162659
ENSMUSG00000026434.12	Nucks1	1691	160.201	3.8943	2263	186.256	3.9141	-0.217407	0.0321331	-0.249541	-0.185274
ENSMUSG00000100826.6	Snhg14	1812	171.657	4.03112	2076	170.872	3.749	0.00661462	0.0321381	-0.0255235	0.0387527
ENSMUSG00000037364.11	Srrt	1891	179.137	4.11799	1981	163.056	3.66227	0.135692	0.0321388	0.103553	0.167831
ENSMUSG00000029071.16	Dvl1	1765	167.207	3.97853	2141	176.219	3.8072	-0.0757362	0.0321392	-0.107875	-0.043597
ENSMUSG00000019894.13	Slc6a15	1852	175.444	4.07534	2022	166.429	3.69995	0.0761035	0.0321528	0.0439507	0.108256
ENSMUSG00000042742.7	Bmt2	1862	176.391	4.08632	2007	165.195	3.68621	0.0946053	0.0321652	0.0624401	0.126771
ENSMUSG00000037822.12	Smim14	1735	164.367	3.9446	2175	179.016	3.83729	-0.123175	0.0321779	-0.155353	-0.0909968
ENSMUSG00000063415.12	Cyp26b1	2845	269.463	5.05036	1460	120.194	3.14436	1.16472	0.0321816	1.13253	1.1969
ENSMUSG00000049658.13	Bdp1	1689	160.011	3.892	2249	185.104	3.90198	-0.210165	0.0321867	-0.242352	-0.177978
ENSMUSG00000022558.15	Mroh1	1791	169.669	4.00771	2089	171.941	3.76071	-0.0191954	0.032192	-0.0513874	0.0129967
ENSMUSG00000039601.15	Rcan2	1922	182.072	4.15158	1935	159.272	3.61953	0.193017	0.0321927	0.160824	0.225209
ENSMUSG00000015944.9	Gatsl2	1914	181.314	4.14294	1943	159.93	3.627	0.181053	0.0321935	0.14886	0.213247
ENSMUSG00000036053.16	Fmnl2	1800	170.521	4.01776	2076	170.872	3.749	-0.00296612	0.0321952	-0.0351614	0.0292291
ENSMUSG00000039473.7	Ubn1	1861	176.296	4.08522	1998	164.455	3.67794	0.100312	0.0322045	0.068107	0.132516
ENSMUSG00000023026.15	Dip2b	1595	151.111	3.78222	2433	200.242	4.05836	-0.406132	0.0322061	-0.438338	-0.373925
ENSMUSG00000024012.17	Mtch1	1977	187.279	4.21052	1879	154.665	3.5668	0.276047	0.0322071	0.24384	0.308254
ENSMUSG00000026275.13	Ppp1r7	2095	198.452	4.33427	1780	146.52	3.47163	0.437688	0.0322243	0.405464	0.469912
ENSMUSG00000075700.9	Selenot	1858	176.012	4.08193	1996	164.29	3.6761	0.0994294	0.0322257	0.0672036	0.131655
ENSMUSG00000030774.13	Pak1	1646	155.94	3.84217	2316	190.616	3.95964	-0.289681	0.032227	-0.321908	-0.257454
ENSMUSG00000020577.15	Tspan13	1815	171.941	4.03445	2046	168.404	3.72183	0.02999	0.0322336	-0.00224356	0.0622236
ENSMUSG00000039219.17	Arid4b	1739	164.745	3.94914	2148	176.795	3.81341	-0.101841	0.032247	-0.134088	-0.0695943
ENSMUSG00000007411.15	Mark3	1788	169.385	4.00435	2077	170.954	3.7499	-0.0133054	0.0322494	-0.0455548	0.0189441
ENSMUSG00000022000.10	Zc3h13	1705	161.526	3.91037	2200	181.073	3.85926	-0.164805	0.0322541	-0.197059	-0.13255
ENSMUSG00000033629.5	Hacd3	1991	188.605	4.2254	1856	152.773	3.54492	0.303981	0.0322542	0.271727	0.336235
ENSMUSG00000095139.2	Pou3f2	1830	173.361	4.05107	2021	166.347	3.69903	0.0595857	0.0322573	0.0273284	0.091843
ENSMUSG00000031134.16	Rbmx	1831	173.456	4.05218	2019	166.182	3.6972	0.0618011	0.0322603	0.0295409	0.0940614
ENSMUSG00000004677.15	Myo9b	1779	168.533	3.99427	2084	171.53	3.75621	-0.0254332	0.0322682	-0.0577014	0.00683498
ENSMUSG00000020827.18	Mink1	1919	181.788	4.14834	1919	157.956	3.60454	0.202737	0.0322721	0.170465	0.235009
ENSMUSG00000047036.7	Zfp445	1735	164.367	3.9446	2145	176.548	3.81075	-0.103146	0.0322776	-0.135424	-0.0708686
ENSMUSG00000049281.15	Scn3b	2273	215.305	4.51453	1657	136.401	3.34963	0.658525	0.0322911	0.626234	0.690816
ENSMUSG00000029817.11	Tra2a	1787	169.29	4.00323	2064	169.885	3.73815	-0.00505813	0.0323012	-0.0373593	0.0272431
ENSMUSG00000031858.15	Mau2	1697	160.769	3.90119	2196	180.744	3.85576	-0.168961	0.0323097	-0.201271	-0.136652
ENSMUSG00000034940.15	Synrg	1699	160.958	3.90349	2192	180.415	3.85225	-0.164634	0.0323118	-0.196946	-0.132322
ENSMUSG00000043391.9	2510009E07Rik	1906	180.557	4.13428	1919	157.956	3.60454	0.192935	0.0323271	0.160608	0.225263
ENSMUSG00000059923.13	Grb2	1950	184.723	4.18169	1875	154.336	3.56301	0.259291	0.0323331	0.226958	0.291624
ENSMUSG00000028347.14	Tmeff1	1754	166.166	3.96612	2100	172.846	3.77059	-0.0568682	0.0323355	-0.0892038	-0.0245327
ENSMUSG00000024276.6	Zfp397	1796	170.142	4.01329	2039	167.828	3.71546	0.0197582	0.0323497	-0.0125915	0.0521079
ENSMUSG00000022816.11	Fstl1	1934	183.208	4.16451	1886	155.241	3.57344	0.238976	0.0323506	0.206625	0.271327
ENSMUSG00000027852.14	Nras	1686	159.727	3.88854	2201	181.155	3.86014	-0.181618	0.0323531	-0.213971	-0.149264
ENSMUSG00000020362.13	Cnot6	1727	163.609	3.9355	2129	175.232	3.79652	-0.0990133	0.032373	-0.131386	-0.0666403
ENSMUSG00000026728.9	Vim	1960	185.67	4.1924	1855	152.69	3.54397	0.28213	0.0323815	0.249748	0.314511
ENSMUSG00000065954.10	Tacc1	1986	188.132	4.22009	1830	150.634	3.52002	0.320697	0.032392	0.288305	0.353089
ENSMUSG00000033863.1	Klf9	1707	161.715	3.91266	2152	177.124	3.81696	-0.131303	0.0324002	-0.163704	-0.0989033
ENSMUSG00000002718.14	Cse1l	1819	172.32	4.03889	1991	163.879	3.67149	0.0724577	0.0324235	0.0400342	0.104881
ENSMUSG00000054752.16	Fsd1l	2073	196.369	4.31147	1755	144.464	3.44719	0.44286	0.0324262	0.410434	0.475286
ENSMUSG00000024213.13	Nudt3	1772	167.87	3.98641	2048	168.568	3.72364	-0.00599053	0.0324327	-0.0384233	0.0264422
ENSMUSG00000037788.14	Vopp1	1769	167.586	3.98303	2052	168.897	3.72728	-0.0112474	0.0324328	-0.0436802	0.0211855
ENSMUSG00000029152.13	Ociad1	1814	171.846	4.03334	1991	163.879	3.67149	0.0684888	0.0324468	0.036042	0.100936
ENSMUSG00000034818.16	Celf5	1744	165.219	3.95481	2081	171.283	3.75351	-0.0520061	0.032453	-0.0844591	-0.0195531
ENSMUSG00000032212.9	Sltm	1732	164.083	3.94119	2098	172.682	3.7688	-0.0736936	0.0324542	-0.106148	-0.0412394
ENSMUSG00000042109.7	Csdc2	1826	172.983	4.04665	1972	162.316	3.65395	0.0918226	0.0324655	0.0593571	0.124288
ENSMUSG00000033382.13	Trappc8	1700	161.053	3.90464	2142	176.302	3.80809	-0.130512	0.0324707	-0.162983	-0.0980411
ENSMUSG00000020590.15	Snx13	1768	167.491	3.98191	2038	167.746	3.71455	-0.00219081	0.0324892	-0.03468	0.0302984
ENSMUSG00000028403.15	Zdhhc21	1955	185.196	4.18705	1832	150.798	3.52194	0.296437	0.0325058	0.263931	0.328942
ENSMUSG00000029578.15	Wipi2	2044	193.623	4.28123	1758	144.71	3.45013	0.420082	0.0325165	0.387566	0.452599
ENSMUSG00000002981.10	Clptm1	1868	176.959	4.09289	1912	157.38	3.59797	0.169167	0.0325209	0.136646	0.201687
ENSMUSG00000008200.14	Fnbp4	1541	145.998	3.7177	2441	200.9	4.06502	-0.460524	0.0325243	-0.493048	-0.427999
ENSMUSG00000062115.15	Rai1	1800	170.521	4.01776	1987	163.55	3.66781	0.0602173	0.0325283	0.0276891	0.0927456
ENSMUSG00000050822.11	Slc29a4	1587	150.354	3.77274	2331	191.85	3.97243	-0.35162	0.0325325	-0.384152	-0.319087
ENSMUSG00000039913.12	Pak7	1677	158.875	3.87816	2159	177.7	3.82316	-0.161552	0.0325382	-0.19409	-0.129013
ENSMUSG00000022100.13	Xpo7	1685	159.633	3.88739	2143	176.384	3.80897	-0.143963	0.0325478	-0.176511	-0.111416
ENSMUSG00000003575.13	Crtc1	1699	160.958	3.90349	2120	174.492	3.78849	-0.116473	0.0325505	-0.149023	-0.0839225
ENSMUSG00000039347.7	Atp6v0e2	1763	167.018	3.97628	2025	166.676	3.70269	0.0029533	0.0325622	-0.0296089	0.0355155
ENSMUSG00000020687.13	Cdc27	1685	159.633	3.88739	2138	175.972	3.80453	-0.140595	0.0325646	-0.17316	-0.10803
ENSMUSG00000004771.12	Rab11a	1755	166.26	3.96725	2035	167.499	3.71182	-0.0107078	0.0325647	-0.0432725	0.0218569
ENSMUSG00000031601.16	Cnot7	1682	159.348	3.88393	2141	176.219	3.8072	-0.145186	0.0325707	-0.177757	-0.112616
ENSMUSG00000052337.15	Immt	1772	167.87	3.98641	2006	165.113	3.68529	0.0238888	0.0325898	-0.00870096	0.0564786
ENSMUSG00000037990.18	Sh3rf3	1736	164.461	3.94574	2054	169.062	3.72909	-0.0398037	0.0325906	-0.0723943	-0.00721314
ENSMUSG00000008763.16	Man1a2	1529	144.862	3.70321	2444	201.147	4.06752	-0.473566	0.0325947	-0.506161	-0.440971
ENSMUSG00000031633.4	Slc25a4	1879	178.001	4.10491	1883	154.994	3.5706	0.199671	0.0325964	0.167074	0.232267
ENSMUSG00000039988.14	Ankrd13c	1807	171.184	4.02555	1960	161.329	3.64282	0.0855421	0.0326016	0.0529405	0.118144
ENSMUSG00000033799.9	Fam208b	1830	173.361	4.05107	1932	159.025	3.61672	0.124527	0.0326083	0.0919187	0.157135
ENSMUSG00000038886.10	Man2a2	1857	175.918	4.08083	1902	156.557	3.58855	0.168212	0.0326117	0.1356	0.200824
ENSMUSG00000021877.11	Arf4	1826	172.983	4.04665	1934	159.19	3.61859	0.11988	0.0326185	0.0872615	0.152498
ENSMUSG00000030718.9	Ppme1	1815	171.941	4.03445	1946	160.177	3.62979	0.102248	0.0326205	0.0696278	0.134869
ENSMUSG00000021957.6	Tkt	1642	155.561	3.8375	2193	180.497	3.85312	-0.214494	0.0326229	-0.247117	-0.181871
ENSMUSG00000038604.8	Fam65a	1791	169.669	4.00771	1972	162.316	3.65395	0.0639166	0.0326298	0.0312868	0.0965464
ENSMUSG00000032181.6	Scg3	1553	147.135	3.73213	2372	195.223	4.00719	-0.407989	0.0326302	-0.440619	-0.375358
ENSMUSG00000056413.16	Adap1	1730	163.893	3.93892	2051	168.815	3.72637	-0.0426881	0.0326321	-0.0753202	-0.010056
ENSMUSG00000068040.10	Tm9sf4	1754	166.166	3.96612	2018	166.1	3.69629	0.000567036	0.0326331	-0.032066	0.0332001
ENSMUSG00000021820.16	Camk2g	1607	152.247	3.79642	2252	185.351	3.90458	-0.283843	0.032643	-0.316486	-0.2512
ENSMUSG00000029203.16	Ube2k	1666	157.834	3.86542	2144	176.466	3.80986	-0.160987	0.0326482	-0.193635	-0.128338
ENSMUSG00000003746.15	Man1a	2206	208.961	4.44754	1630	134.18	3.32225	0.639067	0.0326504	0.606416	0.671717
ENSMUSG00000061306.15	Slc38a10	1714	162.378	3.92067	2067	170.131	3.74087	-0.0672907	0.0326569	-0.0999476	-0.0346338
ENSMUSG00000053293.9	Pom121	1700	161.053	3.90464	2087	171.777	3.75891	-0.0930017	0.0326594	-0.125661	-0.0603422
ENSMUSG00000031565.17	Fgfr1	1949	184.628	4.18062	1804	148.495	3.49494	0.314212	0.0326598	0.281552	0.346872
ENSMUSG00000032557.11	Uba5	1825	172.888	4.04554	1924	158.367	3.60923	0.126565	0.0326642	0.0939011	0.159229
ENSMUSG00000003847.16	Nfat5	1943	184.06	4.17419	1808	148.824	3.49881	0.306573	0.0326652	0.273907	0.339238
ENSMUSG00000013787.15	Ehmt2	1761	166.828	3.97402	1998	164.455	3.67794	0.0206724	0.0326743	-0.0120019	0.0533467
ENSMUSG00000020994.4	Pnn	1864	176.58	4.08851	1878	154.583	3.56585	0.191947	0.0326835	0.159264	0.224631
ENSMUSG00000006024.12	Napa	1770	167.68	3.98416	1982	163.139	3.66319	0.0396165	0.0326919	0.00692452	0.0723084
ENSMUSG00000034336.3	Ina	1857	175.918	4.08083	1882	154.912	3.56965	0.183454	0.0326971	0.150757	0.216152
ENSMUSG00000037720.16	Tmem33	2030	192.298	4.26655	1732	142.571	3.42454	0.431656	0.032699	0.398956	0.464355
ENSMUSG00000067879.3	3110035E14Rik	1570	148.744	3.75249	2303	189.547	3.94852	-0.349721	0.0327168	-0.382437	-0.317004
ENSMUSG00000024695.15	Zfp91	1693	160.39	3.8966	2081	171.283	3.75351	-0.0947993	0.0327177	-0.127517	-0.0620816
ENSMUSG00000026193.15	Fn1	1587	150.354	3.77274	2267	186.585	3.91755	-0.311473	0.0327179	-0.344191	-0.278755
ENSMUSG00000034156.16	Tspoap1	1796	170.142	4.01329	1943	159.93	3.627	0.0892991	0.0327217	0.0565774	0.122021
ENSMUSG00000040028.10	Elavl1	1660	157.265	3.85846	2129	175.232	3.79652	-0.156064	0.0327315	-0.188796	-0.123333
ENSMUSG00000038902.14	Pogz	1685	159.633	3.88739	2089	171.941	3.76071	-0.107161	0.0327324	-0.139894	-0.0744291
ENSMUSG00000028879.4	Stx12	1714	162.378	3.92067	2046	168.404	3.72183	-0.0525656	0.0327328	-0.0852984	-0.0198329
ENSMUSG00000029763.17	Exoc4	1571	148.839	3.75368	2295	188.889	3.94166	-0.343785	0.0327337	-0.376518	-0.311051
ENSMUSG00000024498.15	Tcerg1	1729	163.798	3.93778	2022	166.429	3.69995	-0.0229874	0.0327441	-0.0557314	0.00975669
ENSMUSG00000032294.16	Pkm	1877	177.811	4.10273	1848	152.115	3.53728	0.225189	0.0327588	0.19243	0.257948
ENSMUSG00000038831.16	Ralgps1	1617	153.194	3.8082	2194	180.579	3.854	-0.237272	0.0327636	-0.270036	-0.204509
ENSMUSG00000021474.8	Sfxn1	1760	166.734	3.9729	1972	162.316	3.65395	0.0387409	0.0327799	0.00596093	0.0715208
ENSMUSG00000021188.14	Trip11	1810	171.468	4.02889	1910	157.215	3.59609	0.125196	0.0327916	0.0924041	0.157987
ENSMUSG00000027950.7	Chrnb2	1776	168.248	3.9909	1948	160.341	3.63166	0.0694465	0.0327971	0.0366494	0.102244
ENSMUSG00000027248.13	Pdia3	1581	149.786	3.7656	2247	184.94	3.90024	-0.304156	0.0328142	-0.33697	-0.271341
ENSMUSG00000050144.13	Slc25a44	1689	160.011	3.892	2059	169.473	3.73362	-0.0828842	0.0328173	-0.115701	-0.0500669
ENSMUSG00000029420.12	Rimbp2	2235	211.707	4.47666	1586	130.56	3.27713	0.697355	0.0328203	0.664535	0.730175
ENSMUSG00000026904.17	Slc4a10	1929	182.735	4.15913	1787	147.096	3.47845	0.312991	0.0328214	0.28017	0.345812
ENSMUSG00000042390.9	Gatad2b	1447	137.098	3.60262	2583	212.582	4.18152	-0.632808	0.0328242	-0.665632	-0.599983
ENSMUSG00000024050.15	Wiz	1660	157.265	3.85846	2101	172.928	3.77149	-0.136974	0.0328269	-0.169801	-0.104147
ENSMUSG00000044060.17	Btbd8	1873	177.433	4.09836	1833	150.881	3.5229	0.233864	0.0328435	0.201021	0.266708
ENSMUSG00000033545.14	Znrf1	1629	154.33	3.82229	2147	176.713	3.81252	-0.195385	0.0328461	-0.228231	-0.162539
ENSMUSG00000030846.15	Tial1	1695	160.579	3.8989	2040	167.91	3.71637	-0.0644031	0.0328542	-0.0972573	-0.0315489
ENSMUSG00000017843.13	Ppp2r5c	1746	165.408	3.95707	1970	162.151	3.65209	0.0286887	0.0328571	-0.00416836	0.0615459
ENSMUSG00000045589.7	Frrs1l	1774	168.059	3.98865	1932	159.025	3.61672	0.0797143	0.0328715	0.0468428	0.112586
ENSMUSG00000006373.10	Pgrmc1	1777	168.343	3.99202	1926	158.531	3.61111	0.0866357	0.0328815	0.0537542	0.119517
ENSMUSG00000039372.5	42798	1600	151.585	3.78814	2188	180.086	3.84873	-0.248562	0.0328826	-0.281444	-0.215679
ENSMUSG00000030500.6	Slc17a6	1696	160.674	3.90005	2029	167.005	3.70634	-0.0557562	0.0328893	-0.0886456	-0.0228669
ENSMUSG00000024201.12	Kdm4b	1653	156.603	3.85033	2093	172.27	3.7643	-0.137565	0.0328934	-0.170459	-0.104672
ENSMUSG00000034908.15	Sidt2	1828	173.172	4.04886	1861	153.184	3.54969	0.176939	0.0329185	0.14402	0.209857
ENSMUSG00000019796.12	Lrp11	1680	159.159	3.88162	2043	168.157	3.7191	-0.0793386	0.0329233	-0.112262	-0.0464153
ENSMUSG00000036606.16	Plxnb2	1754	166.166	3.96612	1941	159.766	3.62513	0.0566647	0.0329326	0.0237321	0.0895974
ENSMUSG00000051586.15	Mical3	1578	149.502	3.76203	2211	181.978	3.86889	-0.283603	0.0329426	-0.316546	-0.250661
ENSMUSG00000033623.13	Pcgf3	2359	223.448	4.59908	1510	124.308	3.19771	0.84602	0.0329449	0.813075	0.878965
ENSMUSG00000034168.6	Irf2bpl	1864	176.58	4.08851	1819	149.729	3.50943	0.237974	0.0329464	0.205028	0.270921
ENSMUSG00000036940.15	Kdm1a	1727	163.609	3.9355	1968	161.987	3.65024	0.014377	0.0329606	-0.0185835	0.0473376
ENSMUSG00000041645.13	Ddx24	1699	160.958	3.90349	2004	164.948	3.68345	-0.0353306	0.0329668	-0.0682974	-0.00236375
ENSMUSG00000020611.14	Gna13	1678	158.97	3.87931	2032	167.252	3.70908	-0.0732711	0.0329742	-0.106245	-0.0402968
ENSMUSG00000005936.18	Kctd20	1807	171.184	4.02555	1867	153.678	3.5554	0.155637	0.0329887	0.122648	0.188626
ENSMUSG00000027303.17	Ptpra	1776	168.248	3.9909	1901	156.475	3.58761	0.104663	0.0329899	0.0716735	0.137653
ENSMUSG00000029202.12	Pds5a	1743	165.124	3.95368	1939	159.601	3.62326	0.0490803	0.0329952	0.0160851	0.0820755
ENSMUSG00000069094.12	Pde7a	1798	170.331	4.01552	1874	154.254	3.56206	0.143042	0.0330003	0.110041	0.176042
ENSMUSG00000040536.15	Necab1	1478	140.033	3.64097	2414	198.679	4.04249	-0.504664	0.0330157	-0.53768	-0.471649
ENSMUSG00000025964.15	Adam23	1764	167.112	3.9774	1907	156.968	3.59326	0.0903439	0.0330228	0.0573211	0.123367
ENSMUSG00000034586.14	Hid1	1933	183.113	4.16344	1742	143.394	3.4344	0.352752	0.0330244	0.319728	0.385777
ENSMUSG00000024286.7	Ccny	1789	169.479	4.00547	1878	154.583	3.56585	0.132731	0.0330254	0.099706	0.165757
ENSMUSG00000056486.17	Chn1	1712	162.189	3.91839	1971	162.234	3.65302	-0.000397484	0.0330256	-0.0334231	0.0326282
ENSMUSG00000026491.13	Ahctf1	1541	145.998	3.7177	2259	185.927	3.91064	-0.348783	0.0330274	-0.38181	-0.315756
ENSMUSG00000039536.16	Stau1	1577	149.407	3.76084	2183	179.675	3.84433	-0.266139	0.0330365	-0.299175	-0.233102
ENSMUSG00000044340.7	Phlpp1	1703	161.337	3.90808	1980	162.974	3.66135	-0.0145666	0.0330374	-0.0476041	0.0184708
ENSMUSG00000051343.11	Rab11fip5	1707	161.715	3.91266	1973	162.398	3.65487	-0.0060771	0.0330437	-0.0391208	0.0269666
ENSMUSG00000025092.6	Hspa12a	1809	171.373	4.02778	1851	152.361	3.54015	0.169643	0.0330494	0.136593	0.202692
ENSMUSG00000033909.17	Usp36	1659	157.171	3.8573	2036	167.581	3.71273	-0.0925258	0.0330628	-0.125589	-0.059463
ENSMUSG00000018865.8	Sult4a1	1599	151.49	3.78696	2131	175.397	3.7983	-0.211399	0.0330736	-0.244472	-0.178325
ENSMUSG00000036097.7	Fam178a	1602	151.774	3.79051	2125	174.903	3.79295	-0.20463	0.033076	-0.237706	-0.171554
ENSMUSG00000003518.13	Dusp3	1747	165.503	3.95821	1912	157.38	3.59797	0.0726052	0.0330854	0.0395198	0.105691
ENSMUSG00000024862.16	Klc2	1737	164.556	3.94687	1922	158.202	3.60736	0.0568062	0.0330941	0.0237122	0.0899003
ENSMUSG00000036257.14	Pnpla8	1643	155.656	3.83867	2051	168.815	3.72637	-0.117084	0.0330972	-0.150181	-0.0839863
ENSMUSG00000014349.7	Ube2z	1786	169.195	4.00211	1863	153.349	3.5516	0.141875	0.0331044	0.10877	0.174979
ENSMUSG00000047454.11	Gphn	1695	160.579	3.8989	1972	162.316	3.65395	-0.0155179	0.0331102	-0.0486281	0.0175924
ENSMUSG00000020075.7	Ddx21	1706	161.621	3.91152	1956	161	3.6391	0.00555622	0.0331154	-0.0275592	0.0386717
ENSMUSG00000042406.7	Atf4	1728	163.704	3.93664	1926	158.531	3.61111	0.0463182	0.033123	0.0131952	0.0794412
ENSMUSG00000028692.14	Akr1a1	1745	165.313	3.95594	1905	156.804	3.59138	0.0762424	0.0331243	0.0431181	0.109367
ENSMUSG00000039086.9	Ss18l1	1617	153.194	3.8082	2083	171.448	3.75531	-0.162407	0.0331318	-0.195539	-0.129275
ENSMUSG00000037149.9	Ddx1	1640	155.372	3.83517	2040	167.91	3.71637	-0.111964	0.0331536	-0.145118	-0.0788104
ENSMUSG00000028430.14	Nol6	1721	163.041	3.92866	1926	158.531	3.61111	0.0404655	0.0331585	0.00730701	0.073624
ENSMUSG00000027933.11	Ints3	1721	163.041	3.92866	1925	158.449	3.61017	0.0412144	0.0331625	0.00805182	0.0743769
ENSMUSG00000032599.12	Ip6k2	1610	152.531	3.79995	2085	171.612	3.75711	-0.170046	0.0331654	-0.203211	-0.13688
ENSMUSG00000009681.9	Bcr	1543	146.188	3.72011	2207	181.649	3.8654	-0.313331	0.0331721	-0.346503	-0.280158
ENSMUSG00000041935.9	AW549877	1700	161.053	3.90464	1949	160.424	3.63259	0.00564593	0.0331743	-0.0275283	0.0388202
ENSMUSG00000059316.2	Slc27a4	1810	171.468	4.02889	1821	149.893	3.51136	0.194001	0.0331791	0.160821	0.22718
ENSMUSG00000024687.10	Osbp	1712	162.189	3.91839	1929	158.778	3.61392	0.0306612	0.0331923	-0.00253108	0.0638535
ENSMUSG00000055320.16	Tead1	1768	167.491	3.98191	1861	153.184	3.54969	0.128818	0.033199	0.0956189	0.162017
ENSMUSG00000023010.14	Tmbim6	1760	166.734	3.9729	1865	153.513	3.5535	0.119183	0.0332203	0.0859625	0.152403
ENSMUSG00000028869.13	Gnl2	1707	161.715	3.91266	1924	158.367	3.60923	0.0301864	0.0332383	-0.00305184	0.0634247
ENSMUSG00000002129.11	Sf3a1	1603	151.869	3.79169	2073	170.625	3.74629	-0.168005	0.0332479	-0.201253	-0.134757
ENSMUSG00000040363.14	Bcor	1563	148.081	3.74412	2141	176.219	3.8072	-0.250981	0.0332575	-0.284239	-0.217724
ENSMUSG00000020134.13	Peli1	1535	145.43	3.71046	2195	180.662	3.85488	-0.312963	0.0332602	-0.346223	-0.279703
ENSMUSG00000034152.5	Exoc3	1651	156.413	3.848	1994	164.126	3.67426	-0.0694381	0.0332626	-0.102701	-0.0361755
ENSMUSG00000018820.13	Zfyve27	1656	156.887	3.85382	1986	163.468	3.66688	-0.0592814	0.0332655	-0.0925469	-0.0260158
ENSMUSG00000034730.16	Adgrb1	1801	170.616	4.01887	1811	149.071	3.50171	0.194753	0.0332662	0.161487	0.228019
ENSMUSG00000010453.12	Kansl3	1628	154.236	3.82112	2027	166.841	3.70452	-0.113334	0.0332685	-0.146603	-0.0800656
ENSMUSG00000030057.15	Cnbp	1734	164.272	3.94346	1882	154.912	3.56965	0.0846396	0.0332755	0.0513641	0.117915
ENSMUSG00000042410.15	Agps	1861	176.296	4.08522	1751	144.135	3.44326	0.290587	0.0332815	0.257306	0.323869
ENSMUSG00000021500.15	Ddx46	1666	157.834	3.86542	1967	161.905	3.64931	-0.0367392	0.0332841	-0.0700233	-0.00345507
ENSMUSG00000047187.9	Rab2a	1717	162.662	3.9241	1900	156.393	3.58667	0.0567084	0.0332856	0.0234228	0.0899941
ENSMUSG00000015597.16	Zfp318	1726	163.514	3.93436	1886	155.241	3.57344	0.0749106	0.0332987	0.0416119	0.108209
ENSMUSG00000027351.14	Spred1	1747	165.503	3.95821	1860	153.102	3.54874	0.112364	0.0333054	0.0790586	0.145669
ENSMUSG00000031701.5	Dnaja2	1722	163.136	3.9298	1889	155.488	3.57628	0.0692734	0.0333063	0.0359671	0.10258
ENSMUSG00000002741.9	Ykt6	1625	153.952	3.8176	2021	166.347	3.69903	-0.111719	0.0333075	-0.145026	-0.0784113
ENSMUSG00000049556.4	Lingo1	1803	170.805	4.0211	1799	148.083	3.4901	0.205939	0.0333122	0.172627	0.239252
ENSMUSG00000059991.7	Nptx2	2207	209.056	4.44854	1521	125.213	3.20933	0.739509	0.0333129	0.706196	0.772822
ENSMUSG00000042590.16	Ipo11	1857	175.918	4.08083	1748	143.888	3.44031	0.289957	0.0333135	0.256644	0.323271
ENSMUSG00000028176.11	Lrrc7	1738	164.651	3.94801	1867	153.678	3.5554	0.0995004	0.0333196	0.0661808	0.13282
ENSMUSG00000022698.17	Naa50	1842	174.497	4.06433	1759	144.793	3.45111	0.269218	0.0333256	0.235892	0.302543
ENSMUSG00000025128.7	Bhlhe22	1767	167.396	3.98078	1833	150.881	3.5229	0.149862	0.033327	0.116535	0.183189
ENSMUSG00000007670.9	Khsrp	1651	156.413	3.848	1977	162.727	3.65857	-0.0570918	0.0333273	-0.0904192	-0.0237645
ENSMUSG00000044117.12	2900011O08Rik	1682	159.348	3.88393	1934	159.19	3.61859	0.00143853	0.0333286	-0.0318901	0.0347671
ENSMUSG00000022974.12	Paxbp1	1625	153.952	3.8176	2015	165.853	3.69354	-0.107431	0.0333296	-0.140761	-0.0741019
ENSMUSG00000028433.14	Ubap2	1551	146.945	3.72973	2141	176.219	3.8072	-0.262093	0.0333318	-0.295425	-0.228761
ENSMUSG00000070802.5	Pnmal2	1752	165.976	3.96386	1847	152.032	3.53632	0.126598	0.0333377	0.0932605	0.159936
ENSMUSG00000042429.8	Adora1	1532	145.146	3.70684	2174	178.934	3.83641	-0.301921	0.0333453	-0.335266	-0.268575
ENSMUSG00000027706.8	Sec62	1628	154.236	3.82112	2005	165.031	3.68437	-0.0975981	0.0333497	-0.130948	-0.0642484
ENSMUSG00000036052.14	Dnajb5	1651	156.413	3.848	1969	162.069	3.65117	-0.051245	0.0333581	-0.0846031	-0.0178869
ENSMUSG00000049659.15	Aftph	1634	154.804	3.82815	1991	163.879	3.67149	-0.0821901	0.0333684	-0.115559	-0.0488217
ENSMUSG00000034220.7	Gpc1	1627	154.141	3.81995	2000	164.619	3.67978	-0.0948836	0.033374	-0.128258	-0.0615096
ENSMUSG00000056429.4	Tgoln1	1689	160.011	3.892	1913	157.462	3.59891	0.0231693	0.0333767	-0.0102074	0.056546
ENSMUSG00000020936.8	Nmt1	1604	151.963	3.79287	2031	167.17	3.70817	-0.13759	0.0333916	-0.170982	-0.104199
ENSMUSG00000032076.18	Cadm1	1592	150.827	3.77867	2049	168.651	3.72455	-0.161141	0.0333972	-0.194538	-0.127744
ENSMUSG00000040725.13	Hnrnpul1	1532	145.146	3.70684	2157	177.536	3.82139	-0.2906	0.0333996	-0.324	-0.257201
ENSMUSG00000012422.14	Tmem167	1640	155.372	3.83517	1970	162.151	3.65209	-0.0616156	0.033415	-0.0950307	-0.0282006
ENSMUSG00000090125.3	Pou3f1	1525	144.484	3.69836	2164	178.111	3.82758	-0.301875	0.0334219	-0.335297	-0.268453
ENSMUSG00000026384.13	Ptpn4	1867	176.864	4.09179	1717	141.337	3.40969	0.323501	0.0334249	0.290076	0.356926
ENSMUSG00000041341.9	Atg2b	1562	147.987	3.74292	2088	171.859	3.75981	-0.215758	0.0334412	-0.249199	-0.182317
ENSMUSG00000027823.9	Gmps	1601	151.679	3.78933	2019	166.182	3.6972	-0.131744	0.0334528	-0.165197	-0.0982914
ENSMUSG00000021693.19	Kif2a	1417	134.258	3.56511	2408	198.185	4.03747	-0.56184	0.0334687	-0.595309	-0.528371
ENSMUSG00000034557.14	Zfyve9	2084	197.41	4.32289	1559	128.339	3.24914	0.621238	0.0334733	0.587765	0.654712
ENSMUSG00000034040.16	Wbscr17	1744	165.219	3.95481	1825	150.222	3.51521	0.137277	0.0334744	0.103803	0.170752
ENSMUSG00000025020.11	Slit1	1574	149.123	3.75726	2056	169.226	3.73091	-0.182453	0.0334797	-0.215933	-0.148973
ENSMUSG00000059119.9	Nap1l4	1733	164.177	3.94233	1836	151.127	3.52578	0.119489	0.0334797	0.0860095	0.152969
ENSMUSG00000039252.11	Lgi2	1804	170.9	4.02221	1759	144.793	3.45111	0.23916	0.0334966	0.205664	0.272657
ENSMUSG00000017615.12	Tnfaip1	1681	159.254	3.88277	1893	155.817	3.58006	0.0314783	0.0335013	-0.002023	0.0649796
ENSMUSG00000057637.13	Prdm2	1521	144.105	3.69351	2147	176.713	3.81252	-0.294289	0.0335023	-0.327791	-0.260786
ENSMUSG00000035049.3	Rrp12	1766	167.302	3.97966	1795	147.754	3.48622	0.179252	0.0335044	0.145747	0.212756
ENSMUSG00000018395.19	Kif3a	1538	145.714	3.71408	2113	173.916	3.78224	-0.255245	0.0335057	-0.288751	-0.22174
ENSMUSG00000031530.6	Dusp4	1751	165.881	3.96273	1806	148.659	3.49688	0.158143	0.0335261	0.124617	0.191669
ENSMUSG00000034295.9	Fhod3	1789	169.479	4.00547	1767	145.451	3.45894	0.220578	0.0335275	0.187051	0.254106
ENSMUSG00000002006.12	Pdzd4	1654	156.697	3.85149	1920	158.038	3.60548	-0.0122894	0.0335353	-0.0458247	0.0212459
ENSMUSG00000058589.14	Anks1b	1655	156.792	3.85265	1918	157.873	3.6036	-0.00991512	0.0335379	-0.043453	0.0236228
ENSMUSG00000021303.13	Gng4	1683	159.443	3.88508	1879	154.665	3.5668	0.0438964	0.0335494	0.010347	0.0774458
ENSMUSG00000009079.16	Ewsr1	1661	157.36	3.85962	1906	156.886	3.59232	0.00435245	0.0335543	-0.0292019	0.0379068
ENSMUSG00000034252.14	Senp6	1602	151.774	3.79051	1988	163.632	3.66873	-0.108532	0.0335622	-0.142094	-0.0749698
ENSMUSG00000001802.16	Lrp3	1603	151.869	3.79169	1986	163.468	3.66688	-0.106181	0.0335639	-0.139745	-0.0726169
ENSMUSG00000040390.13	Map3k10	1623	153.762	3.81525	1956	161	3.6391	-0.0663552	0.0335645	-0.0999197	-0.0327908
ENSMUSG00000024104.11	Washc2	1530	144.957	3.70442	2109	173.587	3.77866	-0.260032	0.0335697	-0.293601	-0.226462
ENSMUSG00000040479.11	Dgkz	1843	174.592	4.06543	1707	140.515	3.39975	0.313268	0.0335798	0.279688	0.346847
ENSMUSG00000034163.10	Zfc3h1	1798	170.331	4.01552	1744	143.559	3.43637	0.246705	0.0335969	0.213108	0.280302
ENSMUSG00000050558.13	Prokr2	1520	144.01	3.6923	2119	174.409	3.7876	-0.276307	0.0336003	-0.309908	-0.242707
ENSMUSG00000034613.12	Ppm1h	1717	162.662	3.9241	1823	150.058	3.51329	0.116361	0.0336176	0.0827437	0.149979
ENSMUSG00000029238.11	Clock	1716	162.568	3.92296	1823	150.058	3.51329	0.115521	0.0336226	0.0818986	0.149144
ENSMUSG00000029250.5	Polr2b	1644	155.751	3.83984	1909	157.133	3.59514	-0.0127481	0.0336346	-0.0463827	0.0208865
ENSMUSG00000036745.15	Ttll7	1801	170.616	4.01887	1731	142.489	3.42355	0.259897	0.0336471	0.22625	0.293544
ENSMUSG00000056749.7	Nfil3	1651	156.413	3.848	1895	155.981	3.58195	0.00399164	0.0336538	-0.0296621	0.0376454
ENSMUSG00000029686.15	Cul1	1609	152.437	3.79877	1947	160.259	3.63073	-0.0721961	0.0336792	-0.105875	-0.0385169
ENSMUSG00000033228.7	Scaf11	1725	163.42	3.93322	1800	148.166	3.49107	0.141371	0.0336815	0.10769	0.175053
ENSMUSG00000018800.14	Abca5	1614	152.91	3.80467	1939	159.601	3.62326	-0.0617856	0.0336821	-0.0954676	-0.0281035
ENSMUSG00000020326.7	Ccng1	1719	162.852	3.92638	1806	148.659	3.49688	0.131549	0.0336841	0.0978648	0.165233
ENSMUSG00000032435.8	Dync1li1	1687	159.822	3.88969	1841	151.539	3.53058	0.0767788	0.0336917	0.0430871	0.11047
ENSMUSG00000038342.15	Mlxip	1556	147.419	3.73573	2023	166.512	3.70086	-0.175703	0.0337069	-0.20941	-0.141997
ENSMUSG00000005069.12	Pex5	1700	161.053	3.90464	1821	149.893	3.51136	0.103597	0.0337129	0.0698842	0.13731
ENSMUSG00000070733.13	Fryl	1619	153.384	3.81055	1923	158.285	3.60829	-0.0453781	0.0337173	-0.0790954	-0.0116608
ENSMUSG00000021248.8	Tmed10	1784	169.006	3.99987	1731	142.489	3.42355	0.246222	0.0337256	0.212496	0.279948
ENSMUSG00000090100.7	Ttbk2	1619	153.384	3.81055	1917	157.791	3.60266	-0.040872	0.0337414	-0.0746134	-0.00713057
ENSMUSG00000060206.11	Zfp462	1484	140.602	3.64835	2148	176.795	3.81341	-0.330466	0.0337425	-0.364208	-0.296723
ENSMUSG00000027540.13	Ptpn1	1686	159.727	3.88854	1828	150.469	3.5181	0.0861418	0.0337541	0.0523877	0.119896
ENSMUSG00000036298.10	Slc2a13	1762	166.923	3.97515	1745	143.641	3.43736	0.216716	0.0337606	0.182955	0.250476
ENSMUSG00000031256.11	Cstf2	1581	149.786	3.7656	1968	161.987	3.65024	-0.112977	0.033761	-0.146738	-0.0792156
ENSMUSG00000041220.10	Elovl6	1827	173.077	4.04776	1684	138.623	3.37679	0.320254	0.0337689	0.286485	0.354023
ENSMUSG00000059003.12	Grin2a	1723	163.23	3.93094	1783	146.767	3.47456	0.153381	0.0337699	0.119611	0.187151
ENSMUSG00000026034.17	Clk1	1600	151.585	3.78814	1937	159.436	3.6214	-0.0728583	0.0337702	-0.106629	-0.0390881
ENSMUSG00000040297.12	Suco	1747	165.503	3.95821	1756	144.546	3.44817	0.195328	0.0337795	0.161548	0.229107
ENSMUSG00000024502.9	Jakmip2	1550	146.851	3.72853	2013	165.689	3.69171	-0.174128	0.0337801	-0.207908	-0.140348
ENSMUSG00000026819.15	Slc25a25	1649	156.224	3.84567	1867	153.678	3.5554	0.0237085	0.0337819	-0.0100734	0.0574904
ENSMUSG00000097156.7	Gm3764	1615	153.005	3.80585	1912	157.38	3.59797	-0.0406728	0.0337842	-0.074457	-0.00688853
ENSMUSG00000033712.5	Ccar2	1649	156.224	3.84567	1861	153.184	3.54969	0.0283499	0.0338074	-0.00545754	0.0621573
ENSMUSG00000022781.8	Pak2	1540	145.904	3.71649	2020	166.265	3.69812	-0.188466	0.0338165	-0.222282	-0.154649
ENSMUSG00000007836.6	Hnrnpa0	1640	155.372	3.83517	1870	153.924	3.55826	0.0135026	0.0338184	-0.0203158	0.0473209
ENSMUSG00000020946.13	Gosr2	1633	154.709	3.82698	1879	154.665	3.5668	0.000412238	0.0338191	-0.0334069	0.0342314
ENSMUSG00000028246.13	Faxc	1517	143.726	3.68866	2059	169.473	3.73362	-0.237736	0.0338234	-0.271559	-0.203912
ENSMUSG00000052684.4	Jun	1768	167.491	3.98191	1726	142.078	3.41861	0.237403	0.0338253	0.203578	0.271228
ENSMUSG00000002546.16	Golga2	1680	159.159	3.88162	1818	149.646	3.50847	0.0889111	0.0338299	0.0550812	0.122741
ENSMUSG00000089706.7	B230216N24Rik	1379	130.66	3.51702	2379	195.799	4.0131	-0.583556	0.0338324	-0.617389	-0.549724
ENSMUSG00000004865.15	Srpk1	1560	147.797	3.74053	1982	163.139	3.66319	-0.142477	0.0338338	-0.176311	-0.108643
ENSMUSG00000040720.15	1110037F02Rik	1608	152.342	3.7976	1909	157.133	3.59514	-0.0446714	0.0338362	-0.0785076	-0.0108352
ENSMUSG00000038351.14	Sgsm2	1721	163.041	3.92866	1770	145.698	3.46188	0.162258	0.0338407	0.128417	0.196099
ENSMUSG00000096188.1	Cmtm4	1766	167.302	3.97966	1724	141.913	3.41663	0.237443	0.0338447	0.203598	0.271287
ENSMUSG00000090112.8	Shprh	1541	145.998	3.7177	2009	165.36	3.68804	-0.179656	0.0338503	-0.213506	-0.145806
ENSMUSG00000040003.18	Magi2	1608	152.342	3.7976	1904	156.722	3.59044	-0.0408898	0.0338565	-0.0747462	-0.00703327
ENSMUSG00000022855.8	Senp2	1668	158.023	3.86774	1826	150.305	3.51617	0.0722442	0.0338575	0.0383867	0.106102
ENSMUSG00000025423.15	Pias2	1633	154.709	3.82698	1866	153.595	3.55445	0.010423	0.0338738	-0.0234509	0.0442968
ENSMUSG00000021036.10	Sptlc2	1773	167.964	3.98753	1709	140.679	3.40174	0.255747	0.0338868	0.22186	0.289633
ENSMUSG00000034707.6	Gns	1722	163.136	3.9298	1759	144.793	3.45111	0.172084	0.0338879	0.138196	0.205972
ENSMUSG00000028893.8	Sesn2	1502	142.306	3.67039	2067	170.131	3.74087	-0.257654	0.0338927	-0.291547	-0.223762
ENSMUSG00000019777.16	Hdac2	1608	152.342	3.7976	1895	155.981	3.58195	-0.0340577	0.0338933	-0.067951	-0.000164461
ENSMUSG00000022661.14	Cd200	1522	144.199	3.69473	2030	167.087	3.70726	-0.212537	0.0338938	-0.246431	-0.178644
ENSMUSG00000032366.15	Tpm1	1593	150.922	3.77985	1914	157.544	3.59985	-0.0619558	0.0339023	-0.0958582	-0.0280535
ENSMUSG00000051403.9	Ppp1r37	1615	153.005	3.80585	1881	154.829	3.5687	-0.0171025	0.0339114	-0.0510139	0.0168089
ENSMUSG00000028060.14	2810403A07Rik	1544	146.282	3.72131	1985	163.385	3.66596	-0.159522	0.0339204	-0.193442	-0.125601
ENSMUSG00000030654.9	Arl6ip1	1769	167.586	3.98303	1704	140.268	3.39677	0.256715	0.0339309	0.222784	0.290645
ENSMUSG00000025410.9	Dctn2	1634	154.804	3.82815	1850	152.279	3.53919	0.0237227	0.0339366	-0.0102139	0.0576592
ENSMUSG00000028790.13	Khdrbs1	1658	157.076	3.85614	1819	149.729	3.50943	0.0691124	0.0339418	0.0351705	0.103054
ENSMUSG00000018412.16	Kansl1	1590	150.638	3.7763	1907	156.968	3.59326	-0.0593904	0.033948	-0.0933384	-0.0254424
ENSMUSG00000035623.14	Rsf1	1655	156.792	3.85265	1821	149.893	3.51136	0.0649166	0.033949	0.0309676	0.0988656
ENSMUSG00000000168.9	Dlat	1746	165.408	3.95707	1722	141.749	3.41465	0.222694	0.0339502	0.188744	0.256644
ENSMUSG00000013160.7	Atp6v0d1	1676	158.78	3.877	1795	147.754	3.48622	0.103832	0.0339547	0.0698776	0.137787
ENSMUSG00000038502.16	Ptov1	1650	156.319	3.84683	1821	149.893	3.51136	0.0605541	0.0339759	0.0265781	0.09453
ENSMUSG00000032410.13	Xrn1	1648	156.129	3.8445	1823	150.058	3.51329	0.0572226	0.0339779	0.0232447	0.0912005
ENSMUSG00000033060.15	Lmo7	1829	173.267	4.04997	1643	135.249	3.33546	0.35737	0.0339786	0.323392	0.391349
ENSMUSG00000054455.4	Vapb	1533	145.241	3.70804	1987	163.55	3.66781	-0.171282	0.0339813	-0.205264	-0.137301
ENSMUSG00000024404.6	Riok3	1679	159.064	3.88047	1784	146.849	3.47553	0.115274	0.0339895	0.0812846	0.149264
ENSMUSG00000015697.14	Setdb1	1517	143.726	3.68866	2011	165.524	3.68988	-0.203722	0.0339942	-0.237716	-0.169727
ENSMUSG00000038916.6	Soga3	1338	126.778	3.46439	2438	200.653	4.06253	-0.662397	0.0340096	-0.696406	-0.628387
ENSMUSG00000022205.15	Sub1	1663	157.55	3.86195	1797	147.919	3.48816	0.0909993	0.0340141	0.0569852	0.125013
ENSMUSG00000033955.12	Tnks1bp1	1833	173.645	4.05439	1632	134.345	3.32428	0.370206	0.0340213	0.336184	0.404227
ENSMUSG00000025958.14	Creb1	1616	153.099	3.80702	1853	152.526	3.54206	0.00541535	0.0340239	-0.0286086	0.0394393
ENSMUSG00000028106.13	Rprd2	1562	147.987	3.74292	1929	158.778	3.61392	-0.101546	0.0340258	-0.135572	-0.0675204
ENSMUSG00000032840.7	2410131K14Rik	1571	148.839	3.75368	1913	157.462	3.59891	-0.0812527	0.0340356	-0.115288	-0.0472171
ENSMUSG00000030811.14	Fbxl19	1551	146.945	3.72973	1943	159.93	3.627	-0.122163	0.0340376	-0.1562	-0.0881252
ENSMUSG00000040423.10	Rc3h1	1578	149.502	3.76203	1902	156.557	3.58855	-0.0665275	0.0340385	-0.100566	-0.0324889
ENSMUSG00000032870.8	Smap2	1646	155.94	3.84217	1811	149.071	3.50171	0.0649945	0.0340421	0.0309524	0.0990366
ENSMUSG00000026514.13	Cnih3	1899	179.894	4.12669	1579	129.984	3.2699	0.468812	0.0340448	0.434767	0.502857
ENSMUSG00000030967.13	Zranb1	1504	142.495	3.67283	2019	166.182	3.6972	-0.221855	0.0340489	-0.255904	-0.187806
ENSMUSG00000059208.14	Hnrnpm	1583	149.975	3.76798	1886	155.241	3.57344	-0.0497852	0.0340746	-0.0838598	-0.0157106
ENSMUSG00000038602.7	Slc35f1	1452	137.572	3.60883	2112	173.833	3.78134	-0.337521	0.0340781	-0.371599	-0.303443
ENSMUSG00000027195.10	Hsd17b12	1631	154.52	3.82464	1821	149.893	3.51136	0.043855	0.0340795	0.00977547	0.0779346
ENSMUSG00000025246.13	Tbl1x	1429	135.394	3.58016	2162	177.947	3.82581	-0.394282	0.03408	-0.428362	-0.360202
ENSMUSG00000031622.15	Sin3b	1602	151.774	3.79051	1858	152.937	3.54683	-0.0110154	0.0340819	-0.0450973	0.0230665
ENSMUSG00000021893.13	Capn7	1588	150.448	3.77392	1877	154.5	3.56491	-0.038341	0.0340827	-0.0724237	-0.00425832
ENSMUSG00000022285.16	Ywhaz	1528	144.768	3.702	1968	161.987	3.65024	-0.162138	0.034084	-0.196222	-0.128054
ENSMUSG00000025702.15	42802	1463	138.613	3.62246	2087	171.777	3.75891	-0.309469	0.0340853	-0.343555	-0.275384
ENSMUSG00000034687.8	Fras1	2681	253.935	4.90273	1266	104.234	2.92819	1.28463	0.0340873	1.25054	1.31872
ENSMUSG00000033105.12	Lss	1613	152.815	3.80349	1842	151.621	3.53154	0.0113214	0.0340881	-0.0227666	0.0454095
ENSMUSG00000041133.11	Smc1a	1537	145.62	3.71287	1949	160.424	3.63259	-0.139682	0.0341004	-0.173782	-0.105581
ENSMUSG00000001017.15	Chtop	1552	147.04	3.73093	1923	158.285	3.60829	-0.106314	0.0341099	-0.140424	-0.0722041
ENSMUSG00000026918.16	Brd3	1422	134.731	3.57139	2168	178.44	3.83111	-0.405357	0.0341117	-0.439469	-0.371246
ENSMUSG00000032504.15	Pdcd6ip	1622	153.668	3.81408	1824	150.14	3.51425	0.0335035	0.0341161	-0.000612689	0.0676196
ENSMUSG00000033444.13	Specc1l	1647	156.035	3.84334	1793	147.59	3.48428	0.0802733	0.0341179	0.0461553	0.114391
ENSMUSG00000036737.12	Oxsr1	1573	149.028	3.75607	1889	155.488	3.57628	-0.0612138	0.0341211	-0.0953348	-0.0270927
ENSMUSG00000064341.1	mt-Nd1	1708	161.81	3.91381	1725	141.996	3.41762	0.188457	0.0341223	0.154334	0.222579
ENSMUSG00000029571.14	Tmem106b	1491	141.264	3.65694	2022	166.429	3.69995	-0.236512	0.034123	-0.270635	-0.202389
ENSMUSG00000021198.16	Unc79	1496	141.738	3.66306	2006	165.113	3.68529	-0.220229	0.0341479	-0.254377	-0.186082
ENSMUSG00000042155.3	Klhl23	1606	152.153	3.79523	1837	151.21	3.52674	0.00897008	0.0341492	-0.0251792	0.0431193
ENSMUSG00000029822.15	Osbpl3	1790	169.574	4.00659	1643	135.249	3.33546	0.326292	0.0341532	0.292139	0.360445
ENSMUSG00000026374.14	Tsn	1618	153.289	3.80938	1819	149.729	3.50943	0.0339015	0.0341605	-0.000259033	0.0680619
ENSMUSG00000004530.12	Coro1c	1373	130.092	3.50937	2274	187.161	3.92359	-0.524748	0.0341641	-0.558912	-0.490584
ENSMUSG00000031532.5	Saraf	1592	150.827	3.77867	1849	152.197	3.53823	-0.0130421	0.0341776	-0.0472197	0.0211355
ENSMUSG00000014959.12	Gorasp2	1634	154.804	3.82815	1795	147.754	3.48622	0.0672402	0.0341795	0.0330607	0.10142
ENSMUSG00000029422.14	Rsrc2	1541	145.998	3.7177	1922	158.202	3.60736	-0.115819	0.0341812	-0.15	-0.0816379
ENSMUSG00000054793.8	Cadm4	1659	157.171	3.8573	1765	145.286	3.45699	0.113435	0.0341831	0.0792517	0.147618
ENSMUSG00000027881.14	Prpf38b	1620	153.478	3.81173	1810	148.988	3.50075	0.0428345	0.0341893	0.00864518	0.0770237
ENSMUSG00000024077.15	Strn	1570	148.744	3.75249	1875	154.336	3.56301	-0.0532397	0.0341966	-0.0874364	-0.0190431
ENSMUSG00000030982.18	9030624J02Rik	1582	149.88	3.76679	1858	152.937	3.54683	-0.0291286	0.0341973	-0.0633259	0.00506875
ENSMUSG00000005615.14	Pcyt1a	1596	151.206	3.78341	1839	151.374	3.52866	-0.00160454	0.0341976	-0.0358021	0.0325931
ENSMUSG00000024581.12	Napg	1685	159.633	3.88739	1731	142.489	3.42355	0.163903	0.0342098	0.129693	0.198112
ENSMUSG00000032324.10	Tspan3	1633	154.709	3.82698	1789	147.261	3.48039	0.0711853	0.0342122	0.0369731	0.105398
ENSMUSG00000009207.15	Lnpk	1732	164.083	3.94119	1683	138.54	3.37579	0.244116	0.0342152	0.209901	0.278332
ENSMUSG00000029729.12	Zkscan1	1404	133.027	3.54873	2175	179.016	3.83729	-0.428372	0.0342217	-0.462593	-0.39415
ENSMUSG00000035992.15	Fnip1	1698	160.863	3.90234	1715	141.173	3.4077	0.188373	0.0342221	0.154151	0.222595
ENSMUSG00000076431.4	Sox4	1578	149.502	3.76203	1854	152.608	3.54301	-0.0296711	0.0342377	-0.0639088	0.00456658
ENSMUSG00000006673.14	Qrich1	1575	149.218	3.75846	1855	152.69	3.54397	-0.0331923	0.034251	-0.0674433	0.00105878
ENSMUSG00000039852.16	Rere	1504	142.495	3.67283	1962	161.493	3.64468	-0.18056	0.0342593	-0.214819	-0.1463
ENSMUSG00000054640.14	Slc8a1	1543	146.188	3.72011	1899	156.31	3.58572	-0.0965897	0.0342609	-0.130851	-0.0623289
ENSMUSG00000008475.13	Arpc5	1628	154.236	3.82112	1784	146.849	3.47553	0.0707994	0.0342625	0.0365369	0.105062
ENSMUSG00000032050.16	Rdx	1636	154.993	3.83049	1772	145.862	3.46383	0.0875987	0.0342741	0.0533246	0.121873
ENSMUSG00000025427.14	Rnf165	1741	164.935	3.95141	1663	136.895	3.35568	0.268826	0.0342759	0.23455	0.303102
ENSMUSG00000034926.3	Dhcr24	1588	150.448	3.77392	1828	150.469	3.5181	-0.000199034	0.0342913	-0.0344904	0.0340923
ENSMUSG00000038611.16	Phrf1	1549	146.756	3.72733	1882	154.912	3.56965	-0.0780279	0.0342936	-0.112321	-0.0437343
ENSMUSG00000036450.4	Hif1an	1711	162.094	3.91724	1687	138.869	3.37979	0.223105	0.034298	0.188807	0.257403
ENSMUSG00000037126.15	Psd	1536	145.525	3.71167	1898	156.228	3.58478	-0.102386	0.0343079	-0.136694	-0.0680779
ENSMUSG00000025555.14	Farp1	1459	138.235	3.61751	2030	167.087	3.70726	-0.273485	0.0343092	-0.307794	-0.239176
ENSMUSG00000025793.15	Hgs	1580	149.691	3.76441	1831	150.716	3.52098	-0.00984522	0.0343247	-0.0441699	0.0244795
ENSMUSG00000022623.15	Shank3	1474	139.655	3.63605	1995	164.208	3.67518	-0.23366	0.0343335	-0.267993	-0.199326
ENSMUSG00000057133.14	Chd6	1416	134.163	3.56385	2112	173.833	3.78134	-0.373716	0.0343337	-0.40805	-0.339382
ENSMUSG00000029076.14	Sdf4	1639	155.277	3.834	1755	144.464	3.44719	0.10414	0.0343374	0.0698025	0.138477
ENSMUSG00000030091.17	Nup210	1659	157.171	3.8573	1732	142.571	3.42454	0.140649	0.0343405	0.106308	0.174989
ENSMUSG00000001729.14	Akt1	1517	143.726	3.68866	1919	157.956	3.60454	-0.136198	0.0343427	-0.17054	-0.101855
ENSMUSG00000022099.16	Dmtn	1635	154.898	3.82932	1755	144.464	3.44719	0.100617	0.0343591	0.0662577	0.134976
ENSMUSG00000019998.5	Stx7	1510	143.063	3.68014	1926	158.531	3.61111	-0.148116	0.0343595	-0.182476	-0.113756
ENSMUSG00000027422.15	Rrbp1	1919	181.788	4.14834	1514	124.637	3.20194	0.544525	0.0343616	0.510164	0.578887
ENSMUSG00000042066.15	Tmcc2	1504	142.495	3.67283	1935	159.272	3.61953	-0.160579	0.0343628	-0.194941	-0.126216
ENSMUSG00000053253.16	Ndfip2	1653	156.603	3.85033	1731	142.489	3.42355	0.136257	0.0343771	0.10188	0.170634
ENSMUSG00000030678.7	Maz	1647	156.035	3.84334	1736	142.9	3.42849	0.126855	0.0343849	0.0924705	0.16124
ENSMUSG00000075415.13	Fnbp1	1738	164.651	3.94801	1645	135.414	3.33749	0.282031	0.034386	0.247644	0.316417
ENSMUSG00000047514.6	Tspyl1	1618	153.289	3.80938	1769	145.615	3.4609	0.0740905	0.0343869	0.0397036	0.108477
ENSMUSG00000025583.15	Rptor	1467	138.992	3.62741	1989	163.714	3.66965	-0.23618	0.0344025	-0.270582	-0.201777
ENSMUSG00000069539.11	Scyl2	1523	144.294	3.69594	1889	155.488	3.57628	-0.107786	0.0344252	-0.142212	-0.0733613
ENSMUSG00000032745.17	Gpbp1	1513	143.347	3.6838	1904	156.722	3.59044	-0.128689	0.0344276	-0.163116	-0.0942613
ENSMUSG00000053693.16	Mast1	1442	136.625	3.59639	2028	166.923	3.70543	-0.288961	0.0344337	-0.323394	-0.254527
ENSMUSG00000022055.7	Nefl	1621	153.573	3.8129	1751	144.135	3.44326	0.091508	0.0344546	0.0570533	0.125963
ENSMUSG00000020741.17	Cluh	1670	158.212	3.87006	1695	139.527	3.38779	0.181312	0.0344658	0.146847	0.215778
ENSMUSG00000018736.14	Ndel1	1650	156.319	3.84683	1716	141.255	3.4087	0.146187	0.0344663	0.111721	0.180653
ENSMUSG00000031026.15	Trim66	1528	144.768	3.702	1870	153.924	3.55826	-0.0884842	0.034472	-0.122956	-0.0540122
ENSMUSG00000046201.8	Scaf8	1522	144.199	3.69473	1878	154.583	3.56585	-0.100312	0.0344764	-0.134789	-0.0658358
ENSMUSG00000032966.14	Fkbp1a	1682	159.348	3.88393	1677	138.047	3.36977	0.207029	0.0344956	0.172534	0.241525
ENSMUSG00000040054.15	Baz2a	1621	153.573	3.8129	1742	143.394	3.4344	0.0989382	0.0344974	0.0644408	0.133436
ENSMUSG00000020547.4	Bzw2	1580	149.691	3.76441	1789	147.261	3.48039	0.0236147	0.0345108	-0.0108961	0.0581255
ENSMUSG00000072214.6	42983	1460	138.329	3.61875	1972	162.316	3.65395	-0.230698	0.0345127	-0.265211	-0.196185
ENSMUSG00000020664.9	Dld	1623	153.762	3.81525	1736	142.9	3.42849	0.105691	0.0345151	0.0711757	0.140206
ENSMUSG00000014550.14	Rbsn	1499	142.022	3.66673	1903	156.639	3.58949	-0.141334	0.034521	-0.175855	-0.106813
ENSMUSG00000027010.16	Slc25a12	1524	144.389	3.69715	1864	153.431	3.55255	-0.0876295	0.0345218	-0.122151	-0.0531077
ENSMUSG00000058070.14	Eml1	1400	132.648	3.54368	2089	171.941	3.76071	-0.374309	0.0345263	-0.408835	-0.339783
ENSMUSG00000025485.12	Ric8a	1626	154.046	3.81877	1730	142.407	3.42256	0.113345	0.0345276	0.0788179	0.147873
ENSMUSG00000022044.14	Stmn4	1600	151.585	3.78814	1760	144.875	3.45209	0.0653153	0.0345296	0.0307857	0.0998449
ENSMUSG00000042810.14	Krba1	1522	144.199	3.69473	1864	153.431	3.55255	-0.0895228	0.0345343	-0.124057	-0.0549885
ENSMUSG00000025949.15	Pikfyve	1585	150.164	3.77036	1777	146.273	3.46871	0.0378744	0.0345365	0.00333787	0.0724109
ENSMUSG00000020372.15	Rack1	1567	148.46	3.74891	1798	148.001	3.48913	0.00446729	0.0345462	-0.0300789	0.0390135
ENSMUSG00000050272.9	Dscam	1520	144.01	3.6923	1863	153.349	3.5516	-0.0906448	0.0345509	-0.125196	-0.0560939
ENSMUSG00000037098.17	Rab11fip3	1470	139.276	3.63111	1942	159.848	3.62606	-0.198752	0.0345587	-0.23331	-0.164193
ENSMUSG00000026824.11	Kcnj3	1607	152.247	3.79642	1745	143.641	3.43736	0.0839508	0.0345608	0.0493899	0.118512
ENSMUSG00000075595.9	Zfp652	1483	140.507	3.64712	1918	157.873	3.6036	-0.168127	0.0345656	-0.202692	-0.133561
ENSMUSG00000018750.14	Zbtb4	1865	176.675	4.0896	1516	124.801	3.20405	0.501465	0.0345677	0.466897	0.536032
ENSMUSG00000028937.14	Acot7	1582	149.88	3.76679	1771	145.78	3.46285	0.0400196	0.0345813	0.00543823	0.0746009
ENSMUSG00000021134.17	Srsf5	1604	151.963	3.79287	1743	143.476	3.43539	0.0829102	0.0345871	0.048323	0.117497
ENSMUSG00000001910.4	Nacc1	1573	149.028	3.75607	1781	146.603	3.47261	0.0236751	0.0345878	-0.0109127	0.0582629
ENSMUSG00000026883.17	Dab2ip	1462	138.519	3.62123	1948	160.341	3.63166	-0.211067	0.0345895	-0.245657	-0.176478
ENSMUSG00000026153.15	Fam135a	1471	139.371	3.63235	1931	158.943	3.61579	-0.189581	0.0345944	-0.224175	-0.154986
ENSMUSG00000044847.13	Lsm11	1441	136.53	3.59515	1983	163.221	3.66412	-0.257604	0.0346026	-0.292206	-0.223001
ENSMUSG00000001376.17	Vps50	1543	146.188	3.72011	1817	149.564	3.5075	-0.0329425	0.0346056	-0.0675481	0.00166305
ENSMUSG00000029436.9	Mmp17	1550	146.851	3.72853	1807	148.742	3.49785	-0.0184591	0.0346073	-0.0530664	0.0161482
ENSMUSG00000075470.1	Alg10b	1608	152.342	3.7976	1734	142.736	3.42651	0.0939656	0.0346077	0.0593578	0.128573
ENSMUSG00000055296.14	Tmem245	1557	147.513	3.73693	1797	147.919	3.48816	-0.00396087	0.0346099	-0.0385708	0.030649
ENSMUSG00000028986.12	Klhl7	1437	136.152	3.59016	1986	163.468	3.66688	-0.263791	0.0346194	-0.298411	-0.229172
ENSMUSG00000040945.13	Rcc2	1572	148.934	3.75488	1774	146.027	3.46578	0.0284366	0.0346256	-0.00618902	0.0630621
ENSMUSG00000005802.12	Slc30a4	1831	173.456	4.05218	1529	125.871	3.21775	0.462625	0.0346305	0.427994	0.497255
ENSMUSG00000019907.9	Ppp1r12a	1548	146.661	3.72613	1804	148.495	3.49494	-0.0179248	0.0346326	-0.0525574	0.0167078
ENSMUSG00000024598.8	Fbn2	1519	143.915	3.69109	1843	151.703	3.53249	-0.0760304	0.0346413	-0.110672	-0.0413892
ENSMUSG00000041236.7	Vps41	1449	137.288	3.6051	1956	161	3.6391	-0.229854	0.0346477	-0.264502	-0.195206
ENSMUSG00000004961.7	Syt5	1601	151.679	3.78933	1733	142.654	3.42553	0.0885072	0.0346518	0.0538554	0.123159
ENSMUSG00000022564.6	Grina	1607	152.247	3.79642	1725	141.996	3.41762	0.100572	0.0346567	0.0659151	0.135229
ENSMUSG00000047945.6	Marcksl1	1620	153.478	3.81173	1709	140.679	3.40174	0.125625	0.034663	0.0909617	0.160288
ENSMUSG00000045215.16	Asxl3	1227	116.269	3.3177	2570	211.512	4.17099	-0.863282	0.0346859	-0.897968	-0.828596
ENSMUSG00000023951.16	Vegfa	1606	152.153	3.79523	1720	141.584	3.41266	0.10386	0.0346866	0.0691732	0.138546
ENSMUSG00000025199.16	Chuk	1586	150.259	3.77155	1743	143.476	3.43539	0.066639	0.0346892	0.0319499	0.101328
ENSMUSG00000057182.14	Scn3a	1369	129.713	3.50426	2108	173.504	3.77776	-0.419646	0.0346974	-0.454344	-0.384949
[truncated: 45,645 more rows]

## Sheet: RNA_seq.filtered
GeneID	GeneSymbol	Phf6_counts	Phf6_RPM_average	Phf6_RPM_stdev	Ctrl_counts	Ctrl_RPM_average	Ctrl_RPM_stdev	Log2_Phf6_vs_Ctrl	Log2_Phf6_vs_Ctrl_stdev	Log2_Phf6_vs_Ctrl_CI_low	Log2_Phf6_vs_Ctrl_CI_high
ENSMUSG00000025626.16	Phf6	310	29.45	1.67	1420	116.9	3.1	-1.9892	0.0626	-2.0518	-1.9266
ENSMUSG00000023192.12	Grm2	299	28.4	1.64	1127	92.8	2.76	-1.708	0.065	-1.773	-1.643
ENSMUSG00000005672.12	Kit	310	29.45	1.67	1009	83.09	2.61	-1.4966	0.0648	-1.5615	-1.4318
ENSMUSG00000029123.8	Stk32b	556	52.74	2.23	1665	137.06	3.36	-1.3779	0.0489	-1.4268	-1.329
ENSMUSG00000037995.15	Igsf9	244	23.2	1.48	716	58.99	2.2	-1.3465	0.074	-1.4205	-1.2725
ENSMUSG00000046808.17	Atp10d	176	16.76	1.26	510	42.04	1.86	-1.3268	0.0872	-1.4141	-1.2396
ENSMUSG00000032199.12	Polr2m	525	49.8	2.17	1475	121.43	3.16	-1.2858	0.0508	-1.3366	-1.235
ENSMUSG00000039166.15	Akap7	156	14.86	1.19	439	36.2	1.73	-1.284	0.093	-1.377	-1.191
ENSMUSG00000022338.6	Eny2	404	38.35	1.91	1120	92.22	2.75	-1.2661	0.058	-1.324	-1.2081
ENSMUSG00000073805.4	Fam196a	430	40.81	1.97	1171	96.42	2.82	-1.2405	0.0563	-1.2968	-1.1841
ENSMUSG00000029561.17	Oasl2	162	15.43	1.21	437	36.03	1.72	-1.2233	0.0917	-1.3151	-1.1316
ENSMUSG00000019124.10	Scrn1	1563	148.08	3.74	4196	345.28	5.33	-1.2214	0.0296	-1.251	-1.1918
ENSMUSG00000046079.16	Lrrc8d	520	49.33	2.16	1374	113.12	3.05	-1.1973	0.0514	-1.2488	-1.1459
ENSMUSG00000033088.18	Triobp	271	25.75	1.56	703	57.92	2.18	-1.1692	0.0714	-1.2406	-1.0978
ENSMUSG00000029207.16	Apbb2	595	56.43	2.31	1535	126.36	3.22	-1.1631	0.0483	-1.2113	-1.1148
ENSMUSG00000037624.15	Kcnk2	235	22.34	1.45	589	48.54	2	-1.1192	0.077	-1.1962	-1.0422
ENSMUSG00000028059.14	Arhgef2	796	75.46	2.67	1983	163.22	3.66	-1.113	0.0419	-1.155	-1.0711
ENSMUSG00000024369.16	Nelfe	177	16.85	1.26	427	35.21	1.7	-1.063	0.0892	-1.1522	-0.9738
ENSMUSG00000036825.12	Ssx2ip	400	37.97	1.9	953	78.48	2.54	-1.0477	0.0595	-1.1072	-0.9881
ENSMUSG00000020374.16	Rasgef1c	154	14.68	1.18	364	30.03	1.57	-1.0329	0.0959	-1.1288	-0.937
ENSMUSG00000031938.14	4931406C07Rik	169	16.1	1.23	399	32.91	1.65	-1.0317	0.0916	-1.1233	-0.9402
ENSMUSG00000035184.15	Fam124a	540	51.22	2.2	1264	104.07	2.93	-1.0227	0.0514	-1.0741	-0.9713
ENSMUSG00000010803.13	Gabra1	781	74.04	2.65	1820	149.81	3.51	-1.0168	0.0428	-1.0595	-0.974
ENSMUSG00000020623.11	Map2k6	164	15.62	1.22	380	31.34	1.61	-1.0046	0.0932	-1.0978	-0.9114
ENSMUSG00000056515.8	Rab31	495	46.96	2.11	1133	93.29	2.77	-0.9903	0.0538	-1.0441	-0.9364
ENSMUSG00000050029.7	Rap2c	413	39.2	1.93	945	77.83	2.53	-0.9895	0.0589	-1.0484	-0.9305
ENSMUSG00000038481.12	Cdk19	377	35.79	1.84	862	71	2.42	-0.9882	0.0617	-1.0499	-0.9266
ENSMUSG00000021065.15	Fut8	572	54.25	2.27	1303	107.28	2.97	-0.9836	0.0501	-1.0337	-0.9335
ENSMUSG00000020109.13	Dnajb12	320	30.39	1.7	724	59.64	2.22	-0.9727	0.067	-1.0397	-0.9056
ENSMUSG00000033557.17	Fam20b	453	42.99	2.02	1019	83.91	2.63	-0.9651	0.0564	-1.0215	-0.9087
ENSMUSG00000043635.12	Adamts3	310	29.45	1.67	697	57.42	2.17	-0.9636	0.0682	-1.0318	-0.8954
ENSMUSG00000033209.17	Ttc28	1084	102.73	3.12	2413	198.6	4.04	-0.951	0.0365	-0.9875	-0.9144
ENSMUSG00000048701.13	Ccdc6	878	83.22	2.81	1951	160.59	3.63	-0.9483	0.0406	-0.9889	-0.9077
ENSMUSG00000045498.1	Pcdhb3	214	20.36	1.39	468	38.58	1.78	-0.9225	0.0824	-1.0049	-0.8402
ENSMUSG00000032024.10	Clmp	721	68.36	2.54	1573	129.49	3.26	-0.9216	0.0449	-0.9666	-0.8767
ENSMUSG00000042178.6	Armc5	177	16.85	1.26	387	31.92	1.62	-0.9214	0.0905	-1.012	-0.8309
ENSMUSG00000047910.6	Pcdhb16	272	25.85	1.56	594	48.95	2.01	-0.9213	0.0731	-0.9944	-0.8482
ENSMUSG00000025200.6	Cwf19l1	175	16.66	1.26	382	31.51	1.61	-0.919	0.0911	-1.0101	-0.828
ENSMUSG00000029673.17	Auts2	1105	104.72	3.15	2403	197.77	4.03	-0.9173	0.0363	-0.9537	-0.881
ENSMUSG00000048385.8	Scrt1	656	62.21	2.43	1420	116.9	3.1	-0.9102	0.0472	-0.9574	-0.863
ENSMUSG00000032329.3	Hmg20a	754	71.48	2.6	1622	133.52	3.31	-0.9014	0.0441	-0.9454	-0.8573
ENSMUSG00000020866.17	Cacna1g	461	43.74	2.04	991	81.61	2.59	-0.8997	0.0563	-0.956	-0.8434
ENSMUSG00000035934.15	Pknox2	681	64.57	2.47	1460	120.19	3.14	-0.8964	0.0464	-0.9427	-0.85
ENSMUSG00000039831.16	Arhgap29	328	31.15	1.72	703	57.92	2.18	-0.8948	0.0668	-0.9615	-0.828
ENSMUSG00000057715.13	A830018L16Rik	546	51.79	2.21	1167	96.09	2.81	-0.8917	0.0518	-0.9435	-0.8399
ENSMUSG00000028337.14	Coro2a	453	42.99	2.02	966	79.55	2.56	-0.8881	0.0569	-0.945	-0.8312
ENSMUSG00000021811.6	Dnajc9	154	14.68	1.18	329	27.15	1.49	-0.8875	0.0974	-0.9848	-0.7901
ENSMUSG00000042453.14	Reln	1625	153.95	3.82	3459	284.65	4.84	-0.8867	0.0301	-0.9168	-0.8566
ENSMUSG00000036815.16	Dpp10	329	31.24	1.72	699	57.59	2.18	-0.8822	0.0668	-0.9489	-0.8154
ENSMUSG00000046844.6	Vat1l	365	34.65	1.81	771	63.51	2.29	-0.874	0.0635	-0.9375	-0.8106
ENSMUSG00000045215.16	Asxl3	1227	116.27	3.32	2570	211.51	4.17	-0.8633	0.0347	-0.898	-0.8286
ENSMUSG00000029217.16	Tec	216	20.55	1.39	453	37.35	1.75	-0.8623	0.0825	-0.9448	-0.7797
ENSMUSG00000039057.10	Myo16	1066	101.02	3.09	2229	183.46	3.88	-0.8607	0.0372	-0.898	-0.8235
ENSMUSG00000059713.12	Rcan3	188	17.89	1.3	394	32.5	1.64	-0.8607	0.0884	-0.9492	-0.7723
ENSMUSG00000005682.8	Pan2	298	28.31	1.64	623	51.34	2.06	-0.8587	0.0703	-0.929	-0.7883
ENSMUSG00000025592.17	Dach2	451	42.8	2.01	941	77.5	2.52	-0.8567	0.0572	-0.9139	-0.7995
ENSMUSG00000022176.11	Rem2	384	36.45	1.86	797	65.65	2.32	-0.8488	0.0621	-0.9108	-0.7867
ENSMUSG00000031529.4	Tnks	1922	182.07	4.15	3976	327.18	5.19	-0.8456	0.0278	-0.8734	-0.8178
ENSMUSG00000030782.15	Tgfb1i1	308	29.26	1.66	636	52.41	2.08	-0.8409	0.0693	-0.9103	-0.7716
ENSMUSG00000033849.3	B3galt2	784	74.32	2.65	1614	132.86	3.31	-0.838	0.0435	-0.8815	-0.7945
ENSMUSG00000044349.15	Snhg11	698	66.18	2.5	1436	118.22	3.12	-0.837	0.0461	-0.8831	-0.7908
ENSMUSG00000058441.7	Panx2	274	26.04	1.57	564	46.48	1.96	-0.8361	0.0735	-0.9096	-0.7626
ENSMUSG00000033910.13	Gucy1a3	961	91.08	2.94	1959	161.25	3.64	-0.824	0.0394	-0.8634	-0.7846
ENSMUSG00000100455.1	Gm29170	348	33.04	1.77	709	58.41	2.19	-0.8219	0.0654	-0.8872	-0.7565
ENSMUSG00000046387.5	Pcdhb17	353	33.52	1.78	718	59.15	2.21	-0.8195	0.0649	-0.8844	-0.7546
ENSMUSG00000005533.10	Igf1r	594	56.34	2.31	1206	99.3	2.86	-0.8177	0.0501	-0.8678	-0.7676
ENSMUSG00000051242.1	Pcdhb9	219	20.83	1.4	444	36.61	1.74	-0.8136	0.0824	-0.896	-0.7311
ENSMUSG00000056214.8	Pard6g	185	17.61	1.29	375	30.93	1.6	-0.8127	0.0896	-0.9023	-0.7231
ENSMUSG00000029335.5	Bmp3	2123	201.1	4.36	4292	353.18	5.39	-0.8125	0.0265	-0.839	-0.7859
ENSMUSG00000021892.14	Sh3bp5	613	58.13	2.35	1238	101.93	2.9	-0.8101	0.0494	-0.8595	-0.7608
ENSMUSG00000034931.15	Dhx8	669	63.44	2.45	1349	111.06	3.02	-0.808	0.0473	-0.8552	-0.7607
ENSMUSG00000037461.10	Ints7	378	35.88	1.84	761	62.69	2.27	-0.8049	0.0629	-0.8677	-0.742
ENSMUSG00000086968.8	4933431E20Rik	399	37.87	1.89	803	66.14	2.33	-0.8045	0.0612	-0.8656	-0.7433
ENSMUSG00000030306.14	Tmtc1	291	27.65	1.62	585	48.21	1.99	-0.8022	0.0716	-0.8738	-0.7306
ENSMUSG00000026890.19	Lhx6	156	14.86	1.19	314	25.91	1.46	-0.8019	0.0977	-0.8995	-0.7042
ENSMUSG00000030199.16	Etv6	157	14.96	1.19	314	25.91	1.46	-0.7927	0.0975	-0.8902	-0.6952
ENSMUSG00000028405.9	Aco1	591	56.05	2.3	1174	96.67	2.82	-0.7863	0.0504	-0.8367	-0.7359
ENSMUSG00000020593.14	Lpin1	457	43.36	2.03	907	74.7	2.48	-0.7846	0.0573	-0.8419	-0.7273
ENSMUSG00000028898.15	Trnau1ap	213	20.26	1.39	423	34.88	1.69	-0.7837	0.0839	-0.8676	-0.6999
ENSMUSG00000037568.12	Vash2	623	59.08	2.37	1235	101.68	2.89	-0.7833	0.0491	-0.8324	-0.7342
ENSMUSG00000055723.5	Rras2	397	37.68	1.89	786	64.75	2.31	-0.7809	0.0615	-0.8424	-0.7194
ENSMUSG00000044252.17	Osbpl1a	1068	101.21	3.1	2112	173.83	3.78	-0.7803	0.0375	-0.8178	-0.7428
ENSMUSG00000048347.5	Pcdhb18	210	19.98	1.38	416	34.31	1.68	-0.7801	0.0845	-0.8645	-0.6956
ENSMUSG00000001156.9	Mxd1	223	21.21	1.42	440	36.28	1.73	-0.7745	0.082	-0.8566	-0.6925
ENSMUSG00000040430.18	Pitpnc1	838	79.44	2.74	1648	135.66	3.34	-0.7721	0.0424	-0.8145	-0.7297
ENSMUSG00000046178.3	Nxph1	285	27.08	1.6	560	46.15	1.95	-0.7692	0.0727	-0.8419	-0.6966
ENSMUSG00000035547.14	Capn5	284	26.98	1.6	558	45.99	1.95	-0.7691	0.0728	-0.8419	-0.6964
ENSMUSG00000051379.12	Flrt3	696	65.99	2.5	1365	112.38	3.04	-0.768	0.0465	-0.8145	-0.7214
ENSMUSG00000068373.14	D430041D05Rik	1612	152.72	3.8	3142	258.57	4.61	-0.7597	0.0306	-0.7903	-0.729
ENSMUSG00000029312.12	Klhl8	498	47.25	2.11	971	79.97	2.56	-0.7592	0.0551	-0.8142	-0.7041
ENSMUSG00000074480.4	Mex3a	792	75.08	2.67	1539	126.69	3.23	-0.7548	0.0437	-0.7985	-0.7111
ENSMUSG00000042589.18	Cux2	779	73.85	2.64	1512	124.47	3.2	-0.7531	0.0441	-0.7972	-0.7091
ENSMUSG00000026163.17	Sphkap	1139	107.94	3.2	2209	181.81	3.87	-0.7523	0.0365	-0.7887	-0.7158
ENSMUSG00000055720.9	Ubl7	389	36.93	1.87	755	62.2	2.26	-0.7522	0.0623	-0.8145	-0.6898
ENSMUSG00000030554.16	Synm	213	20.26	1.39	413	34.06	1.67	-0.7493	0.0842	-0.8335	-0.6651
ENSMUSG00000032011.4	Thy1	236	22.44	1.46	456	37.6	1.76	-0.7446	0.08	-0.8246	-0.6645
ENSMUSG00000005442.13	Cic	2257	213.79	4.5	4351	358.03	5.43	-0.7439	0.0259	-0.7698	-0.718
ENSMUSG00000040990.17	Sh3kbp1	537	50.94	2.2	1033	85.07	2.65	-0.7398	0.0532	-0.793	-0.6867
ENSMUSG00000049866.12	Arl4c	769	72.9	2.63	1476	121.51	3.16	-0.737	0.0444	-0.7814	-0.6926
ENSMUSG00000050578.9	Mmp13	216	20.55	1.39	412	33.98	1.67	-0.7257	0.0838	-0.8096	-0.6419
ENSMUSG00000040124.5	Gorab	192	18.27	1.32	366	30.19	1.58	-0.7244	0.0889	-0.8134	-0.6355
ENSMUSG00000053164.6	Gpr21	439	41.66	1.99	835	68.78	2.38	-0.7233	0.0589	-0.7822	-0.6644
ENSMUSG00000021613.8	Hapln1	215	20.45	1.39	409	33.73	1.67	-0.7219	0.0841	-0.8059	-0.6378
ENSMUSG00000042496.17	Prdm10	320	30.39	1.7	608	50.1	2.03	-0.7211	0.069	-0.7901	-0.6522
ENSMUSG00000044548.11	Dact1	409	38.82	1.92	776	63.92	2.29	-0.7196	0.061	-0.7806	-0.6585
ENSMUSG00000032482.9	Cspg5	1015	96.2	3.02	1921	158.12	3.61	-0.717	0.0388	-0.7558	-0.6782
ENSMUSG00000040624.17	Plekhg1	546	51.79	2.21	1031	84.9	2.64	-0.7131	0.0529	-0.766	-0.6602
ENSMUSG00000021983.15	Atp8a2	307	29.16	1.66	580	47.8	1.98	-0.7129	0.0705	-0.7834	-0.6424
ENSMUSG00000028926.15	Cdk14	560	53.12	2.24	1057	87.04	2.68	-0.7125	0.0522	-0.7648	-0.6603
ENSMUSG00000038866.15	Zcchc2	996	94.4	2.99	1877	154.5	3.56	-0.7108	0.0392	-0.75	-0.6716
ENSMUSG00000048814.10	Lonrf2	1993	188.79	4.23	3752	308.75	5.04	-0.7096	0.0277	-0.7374	-0.6819
ENSMUSG00000044167.6	Foxo1	156	14.86	1.19	294	24.27	1.41	-0.7072	0.0988	-0.806	-0.6084
ENSMUSG00000026494.12	Kif26b	1029	97.52	3.04	1933	159.11	3.62	-0.7062	0.0386	-0.7448	-0.6676
ENSMUSG00000031983.6	2310022B05Rik	940	89.1	2.9	1763	145.12	3.46	-0.7038	0.0404	-0.7442	-0.6635
ENSMUSG00000035246.16	Pcyt1b	863	81.8	2.78	1618	133.19	3.31	-0.7033	0.0421	-0.7454	-0.6611
ENSMUSG00000052504.6	Epha3	2121	200.91	4.36	3967	326.44	5.18	-0.7003	0.0269	-0.7271	-0.6734
ENSMUSG00000062822.7	4833420G17Rik	318	30.2	1.69	595	49.03	2.01	-0.699	0.0694	-0.7684	-0.6296
ENSMUSG00000027663.12	Zmat3	1135	107.56	3.19	2119	174.41	3.79	-0.6974	0.0368	-0.7341	-0.6606
ENSMUSG00000036206.12	Sh3bp4	171	16.29	1.24	320	26.41	1.47	-0.6974	0.0945	-0.7919	-0.6029
ENSMUSG00000041417.15	Pik3r1	1632	154.61	3.83	3045	250.59	4.54	-0.6967	0.0307	-0.7273	-0.666
ENSMUSG00000037138.16	Aff3	1861	176.3	4.09	3471	285.64	4.85	-0.6962	0.0287	-0.7249	-0.6675
ENSMUSG00000068696.6	Gpr88	336	31.91	1.74	627	51.66	2.06	-0.6953	0.0675	-0.7628	-0.6278
ENSMUSG00000024601.8	Isoc1	555	52.64	2.23	1035	85.23	2.65	-0.6951	0.0526	-0.7477	-0.6426
ENSMUSG00000006720.16	Zfp184	188	17.89	1.3	351	28.96	1.54	-0.6945	0.0902	-0.7846	-0.6043
ENSMUSG00000108616.1	Gm35040	297	28.21	1.63	554	45.66	1.94	-0.6944	0.0718	-0.7663	-0.6226
ENSMUSG00000020409.10	Slu7	579	54.92	2.28	1079	88.85	2.7	-0.6942	0.0515	-0.7456	-0.6427
ENSMUSG00000046743.6	Fat4	2858	270.69	5.06	5322	437.92	6	-0.694	0.0232	-0.7172	-0.6708
ENSMUSG00000041771.13	Slc24a4	1007	95.44	3.01	1875	154.34	3.56	-0.6934	0.0391	-0.7325	-0.6544
ENSMUSG00000039037.5	St6galnac5	334	31.72	1.73	622	51.25	2.05	-0.6923	0.0677	-0.7601	-0.6246
ENSMUSG00000034457.10	Eda2r	155	14.77	1.18	289	23.86	1.4	-0.6918	0.0993	-0.7911	-0.5925
ENSMUSG00000018634.10	Crhr1	419	39.77	1.94	779	64.17	2.3	-0.6903	0.0605	-0.7509	-0.6298
ENSMUSG00000028868.13	Wasf2	182	17.33	1.28	338	27.89	1.51	-0.6867	0.0917	-0.7784	-0.595
ENSMUSG00000037514.17	Pank2	405	38.44	1.91	751	61.87	2.26	-0.6865	0.0616	-0.7481	-0.6249
ENSMUSG00000038463.8	Olfml2b	154	14.68	1.18	286	23.61	1.39	-0.686	0.0997	-0.7857	-0.5864
ENSMUSG00000103092.1	Pcdha5	214	20.36	1.39	397	32.74	1.64	-0.6857	0.0846	-0.7703	-0.6011
ENSMUSG00000073591.4	Pcdhb22	348	33.04	1.77	645	53.15	2.09	-0.6856	0.0664	-0.752	-0.6191
ENSMUSG00000031540.13	Kat6a	2022	191.54	4.26	3740	307.77	5.03	-0.6842	0.0276	-0.7118	-0.6566
ENSMUSG00000035696.15	Rnf38	1074	101.78	3.1	1982	163.14	3.66	-0.6806	0.0379	-0.7185	-0.6427
ENSMUSG00000036885.14	Arhgef26	352	33.42	1.78	650	53.56	2.1	-0.6803	0.0661	-0.7463	-0.6142
ENSMUSG00000023938.7	Aars2	252	23.95	1.51	465	38.34	1.78	-0.6785	0.0781	-0.7565	-0.6004
ENSMUSG00000053025.13	Sv2b	579	54.92	2.28	1067	87.86	2.69	-0.678	0.0516	-0.7296	-0.6265
ENSMUSG00000028878.11	Fam76a	257	24.43	1.52	474	39.08	1.79	-0.6778	0.0773	-0.7552	-0.6005
ENSMUSG00000029669.14	Tspan12	175	16.66	1.26	323	26.66	1.48	-0.6777	0.0936	-0.7713	-0.584
ENSMUSG00000097039.8	Pvt1	165	15.72	1.22	304	25.09	1.44	-0.6749	0.0965	-0.7713	-0.5784
ENSMUSG00000028412.17	Slc44a1	488	46.3	2.09	897	73.88	2.47	-0.6741	0.0562	-0.7303	-0.6179
ENSMUSG00000034612.7	Chst11	684	64.86	2.48	1255	103.33	2.92	-0.6719	0.0475	-0.7194	-0.6244
ENSMUSG00000052397.8	Ezr	532	50.47	2.19	976	80.38	2.57	-0.6715	0.0538	-0.7253	-0.6176
ENSMUSG00000042579.2	4632404H12Rik	355	33.71	1.79	651	53.64	2.1	-0.6703	0.0659	-0.7362	-0.6044
ENSMUSG00000059842.12	Zfp341	230	21.87	1.44	422	34.8	1.69	-0.67	0.0818	-0.7518	-0.5882
ENSMUSG00000097353.1	A430046D13Rik	188	17.89	1.3	345	28.46	1.53	-0.6696	0.0904	-0.7601	-0.5792
ENSMUSG00000079442.12	St6galnac4	217	20.64	1.4	398	32.83	1.64	-0.6693	0.0842	-0.7535	-0.5851
ENSMUSG00000028184.12	Adgrl2	1633	154.71	3.83	2984	245.57	4.49	-0.6666	0.0308	-0.6974	-0.6358
ENSMUSG00000006711.15	D130043K22Rik	252	23.95	1.51	461	38.01	1.77	-0.666	0.0782	-0.7442	-0.5878
ENSMUSG00000052551.15	Adarb2	257	24.43	1.52	470	38.75	1.79	-0.6656	0.0775	-0.7431	-0.5882
ENSMUSG00000036061.9	Smug1	268	25.47	1.55	490	40.39	1.82	-0.6654	0.0759	-0.7412	-0.5895
ENSMUSG00000047766.15	Lrrc49	626	59.37	2.37	1143	94.12	2.78	-0.6648	0.0497	-0.7145	-0.6151
ENSMUSG00000038916.6	Soga3	1338	126.78	3.46	2438	200.65	4.06	-0.6624	0.034	-0.6964	-0.6284
ENSMUSG00000011256.16	Adam19	978	92.69	2.96	1780	146.52	3.47	-0.6606	0.0398	-0.7004	-0.6208
ENSMUSG00000020284.16	1810043G02Rik	259	24.62	1.53	472	38.91	1.79	-0.6606	0.0772	-0.7378	-0.5834
ENSMUSG00000015659.12	Serac1	402	38.16	1.9	732	60.3	2.23	-0.6603	0.062	-0.7223	-0.5983
ENSMUSG00000032531.15	Amotl2	505	47.91	2.13	919	75.69	2.5	-0.6598	0.0553	-0.7151	-0.6044
ENSMUSG00000029330.8	Cds1	496	47.06	2.11	902	74.29	2.47	-0.6587	0.0559	-0.7146	-0.6029
ENSMUSG00000046191.7	Pcdhb20	310	29.45	1.67	564	46.48	1.96	-0.6586	0.0706	-0.7292	-0.588
ENSMUSG00000034685.4	Fam171a2	883	83.7	2.81	1600	131.71	3.29	-0.6541	0.0419	-0.696	-0.6122
ENSMUSG00000071856.10	Mcc	169	16.1	1.23	306	25.26	1.44	-0.65	0.0956	-0.7456	-0.5544
ENSMUSG00000024969.15	Mark2	849	80.48	2.76	1531	126.04	3.22	-0.6471	0.0428	-0.6899	-0.6044
ENSMUSG00000028799.15	Zfp362	506	48	2.13	912	75.11	2.49	-0.6459	0.0554	-0.7013	-0.5905
ENSMUSG00000004631.15	Sgce	168	16	1.23	303	25.01	1.43	-0.6443	0.096	-0.7403	-0.5484
ENSMUSG00000030401.16	Rtn2	868	82.28	2.79	1562	128.59	3.25	-0.6442	0.0423	-0.6865	-0.6018
ENSMUSG00000026970.16	Rbms1	801	75.93	2.68	1441	118.63	3.12	-0.6437	0.044	-0.6877	-0.5996
ENSMUSG00000036879.15	Phkb	256	24.33	1.52	461	38.01	1.77	-0.6434	0.0778	-0.7212	-0.5656
ENSMUSG00000022519.13	Srl	320	30.39	1.7	576	47.47	1.98	-0.6433	0.0696	-0.7129	-0.5736
ENSMUSG00000002266.16	Zim1	171	16.29	1.24	308	25.42	1.45	-0.6425	0.0951	-0.7376	-0.5473
ENSMUSG00000028906.15	Epb41	912	86.44	2.86	1639	134.92	3.33	-0.6423	0.0413	-0.6836	-0.601
ENSMUSG00000045876.4	Pcdhb8	170	16.19	1.24	306	25.26	1.44	-0.6415	0.0954	-0.7369	-0.5461
ENSMUSG00000026463.17	Atp2b4	463	43.93	2.04	831	68.45	2.37	-0.6397	0.0579	-0.6977	-0.5818
ENSMUSG00000029863.13	Casp2	308	29.26	1.66	552	45.49	1.93	-0.6369	0.071	-0.708	-0.5659
ENSMUSG00000028398.8	Tmem261	184	17.52	1.29	330	27.23	1.5	-0.6366	0.0918	-0.7284	-0.5448
ENSMUSG00000009376.15	Met	673	63.82	2.46	1203	99.05	2.85	-0.6343	0.0481	-0.6824	-0.5862
ENSMUSG00000103332.1	Pcdhga2	214	20.36	1.39	383	31.59	1.61	-0.634	0.0852	-0.7192	-0.5489
ENSMUSG00000070056.5	Mfhas1	704	66.75	2.51	1258	103.58	2.92	-0.6338	0.047	-0.6809	-0.5868
ENSMUSG00000039976.4	Tbc1d16	2144	203.09	4.38	3828	315.01	5.09	-0.6333	0.027	-0.6602	-0.6063
ENSMUSG00000042390.9	Gatad2b	1447	137.1	3.6	2583	212.58	4.18	-0.6328	0.0328	-0.6656	-0.6
ENSMUSG00000031673.5	Cdh11	676	64.1	2.46	1206	99.3	2.86	-0.6315	0.048	-0.6795	-0.5834
ENSMUSG00000036790.5	Slitrk2	475	45.07	2.07	847	69.76	2.4	-0.6304	0.0573	-0.6876	-0.5731
ENSMUSG00000025608.9	Podxl	355	33.71	1.79	633	52.16	2.07	-0.6299	0.0662	-0.6961	-0.5636
ENSMUSG00000035566.6	Pcdh17	1645	155.85	3.84	2930	241.13	4.45	-0.6297	0.0308	-0.6605	-0.5989
ENSMUSG00000028358.15	Zfp618	212	20.17	1.38	377	31.1	1.6	-0.6248	0.0857	-0.7105	-0.5391
ENSMUSG00000036617.16	Etl4	285	27.08	1.6	506	41.71	1.85	-0.6232	0.074	-0.6972	-0.5493
ENSMUSG00000021189.11	Atxn3	406	38.54	1.91	720	59.32	2.21	-0.6222	0.062	-0.6842	-0.5602
ENSMUSG00000071341.4	Egr4	216	20.55	1.39	383	31.59	1.61	-0.6207	0.0849	-0.7056	-0.5357
ENSMUSG00000024812.9	Tjp2	645	61.16	2.41	1142	94.03	2.78	-0.6205	0.0492	-0.6697	-0.5713
ENSMUSG00000029651.16	Mtus2	259	24.62	1.53	459	37.84	1.76	-0.6204	0.0776	-0.698	-0.5428
ENSMUSG00000024347.16	Psd2	673	63.82	2.46	1189	97.9	2.84	-0.6174	0.0482	-0.6656	-0.5692
ENSMUSG00000022400.8	Rbx1	511	48.48	2.14	903	74.37	2.47	-0.6174	0.0553	-0.6728	-0.5621
ENSMUSG00000028420.13	Tmem38b	309	29.35	1.67	545	44.92	1.92	-0.6139	0.0711	-0.685	-0.5428
ENSMUSG00000047248.20	C2cd3	261	24.81	1.53	460	37.93	1.77	-0.6125	0.0774	-0.6898	-0.5351
ENSMUSG00000026426.10	Arl8a	1110	105.19	3.16	1951	160.59	3.63	-0.6104	0.0376	-0.6479	-0.5728
ENSMUSG00000021244.15	Ylpm1	1905	180.46	4.13	3347	275.44	4.76	-0.61	0.0287	-0.6387	-0.5813
ENSMUSG00000020121.15	Srgap1	1801	170.62	4.02	3164	260.38	4.63	-0.6099	0.0295	-0.6394	-0.5804
ENSMUSG00000068735.14	Trp53i11	255	24.24	1.51	448	36.94	1.74	-0.6078	0.0783	-0.6861	-0.5295
ENSMUSG00000026768.10	Itga8	278	26.42	1.58	488	40.23	1.82	-0.6068	0.075	-0.6819	-0.5318
ENSMUSG00000056258.8	Kcnq3	1547	146.57	3.72	2712	223.19	4.28	-0.6067	0.0318	-0.6386	-0.5749
ENSMUSG00000037287.14	Tbcel	585	55.48	2.29	1026	84.49	2.64	-0.6067	0.0518	-0.6585	-0.555
ENSMUSG00000020186.6	Csrp2	264	25.09	1.54	463	38.17	1.77	-0.6054	0.077	-0.6824	-0.5284
ENSMUSG00000103897.1	Pcdhga8	174	16.57	1.25	305	25.17	1.44	-0.6034	0.0948	-0.6982	-0.5087
ENSMUSG00000042363.14	Lgalsl	1063	100.74	3.09	1859	153.02	3.55	-0.6031	0.0384	-0.6415	-0.5646
ENSMUSG00000025810.8	Nrp1	2200	208.39	4.44	3844	316.32	5.1	-0.6021	0.0267	-0.6288	-0.5754
ENSMUSG00000003992.14	Ssbp2	567	53.78	2.26	991	81.61	2.59	-0.6017	0.0526	-0.6543	-0.5491
ENSMUSG00000036913.14	Trim67	2282	216.16	4.52	3986	328	5.19	-0.6016	0.0262	-0.6279	-0.5754
ENSMUSG00000030780.15	BC017158	172	16.38	1.25	301	24.85	1.43	-0.601	0.0953	-0.6964	-0.5057
ENSMUSG00000032470.16	Mras	833	78.96	2.73	1454	119.7	3.14	-0.6002	0.0434	-0.6436	-0.5567
ENSMUSG00000051910.13	Sox6	226	21.49	1.43	395	32.58	1.64	-0.6001	0.0832	-0.6833	-0.5168
ENSMUSG00000046876.15	Atxn1	905	85.78	2.85	1579	129.98	3.27	-0.5996	0.0417	-0.6413	-0.5579
ENSMUSG00000029101.14	Rgs12	463	43.93	2.04	808	66.56	2.34	-0.5993	0.0582	-0.6575	-0.541
ENSMUSG00000048022.11	Tmem229a	186	17.71	1.29	325	26.82	1.49	-0.5991	0.0917	-0.6908	-0.5074
ENSMUSG00000025759.11	Mfsd8	294	27.93	1.63	513	42.29	1.87	-0.5983	0.073	-0.6714	-0.5253
ENSMUSG00000033478.4	Fam160b1	996	94.4	2.99	1736	142.9	3.43	-0.5982	0.0397	-0.6379	-0.5585
ENSMUSG00000020173.17	Cobl	185	17.61	1.29	323	26.66	1.48	-0.598	0.092	-0.6899	-0.506
ENSMUSG00000040818.9	Dennd6a	381	36.17	1.85	663	54.63	2.12	-0.5949	0.0642	-0.6591	-0.5307
ENSMUSG00000055067.15	Smyd3	498	47.25	2.11	865	71.24	2.42	-0.5926	0.0562	-0.6488	-0.5364
ENSMUSG00000032705.8	Exd2	410	38.91	1.92	712	58.66	2.2	-0.592	0.0619	-0.654	-0.5301
ENSMUSG00000017478.15	Zc3h18	684	64.86	2.48	1187	97.74	2.84	-0.5916	0.048	-0.6396	-0.5436
ENSMUSG00000036760.6	Kcnk9	465	44.12	2.04	807	66.47	2.34	-0.5913	0.0582	-0.6495	-0.5331
ENSMUSG00000033632.15	AW554918	242	23.01	1.48	420	34.64	1.69	-0.5901	0.0806	-0.6707	-0.5096
ENSMUSG00000101609.1	Kcnq1ot1	818	77.54	2.71	1416	116.57	3.1	-0.5882	0.0439	-0.6321	-0.5443
ENSMUSG00000016940.18	Kctd2	291	27.65	1.62	503	41.46	1.85	-0.5847	0.0735	-0.6583	-0.5112
ENSMUSG00000035062.13	Zc4h2	316	30.01	1.69	546	45	1.92	-0.5843	0.0706	-0.6549	-0.5137
ENSMUSG00000059540.15	Tcea2	232	22.06	1.45	401	33.07	1.65	-0.5841	0.0823	-0.6665	-0.5018
ENSMUSG00000089706.7	B230216N24Rik	1379	130.66	3.52	2379	195.8	4.01	-0.5836	0.0338	-0.6174	-0.5497
ENSMUSG00000021690.9	Jmy	1153	109.26	3.22	1989	163.71	3.67	-0.5834	0.037	-0.6204	-0.5464
ENSMUSG00000041911.3	Dlx1	267	25.37	1.55	461	38.01	1.77	-0.5829	0.0768	-0.6597	-0.5061
ENSMUSG00000103144.1	Pcdhga1	267	25.37	1.55	461	38.01	1.77	-0.5829	0.0768	-0.6597	-0.5061
ENSMUSG00000022706.15	Mrpl40	200	19.03	1.34	345	28.46	1.53	-0.5808	0.0887	-0.6695	-0.4922
ENSMUSG00000062901.2	Klhl24	1096	103.87	3.14	1887	155.32	3.57	-0.5806	0.038	-0.6185	-0.5426
ENSMUSG00000036565.7	Ttyh3	2331	220.8	4.57	4012	330.14	5.21	-0.5804	0.026	-0.6064	-0.5543
ENSMUSG00000030315.15	Vgll4	393	37.3	1.88	677	55.78	2.14	-0.5804	0.0633	-0.6437	-0.517
ENSMUSG00000026812.16	Tsc1	1721	163.04	3.93	2962	243.76	4.48	-0.5802	0.0303	-0.6105	-0.5499
ENSMUSG00000024096.16	Ralbp1	649	61.54	2.41	1117	91.98	2.75	-0.5797	0.0493	-0.629	-0.5303
ENSMUSG00000087177.7	E130307A14Rik	380	36.07	1.85	654	53.89	2.11	-0.579	0.0644	-0.6434	-0.5145
ENSMUSG00000030805.14	Stx4a	262	24.9	1.54	451	37.19	1.75	-0.5785	0.0776	-0.6561	-0.501
ENSMUSG00000032640.10	Chsy1	280	26.61	1.59	481	39.65	1.81	-0.5757	0.0751	-0.6508	-0.5007
ENSMUSG00000056602.11	Fry	1722	163.14	3.93	2954	243.1	4.47	-0.5755	0.0303	-0.6058	-0.5452
ENSMUSG00000029361.18	Nos1	419	39.77	1.94	719	59.23	2.21	-0.5749	0.0614	-0.6363	-0.5135
ENSMUSG00000043940.14	Wdfy3	3475	329.11	5.58	5953	489.83	6.35	-0.5737	0.0213	-0.595	-0.5524
ENSMUSG00000036398.13	Ppp1r11	501	47.53	2.12	858	70.67	2.41	-0.5722	0.0562	-0.6284	-0.5161
ENSMUSG00000004110.14	Cacna1e	1593	150.92	3.78	2717	223.61	4.29	-0.5672	0.0315	-0.5987	-0.5356
ENSMUSG00000066647.6	Gm5113	373	35.41	1.83	636	52.41	2.08	-0.5655	0.0651	-0.6307	-0.5004
ENSMUSG00000029227.15	Fip1l1	1012	95.91	3.01	1724	141.91	3.42	-0.5652	0.0396	-0.6048	-0.5256
ENSMUSG00000026313.15	Hdac4	1594	151.02	3.78	2714	223.36	4.29	-0.5647	0.0315	-0.5962	-0.5331
ENSMUSG00000030986.12	Dhx32	562	53.31	2.25	957	78.81	2.55	-0.5642	0.0531	-0.6173	-0.5111
ENSMUSG00000030216.12	Wbp11	886	83.98	2.82	1507	124.06	3.19	-0.5629	0.0423	-0.6052	-0.5206
ENSMUSG00000098702.1	1500015A07Rik	162	15.43	1.21	276	22.79	1.37	-0.5623	0.0987	-0.661	-0.4636
ENSMUSG00000021693.19	Kif2a	1417	134.26	3.57	2408	198.18	4.04	-0.5618	0.0335	-0.5953	-0.5284
ENSMUSG00000031561.15	Tenm3	2484	235.28	4.72	4219	347.17	5.34	-0.5613	0.0253	-0.5865	-0.536
ENSMUSG00000032607.12	Amt	171	16.29	1.24	291	24.02	1.41	-0.5608	0.0961	-0.6569	-0.4647
ENSMUSG00000058624.12	Gda	1639	155.28	3.83	2783	229.04	4.34	-0.5607	0.0311	-0.5919	-0.5296
ENSMUSG00000042757.15	Tmem108	538	51.03	2.2	914	75.28	2.49	-0.5607	0.0543	-0.615	-0.5065
ENSMUSG00000003865.15	Gys1	560	53.12	2.24	951	78.32	2.54	-0.5602	0.0532	-0.6134	-0.507
ENSMUSG00000050840.8	Cdh20	299	28.4	1.64	508	41.87	1.86	-0.56	0.0728	-0.6328	-0.4872
ENSMUSG00000037999.13	Arap2	391	37.12	1.87	664	54.71	2.12	-0.5598	0.0637	-0.6234	-0.4961
ENSMUSG00000037426.17	Depdc5	613	58.13	2.35	1040	85.64	2.65	-0.5589	0.0509	-0.6098	-0.508
ENSMUSG00000021830.13	Txndc16	1092	103.49	3.13	1852	152.44	3.54	-0.5588	0.0381	-0.597	-0.5207
ENSMUSG00000000838.17	Fmr1	1272	120.53	3.38	2156	177.45	3.82	-0.5581	0.0353	-0.5934	-0.5227
ENSMUSG00000049804.9	Armcx4	2715	257.15	4.93	4600	378.52	5.58	-0.5577	0.0242	-0.5819	-0.5335
ENSMUSG00000025375.15	Aatk	1143	108.32	3.2	1936	159.35	3.62	-0.557	0.0373	-0.5943	-0.5197
ENSMUSG00000035151.12	Elmod2	402	38.16	1.9	681	56.11	2.15	-0.5563	0.0628	-0.6191	-0.4934
ENSMUSG00000059811.12	Atl2	732	69.4	2.56	1239	102.01	2.9	-0.5557	0.0466	-0.6023	-0.5091
ENSMUSG00000034488.14	Edil3	458	43.46	2.03	775	63.84	2.29	-0.5548	0.0589	-0.6137	-0.4959
ENSMUSG00000045180.13	Shroom2	641	60.79	2.4	1084	89.26	2.71	-0.5543	0.0498	-0.6041	-0.5045
ENSMUSG00000051934.4	Spats2	504	47.81	2.13	852	70.18	2.4	-0.5535	0.0561	-0.6097	-0.4974
ENSMUSG00000038984.3	Tspyl5	572	54.25	2.27	966	79.55	2.56	-0.5522	0.0527	-0.605	-0.4995
ENSMUSG00000007944.8	Ttc9b	408	38.72	1.91	689	56.77	2.16	-0.5518	0.0624	-0.6142	-0.4894
ENSMUSG00000021990.15	Spata13	436	41.38	1.98	736	60.63	2.23	-0.5513	0.0604	-0.6117	-0.4909
ENSMUSG00000041762.16	Gpr155	321	30.49	1.7	542	44.67	1.92	-0.5512	0.0703	-0.6215	-0.4808
ENSMUSG00000090061.9	Nwd2	1035	98.09	3.05	1744	143.56	3.44	-0.5495	0.0392	-0.5887	-0.5102
ENSMUSG00000035357.16	Pdzrn3	965	91.46	2.94	1626	133.85	3.32	-0.5494	0.0406	-0.59	-0.5088
ENSMUSG00000023923.9	Tbc1d5	692	65.61	2.49	1165	95.93	2.81	-0.5479	0.048	-0.5959	-0.4999
ENSMUSG00000027676.11	Ccdc39	206	19.6	1.36	347	28.63	1.53	-0.5467	0.0878	-0.6345	-0.4589
ENSMUSG00000024253.8	Dync2li1	162	15.43	1.21	273	22.54	1.36	-0.5466	0.0989	-0.6455	-0.4477
ENSMUSG00000061411.12	Nol4l	910	86.25	2.86	1530	125.95	3.22	-0.5462	0.0418	-0.5881	-0.5044
ENSMUSG00000024245.4	Tmem178	265	25.19	1.54	446	36.77	1.74	-0.5461	0.0774	-0.6235	-0.4687
ENSMUSG00000005125.12	Ndrg1	375	35.6	1.84	630	51.91	2.07	-0.5442	0.0651	-0.6093	-0.479
ENSMUSG00000046709.16	Mapk10	2034	192.68	4.27	3414	280.95	4.81	-0.5441	0.028	-0.5721	-0.5161
ENSMUSG00000063687.3	Pcdhb5	207	19.69	1.37	348	28.71	1.54	-0.5439	0.0876	-0.6315	-0.4563
ENSMUSG00000021708.16	Rasgrf2	898	85.12	2.84	1507	124.06	3.19	-0.5435	0.0421	-0.5856	-0.5014
ENSMUSG00000079658.9	Eloc	825	78.21	2.72	1384	113.94	3.06	-0.5429	0.044	-0.5869	-0.499
ENSMUSG00000033713.11	Foxn3	382	36.26	1.85	641	52.82	2.08	-0.5425	0.0646	-0.6071	-0.4779
ENSMUSG00000029098.16	Acox3	280	26.61	1.59	470	38.75	1.79	-0.5424	0.0754	-0.6178	-0.467
ENSMUSG00000044912.9	Syt16	714	67.7	2.53	1197	98.56	2.85	-0.5419	0.0473	-0.5891	-0.4946
ENSMUSG00000027257.13	Pacsin3	273	25.94	1.57	458	37.76	1.76	-0.5416	0.0763	-0.6179	-0.4652
ENSMUSG00000038930.11	Rccd1	199	18.94	1.34	334	27.56	1.51	-0.5414	0.0894	-0.6308	-0.4521
ENSMUSG00000054648.7	Zfp869	254	24.14	1.51	426	35.13	1.7	-0.541	0.0791	-0.6201	-0.4619
ENSMUSG00000035310.15	Lin54	373	35.41	1.83	625	51.5	2.06	-0.5404	0.0654	-0.6057	-0.475
ENSMUSG00000078484.3	-	498	47.25	2.11	834	68.69	2.38	-0.54	0.0566	-0.5966	-0.4834
ENSMUSG00000021193.9	Pitrm1	765	72.53	2.62	1279	105.3	2.94	-0.538	0.0457	-0.5837	-0.4923
ENSMUSG00000007653.12	Gabrb2	932	88.34	2.89	1558	128.26	3.25	-0.5379	0.0414	-0.5793	-0.4965
ENSMUSG00000029111.7	Nelfa	315	29.92	1.68	527	43.44	1.89	-0.5379	0.0711	-0.609	-0.4668
ENSMUSG00000035505.14	Cox18	242	23.01	1.48	405	33.4	1.66	-0.5378	0.0811	-0.6189	-0.4567
ENSMUSG00000052926.15	Rnaseh2a	160	15.24	1.2	268	22.13	1.35	-0.5378	0.0996	-0.6375	-0.4382
ENSMUSG00000044674.6	Fzd1	257	24.43	1.52	430	35.46	1.71	-0.5376	0.0787	-0.6163	-0.4589
ENSMUSG00000043190.13	Rfesd	178	16.95	1.27	298	24.6	1.42	-0.5374	0.0945	-0.632	-0.4429
ENSMUSG00000001034.17	Mapk7	541	51.32	2.2	904	74.45	2.47	-0.5369	0.0543	-0.5912	-0.4826
ENSMUSG00000049321.17	Zfp2	529	50.18	2.18	884	72.81	2.45	-0.5369	0.0549	-0.5919	-0.482
ENSMUSG00000089917.7	Uckl1	214	20.36	1.39	358	29.53	1.56	-0.5369	0.0862	-0.6231	-0.4507
ENSMUSG00000032012.7	Nectin1	1615	153	3.81	2697	221.96	4.27	-0.5367	0.0315	-0.5682	-0.5053
ENSMUSG00000021596.16	Mctp1	440	41.75	1.99	735	60.55	2.23	-0.5362	0.0602	-0.5964	-0.476
ENSMUSG00000029095.17	Ablim2	355	33.71	1.79	593	48.87	2.01	-0.5358	0.067	-0.6029	-0.4688
ENSMUSG00000073102.7	Drc1	294	27.93	1.63	491	40.48	1.82	-0.5352	0.0736	-0.6088	-0.4616
ENSMUSG00000022537.17	Tmem44	497	47.15	2.11	829	68.28	2.37	-0.5342	0.0567	-0.5909	-0.4775
ENSMUSG00000041695.2	Kcnj2	467	44.31	2.05	779	64.17	2.3	-0.5342	0.0585	-0.5927	-0.4758
ENSMUSG00000073684.13	Faap20	212	20.17	1.38	354	29.21	1.55	-0.5342	0.0867	-0.6209	-0.4476
ENSMUSG00000043313.6	Pcdhb19	421	39.96	1.94	702	57.83	2.18	-0.5335	0.0616	-0.5951	-0.472
ENSMUSG00000030451.15	Herc2	4981	471.7	6.68	8291	682.17	7.49	-0.5323	0.0179	-0.5502	-0.5143
ENSMUSG00000049336.16	Tenm2	1296	122.8	3.41	2157	177.54	3.82	-0.5318	0.0351	-0.5669	-0.4966
ENSMUSG00000007476.18	Lrrc8a	207	19.69	1.37	345	28.46	1.53	-0.5315	0.0877	-0.6192	-0.4437
ENSMUSG00000001552.14	Jup	441	41.85	1.99	734	60.47	2.23	-0.531	0.0602	-0.5912	-0.4708
ENSMUSG00000032384.16	Csnk1g1	966	91.56	2.94	1607	132.29	3.3	-0.5309	0.0407	-0.5716	-0.4903
ENSMUSG00000041702.6	Btbd7	346	32.85	1.76	576	47.47	1.98	-0.5309	0.0679	-0.5988	-0.463
ENSMUSG00000029705.17	Cux1	2214	209.72	4.46	3680	302.83	4.99	-0.5301	0.0269	-0.5569	-0.5032
ENSMUSG00000029310.13	Nudt9	261	24.81	1.53	434	35.79	1.72	-0.5287	0.0782	-0.6069	-0.4505
ENSMUSG00000039270.9	Megf9	2014	190.78	4.25	3341	274.94	4.76	-0.5272	0.0282	-0.5554	-0.499
ENSMUSG00000097048.7	1600020E01Rik	215	20.45	1.39	357	29.45	1.56	-0.5262	0.0862	-0.6123	-0.44
ENSMUSG00000041997.16	Tlk1	1010	95.72	3.01	1674	137.8	3.37	-0.5256	0.0398	-0.5655	-0.4858
ENSMUSG00000004530.12	Coro1c	1373	130.09	3.51	2274	187.16	3.92	-0.5247	0.0342	-0.5589	-0.4906
ENSMUSG00000026773.19	Pfkfb3	1192	112.95	3.27	1974	162.48	3.66	-0.5245	0.0367	-0.5612	-0.4879
ENSMUSG00000034175.13	Rhbdd3	161	15.34	1.21	267	22.05	1.35	-0.5235	0.0995	-0.623	-0.424
ENSMUSG00000037104.8	Socs5	655	62.11	2.42	1084	89.26	2.71	-0.5232	0.0495	-0.5726	-0.4737
ENSMUSG00000034032.15	Rpap1	363	34.46	1.81	601	49.53	2.02	-0.5231	0.0664	-0.5895	-0.4567
ENSMUSG00000023764.18	Sfi1	215	20.45	1.39	356	29.37	1.55	-0.5222	0.0862	-0.6084	-0.436
ENSMUSG00000035067.9	Xkr6	189	17.99	1.31	313	25.83	1.46	-0.522	0.0919	-0.6139	-0.4301
ENSMUSG00000036046.14	5031439G07Rik	2795	264.73	5.01	4616	379.83	5.59	-0.5209	0.024	-0.5448	-0.4969
ENSMUSG00000063446.4	Plppr1	387	36.74	1.86	639	52.65	2.08	-0.5193	0.0643	-0.5836	-0.4549
ENSMUSG00000032452.12	Clstn2	1707	161.72	3.91	2814	231.59	4.36	-0.5181	0.0307	-0.5488	-0.4874
ENSMUSG00000021057.15	Akap5	161	15.34	1.21	266	21.97	1.34	-0.5181	0.0996	-0.6177	-0.4185
ENSMUSG00000002083.12	Bbc3	178	16.95	1.27	294	24.27	1.41	-0.518	0.0947	-0.6128	-0.4233
ENSMUSG00000014426.8	Map3k4	599	56.81	2.32	987	81.28	2.59	-0.5168	0.0518	-0.5686	-0.4651
ENSMUSG00000040659.3	Efhd2	166	15.81	1.22	274	22.62	1.36	-0.5168	0.0981	-0.6149	-0.4187
ENSMUSG00000040648.14	Ppip5k2	1201	113.81	3.28	1978	162.81	3.66	-0.5166	0.0366	-0.5532	-0.48
ENSMUSG00000021973.8	Micu2	363	34.46	1.81	598	49.28	2.01	-0.5159	0.0665	-0.5823	-0.4494
ENSMUSG00000072640.11	Lyrm9	660	62.58	2.43	1086	89.43	2.71	-0.5149	0.0493	-0.5642	-0.4656
ENSMUSG00000051817.8	Sox12	707	67.03	2.52	1162	95.68	2.81	-0.5133	0.0477	-0.561	-0.4656
ENSMUSG00000018882.12	Mrpl45	245	23.29	1.48	403	33.24	1.65	-0.513	0.0809	-0.5938	-0.4321
ENSMUSG00000028480.14	Glipr2	269	25.56	1.56	442	36.44	1.73	-0.5116	0.0772	-0.5888	-0.4344
ENSMUSG00000044164.2	Rnf182	196	18.65	1.33	322	26.57	1.48	-0.5106	0.0904	-0.601	-0.4202
ENSMUSG00000026792.16	Lrsam1	399	37.87	1.89	654	53.89	2.11	-0.5088	0.0635	-0.5722	-0.4453
ENSMUSG00000026447.16	Pik3c2b	782	74.14	2.65	1280	105.39	2.94	-0.5074	0.0454	-0.5528	-0.4621
ENSMUSG00000038605.11	Samd10	477	45.26	2.07	781	64.33	2.3	-0.5074	0.0581	-0.5655	-0.4494
ENSMUSG00000053930.13	Shisa6	739	70.06	2.58	1209	99.54	2.86	-0.5067	0.0467	-0.5533	-0.46
ENSMUSG00000039706.11	Ldb2	251	23.86	1.5	411	33.89	1.67	-0.5065	0.08	-0.5865	-0.4265
ENSMUSG00000034686.7	Prr7	248	23.58	1.49	406	33.48	1.66	-0.5061	0.0805	-0.5866	-0.4257
ENSMUSG00000029821.15	Dfna5	338	32.1	1.74	553	45.58	1.94	-0.5059	0.069	-0.5748	-0.4369
ENSMUSG00000040536.15	Necab1	1478	140.03	3.64	2414	198.68	4.04	-0.5047	0.033	-0.5377	-0.4716
ENSMUSG00000028124.15	Gclm	769	72.9	2.63	1255	103.33	2.92	-0.5032	0.0458	-0.5489	-0.4574
ENSMUSG00000002617.14	Zfp40	522	49.52	2.17	852	70.18	2.4	-0.503	0.0555	-0.5585	-0.4475
ENSMUSG00000026024.14	Als2	983	93.17	2.97	1601	131.79	3.29	-0.5004	0.0405	-0.5409	-0.4599
ENSMUSG00000042211.6	Fbxo38	765	72.53	2.62	1246	102.59	2.9	-0.5003	0.0459	-0.5462	-0.4544
ENSMUSG00000070639.5	Lrrc8b	2118	200.63	4.36	3448	283.74	4.83	-0.5001	0.0276	-0.5277	-0.4725
ENSMUSG00000055923.16	Aasdh	184	17.52	1.29	300	24.76	1.43	-0.4995	0.0934	-0.5929	-0.4061
ENSMUSG00000061601.15	Pclo	5836	552.65	7.23	9494	781.14	8.01	-0.4992	0.0166	-0.5158	-0.4826
ENSMUSG00000037210.16	Fam193a	992	94.02	2.98	1614	132.86	3.31	-0.4989	0.0403	-0.5393	-0.4586
ENSMUSG00000036062.13	Phf24	828	78.49	2.73	1347	110.9	3.02	-0.4986	0.0441	-0.5428	-0.4545
ENSMUSG00000037251.4	Pomk	325	30.87	1.71	529	43.6	1.89	-0.4984	0.0704	-0.5688	-0.428
ENSMUSG00000057329.7	Bcl2	194	18.46	1.32	316	26.08	1.46	-0.4983	0.091	-0.5893	-0.4073
ENSMUSG00000043301.15	Kcnj6	207	19.69	1.37	337	27.81	1.51	-0.4977	0.0881	-0.5858	-0.4096
ENSMUSG00000030852.16	Tacc2	1317	124.79	3.44	2140	176.14	3.81	-0.4972	0.035	-0.5322	-0.4622
ENSMUSG00000016200.13	Syt14	772	73.19	2.63	1253	103.16	2.91	-0.4953	0.0457	-0.541	-0.4495
ENSMUSG00000024534.15	Sncaip	433	41.09	1.97	703	57.92	2.18	-0.4951	0.061	-0.5562	-0.4341
ENSMUSG00000003617.16	Cp	678	64.29	2.47	1100	90.58	2.73	-0.4946	0.0488	-0.5434	-0.4458
ENSMUSG00000026987.16	Baz2b	835	79.15	2.74	1354	111.47	3.03	-0.494	0.044	-0.538	-0.45
ENSMUSG00000055302.5	Mrfap1	431	40.9	1.97	699	57.59	2.18	-0.4936	0.0612	-0.5548	-0.4324
ENSMUSG00000026404.12	Ddx59	167	15.91	1.23	271	22.38	1.36	-0.4924	0.0981	-0.5905	-0.3943
ENSMUSG00000037022.2	Mmaa	201	19.13	1.35	326	26.9	1.49	-0.4922	0.0895	-0.5817	-0.4027
ENSMUSG00000030102.10	Itpr1	1127	106.8	3.18	1824	150.14	3.51	-0.4914	0.0379	-0.5293	-0.4535
ENSMUSG00000004360.8	9330159F19Rik	1658	157.08	3.86	2681	220.64	4.26	-0.4903	0.0312	-0.5215	-0.459
ENSMUSG00000029471.13	Camkk2	792	75.08	2.67	1281	105.47	2.95	-0.4903	0.0452	-0.5354	-0.4451
ENSMUSG00000041598.7	Cdc42ep4	360	34.18	1.8	582	47.96	1.99	-0.4888	0.067	-0.5557	-0.4218
ENSMUSG00000000278.10	Scpep1	510	48.38	2.14	824	67.87	2.36	-0.4883	0.0563	-0.5446	-0.432
ENSMUSG00000038843.17	Gcnt1	276	26.23	1.58	446	36.77	1.74	-0.4877	0.0765	-0.5641	-0.4112
ENSMUSG00000002222.14	Rmnd5a	1276	120.91	3.38	2059	169.47	3.73	-0.4871	0.0356	-0.5228	-0.4515
ENSMUSG00000026925.16	Inpp5e	367	34.84	1.82	592	48.79	2	-0.4856	0.0664	-0.5519	-0.4192
ENSMUSG00000033022.7	Cdo1	166	15.81	1.22	268	22.13	1.35	-0.485	0.0985	-0.5835	-0.3865
ENSMUSG00000028078.14	Dclk2	1783	168.91	4	2872	236.36	4.41	-0.4847	0.0301	-0.5148	-0.4546
ENSMUSG00000049488.14	Tmem67	194	18.46	1.32	313	25.83	1.46	-0.4846	0.0912	-0.5757	-0.3934
ENSMUSG00000068959.6	Zfp619	199	18.94	1.34	321	26.49	1.48	-0.4843	0.09	-0.5744	-0.3943
ENSMUSG00000066613.14	Zfp932	214	20.36	1.39	345	28.46	1.53	-0.4837	0.0868	-0.5705	-0.3969
ENSMUSG00000021719.8	Rgs7bp	1107	104.91	3.15	1781	146.6	3.47	-0.4828	0.0383	-0.5211	-0.4445
ENSMUSG00000027366.12	Sppl2a	703	66.66	2.51	1131	93.13	2.77	-0.4825	0.048	-0.5305	-0.4345
ENSMUSG00000030499.9	Kctd15	542	51.41	2.21	872	71.82	2.43	-0.4823	0.0547	-0.5369	-0.4276
ENSMUSG00000030653.16	Gm45837	574	54.44	2.27	923	76.02	2.5	-0.4816	0.0531	-0.5347	-0.4285
ENSMUSG00000030380.16	Mzf1	200	19.03	1.34	322	26.57	1.48	-0.4816	0.0898	-0.5714	-0.3918
ENSMUSG00000041353.12	Tmem29	276	26.23	1.58	444	36.61	1.74	-0.4812	0.0765	-0.5577	-0.4047
ENSMUSG00000039313.14	AF529169	352	33.42	1.78	566	46.65	1.96	-0.4809	0.0678	-0.5487	-0.4131
ENSMUSG00000038564.10	Ift172	987	93.55	2.98	1585	130.48	3.28	-0.4801	0.0405	-0.5206	-0.4395
ENSMUSG00000044071.7	Fam19a2	1034	98	3.05	1660	136.65	3.35	-0.4797	0.0396	-0.5193	-0.4401
ENSMUSG00000031266.6	Gla	530	50.28	2.18	851	70.09	2.4	-0.4794	0.0553	-0.5347	-0.4241
ENSMUSG00000054263.11	Lifr	1174	111.25	3.25	1883	154.99	3.57	-0.4784	0.0372	-0.5156	-0.4412
ENSMUSG00000050640.16	Tmem150c	351	33.33	1.78	563	46.4	1.95	-0.4774	0.0679	-0.5453	-0.4095
ENSMUSG00000029510.15	Gpc2	175	16.66	1.26	281	23.2	1.38	-0.4774	0.0961	-0.5734	-0.3813
ENSMUSG00000041040.12	Fam117b	1125	106.61	3.18	1803	148.41	3.49	-0.4773	0.038	-0.5152	-0.4393
ENSMUSG00000020523.14	Fam114a2	484	45.92	2.09	776	63.92	2.29	-0.4772	0.0579	-0.5351	-0.4193
ENSMUSG00000097061.1	9330151L19Rik	200	19.03	1.34	321	26.49	1.48	-0.4771	0.0899	-0.567	-0.3872
ENSMUSG00000049612.10	Omg	998	94.59	2.99	1599	131.63	3.29	-0.4768	0.0403	-0.5171	-0.4365
ENSMUSG00000053684.8	BC048403	167	15.91	1.23	268	22.13	1.35	-0.4764	0.0983	-0.5747	-0.3781
ENSMUSG00000025278.8	Flnb	1292	122.42	3.4	2069	170.3	3.74	-0.4762	0.0354	-0.5116	-0.4407
ENSMUSG00000033883.11	D3Ertd254e	783	74.23	2.65	1254	103.25	2.91	-0.476	0.0455	-0.5215	-0.4305
ENSMUSG00000032340.7	Neo1	3593	340.28	5.68	5750	473.13	6.24	-0.4755	0.0213	-0.4967	-0.4542
ENSMUSG00000027115.14	Kif18a	319	30.3	1.69	511	42.12	1.86	-0.4753	0.0713	-0.5466	-0.4041
ENSMUSG00000037773.14	Pced1a	406	38.54	1.91	650	53.56	2.1	-0.4749	0.0632	-0.5381	-0.4117
ENSMUSG00000060771.14	Tsga10	296	28.12	1.63	474	39.08	1.79	-0.4747	0.074	-0.5487	-0.4008
ENSMUSG00000052713.8	Zfp608	493	46.77	2.1	789	64.99	2.31	-0.4746	0.0574	-0.532	-0.4172
ENSMUSG00000041995.7	Zbed3	191	18.18	1.31	306	25.26	1.44	-0.4744	0.092	-0.5664	-0.3824
ENSMUSG00000014786.7	Slc9a5	472	44.78	2.06	755	62.2	2.26	-0.4738	0.0586	-0.5324	-0.4152
ENSMUSG00000071266.13	Zfp946	345	32.76	1.76	552	45.49	1.93	-0.4738	0.0685	-0.5423	-0.4052
ENSMUSG00000008763.16	Man1a2	1529	144.86	3.7	2444	201.15	4.07	-0.4736	0.0326	-0.5062	-0.441
ENSMUSG00000084845.9	Tmem240	329	31.24	1.72	526	43.36	1.89	-0.4726	0.0702	-0.5428	-0.4024
ENSMUSG00000050428.7	Fbxo46	279	26.51	1.58	446	36.77	1.74	-0.4721	0.0762	-0.5483	-0.3959
ENSMUSG00000103088.1	Pcdhgb6	197	18.75	1.33	315	26	1.46	-0.4717	0.0906	-0.5623	-0.3811
ENSMUSG00000004994.12	Ccdc130	244	23.2	1.48	390	32.17	1.63	-0.4716	0.0815	-0.5531	-0.3902
ENSMUSG00000026816.14	Gtf3c5	308	29.26	1.66	492	40.56	1.83	-0.4712	0.0726	-0.5438	-0.3987
ENSMUSG00000028082.13	Sh3d19	377	35.79	1.84	602	49.61	2.02	-0.471	0.0656	-0.5366	-0.4054
ENSMUSG00000038593.18	Tctn1	184	17.52	1.29	294	24.27	1.41	-0.4705	0.0938	-0.5642	-0.3767
ENSMUSG00000061374.14	Fiz1	581	55.1	2.28	927	76.35	2.51	-0.4704	0.0529	-0.5232	-0.4175
ENSMUSG00000035372.1	1810055G02Rik	504	47.81	2.13	804	66.23	2.33	-0.47	0.0568	-0.5267	-0.4132
ENSMUSG00000042660.7	Wdr55	181	17.23	1.28	289	23.86	1.4	-0.4694	0.0946	-0.5639	-0.3748
ENSMUSG00000038827.11	Fam206a	609	57.76	2.34	970	79.88	2.56	-0.4679	0.0517	-0.5196	-0.4163
ENSMUSG00000047767.17	Atg16l2	185	17.61	1.29	295	24.35	1.42	-0.4676	0.0936	-0.5611	-0.374
ENSMUSG00000058291.14	Zfp68	814	77.17	2.7	1295	106.62	2.96	-0.4665	0.0447	-0.5112	-0.4218
ENSMUSG00000031393.16	Mecp2	2325	220.23	4.57	3697	304.23	5	-0.4662	0.0265	-0.4926	-0.4397
ENSMUSG00000015214.14	Mtmr1	828	78.49	2.73	1317	108.43	2.99	-0.4662	0.0443	-0.5105	-0.4218
ENSMUSG00000041548.4	Hspb8	255	24.24	1.51	406	33.48	1.66	-0.4661	0.0798	-0.5459	-0.3864
ENSMUSG00000038331.15	Satb2	3315	313.96	5.45	5270	433.64	5.97	-0.4659	0.0222	-0.4881	-0.4437
ENSMUSG00000033287.15	Kctd17	620	58.8	2.36	986	81.2	2.58	-0.4657	0.0512	-0.5169	-0.4145
ENSMUSG00000039960.5	Rhou	546	51.79	2.21	868	71.49	2.43	-0.4651	0.0546	-0.5197	-0.4105
ENSMUSG00000027665.13	Pik3ca	1107	104.91	3.15	1759	144.79	3.45	-0.4649	0.0383	-0.5032	-0.4265
ENSMUSG00000037979.13	Ccdc92	425	40.33	1.95	675	55.61	2.14	-0.4634	0.0619	-0.5253	-0.4016
ENSMUSG00000097195.8	Snhg5	410	38.91	1.92	651	53.64	2.1	-0.463	0.063	-0.526	-0.4
ENSMUSG00000033720.12	Sfxn5	323	30.68	1.7	513	42.29	1.87	-0.463	0.0709	-0.534	-0.3921
ENSMUSG00000050556.9	Kcnb1	806	76.41	2.69	1278	105.22	2.94	-0.4616	0.045	-0.5066	-0.4167
ENSMUSG00000052712.16	BC004004	627	59.46	2.37	994	81.86	2.59	-0.4612	0.051	-0.5122	-0.4102
ENSMUSG00000058230.12	Arhgap35	3336	315.95	5.47	5285	434.87	5.98	-0.4609	0.0221	-0.483	-0.4388
ENSMUSG00000096929.7	A330023F24Rik	350	33.23	1.77	555	45.74	1.94	-0.4609	0.0682	-0.529	-0.3927
ENSMUSG00000008200.14	Fnbp4	1541	146	3.72	2441	200.9	4.07	-0.4605	0.0325	-0.493	-0.428
ENSMUSG00000038324.13	Trpc4ap	1760	166.73	3.97	2785	229.2	4.34	-0.4591	0.0304	-0.4895	-0.4286
ENSMUSG00000040836.15	Gpr161	626	59.37	2.37	991	81.61	2.59	-0.4591	0.051	-0.5102	-0.4081
ENSMUSG00000030226.12	Lmo3	1056	100.08	3.08	1670	137.47	3.36	-0.458	0.0393	-0.4973	-0.4187
ENSMUSG00000018363.16	Smurf2	965	91.46	2.94	1526	125.62	3.21	-0.4579	0.0411	-0.499	-0.4168
ENSMUSG00000021054.5	Sgpp1	380	36.07	1.85	601	49.53	2.02	-0.4572	0.0655	-0.5227	-0.3918
ENSMUSG00000041773.7	Enc1	2833	268.33	5.04	4473	368.07	5.5	-0.456	0.024	-0.48	-0.432
ENSMUSG00000038695.13	Josd2	215	20.45	1.39	340	28.05	1.52	-0.456	0.087	-0.543	-0.369
ENSMUSG00000055435.6	Maf	196	18.65	1.33	310	25.59	1.45	-0.456	0.0911	-0.547	-0.3649
ENSMUSG00000027374.12	Mrps5	438	41.57	1.98	692	57.01	2.17	-0.4559	0.061	-0.5169	-0.3949
ENSMUSG00000075376.10	Rc3h2	2156	204.23	4.4	3403	280.04	4.8	-0.4555	0.0275	-0.483	-0.428
ENSMUSG00000054843.8	Atrnl1	1949	184.63	4.18	3075	253.06	4.56	-0.4548	0.0289	-0.4838	-0.4259
ENSMUSG00000023915.4	Tnfrsf21	889	84.27	2.82	1402	115.42	3.08	-0.4539	0.0429	-0.4968	-0.4111
ENSMUSG00000058402.14	Zfp420	275	26.13	1.57	434	35.79	1.72	-0.4536	0.077	-0.5306	-0.3767
ENSMUSG00000033565.16	Rbfox2	3459	327.6	5.57	5452	448.61	6.07	-0.4535	0.0217	-0.4753	-0.4318
ENSMUSG00000009216.7	Fam163b	451	42.8	2.01	711	58.58	2.2	-0.4528	0.0601	-0.513	-0.3927
ENSMUSG00000028559.17	Osbpl9	556	52.74	2.23	876	72.15	2.44	-0.4522	0.0542	-0.5063	-0.398
ENSMUSG00000051351.14	Zfp46	986	93.45	2.97	1553	127.85	3.24	-0.4521	0.0407	-0.4928	-0.4114
ENSMUSG00000031749.12	St3gal2	793	75.18	2.67	1249	102.84	2.91	-0.452	0.0454	-0.4974	-0.4066
ENSMUSG00000074656.12	Eif2s2	680	64.48	2.47	1071	88.19	2.69	-0.4518	0.049	-0.5008	-0.4028
ENSMUSG00000031901.12	Dus2	292	27.74	1.62	460	37.93	1.77	-0.4511	0.0747	-0.5258	-0.3764
ENSMUSG00000054733.8	Msra	383	36.36	1.86	603	49.69	2.02	-0.4507	0.0653	-0.516	-0.3854
ENSMUSG00000044716.12	Dok7	209	19.88	1.37	329	27.15	1.49	-0.4493	0.0883	-0.5376	-0.3611
ENSMUSG00000021470.17	Ercc6l2	407	38.63	1.91	640	52.73	2.08	-0.449	0.0633	-0.5123	-0.3857
ENSMUSG00000030203.17	Dusp16	500	47.44	2.12	786	64.75	2.31	-0.4488	0.0572	-0.506	-0.3917
ENSMUSG00000075020.5	Mir670hg	465	44.12	2.04	731	60.22	2.23	-0.4488	0.0593	-0.508	-0.3895
ENSMUSG00000038587.8	Akap12	788	74.7	2.66	1238	101.93	2.9	-0.4483	0.0455	-0.4939	-0.4028
ENSMUSG00000022521.10	Crebbp	1726	163.51	3.93	2710	223.03	4.28	-0.4478	0.0308	-0.4786	-0.417
ENSMUSG00000001507.16	Itga3	401	38.06	1.9	630	51.91	2.07	-0.4477	0.0638	-0.5115	-0.3839
ENSMUSG00000028911.16	Srsf4	294	27.93	1.63	462	38.09	1.77	-0.4476	0.0745	-0.5221	-0.3731
ENSMUSG00000078307.2	AI593442	282	26.79	1.59	443	36.53	1.73	-0.447	0.0761	-0.5231	-0.371
ENSMUSG00000043131.14	Mob1a	553	52.45	2.23	868	71.49	2.43	-0.4467	0.0544	-0.5011	-0.3924
ENSMUSG00000038371.14	Sbf2	1831	173.46	4.05	2872	236.36	4.41	-0.4464	0.0299	-0.4763	-0.4165
ENSMUSG00000051486.5	Pcdhb11	272	25.85	1.56	427	35.21	1.7	-0.446	0.0775	-0.5234	-0.3685
ENSMUSG00000058093.12	Zfp729b	380	36.07	1.85	596	49.11	2.01	-0.4452	0.0656	-0.5108	-0.3796
ENSMUSG00000035064.17	Eef2k	644	61.07	2.4	1009	83.09	2.61	-0.4442	0.0504	-0.4946	-0.3938
ENSMUSG00000021936.13	Mapk8	2700	255.73	4.92	4227	347.83	5.35	-0.4437	0.0246	-0.4684	-0.4191
ENSMUSG00000037112.16	Sik2	1338	126.78	3.46	2095	172.43	3.77	-0.4437	0.035	-0.4787	-0.4088
ENSMUSG00000040918.12	Slc19a2	330	31.34	1.72	517	42.62	1.87	-0.4434	0.0704	-0.5138	-0.373
ENSMUSG00000021589.12	Rhobtb3	794	75.27	2.67	1243	102.34	2.9	-0.4432	0.0454	-0.4886	-0.3978
ENSMUSG00000061313.7	Ddhd2	679	64.38	2.47	1063	87.53	2.68	-0.4432	0.0491	-0.4922	-0.3941
ENSMUSG00000018417.14	Myo1b	589	55.86	2.3	922	75.93	2.5	-0.4429	0.0527	-0.4956	-0.3902
ENSMUSG00000054520.15	Sh3bp2	435	41.28	1.98	681	56.11	2.15	-0.4427	0.0613	-0.504	-0.3814
ENSMUSG00000035798.13	Zdhhc17	1151	109.07	3.21	1799	148.08	3.49	-0.4411	0.0377	-0.4788	-0.4034
ENSMUSG00000022836.10	Mylk	328	31.15	1.72	513	42.29	1.87	-0.4409	0.0706	-0.5115	-0.3703
ENSMUSG00000022686.14	B3gnt5	617	58.51	2.35	964	79.39	2.56	-0.4402	0.0515	-0.4917	-0.3887
ENSMUSG00000028330.8	Ncbp1	1088	103.11	3.12	1699	139.86	3.39	-0.4398	0.0388	-0.4786	-0.401
ENSMUSG00000044365.15	Cxxc4	179	17.04	1.27	280	23.12	1.38	-0.4398	0.0955	-0.5353	-0.3444
ENSMUSG00000099597.1	Gm28933	238	22.63	1.46	372	30.69	1.59	-0.4394	0.0829	-0.5223	-0.3566
ENSMUSG00000031681.14	Smad1	815	77.26	2.7	1272	104.73	2.94	-0.4389	0.0448	-0.4837	-0.394
ENSMUSG00000063808.14	Gpatch1	440	41.75	1.99	687	56.6	2.16	-0.4389	0.061	-0.4999	-0.3779
ENSMUSG00000031631.15	Cfap97	178	16.95	1.27	278	22.95	1.37	-0.4376	0.0958	-0.5333	-0.3418
ENSMUSG00000041879.13	Ipo9	2243	212.46	4.48	3494	287.53	4.86	-0.4365	0.027	-0.4635	-0.4094
ENSMUSG00000045374.18	Wdr81	512	48.57	2.14	798	65.73	2.33	-0.4365	0.0566	-0.4931	-0.3799
ENSMUSG00000058192.15	Zfp846	392	37.21	1.88	611	50.35	2.04	-0.4363	0.0646	-0.5009	-0.3716
ENSMUSG00000074505.4	Fat3	4826	457.03	6.58	7515	618.33	7.13	-0.4361	0.0184	-0.4545	-0.4177
ENSMUSG00000021779.16	Thrb	443	42.04	2	690	56.85	2.16	-0.4354	0.0608	-0.4962	-0.3746
ENSMUSG00000006418.17	Rnf114	648	61.45	2.41	1009	83.09	2.61	-0.4353	0.0503	-0.4856	-0.385
ENSMUSG00000021699.17	Pde4d	1635	154.9	3.83	2542	209.21	4.15	-0.4336	0.0317	-0.4653	-0.4019
ENSMUSG00000046658.16	Zfp316	638	60.5	2.39	992	81.69	2.59	-0.4332	0.0507	-0.484	-0.3825
ENSMUSG00000037410.13	Tbc1d2b	288	27.36	1.61	448	36.94	1.74	-0.4329	0.0754	-0.5083	-0.3575
ENSMUSG00000029512.11	Ulk1	1255	118.92	3.36	1950	160.51	3.63	-0.4326	0.0362	-0.4688	-0.3965
ENSMUSG00000039568.6	Ubald1	878	83.22	2.81	1364	112.3	3.04	-0.4322	0.0432	-0.4755	-0.389
ENSMUSG00000048402.14	Gli2	220	20.92	1.41	342	28.22	1.52	-0.4314	0.0863	-0.5177	-0.3452
ENSMUSG00000063632.6	Sox11	2792	264.44	5	4333	356.55	5.42	-0.4311	0.0243	-0.4554	-0.4069
ENSMUSG00000032625.14	Thsd7a	202	19.22	1.35	314	25.91	1.46	-0.4311	0.09	-0.5211	-0.3411
ENSMUSG00000040016.16	Ptger3	275	26.13	1.57	427	35.21	1.7	-0.4302	0.0772	-0.5074	-0.353
ENSMUSG00000029729.12	Zkscan1	1404	133.03	3.55	2175	179.02	3.84	-0.4284	0.0342	-0.4626	-0.3941
ENSMUSG00000049823.9	Zbtb12	205	19.5	1.36	318	26.24	1.47	-0.4282	0.0894	-0.5176	-0.3388
ENSMUSG00000042156.15	Dzip1	538	51.03	2.2	833	68.61	2.38	-0.427	0.0553	-0.4823	-0.3718
ENSMUSG00000021715.12	Cwc27	268	25.47	1.55	415	34.22	1.68	-0.4262	0.0782	-0.5045	-0.348
ENSMUSG00000039145.16	Camk1d	1933	183.11	4.16	2987	245.82	4.5	-0.4249	0.0292	-0.454	-0.3957
ENSMUSG00000039410.16	Prdm16	188	17.89	1.3	291	24.02	1.41	-0.4248	0.0934	-0.5182	-0.3315
ENSMUSG00000005267.13	Zfp287	403	38.25	1.9	623	51.34	2.06	-0.4245	0.0639	-0.4883	-0.3606
ENSMUSG00000038240.13	Pdss2	190	18.08	1.31	294	24.27	1.41	-0.4244	0.0929	-0.5173	-0.3315
ENSMUSG00000036928.14	Stag3	179	17.04	1.27	277	22.87	1.37	-0.4244	0.0957	-0.52	-0.3287
ENSMUSG00000026482.13	Rgl1	1296	122.8	3.41	2002	164.78	3.68	-0.4242	0.0356	-0.4599	-0.3886
ENSMUSG00000104346.1	Pcdhga3	260	24.71	1.53	402	33.15	1.65	-0.424	0.0795	-0.5034	-0.3445
ENSMUSG00000028416.11	Bag1	749	71.01	2.59	1156	95.18	2.8	-0.4227	0.0469	-0.4696	-0.3758
ENSMUSG00000030720.16	Cln3	187	17.8	1.3	289	23.86	1.4	-0.4226	0.0936	-0.5162	-0.3289
ENSMUSG00000035198.9	Tubg1	226	21.49	1.43	349	28.79	1.54	-0.4219	0.0852	-0.5071	-0.3367
ENSMUSG00000020024.6	Cep83	311	29.54	1.67	480	39.57	1.8	-0.4218	0.0727	-0.4944	-0.3491
ENSMUSG00000022311.15	Csmd3	583	55.29	2.29	899	74.04	2.47	-0.4212	0.0531	-0.4744	-0.3681
ENSMUSG00000052751.16	Repin1	256	24.33	1.52	395	32.58	1.64	-0.421	0.0801	-0.5011	-0.3409
ENSMUSG00000070327.14	Rnf213	430	40.81	1.97	663	54.63	2.12	-0.4208	0.0619	-0.4826	-0.3589
ENSMUSG00000056267.14	Cep70	236	22.44	1.46	364	30.03	1.57	-0.4203	0.0834	-0.5037	-0.3369
ENSMUSG00000057110.15	Cntrl	264	25.09	1.54	407	33.57	1.66	-0.4198	0.0789	-0.4987	-0.3409
ENSMUSG00000057182.14	Scn3a	1369	129.71	3.5	2108	173.5	3.78	-0.4196	0.0347	-0.4543	-0.3849
ENSMUSG00000025538.15	Sumf2	266	25.28	1.55	410	33.81	1.67	-0.4196	0.0786	-0.4982	-0.341
ENSMUSG00000109006.1	B230209E15Rik	344	32.67	1.76	530	43.68	1.9	-0.4194	0.0691	-0.4885	-0.3502
ENSMUSG00000105572.1	Gm43300	179	17.04	1.27	276	22.79	1.37	-0.4192	0.0957	-0.5149	-0.3234
ENSMUSG00000020431.5	Adcy1	2590	245.32	4.82	3986	328	5.19	-0.4191	0.0252	-0.4443	-0.3938
ENSMUSG00000016181.9	Diexf	523	49.61	2.17	805	66.31	2.34	-0.4185	0.0561	-0.4746	-0.3624
ENSMUSG00000020917.17	Acly	1811	171.56	4.03	2785	229.2	4.34	-0.4179	0.0302	-0.4481	-0.3877
ENSMUSG00000034218.15	Atm	399	37.87	1.89	614	50.6	2.04	-0.4178	0.0642	-0.4821	-0.3536
ENSMUSG00000052512.16	Nav2	3390	321.06	5.51	5211	428.78	5.94	-0.4174	0.0221	-0.4394	-0.3953
ENSMUSG00000039089.14	L3mbtl3	1135	107.56	3.19	1745	143.64	3.44	-0.4174	0.0381	-0.4555	-0.3792
ENSMUSG00000025789.9	St8sia2	2452	232.25	4.69	3769	310.15	5.05	-0.4173	0.0259	-0.4432	-0.3913
ENSMUSG00000057649.5	Brd9	798	75.65	2.68	1227	101.03	2.88	-0.4173	0.0455	-0.4628	-0.3719
ENSMUSG00000029009.17	Mthfr	700	66.37	2.51	1076	88.6	2.7	-0.4168	0.0485	-0.4653	-0.3683
ENSMUSG00000006906.10	Stambp	579	54.92	2.28	890	73.3	2.46	-0.4166	0.0534	-0.47	-0.3633
ENSMUSG00000039741.15	Bahcc1	654	62.02	2.42	1005	82.76	2.61	-0.4163	0.0502	-0.4665	-0.3661
ENSMUSG00000031792.14	Usb1	236	22.44	1.46	363	29.95	1.57	-0.4163	0.0835	-0.4998	-0.3328
ENSMUSG00000036644.15	Tbc1d9b	877	83.13	2.81	1347	110.9	3.02	-0.4158	0.0434	-0.4592	-0.3724
ENSMUSG00000047003.14	Zfp41	377	35.79	1.84	579	47.72	1.98	-0.4149	0.0661	-0.481	-0.3488
ENSMUSG00000026475.7	Rgs16	413	39.2	1.93	634	52.24	2.07	-0.4144	0.0632	-0.4776	-0.3512
ENSMUSG00000104063.1	Pcdhgb7	192	18.27	1.32	295	24.35	1.42	-0.4143	0.0925	-0.5068	-0.3217
ENSMUSG00000029090.12	Adgra3	564	53.49	2.25	865	71.24	2.42	-0.4134	0.0541	-0.4675	-0.3593
ENSMUSG00000032657.15	Fam189b	412	39.1	1.92	632	52.08	2.07	-0.4133	0.0633	-0.4766	-0.3501
ENSMUSG00000003929.10	Zfp81	1047	99.23	3.06	1605	132.12	3.3	-0.4131	0.0397	-0.4528	-0.3734
ENSMUSG00000063410.7	Stk24	434	41.19	1.97	665	54.79	2.12	-0.4118	0.0616	-0.4734	-0.3501
ENSMUSG00000055013.14	Agap1	2541	240.68	4.77	3890	320.11	5.13	-0.4114	0.0255	-0.4369	-0.3859
ENSMUSG00000020167.14	Tcf3	429	40.71	1.96	657	54.13	2.11	-0.411	0.062	-0.473	-0.349
ENSMUSG00000039385.4	Cdh6	182	17.33	1.28	279	23.04	1.38	-0.4108	0.0951	-0.5059	-0.3158
ENSMUSG00000034771.15	Tle2	269	25.56	1.56	412	33.98	1.67	-0.4104	0.0783	-0.4887	-0.3322
ENSMUSG00000036890.13	Gtdc1	545	51.7	2.21	834	68.69	2.38	-0.4101	0.055	-0.4652	-0.3551
ENSMUSG00000049807.16	Arhgap23	1294	122.61	3.41	1979	162.89	3.66	-0.4098	0.0357	-0.4455	-0.3741
ENSMUSG00000013846.9	St3gal1	506	48	2.13	774	63.76	2.29	-0.4095	0.0571	-0.4666	-0.3524
ENSMUSG00000026933.17	Camsap1	2135	202.24	4.38	3263	268.52	4.7	-0.409	0.0278	-0.4368	-0.3812
ENSMUSG00000029165.16	Agbl5	331	31.43	1.73	506	41.71	1.85	-0.4081	0.0706	-0.4787	-0.3375
ENSMUSG00000032181.6	Scg3	1553	147.13	3.73	2372	195.22	4.01	-0.408	0.0326	-0.4406	-0.3754
ENSMUSG00000029778.12	Adcyap1r1	476	45.16	2.07	727	59.89	2.22	-0.4072	0.0589	-0.4661	-0.3483
ENSMUSG00000023026.15	Dip2b	1595	151.11	3.78	2433	200.24	4.06	-0.4061	0.0322	-0.4383	-0.3739
ENSMUSG00000008658.15	Rbfox1	1700	161.05	3.9	2592	213.32	4.19	-0.4055	0.0312	-0.4367	-0.3743
ENSMUSG00000026918.16	Brd3	1422	134.73	3.57	2168	178.44	3.83	-0.4054	0.0341	-0.4395	-0.3712
ENSMUSG00000031174.17	Rpgr	434	41.19	1.97	662	54.54	2.12	-0.4053	0.0617	-0.467	-0.3436
ENSMUSG00000097908.7	4933404O12Rik	207	19.69	1.37	316	26.08	1.46	-0.4052	0.0892	-0.4944	-0.3159
ENSMUSG00000025971.6	Maip1	272	25.85	1.56	415	34.22	1.68	-0.4049	0.0779	-0.4828	-0.3271
ENSMUSG00000025878.16	Uimc1	209	19.88	1.37	319	26.33	1.47	-0.4049	0.0888	-0.4938	-0.3161
ENSMUSG00000025142.17	Aspscr1	421	39.96	1.94	642	52.9	2.09	-0.4048	0.0626	-0.4675	-0.3422
ENSMUSG00000040022.14	Rab11fip2	949	89.95	2.92	1446	119.04	3.13	-0.4043	0.0418	-0.4461	-0.3626
ENSMUSG00000037997.12	Parp11	561	53.21	2.24	855	70.42	2.41	-0.4043	0.0543	-0.4586	-0.35
ENSMUSG00000058248.12	Kcnh1	265	25.19	1.54	404	33.32	1.66	-0.4038	0.0789	-0.4827	-0.3248
ENSMUSG00000013833.15	Med16	409	38.82	1.92	623	51.34	2.06	-0.4032	0.0636	-0.4668	-0.3396
ENSMUSG00000019467.13	Arhgef25	183	17.42	1.28	279	23.04	1.38	-0.403	0.0949	-0.4979	-0.3081
ENSMUSG00000029676.15	Pot1a	254	24.14	1.51	387	31.92	1.62	-0.4028	0.0806	-0.4834	-0.3222
ENSMUSG00000050332.7	Amer1	743	70.44	2.58	1130	93.05	2.77	-0.4015	0.0472	-0.4487	-0.3543
ENSMUSG00000073643.11	Wdfy1	1193	113.05	3.27	1814	149.32	3.5	-0.4014	0.0373	-0.4387	-0.3642
ENSMUSG00000020083.13	2010107G23Rik	315	29.92	1.68	479	39.49	1.8	-0.4004	0.0724	-0.4728	-0.3279
ENSMUSG00000060012.7	Kif13b	335	31.81	1.74	509	41.96	1.86	-0.3993	0.0703	-0.4696	-0.329
ENSMUSG00000014837.14	4931428F04Rik	963	91.27	2.94	1462	120.36	3.15	-0.3991	0.0415	-0.4406	-0.3576
ENSMUSG00000040761.16	Spen	1839	174.21	4.06	2791	229.69	4.35	-0.3989	0.03	-0.4289	-0.3688
ENSMUSG00000025318.13	Jph3	703	66.66	2.51	1067	87.86	2.69	-0.3985	0.0485	-0.4471	-0.35
ENSMUSG00000037972.6	Snn	1251	118.54	3.35	1898	156.23	3.58	-0.3983	0.0364	-0.4347	-0.3619
ENSMUSG00000071281.10	Zfp65	468	44.41	2.05	710	58.49	2.19	-0.3975	0.0595	-0.457	-0.338
ENSMUSG00000052387.15	Trpm3	467	44.31	2.05	708	58.33	2.19	-0.3965	0.0596	-0.4561	-0.337
ENSMUSG00000030386.17	Zfp606	487	46.2	2.09	738	60.8	2.24	-0.396	0.0583	-0.4543	-0.3376
ENSMUSG00000021245.14	Mlh3	417	39.58	1.94	632	52.08	2.07	-0.396	0.063	-0.459	-0.3329
ENSMUSG00000024172.10	St6gal2	910	86.25	2.86	1378	113.45	3.05	-0.3954	0.0427	-0.4381	-0.3527
ENSMUSG00000056941.17	Commd7	480	45.54	2.08	727	59.89	2.22	-0.3952	0.0588	-0.4539	-0.3364
ENSMUSG00000053799.6	Exoc6	736	69.78	2.57	1114	91.73	2.75	-0.3946	0.0475	-0.442	-0.3471
ENSMUSG00000025246.13	Tbl1x	1429	135.39	3.58	2162	177.95	3.83	-0.3943	0.0341	-0.4284	-0.3602
ENSMUSG00000046671.18	Mtfr1l	794	75.27	2.67	1201	98.89	2.85	-0.3937	0.0457	-0.4394	-0.348
ENSMUSG00000056596.8	Trnp1	333	31.62	1.73	504	41.55	1.85	-0.3937	0.0705	-0.4642	-0.3232
ENSMUSG00000024560.6	Cxxc1	642	60.88	2.4	971	79.97	2.56	-0.3934	0.0508	-0.4442	-0.3426
ENSMUSG00000029780.14	Nt5c3	465	44.12	2.04	703	57.92	2.18	-0.3925	0.0597	-0.4522	-0.3328
ENSMUSG00000060924.14	Csmd1	2149	203.56	4.39	3246	267.13	4.69	-0.392	0.0278	-0.4198	-0.3642
ENSMUSG00000032342.13	Mto1	301	28.59	1.65	455	37.51	1.76	-0.3917	0.0742	-0.4659	-0.3176
ENSMUSG00000037017.15	Zscan21	584	55.39	2.29	882	72.64	2.44	-0.3912	0.0533	-0.4445	-0.3379
ENSMUSG00000001518.12	Itfg2	543	51.51	2.21	820	67.54	2.36	-0.391	0.0553	-0.4463	-0.3358
ENSMUSG00000052632.15	Asap2	714	67.7	2.53	1078	88.77	2.7	-0.3909	0.0482	-0.4392	-0.3427
ENSMUSG00000039959.12	Hip1	1297	122.9	3.41	1957	161.08	3.64	-0.3904	0.0358	-0.4261	-0.3546
ENSMUSG00000027522.15	Stx16	1063	100.74	3.09	1604	132.04	3.3	-0.3903	0.0395	-0.4299	-0.3508
ENSMUSG00000052928.8	Ctif	1148	108.79	3.21	1732	142.57	3.42	-0.3902	0.038	-0.4282	-0.3521
ENSMUSG00000021993.9	Mipep	308	29.26	1.66	465	38.34	1.78	-0.39	0.0734	-0.4633	-0.3166
ENSMUSG00000038145.16	Snrk	1069	101.31	3.1	1612	132.7	3.3	-0.3894	0.0394	-0.4288	-0.35
ENSMUSG00000028033.16	Kcnq5	1333	126.3	3.46	2009	165.36	3.69	-0.3887	0.0353	-0.424	-0.3534
ENSMUSG00000028550.15	Atg4c	224	21.3	1.42	338	27.89	1.51	-0.3886	0.086	-0.4746	-0.3026
ENSMUSG00000039936.18	Pik3cd	232	22.06	1.45	350	28.88	1.54	-0.3884	0.0845	-0.4729	-0.3039
ENSMUSG00000036882.7	Arhgap33	2073	196.37	4.31	3123	257.01	4.6	-0.3882	0.0283	-0.4166	-0.3599
ENSMUSG00000097311.7	Gm26871	238	22.63	1.46	359	29.62	1.56	-0.3882	0.0834	-0.4717	-0.3048
ENSMUSG00000015605.5	Srf	793	75.18	2.67	1194	98.31	2.84	-0.3871	0.0458	-0.4328	-0.3413
ENSMUSG00000041112.15	Elmo1	935	88.62	2.9	1407	115.83	3.09	-0.3863	0.0422	-0.4285	-0.3442
ENSMUSG00000001630.13	Stk38l	465	44.12	2.04	700	57.67	2.18	-0.3863	0.0598	-0.4461	-0.3266
ENSMUSG00000036099.16	Vezt	1981	187.66	4.21	2979	245.16	4.49	-0.3856	0.029	-0.4146	-0.3566
ENSMUSG00000020137.4	Thap2	287	27.27	1.61	432	35.62	1.71	-0.3856	0.076	-0.4616	-0.3095
ENSMUSG00000056367.14	Actr3b	1001	94.87	3	1505	123.9	3.19	-0.3851	0.0408	-0.4259	-0.3443
ENSMUSG00000063317.7	Usp31	2113	200.16	4.35	3176	261.37	4.64	-0.385	0.0281	-0.413	-0.3569
ENSMUSG00000104868.1	Gm9954	170	16.19	1.24	256	21.14	1.32	-0.385	0.0987	-0.4837	-0.2863
ENSMUSG00000102440.1	Pcdhga9	182	17.33	1.28	274	22.62	1.36	-0.3849	0.0954	-0.4802	-0.2895
ENSMUSG00000056014.15	A430033K04Rik	184	17.52	1.29	277	22.87	1.37	-0.3848	0.0949	-0.4797	-0.2899
ENSMUSG00000042389.13	Tsen2	210	19.98	1.38	316	26.08	1.46	-0.3845	0.0888	-0.4733	-0.2957
ENSMUSG00000029270.10	Fam69a	501	47.53	2.12	753	62.03	2.26	-0.3841	0.0576	-0.4417	-0.3265
ENSMUSG00000036437.5	Npy1r	863	81.8	2.78	1295	106.62	2.96	-0.3822	0.0439	-0.4261	-0.3383
ENSMUSG00000028211.11	Trp53inp1	657	62.3	2.43	986	81.2	2.58	-0.3822	0.0503	-0.4326	-0.3319
ENSMUSG00000102729.1	Gm32444	495	46.96	2.11	743	61.21	2.24	-0.3822	0.058	-0.4402	-0.3243
ENSMUSG00000022621.16	Rabl2	461	43.74	2.04	692	57.01	2.17	-0.3822	0.0601	-0.4423	-0.3222
ENSMUSG00000040040.16	Ift88	277	26.32	1.58	416	34.31	1.68	-0.3822	0.0774	-0.4597	-0.3048
ENSMUSG00000031772.17	Cntnap4	273	25.94	1.57	410	33.81	1.67	-0.3822	0.078	-0.4602	-0.3042
ENSMUSG00000028016.9	Ints12	235	22.34	1.45	353	29.12	1.55	-0.3822	0.084	-0.4663	-0.2982
ENSMUSG00000061607.14	Mdc1	440	41.75	1.99	660	54.38	2.12	-0.3811	0.0615	-0.4426	-0.3197
ENSMUSG00000041592.16	Sdk2	436	41.38	1.98	654	53.89	2.11	-0.3811	0.0618	-0.4429	-0.3194
ENSMUSG00000020653.11	Klf11	274	26.04	1.57	411	33.89	1.67	-0.3805	0.0779	-0.4583	-0.3026
ENSMUSG00000063145.10	Bbs5	270	25.66	1.56	405	33.4	1.66	-0.3804	0.0784	-0.4589	-0.302
ENSMUSG00000015869.16	Prpsap1	463	43.93	2.04	694	57.18	2.17	-0.3802	0.0599	-0.4401	-0.3202
ENSMUSG00000027739.9	Rab33b	387	36.74	1.86	580	47.8	1.98	-0.3797	0.0656	-0.4453	-0.3142
ENSMUSG00000073557.11	Ppp1r12b	1638	155.18	3.83	2453	201.89	4.07	-0.3796	0.0319	-0.4115	-0.3477
ENSMUSG00000043857.16	Mgat5b	1258	119.2	3.36	1884	155.08	3.57	-0.3795	0.0364	-0.4159	-0.3432
ENSMUSG00000031104.2	Rab33a	176	16.76	1.26	264	21.8	1.34	-0.3795	0.0971	-0.4766	-0.2824
ENSMUSG00000102312.1	Pcdha3	341	32.38	1.75	511	42.12	1.86	-0.3794	0.0698	-0.4492	-0.3096
ENSMUSG00000047342.17	Zfp286	319	30.3	1.69	478	39.41	1.8	-0.3792	0.0722	-0.4514	-0.307
ENSMUSG00000026848.14	Tor1b	666	63.15	2.45	997	82.1	2.6	-0.3786	0.05	-0.4286	-0.3286
ENSMUSG00000070822.4	Zscan18	515	48.86	2.15	771	63.51	2.29	-0.3785	0.0569	-0.4354	-0.3216
ENSMUSG00000028974.13	Dffa	469	44.5	2.05	702	57.83	2.18	-0.3781	0.0596	-0.4377	-0.3185
ENSMUSG00000074212.7	Dnajb14	639	60.6	2.4	956	78.73	2.54	-0.3777	0.0511	-0.4288	-0.3266
ENSMUSG00000021597.16	Slf1	732	69.4	2.56	1095	90.17	2.72	-0.3776	0.0477	-0.4253	-0.3299
ENSMUSG00000016346.17	Kcnq2	3838	363.48	5.87	5738	472.14	6.23	-0.3773	0.0208	-0.3982	-0.3565
ENSMUSG00000004070.15	Hmox2	292	27.74	1.62	437	36.03	1.72	-0.3773	0.0755	-0.4528	-0.3018
ENSMUSG00000061911.14	Myt1l	3486	330.15	5.59	5211	428.78	5.94	-0.3771	0.0219	-0.399	-0.3552
ENSMUSG00000022664.11	Slc35a5	522	49.52	2.17	780	64.25	2.3	-0.3758	0.0565	-0.4323	-0.3193
ENSMUSG00000024906.9	Mus81	356	33.8	1.79	532	43.85	1.9	-0.3755	0.0684	-0.4439	-0.3071
ENSMUSG00000030551.14	Nr2f2	283	26.89	1.6	423	34.88	1.69	-0.3754	0.0767	-0.4521	-0.2988
ENSMUSG00000051786.14	Tubgcp6	679	64.38	2.47	1014	83.5	2.62	-0.3751	0.0496	-0.4247	-0.3256
ENSMUSG00000052137.11	Rbm12b2	251	23.86	1.5	375	30.93	1.6	-0.3746	0.0814	-0.456	-0.2932
ENSMUSG00000058070.14	Eml1	1400	132.65	3.54	2089	171.94	3.76	-0.3743	0.0345	-0.4088	-0.3398
ENSMUSG00000044647.16	Csrnp3	2222	210.48	4.46	3314	272.72	4.74	-0.3738	0.0274	-0.4012	-0.3464
ENSMUSG00000035898.13	Uba6	799	75.74	2.68	1192	98.15	2.84	-0.3738	0.0457	-0.4195	-0.3281
ENSMUSG00000057133.14	Chd6	1416	134.16	3.56	2112	173.83	3.78	-0.3737	0.0343	-0.408	-0.3394
ENSMUSG00000072969.2	Armcx5	319	30.3	1.69	476	39.24	1.8	-0.3732	0.0723	-0.4454	-0.3009
ENSMUSG00000071669.14	Snx29	201	19.13	1.35	300	24.76	1.43	-0.3727	0.091	-0.4636	-0.2817
ENSMUSG00000067787.10	Blcap	954	90.42	2.93	1422	117.07	3.1	-0.3726	0.0418	-0.4145	-0.3308
ENSMUSG00000074238.6	Ap1ar	961	91.08	2.94	1432	117.89	3.11	-0.3722	0.0417	-0.4139	-0.3305
ENSMUSG00000051537.9	Gm5124	238	22.63	1.46	355	29.29	1.55	-0.3721	0.0836	-0.4558	-0.2885
ENSMUSG00000078348.4	Sf3b5	326	30.96	1.71	486	40.06	1.82	-0.3719	0.0715	-0.4434	-0.3004
ENSMUSG00000032827.15	Ppp1r9a	1334	126.4	3.46	1987	163.55	3.67	-0.3717	0.0354	-0.4071	-0.3364
ENSMUSG00000039501.14	Znfx1	778	73.76	2.64	1159	95.43	2.8	-0.3717	0.0463	-0.418	-0.3254
ENSMUSG00000006021.5	Kptn	275	26.13	1.57	410	33.81	1.67	-0.3717	0.0778	-0.4496	-0.2939
ENSMUSG00000030094.8	Xpc	269	25.56	1.56	401	33.07	1.65	-0.3715	0.0787	-0.4502	-0.2928
ENSMUSG00000015745.9	Plekho1	578	54.82	2.28	861	70.92	2.42	-0.3714	0.0537	-0.4251	-0.3177
ENSMUSG00000036591.15	Arhgap21	2689	254.69	4.91	4003	329.4	5.2	-0.3711	0.0249	-0.396	-0.3462
ENSMUSG00000026185.8	Igfbp5	1656	156.89	3.85	2465	202.87	4.08	-0.3709	0.0318	-0.4026	-0.3391
ENSMUSG00000004056.15	Akt2	466	44.22	2.05	694	57.18	2.17	-0.3709	0.0598	-0.4307	-0.311
ENSMUSG00000048965.9	Mrgpre	210	19.98	1.38	313	25.83	1.46	-0.3708	0.089	-0.4598	-0.2818
ENSMUSG00000020091.14	Eif4ebp2	432	41	1.97	643	52.98	2.09	-0.37	0.0621	-0.4321	-0.3078
ENSMUSG00000099881.1	2810013P06Rik	194	18.46	1.32	289	23.86	1.4	-0.3698	0.0926	-0.4625	-0.2772
ENSMUSG00000031490.5	Eif4ebp1	346	32.85	1.76	515	42.45	1.87	-0.3697	0.0694	-0.4391	-0.3003
ENSMUSG00000044676.9	Zfp612	431	40.9	1.97	641	52.82	2.08	-0.3688	0.0622	-0.431	-0.3066
ENSMUSG00000028218.19	Fam92a	547	51.89	2.22	813	66.97	2.35	-0.3681	0.0553	-0.4234	-0.3129
ENSMUSG00000029004.15	Kmt2e	2400	227.33	4.64	3564	293.29	4.91	-0.3675	0.0264	-0.3939	-0.3411
ENSMUSG00000026197.12	Zfand2b	228	21.68	1.43	339	27.97	1.52	-0.3675	0.0855	-0.4529	-0.282
ENSMUSG00000031537.15	Ikbkb	1027	97.33	3.04	1525	125.54	3.21	-0.3672	0.0403	-0.4075	-0.3268
ENSMUSG00000028995.14	Fam126a	600	56.9	2.32	891	73.38	2.46	-0.3669	0.0528	-0.4197	-0.3142
ENSMUSG00000038740.9	Mvb12b	1648	156.13	3.84	2446	201.31	4.07	-0.3667	0.0319	-0.3985	-0.3348
ENSMUSG00000039577.17	Nphp4	309	29.35	1.67	459	37.84	1.76	-0.3666	0.0735	-0.4401	-0.2931
ENSMUSG00000024544.8	Ldlrad4	270	25.66	1.56	401	33.07	1.65	-0.3662	0.0786	-0.4448	-0.2876
ENSMUSG00000021379.1	Id4	177	16.85	1.26	263	21.72	1.34	-0.3659	0.097	-0.4629	-0.2689
ENSMUSG00000038822.15	Hace1	614	58.23	2.35	911	75.03	2.48	-0.3657	0.0522	-0.4179	-0.3135
ENSMUSG00000029366.10	Dck	366	34.75	1.81	543	44.75	1.92	-0.3651	0.0675	-0.4326	-0.2975
ENSMUSG00000024330.16	Col11a2	223	21.21	1.42	331	27.31	1.5	-0.3649	0.0865	-0.4514	-0.2785
ENSMUSG00000039357.1	Fut11	381	36.17	1.85	565	46.56	1.96	-0.3645	0.0662	-0.4307	-0.2983
ENSMUSG00000034189.4	Hsdl1	1028	97.43	3.04	1523	125.38	3.21	-0.3639	0.0403	-0.4042	-0.3235
ENSMUSG00000001436.15	Slc19a1	290	27.55	1.62	430	35.46	1.71	-0.3639	0.0759	-0.4398	-0.2881
ENSMUSG00000034601.16	2700049A03Rik	180	17.14	1.27	267	22.05	1.35	-0.3635	0.0962	-0.4597	-0.2673
ENSMUSG00000042272.17	Sestd1	2259	213.98	4.5	3345	275.27	4.76	-0.3634	0.0272	-0.3906	-0.3362
ENSMUSG00000027381.16	Bcl2l11	599	56.81	2.32	887	73.05	2.45	-0.3629	0.0528	-0.4157	-0.31
ENSMUSG00000041890.17	Git2	574	54.44	2.27	850	70.01	2.4	-0.3629	0.054	-0.4168	-0.3089
ENSMUSG00000005687.14	Bcas2	885	83.89	2.82	1310	107.85	2.98	-0.3626	0.0435	-0.406	-0.3191
ENSMUSG00000017466.9	Timp2	1982	187.75	4.22	2933	241.38	4.46	-0.3624	0.0291	-0.3915	-0.3334
ENSMUSG00000017144.8	Rnd3	289	27.46	1.61	428	35.29	1.7	-0.3622	0.076	-0.4382	-0.2862
ENSMUSG00000020898.18	Ctc1	778	73.76	2.64	1150	94.69	2.79	-0.3605	0.0464	-0.4068	-0.3141
ENSMUSG00000046873.18	Mbtps2	1262	119.58	3.36	1865	153.51	3.55	-0.3604	0.0364	-0.3968	-0.3239
ENSMUSG00000039579.15	Grin3a	194	18.46	1.32	287	23.69	1.4	-0.3599	0.0927	-0.4526	-0.2671
ENSMUSG00000055485.6	Soga1	1838	174.12	4.06	2715	223.44	4.29	-0.3598	0.0302	-0.39	-0.3296
ENSMUSG00000035620.14	Ric8b	721	68.36	2.54	1065	87.7	2.69	-0.3594	0.0482	-0.4076	-0.3112
ENSMUSG00000020536.12	Llgl1	509	48.29	2.14	752	61.95	2.26	-0.3594	0.0573	-0.4168	-0.3021
ENSMUSG00000018999.14	Slc35b4	677	64.19	2.47	1000	82.35	2.6	-0.3593	0.0497	-0.4091	-0.3096
ENSMUSG00000004233.14	Wars2	167	15.91	1.23	247	20.4	1.3	-0.3591	0.0999	-0.4591	-0.2592
ENSMUSG00000054708.17	Ankrd24	325	30.87	1.71	480	39.57	1.8	-0.3584	0.0717	-0.4302	-0.2867
ENSMUSG00000024521.7	Pmaip1	304	28.88	1.65	449	37.02	1.75	-0.3584	0.0742	-0.4325	-0.2842
ENSMUSG00000002844.8	Adprh	607	57.57	2.33	896	73.79	2.46	-0.3583	0.0525	-0.4108	-0.3058
ENSMUSG00000046841.4	Ckap4	847	80.29	2.76	1250	102.92	2.91	-0.3582	0.0445	-0.4027	-0.3137
ENSMUSG00000047496.6	Rnf152	178	16.95	1.27	263	21.72	1.34	-0.3578	0.0968	-0.4547	-0.261
ENSMUSG00000021112.8	Mpp5	363	34.46	1.81	535	44.1	1.9	-0.3556	0.0679	-0.4235	-0.2876
ENSMUSG00000002845.14	Tmem39a	272	25.85	1.56	401	33.07	1.65	-0.3556	0.0784	-0.434	-0.2771
ENSMUSG00000025867.8	Cplx2	2262	214.26	4.5	3330	274.04	4.75	-0.355	0.0272	-0.3822	-0.3277
ENSMUSG00000062861.8	Zfp28	296	28.12	1.63	436	35.95	1.72	-0.3544	0.0752	-0.4296	-0.2792
ENSMUSG00000061080.11	Lsamp	2718	257.44	4.94	3999	329.07	5.2	-0.3542	0.0249	-0.379	-0.3293
ENSMUSG00000090115.7	Usp49	258	24.52	1.52	380	31.34	1.61	-0.3541	0.0805	-0.4346	-0.2736
ENSMUSG00000048310.8	Pskh1	188	17.89	1.3	277	22.87	1.37	-0.354	0.0943	-0.4482	-0.2597
ENSMUSG00000028354.13	Fmn2	1163	110.21	3.23	1711	140.84	3.4	-0.3539	0.038	-0.3918	-0.3159
ENSMUSG00000024378.9	Stard4	700	66.37	2.51	1030	84.82	2.64	-0.3538	0.049	-0.4028	-0.3049
ENSMUSG00000038400.15	Pmepa1	865	81.99	2.79	1272	104.73	2.94	-0.3531	0.044	-0.3971	-0.309
ENSMUSG00000036620.14	Mgat4b	738	69.97	2.57	1085	89.34	2.71	-0.3526	0.0477	-0.4003	-0.305
ENSMUSG00000026670.15	Uap1	817	77.45	2.71	1201	98.89	2.85	-0.3525	0.0453	-0.3979	-0.3072
ENSMUSG00000003848.14	Nob1	626	59.37	2.37	920	75.77	2.5	-0.352	0.0518	-0.4038	-0.3002
ENSMUSG00000051329.13	Nup160	993	94.11	2.98	1459	120.11	3.14	-0.3519	0.0411	-0.393	-0.3108
ENSMUSG00000050822.11	Slc29a4	1587	150.35	3.77	2331	191.85	3.97	-0.3516	0.0325	-0.3842	-0.3191
ENSMUSG00000025437.15	Usp33	1142	108.22	3.2	1677	138.05	3.37	-0.3512	0.0383	-0.3895	-0.3128
ENSMUSG00000033323.13	Ctdp1	450	42.7	2.01	661	54.46	2.12	-0.351	0.0611	-0.412	-0.2899
ENSMUSG00000051154.11	Commd3	510	48.38	2.14	749	61.7	2.25	-0.3508	0.0574	-0.4082	-0.2935
ENSMUSG00000070808.3	Gltscr1	337	32	1.74	495	40.81	1.83	-0.3506	0.0705	-0.4211	-0.28
ENSMUSG00000020376.16	Rnf130	397	37.68	1.89	583	48.04	1.99	-0.3505	0.065	-0.4155	-0.2855
ENSMUSG00000087174.7	5530601H04Rik	196	18.65	1.33	288	23.78	1.4	-0.3501	0.0924	-0.4425	-0.2577
ENSMUSG00000041685.15	Fcho2	573	54.35	2.27	841	69.27	2.39	-0.35	0.0541	-0.4042	-0.2959
ENSMUSG00000067879.3	3110035E14Rik	1570	148.74	3.75	2303	189.55	3.95	-0.3497	0.0327	-0.3824	-0.317
ENSMUSG00000038949.8	Cnst	743	70.44	2.58	1090	89.75	2.72	-0.3495	0.0475	-0.3971	-0.302
ENSMUSG00000020832.14	Eral1	280	26.61	1.59	411	33.89	1.67	-0.3493	0.0774	-0.4267	-0.272
ENSMUSG00000026491.13	Ahctf1	1541	146	3.72	2259	185.93	3.91	-0.3488	0.033	-0.3818	-0.3158
ENSMUSG00000027568.9	Ntsr1	285	27.08	1.6	418	34.47	1.68	-0.3482	0.0767	-0.4249	-0.2715
ENSMUSG00000037876.16	Jmjd1c	3247	307.52	5.4	4757	391.43	5.67	-0.3481	0.0228	-0.3708	-0.3253
ENSMUSG00000045438.12	Cox19	582	55.2	2.29	853	70.26	2.4	-0.348	0.0537	-0.4017	-0.2943
ENSMUSG00000008683.16	Rps15a	567	53.78	2.26	831	68.45	2.37	-0.348	0.0544	-0.4024	-0.2935
ENSMUSG00000039197.9	Adk	283	26.89	1.6	415	34.22	1.68	-0.348	0.077	-0.4249	-0.271
ENSMUSG00000045062.4	Pcdhb7	296	28.12	1.63	434	35.79	1.72	-0.3478	0.0753	-0.4231	-0.2725
ENSMUSG00000021661.15	Ankra2	507	48.1	2.13	743	61.21	2.24	-0.3477	0.0576	-0.4053	-0.2902
ENSMUSG00000074890.4	Lcmt2	182	17.33	1.28	267	22.05	1.35	-0.3477	0.0959	-0.4435	-0.2518
ENSMUSG00000043154.15	Ppp2r3a	1067	101.12	3.09	1563	128.67	3.25	-0.3476	0.0397	-0.3873	-0.3079
ENSMUSG00000055629.4	B4galnt4	811	76.88	2.7	1188	97.82	2.84	-0.3475	0.0455	-0.393	-0.3019
ENSMUSG00000022848.8	Dirc2	1089	103.2	3.13	1595	131.3	3.29	-0.3474	0.0393	-0.3867	-0.3081
ENSMUSG00000020629.12	Adi1	221	21.02	1.41	324	26.74	1.48	-0.3471	0.0871	-0.4342	-0.2601
ENSMUSG00000086219.7	Srrm4os	193	18.37	1.32	283	23.36	1.39	-0.3471	0.0931	-0.4402	-0.254
ENSMUSG00000061603.7	Akap6	3206	303.64	5.36	4692	386.09	5.63	-0.3465	0.0229	-0.3695	-0.3236
ENSMUSG00000046807.9	Lrrc75b	299	28.4	1.64	438	36.12	1.72	-0.3465	0.0749	-0.4214	-0.2716
ENSMUSG00000020038.9	Cry1	515	48.86	2.15	754	62.11	2.26	-0.3464	0.0571	-0.4035	-0.2893
ENSMUSG00000074102.4	Rbm15b	1301	123.27	3.42	1904	156.72	3.59	-0.3463	0.036	-0.3823	-0.3104
ENSMUSG00000039477.16	Tnrc18	3247	307.52	5.4	4751	390.94	5.67	-0.3462	0.0228	-0.369	-0.3235
ENSMUSG00000055897.13	Ppp4r1l-ps	187	17.8	1.3	274	22.62	1.36	-0.346	0.0946	-0.4406	-0.2513
ENSMUSG00000048997.17	Atxn7l2	373	35.41	1.83	546	45	1.92	-0.3458	0.0671	-0.4129	-0.2787
ENSMUSG00000033216.9	Eefsec	280	26.61	1.59	410	33.81	1.67	-0.3458	0.0774	-0.4232	-0.2684
ENSMUSG00000028883.17	Sema3a	987	93.55	2.98	1444	118.88	3.13	-0.3457	0.0413	-0.387	-0.3045
ENSMUSG00000030207.15	Fam234b	1375	130.28	3.51	2011	165.52	3.69	-0.3454	0.035	-0.3804	-0.3104
ENSMUSG00000029475.17	Kdm2b	716	67.89	2.54	1047	86.22	2.66	-0.3449	0.0485	-0.3933	-0.2964
ENSMUSG00000033075.17	Senp1	391	37.12	1.87	572	47.14	1.97	-0.3449	0.0655	-0.4105	-0.2794
ENSMUSG00000022556.9	Hsf1	428	40.62	1.96	626	51.58	2.06	-0.3448	0.0627	-0.4074	-0.2821
ENSMUSG00000102428.1	Pcdhga12	233	22.16	1.45	341	28.14	1.52	-0.3448	0.0848	-0.4296	-0.2599
ENSMUSG00000026235.14	Epha4	3169	300.14	5.33	4632	381.15	5.6	-0.3447	0.023	-0.3678	-0.3217
ENSMUSG00000040711.7	Sh3pxd2b	947	89.76	2.92	1384	113.94	3.06	-0.3442	0.0422	-0.3863	-0.302
ENSMUSG00000072872.3	Rybp	357	33.9	1.79	522	43.03	1.88	-0.3441	0.0686	-0.4127	-0.2755
ENSMUSG00000029763.17	Exoc4	1571	148.84	3.75	2295	188.89	3.94	-0.3438	0.0327	-0.3765	-0.3111
ENSMUSG00000043542.12	Zc2hc1a	1251	118.54	3.35	1827	150.39	3.52	-0.3433	0.0367	-0.38	-0.3066
ENSMUSG00000028643.10	Svbp	212	20.17	1.38	310	25.59	1.45	-0.3433	0.0889	-0.4323	-0.2544
ENSMUSG00000043460.6	Elfn2	310	29.45	1.67	453	37.35	1.75	-0.343	0.0736	-0.4166	-0.2694
ENSMUSG00000026646.16	Suv39h2	184	17.52	1.29	269	22.21	1.35	-0.3427	0.0954	-0.4381	-0.2473
ENSMUSG00000060032.6	H2afj	169	16.1	1.23	247	20.4	1.3	-0.3421	0.0996	-0.4416	-0.2425
ENSMUSG00000016386.15	Mpped2	374	35.51	1.83	546	45	1.92	-0.3419	0.067	-0.409	-0.2749
ENSMUSG00000059689.14	Zfp637	455	43.17	2.02	664	54.71	2.12	-0.3416	0.0608	-0.4024	-0.2808
ENSMUSG00000066551.12	Hmgb1	191	18.18	1.31	279	23.04	1.38	-0.3416	0.0937	-0.4353	-0.2479
ENSMUSG00000057101.8	Zfp180	896	84.93	2.84	1307	107.61	2.98	-0.3414	0.0433	-0.3848	-0.2981
ENSMUSG00000023284.15	Zfp605	608	57.66	2.34	887	73.05	2.45	-0.3414	0.0526	-0.394	-0.2888
ENSMUSG00000041298.15	Katnal1	1244	117.88	3.34	1814	149.32	3.5	-0.3411	0.0368	-0.3779	-0.3043
ENSMUSG00000034201.13	Gas2l1	384	36.45	1.86	560	46.15	1.95	-0.3404	0.0662	-0.4066	-0.2742
ENSMUSG00000009741.14	Ubp1	1265	119.87	3.37	1843	151.7	3.53	-0.3398	0.0365	-0.3763	-0.3033
ENSMUSG00000033361.13	Prrg3	275	26.13	1.57	401	33.07	1.65	-0.3398	0.0782	-0.418	-0.2616
ENSMUSG00000032735.14	Ablim3	240	22.82	1.47	350	28.88	1.54	-0.3397	0.0837	-0.4234	-0.256
ENSMUSG00000027650.12	Tti1	262	24.9	1.54	382	31.51	1.61	-0.3395	0.0801	-0.4196	-0.2595
ENSMUSG00000026172.12	Bcs1l	236	22.44	1.46	344	28.38	1.53	-0.339	0.0844	-0.4233	-0.2546
ENSMUSG00000033364.13	Usp37	717	67.98	2.54	1044	85.97	2.66	-0.3387	0.0485	-0.3872	-0.2902
ENSMUSG00000037552.17	Plekhg2	212	20.17	1.38	309	25.5	1.45	-0.3387	0.089	-0.4277	-0.2497
ENSMUSG00000073434.11	Wdr90	1108	105	3.15	1612	132.7	3.3	-0.3378	0.039	-0.3768	-0.2987
ENSMUSG00000038602.7	Slc35f1	1452	137.57	3.61	2112	173.83	3.78	-0.3375	0.0341	-0.3716	-0.3034
ENSMUSG00000062209.15	Erbb4	574	54.44	2.27	835	68.78	2.38	-0.3372	0.0542	-0.3914	-0.283
ENSMUSG00000031347.12	Cetn2	268	25.47	1.55	390	32.17	1.63	-0.3368	0.0792	-0.416	-0.2576
ENSMUSG00000051652.4	Lrrc3	471	44.69	2.06	685	56.44	2.15	-0.3367	0.0598	-0.3965	-0.2769
ENSMUSG00000024068.6	Spast	1773	167.96	3.99	2577	212.09	4.18	-0.3365	0.0308	-0.3674	-0.3057
ENSMUSG00000062761.7	Zfp512	1105	104.72	3.15	1605	132.12	3.3	-0.3354	0.0391	-0.3745	-0.2963
ENSMUSG00000035392.17	Dennd1a	925	87.67	2.88	1343	110.57	3.02	-0.3347	0.0427	-0.3774	-0.292
ENSMUSG00000039838.11	Slc45a1	821	77.83	2.71	1192	98.15	2.84	-0.3346	0.0453	-0.38	-0.2893
ENSMUSG00000024908.14	Ppp6r3	1389	131.61	3.53	2016	165.94	3.69	-0.3344	0.0349	-0.3692	-0.2995
ENSMUSG00000032571.13	Pik3r4	698	66.18	2.5	1013	83.42	2.62	-0.334	0.0492	-0.3831	-0.2848
ENSMUSG00000025184.10	R3hcc1l	212	20.17	1.38	308	25.42	1.45	-0.334	0.0891	-0.4231	-0.245
ENSMUSG00000055447.18	Cd47	2214	209.72	4.46	3212	264.33	4.66	-0.3339	0.0276	-0.3615	-0.3063
ENSMUSG00000021275.15	Tecpr2	1222	115.8	3.31	1773	145.94	3.46	-0.3338	0.0372	-0.371	-0.2967
ENSMUSG00000060862.9	Zbtb40	301	28.59	1.65	437	36.03	1.72	-0.3336	0.0748	-0.4084	-0.2589
ENSMUSG00000034274.11	Thoc5	672	63.72	2.46	975	80.29	2.57	-0.3335	0.0501	-0.3836	-0.2834
ENSMUSG00000026147.16	Col9a1	319	30.3	1.69	463	38.17	1.77	-0.3333	0.0727	-0.406	-0.2607
ENSMUSG00000026678.10	Rgs5	248	23.58	1.49	360	29.7	1.56	-0.3331	0.0824	-0.4155	-0.2507
ENSMUSG00000032878.16	Ccdc85a	364	34.56	1.81	528	43.52	1.89	-0.3326	0.068	-0.4007	-0.2646
ENSMUSG00000020953.16	Coch	195	18.56	1.33	283	23.36	1.39	-0.3323	0.0929	-0.4252	-0.2394
ENSMUSG00000041923.15	Nol4	1989	188.42	4.22	2882	237.18	4.42	-0.3321	0.0291	-0.3612	-0.3029
ENSMUSG00000025323.9	Sp4	652	61.83	2.42	945	77.83	2.53	-0.332	0.0509	-0.3829	-0.2811
ENSMUSG00000062604.11	Srpk2	2160	204.61	4.4	3128	257.42	4.6	-0.3313	0.028	-0.3592	-0.3033
ENSMUSG00000020607.6	Fam84a	408	38.72	1.91	591	48.7	2	-0.3308	0.0643	-0.3951	-0.2665
ENSMUSG00000027395.15	Polr1b	569	53.97	2.26	824	67.87	2.36	-0.3307	0.0545	-0.3852	-0.2762
ENSMUSG00000060206.11	Zfp462	1484	140.6	3.65	2148	176.8	3.81	-0.3305	0.0337	-0.3642	-0.2967
ENSMUSG00000032249.14	Anp32a	704	66.75	2.51	1019	83.91	2.63	-0.3301	0.049	-0.3791	-0.2812
ENSMUSG00000025374.13	Nabp2	469	44.5	2.05	679	55.94	2.15	-0.3301	0.06	-0.3901	-0.2702
ENSMUSG00000042029.6	Ncapg2	252	23.95	1.51	365	30.11	1.57	-0.33	0.0818	-0.4117	-0.2482
ENSMUSG00000035293.13	G2e3	813	77.07	2.7	1176	96.83	2.82	-0.3293	0.0456	-0.3749	-0.2837
ENSMUSG00000094910.1	D430019H16Rik	2033	192.58	4.27	2939	241.87	4.46	-0.3288	0.0288	-0.3576	-0.2999
ENSMUSG00000074024.5	4632427E13Rik	219	20.83	1.4	317	26.16	1.47	-0.3288	0.0877	-0.4165	-0.2411
ENSMUSG00000104033.1	Gm37773	444	42.13	2	642	52.9	2.09	-0.3283	0.0617	-0.3899	-0.2666
ENSMUSG00000053870.7	Fpgt	316	30.01	1.69	457	37.68	1.76	-0.3281	0.0731	-0.4012	-0.2551
ENSMUSG00000021668.14	Polk	197	18.75	1.33	285	23.53	1.39	-0.3278	0.0924	-0.4202	-0.2353
ENSMUSG00000019132.10	BC005537	2475	234.43	4.71	3575	294.19	4.92	-0.3276	0.0261	-0.3537	-0.3015
ENSMUSG00000062421.13	Arf2	1219	115.51	3.31	1761	144.96	3.45	-0.3276	0.0372	-0.3648	-0.2904
ENSMUSG00000026723.10	Trdmt1	213	20.26	1.39	308	25.42	1.45	-0.3273	0.0889	-0.4162	-0.2383
ENSMUSG00000026657.16	Frmd4a	2998	283.95	5.18	4328	356.14	5.41	-0.3268	0.0238	-0.3506	-0.3031
ENSMUSG00000030056.8	Isy1	430	40.81	1.97	621	51.17	2.05	-0.3265	0.0627	-0.3892	-0.2638
ENSMUSG00000029687.16	Ezh2	428	40.62	1.96	618	50.92	2.05	-0.3262	0.0628	-0.389	-0.2634
ENSMUSG00000040640.9	Erc2	1865	176.68	4.09	2690	221.38	4.27	-0.3255	0.0301	-0.3556	-0.2953
ENSMUSG00000025591.5	Tma16	427	40.52	1.96	616	50.76	2.04	-0.3249	0.0629	-0.3878	-0.262
ENSMUSG00000003348.9	Mob3a	221	21.02	1.41	319	26.33	1.47	-0.3248	0.0873	-0.4121	-0.2374
ENSMUSG00000036377.18	C530008M17Rik	2926	277.13	5.12	4218	347.09	5.34	-0.3247	0.0241	-0.3488	-0.3007
ENSMUSG00000030231.10	Plekha5	985	93.36	2.97	1420	116.9	3.1	-0.3245	0.0414	-0.366	-0.2831
ENSMUSG00000104362.1	Gm37928	954	90.42	2.93	1375	113.2	3.05	-0.3242	0.0421	-0.3663	-0.2821
ENSMUSG00000064138.13	Fam172a	866	82.09	2.79	1248	102.75	2.91	-0.3239	0.0442	-0.3681	-0.2797
ENSMUSG00000053985.10	Zfp14	215	20.45	1.39	310	25.59	1.45	-0.3231	0.0886	-0.4117	-0.2346
ENSMUSG00000029427.11	Zcchc8	538	51.03	2.2	775	63.84	2.29	-0.323	0.0561	-0.3791	-0.267
ENSMUSG00000042616.7	Oscp1	288	27.36	1.61	415	34.22	1.68	-0.3228	0.0766	-0.3994	-0.2462
ENSMUSG00000040174.14	Alkbh3	222	21.11	1.41	320	26.41	1.47	-0.3228	0.0872	-0.41	-0.2356
ENSMUSG00000037890.13	Wdr19	329	31.24	1.72	474	39.08	1.79	-0.3227	0.0717	-0.3944	-0.2511
ENSMUSG00000072893.12	4933439C10Rik	279	26.51	1.58	402	33.15	1.65	-0.3226	0.0778	-0.4004	-0.2448
ENSMUSG00000066441.14	Rdh11	805	76.31	2.69	1159	95.43	2.8	-0.3225	0.0459	-0.3684	-0.2767
ENSMUSG00000027333.18	Smox	336	31.91	1.74	484	39.9	1.81	-0.3225	0.0709	-0.3934	-0.2516
ENSMUSG00000023110.12	Prmt5	1008	95.53	3.01	1451	119.45	3.13	-0.3224	0.041	-0.3634	-0.2814
ENSMUSG00000028333.10	Anp32b	327	31.06	1.71	471	38.83	1.79	-0.3224	0.0719	-0.3942	-0.2505
ENSMUSG00000021377.14	Dek	644	61.07	2.4	927	76.35	2.51	-0.3221	0.0513	-0.3734	-0.2708
ENSMUSG00000044098.14	Rsbn1	629	59.65	2.38	905	74.54	2.48	-0.3214	0.0519	-0.3733	-0.2695
ENSMUSG00000022346.14	Myc	369	35.03	1.82	531	43.77	1.9	-0.3212	0.0677	-0.3889	-0.2535
ENSMUSG00000037935.16	Smarce1	584	55.39	2.29	840	69.19	2.39	-0.3209	0.0538	-0.3748	-0.2671
ENSMUSG00000009905.5	Kdsr	363	34.46	1.81	522	43.03	1.88	-0.3201	0.0683	-0.3884	-0.2519
ENSMUSG00000059495.13	Arhgef12	3990	377.87	5.98	5732	471.65	6.23	-0.3198	0.0206	-0.3404	-0.2992
ENSMUSG00000041815.13	Poldip3	1175	111.35	3.25	1687	138.87	3.38	-0.3187	0.038	-0.3567	-0.2807
ENSMUSG00000050714.9	Zbtb26	417	39.58	1.94	599	49.36	2.02	-0.3187	0.0637	-0.3824	-0.255
ENSMUSG00000048047.3	Zbtb33	1001	94.87	3	1437	118.3	3.12	-0.3184	0.0411	-0.3596	-0.2773
ENSMUSG00000054723.5	Vmac	261	24.81	1.53	375	30.93	1.6	-0.3184	0.0805	-0.3989	-0.238
ENSMUSG00000039662.16	Icmt	749	71.01	2.59	1075	88.52	2.7	-0.318	0.0476	-0.3655	-0.2704
ENSMUSG00000027900.15	Dram2	572	54.25	2.27	821	67.62	2.36	-0.3179	0.0544	-0.3723	-0.2634
ENSMUSG00000045435.9	Tmem60	174	16.57	1.25	250	20.65	1.3	-0.3176	0.0985	-0.4161	-0.2191
ENSMUSG00000034009.14	Rxfp1	3000	284.14	5.19	4302	354	5.4	-0.3172	0.0238	-0.3409	-0.2934
ENSMUSG00000026466.16	Tor1aip1	308	29.26	1.66	442	36.44	1.73	-0.317	0.0741	-0.3911	-0.2428
ENSMUSG00000042719.17	Naa25	1376	130.38	3.51	1973	162.4	3.65	-0.3169	0.0351	-0.352	-0.2817
ENSMUSG00000027425.18	Csrp2bp	398	37.78	1.89	571	47.06	1.97	-0.3169	0.0652	-0.3821	-0.2517
ENSMUSG00000030209.14	Grin2b	4248	402.3	6.17	6088	500.93	6.42	-0.3163	0.02	-0.3363	-0.2964
ENSMUSG00000026305.15	Lrrfip1	886	83.98	2.82	1270	104.56	2.93	-0.3162	0.0437	-0.36	-0.2725
ENSMUSG00000028780.13	Sema3c	2247	212.84	4.49	3220	264.99	4.67	-0.3161	0.0275	-0.3436	-0.2887
ENSMUSG00000026594.14	Ralgps2	1028	97.43	3.04	1473	121.26	3.16	-0.3158	0.0406	-0.3564	-0.2751
ENSMUSG00000034729.16	Mrps10	298	28.31	1.64	427	35.21	1.7	-0.3147	0.0754	-0.3901	-0.2394
ENSMUSG00000032370.7	Lactb	210	19.98	1.38	301	24.85	1.43	-0.3146	0.0897	-0.4043	-0.2248
ENSMUSG00000063455.16	D630045J12Rik	1672	158.4	3.87	2393	196.95	4.02	-0.3142	0.0319	-0.3461	-0.2824
ENSMUSG00000019927.6	Ube2d1	788	74.7	2.66	1128	92.88	2.76	-0.3142	0.0464	-0.3606	-0.2678
ENSMUSG00000027782.10	Kpna4	1727	163.61	3.94	2471	203.37	4.09	-0.3138	0.0314	-0.3452	-0.2825
ENSMUSG00000031683.16	Lsm6	387	36.74	1.86	554	45.66	1.94	-0.3137	0.0662	-0.3799	-0.2475
ENSMUSG00000040037.13	Negr1	989	93.73	2.98	1415	116.49	3.1	-0.3136	0.0414	-0.355	-0.2722
ENSMUSG00000041147.10	Brca2	171	16.29	1.24	245	20.24	1.29	-0.3135	0.0994	-0.4129	-0.2141
ENSMUSG00000027342.14	Pcna	178	16.95	1.27	255	21.06	1.32	-0.3134	0.0974	-0.4109	-0.216
ENSMUSG00000009681.9	Bcr	1543	146.19	3.72	2207	181.65	3.87	-0.3133	0.0332	-0.3465	-0.2802
ENSMUSG00000025959.13	Klf7	1364	129.24	3.5	1951	160.59	3.63	-0.3133	0.0353	-0.3486	-0.278
ENSMUSG00000039715.8	Wdr34	455	43.17	2.02	651	53.64	2.1	-0.3131	0.061	-0.3741	-0.2521
ENSMUSG00000027428.9	Rbbp9	334	31.72	1.73	478	39.41	1.8	-0.3131	0.0712	-0.3843	-0.2419
ENSMUSG00000020134.13	Peli1	1535	145.43	3.71	2195	180.66	3.85	-0.313	0.0333	-0.3462	-0.2797
ENSMUSG00000027737.10	Slc7a11	1088	103.11	3.12	1556	128.09	3.25	-0.313	0.0395	-0.3525	-0.2735
ENSMUSG00000034744.13	Nagk	497	47.15	2.11	711	58.58	2.2	-0.313	0.0584	-0.3714	-0.2546
ENSMUSG00000098206.1	A430106G13Rik	211	20.07	1.38	302	24.93	1.43	-0.3125	0.0895	-0.4021	-0.223
ENSMUSG00000006442.10	Srm	699	66.28	2.5	999	82.27	2.6	-0.3118	0.0493	-0.3611	-0.2626
ENSMUSG00000019837.7	Gtf3c6	258	24.52	1.52	369	30.44	1.58	-0.3118	0.081	-0.3929	-0.2308
ENSMUSG00000041607.16	Mbp	258	24.52	1.52	369	30.44	1.58	-0.3118	0.081	-0.3929	-0.2308
ENSMUSG00000026193.15	Fn1	1587	150.35	3.77	2267	186.59	3.92	-0.3115	0.0327	-0.3442	-0.2788
ENSMUSG00000020899.15	Pfas	819	77.64	2.71	1170	96.34	2.82	-0.3113	0.0455	-0.3568	-0.2658
ENSMUSG00000007989.6	Fzd3	866	82.09	2.79	1237	101.85	2.89	-0.3112	0.0443	-0.3555	-0.2669
ENSMUSG00000014039.17	Prdm15	560	53.12	2.24	800	65.9	2.33	-0.3111	0.0551	-0.3661	-0.256
ENSMUSG00000035139.14	Secisbp2	380	36.07	1.85	543	44.75	1.92	-0.3111	0.0668	-0.3779	-0.2443
ENSMUSG00000036845.12	Lin37	193	18.37	1.32	276	22.79	1.37	-0.3111	0.0936	-0.4047	-0.2175
ENSMUSG00000066440.4	Zfyve26	310	29.45	1.67	443	36.53	1.73	-0.3109	0.0739	-0.3849	-0.237
ENSMUSG00000038080.16	Kdm1b	528	50.09	2.18	754	62.11	2.26	-0.3105	0.0567	-0.3672	-0.2538
ENSMUSG00000041920.14	Slc16a6	425	40.33	1.95	607	50.02	2.03	-0.3105	0.0632	-0.3737	-0.2473
ENSMUSG00000097333.7	Zfp87	355	33.71	1.79	507	41.79	1.85	-0.3102	0.0691	-0.3793	-0.2411
ENSMUSG00000045038.14	Prkce	2030	192.3	4.27	2897	238.41	4.43	-0.3101	0.0289	-0.3391	-0.2812
ENSMUSG00000055240.16	Zfp101	245	23.29	1.48	350	28.88	1.54	-0.3101	0.0831	-0.3932	-0.2269
ENSMUSG00000001627.11	Ifrd1	962	91.18	2.94	1373	113.04	3.05	-0.31	0.042	-0.3521	-0.268
ENSMUSG00000025702.15	42802	1463	138.61	3.62	2087	171.78	3.76	-0.3095	0.0341	-0.3436	-0.2754
ENSMUSG00000053774.8	Ubxn7	1757	166.45	3.97	2505	206.16	4.12	-0.3087	0.0311	-0.3398	-0.2776
ENSMUSG00000071267.11	Zfp942	415	39.39	1.93	592	48.79	2	-0.3087	0.064	-0.3727	-0.2448
ENSMUSG00000067430.7	Zfp763	441	41.85	1.99	629	51.83	2.06	-0.3086	0.062	-0.3706	-0.2465
ENSMUSG00000049728.14	Zfp668	413	39.2	1.93	589	48.54	2	-0.3083	0.0641	-0.3725	-0.2442
ENSMUSG00000026116.11	Tmem131	2545	241.06	4.78	3627	298.47	4.95	-0.3082	0.0259	-0.3341	-0.2824
ENSMUSG00000015120.15	Ube2i	596	56.52	2.31	849	69.93	2.4	-0.307	0.0534	-0.3604	-0.2536
ENSMUSG00000024797.12	Vps51	497	47.15	2.11	708	58.33	2.19	-0.3069	0.0585	-0.3654	-0.2484
ENSMUSG00000028443.6	Nudt2	176	16.76	1.26	251	20.73	1.31	-0.3069	0.0981	-0.405	-0.2089
ENSMUSG00000022378.13	Fam49b	1361	128.96	3.49	1938	159.52	3.62	-0.3068	0.0354	-0.3422	-0.2715
ENSMUSG00000046351.10	Zfp322a	809	76.69	2.69	1152	94.86	2.79	-0.3067	0.0458	-0.3525	-0.2608
ENSMUSG00000018537.16	Pcgf2	469	44.5	2.05	668	55.04	2.13	-0.3066	0.0602	-0.3668	-0.2464
ENSMUSG00000032540.15	Abhd5	443	42.04	2	631	51.99	2.07	-0.3066	0.0619	-0.3686	-0.2447
ENSMUSG00000064115.13	Cadm2	5413	512.6	6.96	7703	633.8	7.22	-0.3062	0.0177	-0.3239	-0.2884
ENSMUSG00000026123.11	Plekhb2	1262	119.58	3.36	1796	147.84	3.49	-0.306	0.0367	-0.3427	-0.2693
ENSMUSG00000001755.12	Coasy	354	33.61	1.78	504	41.55	1.85	-0.3057	0.0693	-0.375	-0.2365
ENSMUSG00000054770.16	Kctd18	321	30.49	1.7	457	37.68	1.76	-0.3055	0.0727	-0.3783	-0.2328
ENSMUSG00000061755.10	Bod1l	2126	201.39	4.37	3024	248.86	4.52	-0.3054	0.0283	-0.3337	-0.2771
ENSMUSG00000104148.5	Pcdha2	179	17.04	1.27	255	21.06	1.32	-0.3054	0.0973	-0.4027	-0.2081
ENSMUSG00000022321.15	Cdh10	857	81.24	2.77	1219	100.37	2.87	-0.3051	0.0446	-0.3496	-0.2605
ENSMUSG00000037872.5	Ackr1	312	29.64	1.68	444	36.61	1.74	-0.3049	0.0738	-0.3787	-0.2311
ENSMUSG00000057894.10	Zfp329	962	91.18	2.94	1368	112.63	3.04	-0.3048	0.0421	-0.3468	-0.2627
ENSMUSG00000036898.16	Zfp157	623	59.08	2.37	886	72.97	2.45	-0.3047	0.0522	-0.3569	-0.2524
ENSMUSG00000043987.17	Cep164	279	26.51	1.58	397	32.74	1.64	-0.3046	0.078	-0.3826	-0.2266
ENSMUSG00000032064.17	Dixdc1	925	87.67	2.88	1315	108.27	2.98	-0.3043	0.0429	-0.3472	-0.2614
ENSMUSG00000027248.13	Pdia3	1581	149.79	3.77	2247	184.94	3.9	-0.3042	0.0328	-0.337	-0.2713
ENSMUSG00000026790.19	Odf2	1379	130.66	3.52	1960	161.33	3.64	-0.3042	0.0351	-0.3393	-0.2691
ENSMUSG00000032743.15	D430042O09Rik	524	49.71	2.17	745	61.37	2.25	-0.3041	0.057	-0.3611	-0.2472
ENSMUSG00000037300.17	Ttc13	800	75.84	2.68	1137	93.62	2.78	-0.3039	0.0461	-0.35	-0.2578
ENSMUSG00000042851.17	Zc3h6	270	25.66	1.56	384	31.67	1.61	-0.3038	0.0793	-0.3831	-0.2245
ENSMUSG00000057716.6	Tmem178b	3074	291.14	5.25	4367	359.35	5.44	-0.3036	0.0235	-0.3272	-0.2801
ENSMUSG00000034501.6	Pcnx4	725	68.74	2.55	1030	84.82	2.64	-0.3033	0.0484	-0.3517	-0.2548
ENSMUSG00000029433.14	Diablo	411	39.01	1.92	584	48.13	1.99	-0.3031	0.0643	-0.3674	-0.2387
ENSMUSG00000029029.14	Wrap73	302	28.69	1.65	429	35.38	1.71	-0.3023	0.075	-0.3773	-0.2273
ENSMUSG00000041477.14	Dcp1b	221	21.02	1.41	314	25.91	1.46	-0.3021	0.0876	-0.3897	-0.2144
ENSMUSG00000042429.8	Adora1	1532	145.15	3.71	2174	178.93	3.84	-0.3019	0.0333	-0.3353	-0.2686
ENSMUSG00000090125.3	Pou3f1	1525	144.48	3.7	2164	178.11	3.83	-0.3019	0.0334	-0.3353	-0.2685
ENSMUSG00000061544.13	Zfp229	183	17.42	1.28	260	21.47	1.33	-0.3016	0.0963	-0.3979	-0.2053
ENSMUSG00000024135.9	Srbd1	250	23.76	1.5	355	29.29	1.55	-0.3015	0.0824	-0.3839	-0.219
ENSMUSG00000064302.13	Clasp1	2629	249.01	4.85	3729	306.86	5.02	-0.3014	0.0255	-0.3268	-0.2759
ENSMUSG00000030595.15	Nfkbib	360	34.18	1.8	511	42.12	1.86	-0.3014	0.0687	-0.3701	-0.2327
ENSMUSG00000029126.7	Nsg1	1673	158.5	3.87	2373	195.31	4.01	-0.3013	0.0319	-0.3332	-0.2694
ENSMUSG00000030629.15	Zfand6	451	42.8	2.01	640	52.73	2.08	-0.3013	0.0614	-0.3627	-0.2398
ENSMUSG00000006464.8	Bbs1	628	59.55	2.37	891	73.38	2.46	-0.3012	0.0521	-0.3533	-0.2492
ENSMUSG00000021003.9	Galc	272	25.85	1.56	386	31.84	1.62	-0.3007	0.079	-0.3797	-0.2217
ENSMUSG00000039046.15	Usp6nl	969	91.84	2.95	1374	113.12	3.05	-0.3006	0.0419	-0.3426	-0.2587
ENSMUSG00000003031.14	Cdkn1b	1909	180.84	4.14	2706	222.7	4.28	-0.3004	0.0299	-0.3303	-0.2705
ENSMUSG00000022620.14	Arsa	452	42.89	2.02	641	52.82	2.08	-0.3003	0.0614	-0.3617	-0.239
ENSMUSG00000038013.14	Wipf2	560	53.12	2.24	794	65.4	2.32	-0.3002	0.0551	-0.3554	-0.2451
ENSMUSG00000005148.7	Klf5	294	27.93	1.63	417	34.39	1.68	-0.3001	0.076	-0.3761	-0.224
ENSMUSG00000000532.10	Acvr1b	1404	133.03	3.55	1989	163.71	3.67	-0.2995	0.0348	-0.3343	-0.2646
ENSMUSG00000021254.8	Gpatch2l	950	90.04	2.92	1346	110.82	3.02	-0.2995	0.0424	-0.3418	-0.2571
ENSMUSG00000028085.12	Gatb	256	24.33	1.52	363	29.95	1.57	-0.2994	0.0815	-0.3809	-0.218
ENSMUSG00000058446.14	Znrf2	1199	113.62	3.28	1698	139.77	3.39	-0.2989	0.0377	-0.3366	-0.2612
ENSMUSG00000020883.18	Fbxl20	610	57.85	2.34	864	71.16	2.42	-0.2988	0.0528	-0.3516	-0.2459
ENSMUSG00000024613.16	Tcof1	367	34.84	1.82	520	42.86	1.88	-0.2988	0.0681	-0.3669	-0.2307
ENSMUSG00000004561.14	Mettl17	355	33.71	1.79	503	41.46	1.85	-0.2988	0.0692	-0.368	-0.2296
ENSMUSG00000004347.16	Pde1c	870	82.47	2.79	1232	101.44	2.89	-0.2987	0.0443	-0.343	-0.2544
ENSMUSG00000052727.5	Map1b	11778	1115.25	10.27	16670	1371.5	10.61	-0.2984	0.012	-0.3104	-0.2864
ENSMUSG00000047379.6	B4gat1	630	59.74	2.38	892	73.47	2.46	-0.2983	0.052	-0.3503	-0.2463
ENSMUSG00000049421.13	Zfp260	1187	112.48	3.26	1680	138.29	3.37	-0.298	0.0379	-0.3359	-0.2601
ENSMUSG00000028289.12	Epha7	1164	110.3	3.23	1647	135.58	3.34	-0.2976	0.0383	-0.3359	-0.2594
ENSMUSG00000025616.14	Usp16	1136	107.65	3.19	1607	132.29	3.3	-0.2973	0.0387	-0.336	-0.2586
ENSMUSG00000039599.15	Fam149b	489	46.39	2.1	692	57.01	2.17	-0.2973	0.059	-0.3564	-0.2383
ENSMUSG00000024588.8	Fech	441	41.85	1.99	624	51.42	2.06	-0.2971	0.0621	-0.3592	-0.2349
ENSMUSG00000026603.13	Smyd2	495	46.96	2.11	700	57.67	2.18	-0.2963	0.0587	-0.355	-0.2377
ENSMUSG00000015536.14	Mocs2	316	30.01	1.69	447	36.86	1.74	-0.2963	0.0734	-0.3697	-0.2229
ENSMUSG00000020905.11	Usp43	241	22.91	1.47	341	28.14	1.52	-0.2963	0.084	-0.3803	-0.2123
ENSMUSG00000024789.12	Jak2	1226	116.17	3.32	1733	142.65	3.43	-0.2962	0.0373	-0.3335	-0.2589
ENSMUSG00000075585.3	6330403L08Rik	171	16.29	1.24	242	19.99	1.28	-0.2958	0.0996	-0.3955	-0.1962
ENSMUSG00000020089.8	Ppa1	746	70.73	2.59	1054	86.79	2.67	-0.2953	0.0478	-0.3431	-0.2475
ENSMUSG00000042642.13	Flad1	358	33.99	1.79	506	41.71	1.85	-0.2953	0.069	-0.3642	-0.2263
ENSMUSG00000020723.3	Cacng4	1018	96.48	3.02	1438	118.38	3.12	-0.2952	0.0409	-0.3361	-0.2542
ENSMUSG00000031328.15	Flna	5105	483.44	6.76	7206	592.91	6.98	-0.2945	0.0183	-0.3128	-0.2762
ENSMUSG00000054199.16	Gon4l	694	65.8	2.5	980	80.71	2.58	-0.2945	0.0496	-0.3441	-0.2449
ENSMUSG00000018076.12	Med13l	1659	157.17	3.86	2342	192.76	3.98	-0.2944	0.0321	-0.3265	-0.2624
ENSMUSG00000057637.13	Prdm2	1521	144.1	3.69	2147	176.71	3.81	-0.2943	0.0335	-0.3278	-0.2608
ENSMUSG00000048118.17	Arid4a	709	67.22	2.52	1001	82.43	2.6	-0.2943	0.0491	-0.3433	-0.2452
ENSMUSG00000028245.15	Nsmaf	546	51.79	2.21	771	63.51	2.29	-0.2943	0.0559	-0.3502	-0.2384
ENSMUSG00000035585.16	Tsen34	269	25.56	1.56	380	31.34	1.61	-0.2941	0.0795	-0.3736	-0.2145
ENSMUSG00000047417.17	Rexo1	1109	105.1	3.15	1565	128.83	3.26	-0.2938	0.0392	-0.333	-0.2546
ENSMUSG00000031617.16	Tmem184c	958	90.8	2.93	1352	111.31	3.03	-0.2938	0.0422	-0.336	-0.2516
ENSMUSG00000022019.15	Tdrd3	700	66.37	2.51	988	81.36	2.59	-0.2938	0.0494	-0.3432	-0.2444
ENSMUSG00000038264.7	Sema7a	2215	209.81	4.46	3125	257.17	4.6	-0.2936	0.0278	-0.3214	-0.2659
ENSMUSG00000022216.16	Psme1	262	24.9	1.54	370	30.52	1.58	-0.2936	0.0806	-0.3742	-0.213
ENSMUSG00000042524.13	Sun2	250	23.76	1.5	353	29.12	1.55	-0.2933	0.0825	-0.3758	-0.2108
ENSMUSG00000040943.12	Tet2	2136	202.33	4.38	3012	247.88	4.52	-0.2929	0.0283	-0.3212	-0.2646
ENSMUSG00000030307.8	Slc6a11	653	61.92	2.42	921	75.85	2.5	-0.2927	0.0511	-0.3439	-0.2416
ENSMUSG00000027534.16	Snx16	612	58.04	2.34	863	71.08	2.42	-0.2924	0.0528	-0.3452	-0.2396
ENSMUSG00000048756.11	Foxo3	915	86.73	2.87	1290	106.21	2.96	-0.2923	0.0432	-0.3355	-0.2491
ENSMUSG00000031297.14	Slc7a3	1036	98.18	3.05	1460	120.19	3.14	-0.2918	0.0406	-0.3324	-0.2512
ENSMUSG00000042138.6	Msantd2	383	36.36	1.86	540	44.51	1.91	-0.2918	0.0667	-0.3585	-0.2251
ENSMUSG00000022377.16	Asap1	1328	125.83	3.45	1871	154.01	3.56	-0.2915	0.0359	-0.3274	-0.2556
ENSMUSG00000021366.7	Hivep1	2573	243.71	4.8	3624	298.22	4.95	-0.2912	0.0258	-0.317	-0.2655
ENSMUSG00000048376.5	F2r	457	43.36	2.03	644	53.06	2.09	-0.2912	0.0611	-0.3523	-0.2301
ENSMUSG00000002325.14	Irf9	462	43.84	2.04	651	53.64	2.1	-0.2911	0.0608	-0.3519	-0.2303
ENSMUSG00000035919.16	Bbs9	222	21.11	1.41	313	25.83	1.46	-0.291	0.0876	-0.3786	-0.2034
ENSMUSG00000033253.18	Szt2	1048	99.32	3.07	1476	121.51	3.16	-0.2909	0.0404	-0.3313	-0.2505
ENSMUSG00000042632.16	Pla2g6	281	26.7	1.59	396	32.66	1.64	-0.2907	0.0779	-0.3686	-0.2128
ENSMUSG00000040725.13	Hnrnpul1	1532	145.15	3.71	2157	177.54	3.82	-0.2906	0.0334	-0.324	-0.2572
ENSMUSG00000038975.14	Rabggtb	767	72.72	2.62	1080	88.93	2.7	-0.2905	0.0472	-0.3376	-0.2433
ENSMUSG00000022957.19	Itsn1	3332	315.57	5.47	4690	385.92	5.63	-0.2903	0.0227	-0.313	-0.2677
ENSMUSG00000030685.5	Kctd13	760	72.05	2.61	1070	88.11	2.69	-0.2903	0.0474	-0.3377	-0.2428
ENSMUSG00000026159.13	Agfg1	2656	251.57	4.88	3738	307.6	5.03	-0.2901	0.0254	-0.3155	-0.2647
ENSMUSG00000002103.15	Acp2	888	84.17	2.82	1250	102.92	2.91	-0.2901	0.0439	-0.334	-0.2462
ENSMUSG00000005667.8	Mthfd2	883	83.7	2.81	1243	102.34	2.9	-0.2901	0.044	-0.3341	-0.2461
ENSMUSG00000023912.9	Slc25a27	456	43.27	2.02	642	52.9	2.09	-0.2899	0.0612	-0.3511	-0.2287
ENSMUSG00000030774.13	Pak1	1646	155.94	3.84	2316	190.62	3.96	-0.2897	0.0322	-0.3219	-0.2575
ENSMUSG00000040569.13	Slc26a7	294	27.93	1.63	414	34.14	1.68	-0.2897	0.0762	-0.3658	-0.2135
ENSMUSG00000048668.15	Rhno1	282	26.79	1.59	397	32.74	1.64	-0.2892	0.0778	-0.367	-0.2115
ENSMUSG00000021033.10	Gstz1	351	33.33	1.78	494	40.72	1.83	-0.2891	0.0697	-0.3588	-0.2194
ENSMUSG00000053693.16	Mast1	1442	136.62	3.6	2028	166.92	3.71	-0.289	0.0344	-0.3234	-0.2545
ENSMUSG00000070705.3	Eid2b	354	33.61	1.78	498	41.05	1.84	-0.2885	0.0694	-0.3579	-0.2191
ENSMUSG00000024271.7	Elp2	1223	115.89	3.31	1719	141.5	3.41	-0.2881	0.0374	-0.3255	-0.2507
ENSMUSG00000026694.19	Mettl13	421	39.96	1.94	592	48.79	2	-0.2881	0.0637	-0.3517	-0.2244
ENSMUSG00000035390.16	Brsk1	1354	128.29	3.49	1903	156.64	3.59	-0.288	0.0355	-0.3235	-0.2525
ENSMUSG00000004896.16	Rrnad1	545	51.7	2.21	766	63.1	2.28	-0.2876	0.056	-0.3436	-0.2316
ENSMUSG00000072694.7	1500011B03Rik	597	56.62	2.32	839	69.11	2.38	-0.2875	0.0535	-0.341	-0.234
ENSMUSG00000030257.16	Srgap3	4162	394.16	6.11	5845	480.94	6.29	-0.2871	0.0203	-0.3074	-0.2668
ENSMUSG00000037692.14	Ahdc1	788	74.7	2.66	1107	91.15	2.74	-0.2871	0.0466	-0.3337	-0.2405
ENSMUSG00000040681.14	Hmgn1	385	36.55	1.86	541	44.59	1.92	-0.287	0.0666	-0.3536	-0.2204
ENSMUSG00000031906.8	Smpd3	2066	195.71	4.3	2901	238.74	4.43	-0.2868	0.0288	-0.3156	-0.258
ENSMUSG00000020166.14	Cnot2	989	93.73	2.98	1389	114.35	3.07	-0.2868	0.0416	-0.3284	-0.2453
ENSMUSG00000024082.4	Ndufaf7	353	33.52	1.78	496	40.89	1.83	-0.2868	0.0695	-0.3563	-0.2172
ENSMUSG00000022185.18	Acin1	1869	177.05	4.09	2624	215.95	4.21	-0.2865	0.0303	-0.3168	-0.2563
ENSMUSG00000018209.15	Stk4	1104	104.62	3.15	1550	127.6	3.24	-0.2864	0.0394	-0.3258	-0.2471
ENSMUSG00000025007.13	Aldh18a1	1258	119.2	3.36	1766	145.37	3.46	-0.2863	0.0369	-0.3232	-0.2494
ENSMUSG00000032114.8	Slc37a4	455	43.17	2.02	639	52.65	2.08	-0.2863	0.0613	-0.3476	-0.225
ENSMUSG00000021177.15	Tdp1	411	39.01	1.92	577	47.55	1.98	-0.2857	0.0645	-0.3502	-0.2212
ENSMUSG00000019984.16	Med23	776	73.57	2.64	1089	89.67	2.72	-0.2856	0.0469	-0.3326	-0.2387
ENSMUSG00000031150.12	Ccdc120	292	27.74	1.62	410	33.81	1.67	-0.2855	0.0765	-0.362	-0.209
ENSMUSG00000038116.16	Phf20	1236	117.12	3.33	1734	142.74	3.43	-0.2854	0.0372	-0.3226	-0.2481
ENSMUSG00000029088.16	Kcnip4	250	23.76	1.5	351	28.96	1.54	-0.2852	0.0826	-0.3678	-0.2025
ENSMUSG00000028373.16	Astn2	571	54.16	2.26	801	65.98	2.33	-0.2849	0.0547	-0.3396	-0.2301
ENSMUSG00000030534.13	Vps33b	519	49.23	2.16	728	59.97	2.22	-0.2847	0.0574	-0.3421	-0.2273
ENSMUSG00000026565.18	Pou2f1	427	40.52	1.96	599	49.36	2.02	-0.2846	0.0633	-0.3479	-0.2213
ENSMUSG00000039449.14	Prpf18	783	74.23	2.65	1098	90.41	2.73	-0.2845	0.0467	-0.3313	-0.2378
ENSMUSG00000028522.16	Mier1	679	64.38	2.47	952	78.4	2.54	-0.2842	0.0502	-0.3344	-0.234
ENSMUSG00000044442.11	N6amt1	273	25.94	1.57	383	31.59	1.61	-0.2842	0.0791	-0.3633	-0.2051
ENSMUSG00000054034.10	Tceal5	273	25.94	1.57	383	31.59	1.61	-0.2842	0.0791	-0.3633	-0.2051
ENSMUSG00000098912.7	1500004A13Rik	455	43.17	2.02	638	52.57	2.08	-0.284	0.0613	-0.3453	-0.2227
ENSMUSG00000024589.15	Nedd4l	2048	194	4.29	2870	236.19	4.41	-0.2839	0.0289	-0.3128	-0.255
ENSMUSG00000020476.14	Dbnl	1001	94.87	3	1403	115.51	3.08	-0.2839	0.0414	-0.3253	-0.2426
ENSMUSG00000021820.16	Camk2g	1607	152.25	3.8	2252	185.35	3.9	-0.2838	0.0326	-0.3165	-0.2512
ENSMUSG00000085385.7	Snhg17	712	67.51	2.53	998	82.19	2.6	-0.2838	0.049	-0.3329	-0.2348
ENSMUSG00000039578.16	Ccser1	388	36.83	1.87	544	44.84	1.92	-0.2837	0.0664	-0.3501	-0.2174
ENSMUSG00000096687.7	Mfsd4b4	201	19.13	1.35	282	23.28	1.38	-0.2837	0.0921	-0.3758	-0.1916
ENSMUSG00000051586.15	Mical3	1578	149.5	3.76	2211	181.98	3.87	-0.2836	0.0329	-0.3165	-0.2507
ENSMUSG00000027259.15	Adal	231	21.97	1.44	324	26.74	1.48	-0.2836	0.0859	-0.3695	-0.1976
ENSMUSG00000024974.10	Smc3	1259	119.3	3.36	1764	145.2	3.46	-0.2835	0.0369	-0.3204	-0.2466
ENSMUSG00000049550.17	Clip1	2257	213.79	4.5	3161	260.13	4.63	-0.2831	0.0275	-0.3106	-0.2555
ENSMUSG00000032220.9	Myo1e	179	17.04	1.27	251	20.73	1.31	-0.2827	0.0976	-0.3803	-0.1851
ENSMUSG00000035864.14	Syt1	2105	199.4	4.34	2947	242.53	4.47	-0.2825	0.0285	-0.311	-0.254
ENSMUSG00000024325.8	Ring1	257	24.43	1.52	360	29.7	1.56	-0.2819	0.0815	-0.3634	-0.2004
ENSMUSG00000034648.9	Lrrn1	242	23.01	1.48	339	27.97	1.52	-0.2818	0.084	-0.3658	-0.1978
ENSMUSG00000029823.16	Luc7l2	2893	274.01	5.09	4047	333.02	5.23	-0.2814	0.0243	-0.3057	-0.2571
ENSMUSG00000059213.6	Ddn	290	27.55	1.62	406	33.48	1.66	-0.2813	0.0768	-0.358	-0.2045
ENSMUSG00000026991.20	Pkp4	1685	159.63	3.89	2357	193.99	3.99	-0.2812	0.0319	-0.3131	-0.2493
ENSMUSG00000028741.13	Mrto4	275	26.13	1.57	385	31.76	1.62	-0.2812	0.0788	-0.36	-0.2024
ENSMUSG00000053080.10	2700081O15Rik	1894	179.42	4.12	2649	218.01	4.23	-0.2811	0.0301	-0.3111	-0.251
ENSMUSG00000003134.10	Tbc1d8	564	53.49	2.25	789	64.99	2.31	-0.2809	0.0551	-0.336	-0.2258
ENSMUSG00000024926.9	Kat5	544	51.6	2.21	761	62.69	2.27	-0.2808	0.0561	-0.3369	-0.2247
ENSMUSG00000027175.10	Tcp11l1	740	70.16	2.58	1035	85.23	2.65	-0.2807	0.0481	-0.3289	-0.2326
ENSMUSG00000069844.12	Sco1	200	19.03	1.34	280	23.12	1.38	-0.2806	0.0924	-0.373	-0.1883
ENSMUSG00000000441.17	Raf1	1025	97.14	3.03	1433	117.97	3.12	-0.2803	0.0409	-0.3212	-0.2394
ENSMUSG00000006356.10	Crip2	764	72.43	2.62	1068	87.95	2.69	-0.28	0.0474	-0.3273	-0.2326
ENSMUSG00000045636.16	Mtus1	203	19.31	1.35	284	23.45	1.39	-0.2797	0.0917	-0.3714	-0.1879
ENSMUSG00000030691.15	Fchsd2	1057	100.17	3.08	1477	121.59	3.16	-0.2796	0.0403	-0.3198	-0.2393
ENSMUSG00000024937.14	Ehbp1l1	221	21.02	1.41	309	25.5	1.45	-0.279	0.0879	-0.3669	-0.1911
ENSMUSG00000024424.14	Ttc39c	274	26.04	1.57	383	31.59	1.61	-0.2789	0.079	-0.3579	-0.1999
ENSMUSG00000019804.12	Snx3	658	62.39	2.43	919	75.69	2.5	-0.2786	0.051	-0.3297	-0.2276
ENSMUSG00000039191.12	Rbpj	249	23.67	1.5	348	28.71	1.54	-0.2786	0.0829	-0.3614	-0.1957
ENSMUSG00000026634.16	Angel2	873	82.75	2.8	1219	100.37	2.87	-0.2784	0.0443	-0.3228	-0.2341
ENSMUSG00000029344.14	Tpst2	287	27.27	1.61	401	33.07	1.65	-0.2784	0.0772	-0.3556	-0.2012
ENSMUSG00000042625.16	Safb2	988	93.64	2.98	1379	113.53	3.06	-0.2779	0.0417	-0.3195	-0.2362
ENSMUSG00000061288.13	Taok3	844	80.01	2.75	1178	96.99	2.82	-0.2778	0.0451	-0.3229	-0.2327
ENSMUSG00000069601.13	Ank3	7869	745.14	8.4	10979	903.31	8.62	-0.2777	0.0148	-0.2925	-0.2629
ENSMUSG00000051527.11	Usp29	832	78.87	2.73	1161	95.6	2.8	-0.2775	0.0454	-0.3229	-0.2321
ENSMUSG00000046947.12	Adck2	237	22.53	1.46	331	27.31	1.5	-0.2775	0.0849	-0.3624	-0.1926
ENSMUSG00000022840.8	Adcy5	1215	115.13	3.3	1695	139.53	3.39	-0.2773	0.0376	-0.3148	-0.2397
ENSMUSG00000020627.9	Klhl29	1025	97.14	3.03	1430	117.73	3.11	-0.2773	0.0409	-0.3182	-0.2364
ENSMUSG00000024533.15	Spire1	2569	243.33	4.8	3583	294.85	4.92	-0.2771	0.0258	-0.3029	-0.2512
ENSMUSG00000041708.12	Mpped1	2338	221.46	4.58	3261	268.36	4.7	-0.2771	0.0271	-0.3042	-0.25
ENSMUSG00000041130.9	Zfp598	998	94.59	2.99	1392	114.6	3.07	-0.2769	0.0415	-0.3184	-0.2354
ENSMUSG00000103770.1	Pcdha9	174	16.57	1.25	243	20.07	1.29	-0.2768	0.0991	-0.3758	-0.1777
ENSMUSG00000030556.13	Lrrc28	552	52.36	2.23	770	63.43	2.28	-0.2767	0.0557	-0.3324	-0.221
ENSMUSG00000028399.17	Ptprd	4095	387.81	6.06	5709	469.75	6.22	-0.2765	0.0205	-0.297	-0.2561
ENSMUSG00000037747.9	Phyhipl	1075	101.88	3.11	1499	123.4	3.19	-0.2765	0.0399	-0.3165	-0.2366
ENSMUSG00000066900.11	Suds3	801	75.93	2.68	1117	91.98	2.75	-0.2765	0.0463	-0.3228	-0.2302
ENSMUSG00000021364.15	Elovl2	636	60.31	2.39	887	73.05	2.45	-0.2765	0.0519	-0.3285	-0.2246
ENSMUSG00000050558.13	Prokr2	1520	144.01	3.69	2119	174.41	3.79	-0.2763	0.0336	-0.3099	-0.2427
ENSMUSG00000052544.9	St6galnac3	243	23.1	1.48	339	27.97	1.52	-0.2759	0.0839	-0.3598	-0.192
ENSMUSG00000037685.15	Atp8a1	3237	306.58	5.39	4509	371.03	5.52	-0.2753	0.023	-0.2983	-0.2523
ENSMUSG00000024646.13	Cyb5a	394	37.4	1.88	549	45.25	1.93	-0.2748	0.066	-0.3408	-0.2089
ENSMUSG00000030822.15	Prr14	430	40.81	1.97	599	49.36	2.02	-0.2745	0.0631	-0.3377	-0.2114
ENSMUSG00000052125.16	F730043M19Rik	198	18.84	1.34	276	22.79	1.37	-0.2744	0.0929	-0.3673	-0.1815
ENSMUSG00000066735.8	Vkorc1l1	1012	95.91	3.01	1409	116	3.09	-0.2743	0.0412	-0.3155	-0.2331
ENSMUSG00000031563.7	Wwc2	318	30.2	1.69	443	36.53	1.73	-0.2743	0.0734	-0.3477	-0.2009
ENSMUSG00000032570.16	Atp2c1	1931	182.92	4.16	2688	221.22	4.27	-0.2742	0.0298	-0.3041	-0.2444
ENSMUSG00000085133.2	B930095G15Rik	826	78.3	2.72	1150	94.69	2.79	-0.2742	0.0456	-0.3198	-0.2286
ENSMUSG00000020752.11	Recql5	354	33.61	1.78	493	40.64	1.83	-0.274	0.0696	-0.3435	-0.2044
ENSMUSG00000049299.14	Trappc1	308	29.26	1.66	429	35.38	1.71	-0.274	0.0746	-0.3486	-0.1994
ENSMUSG00000086290.8	Snhg12	285	27.08	1.6	397	32.74	1.64	-0.274	0.0775	-0.3515	-0.1965
ENSMUSG00000039834.17	Zfp335	635	60.22	2.39	884	72.81	2.45	-0.2739	0.052	-0.3259	-0.2219
ENSMUSG00000033373.16	Fntb	446	42.32	2	621	51.17	2.05	-0.2739	0.062	-0.3359	-0.2119
ENSMUSG00000035051.14	Dhx57	1783	168.91	4	2481	204.19	4.1	-0.2737	0.031	-0.3047	-0.2426
ENSMUSG00000039069.19	Mtg2	252	23.95	1.51	351	28.96	1.54	-0.2737	0.0824	-0.3561	-0.1913
ENSMUSG00000097119.1	B230354K17Rik	183	17.42	1.28	255	21.06	1.32	-0.2737	0.0966	-0.3703	-0.1771
ENSMUSG00000029624.10	Ptcd1	408	38.72	1.91	568	46.81	1.96	-0.2736	0.0648	-0.3384	-0.2088
ENSMUSG00000025555.14	Farp1	1459	138.23	3.62	2030	167.09	3.71	-0.2735	0.0343	-0.3078	-0.2392
ENSMUSG00000046572.10	Zfp518b	1119	106.04	3.17	1557	128.17	3.25	-0.2735	0.0392	-0.3126	-0.2343
ENSMUSG00000019710.13	Mrpl24	224	21.3	1.42	312	25.75	1.46	-0.2735	0.0874	-0.3609	-0.1861
ENSMUSG00000027584.16	Oprl1	513	48.67	2.15	714	58.82	2.2	-0.2734	0.0578	-0.3313	-0.2156
ENSMUSG00000052135.8	Foxo6	319	30.3	1.69	444	36.61	1.74	-0.273	0.0733	-0.3463	-0.1997
ENSMUSG00000028047.11	Thbs3	378	35.88	1.84	526	43.36	1.89	-0.2729	0.0673	-0.3402	-0.2055
ENSMUSG00000030032.12	Wdr54	232	22.06	1.45	323	26.66	1.48	-0.2729	0.0859	-0.3588	-0.187
ENSMUSG00000005338.13	Cadm3	2619	248.06	4.85	3642	299.7	4.96	-0.2728	0.0256	-0.2984	-0.2472
ENSMUSG00000039068.16	Zzz3	1083	102.63	3.12	1506	123.98	3.19	-0.2726	0.0398	-0.3124	-0.2328
ENSMUSG00000034247.9	Plekhm1	445	42.23	2	619	51.01	2.05	-0.2725	0.0621	-0.3346	-0.2104
ENSMUSG00000059326.6	Csf2ra	345	32.76	1.76	480	39.57	1.8	-0.2725	0.0705	-0.343	-0.202
ENSMUSG00000054477.14	Kcnn2	199	18.94	1.34	277	22.87	1.37	-0.2723	0.0927	-0.3651	-0.1796
ENSMUSG00000024976.13	Shoc2	1277	121	3.38	1775	146.11	3.47	-0.272	0.0367	-0.3087	-0.2353
ENSMUSG00000030291.12	Med21	248	23.58	1.49	345	28.46	1.53	-0.2719	0.0831	-0.355	-0.1888
ENSMUSG00000028005.13	Gucy1b3	1157	109.64	3.22	1608	132.37	3.3	-0.2718	0.0385	-0.3103	-0.2333
ENSMUSG00000005262.12	Ufd1l	962	91.18	2.94	1337	110.08	3.01	-0.2717	0.0423	-0.314	-0.2295
ENSMUSG00000053333.15	Dis3l2	618	58.61	2.36	859	70.75	2.41	-0.2717	0.0527	-0.3244	-0.219
ENSMUSG00000039765.15	Cc2d2a	184	17.52	1.29	256	21.14	1.32	-0.2715	0.0964	-0.3679	-0.1751
ENSMUSG00000089832.8	Shkbp1	184	17.52	1.29	256	21.14	1.32	-0.2715	0.0964	-0.3679	-0.1751
ENSMUSG00000020776.18	Fbf1	1415	134.07	3.56	1966	161.82	3.65	-0.2714	0.0348	-0.3063	-0.2366
ENSMUSG00000074264.12	Amy1	197	18.75	1.33	274	22.62	1.36	-0.2712	0.0932	-0.3644	-0.178
ENSMUSG00000042182.16	Bend6	1178	111.63	3.25	1636	134.67	3.33	-0.2708	0.0382	-0.3089	-0.2326
ENSMUSG00000034007.9	Scaper	1019	96.57	3.02	1415	116.49	3.1	-0.2705	0.0411	-0.3116	-0.2294
ENSMUSG00000027479.14	Mapre1	2924	276.94	5.12	4058	333.93	5.24	-0.27	0.0243	-0.2942	-0.2457
ENSMUSG00000005580.11	Adcy9	685	64.95	2.48	951	78.32	2.54	-0.27	0.0501	-0.3201	-0.2199
ENSMUSG00000013150.15	Gfod2	598	56.71	2.32	830	68.37	2.37	-0.2696	0.0536	-0.3232	-0.216
ENSMUSG00000043831.12	Lysmd4	363	34.46	1.81	504	41.55	1.85	-0.2696	0.0688	-0.3384	-0.2009
ENSMUSG00000048550.17	Thnsl1	345	32.76	1.76	479	39.49	1.8	-0.2695	0.0705	-0.34	-0.199
ENSMUSG00000040929.16	Rfx3	1146	108.6	3.21	1590	130.89	3.28	-0.2693	0.0387	-0.3081	-0.2306
ENSMUSG00000082319.3	Gm8822	216	20.55	1.39	300	24.76	1.43	-0.2693	0.0891	-0.3584	-0.1803
ENSMUSG00000055817.17	Mta3	707	67.03	2.52	981	80.79	2.58	-0.2692	0.0493	-0.3185	-0.2199
ENSMUSG00000068036.14	Afdn	2031	192.39	4.27	2817	231.83	4.37	-0.269	0.0291	-0.2981	-0.2399
ENSMUSG00000027394.13	Ttl	1745	165.31	3.96	2420	199.17	4.05	-0.2688	0.0314	-0.3002	-0.2374
ENSMUSG00000026872.17	Zeb2	2363	223.83	4.6	3276	269.59	4.71	-0.2684	0.027	-0.2954	-0.2414
ENSMUSG00000042790.15	Rnf214	859	81.43	2.78	1191	98.06	2.84	-0.2682	0.0447	-0.313	-0.2235
ENSMUSG00000038417.3	Fig4	569	53.97	2.26	789	64.99	2.31	-0.2682	0.055	-0.3231	-0.2132
ENSMUSG00000062753.13	AI413582	271	25.75	1.56	376	31.02	1.6	-0.2682	0.0796	-0.3478	-0.1887
ENSMUSG00000022265.6	Ank	865	81.99	2.79	1199	98.72	2.85	-0.2679	0.0446	-0.3124	-0.2233
ENSMUSG00000050855.16	Zfp940	476	45.16	2.07	660	54.38	2.12	-0.2679	0.0601	-0.328	-0.2078
ENSMUSG00000038069.5	Cdkn2aip	305	28.97	1.66	423	34.88	1.69	-0.2678	0.075	-0.3428	-0.1928
ENSMUSG00000022462.6	Slc38a2	2748	260.28	4.96	3807	313.28	5.08	-0.2674	0.025	-0.2924	-0.2424
ENSMUSG00000031590.7	Frg1	256	24.33	1.52	355	29.29	1.55	-0.2674	0.0819	-0.3492	-0.1855
ENSMUSG00000015189.12	Casd1	565	53.59	2.25	783	64.5	2.3	-0.2673	0.0552	-0.3225	-0.2122
ENSMUSG00000035212.14	Leprot	430	40.81	1.97	596	49.11	2.01	-0.2673	0.0632	-0.3305	-0.2041
ENSMUSG00000016933.17	Plcg1	1904	180.37	4.13	2637	217.02	4.22	-0.2669	0.0301	-0.297	-0.2369
ENSMUSG00000040524.9	Zfp609	1730	163.89	3.94	2396	197.2	4.03	-0.2669	0.0315	-0.2984	-0.2353
ENSMUSG00000045515.3	Pou3f3	3254	308.19	5.4	4506	370.78	5.52	-0.2668	0.023	-0.2898	-0.2438
ENSMUSG00000021357.13	Exoc2	1199	113.62	3.28	1660	136.65	3.35	-0.2663	0.0379	-0.3042	-0.2284
ENSMUSG00000032350.8	Gclc	879	83.32	2.81	1217	100.2	2.87	-0.2662	0.0442	-0.3104	-0.222
ENSMUSG00000039536.16	Stau1	1577	149.41	3.76	2183	179.67	3.84	-0.2661	0.033	-0.2992	-0.2331
ENSMUSG00000039108.14	Lsm14b	1176	111.44	3.25	1628	134.02	3.32	-0.2661	0.0383	-0.3044	-0.2279
ENSMUSG00000022634.9	Yaf2	844	80.01	2.75	1168	96.17	2.81	-0.2655	0.0452	-0.3107	-0.2204
ENSMUSG00000029550.11	Sppl3	784	74.32	2.65	1085	89.34	2.71	-0.2655	0.0468	-0.3124	-0.2187
ENSMUSG00000037926.15	Ssh2	2108	199.68	4.35	2916	239.98	4.44	-0.2652	0.0286	-0.2938	-0.2366
ENSMUSG00000030727.12	Rabep2	187	17.8	1.3	259	21.39	1.33	-0.265	0.0957	-0.3608	-0.1693
ENSMUSG00000032036.15	Kirrel3	443	42.04	2	613	50.51	2.04	-0.2649	0.0623	-0.3272	-0.2026
ENSMUSG00000068115.13	Ninl	289	27.46	1.61	400	32.99	1.65	-0.2648	0.0771	-0.3419	-0.1877
ENSMUSG00000097772.7	5430416N02Rik	242	23.01	1.48	335	27.64	1.51	-0.2648	0.0842	-0.349	-0.1806
ENSMUSG00000028760.16	Eif4g3	3638	344.54	5.71	5030	413.89	5.83	-0.2646	0.0218	-0.2863	-0.2428
ENSMUSG00000016257.15	Prelid3b	407	38.63	1.91	563	46.4	1.95	-0.2644	0.065	-0.3294	-0.1994
ENSMUSG00000050730.16	Arhgap42	313	29.73	1.68	433	35.7	1.71	-0.2642	0.0741	-0.3383	-0.1901
ENSMUSG00000028986.12	Klhl7	1437	136.15	3.59	1986	163.47	3.67	-0.2638	0.0346	-0.2984	-0.2292
ENSMUSG00000011427.16	Zfp790	371	35.22	1.83	513	42.29	1.87	-0.2637	0.0681	-0.3318	-0.1957
ENSMUSG00000030539.13	Sema4b	261	24.81	1.53	361	29.78	1.57	-0.2637	0.0811	-0.3448	-0.1826
ENSMUSG00000025316.16	Banp	437	41.47	1.98	604	49.77	2.02	-0.2633	0.0627	-0.326	-0.2005
ENSMUSG00000027615.14	Hps3	563	53.4	2.25	778	64.09	2.3	-0.2632	0.0553	-0.3185	-0.2079
ENSMUSG00000028224.14	Nbn	230	21.87	1.44	318	26.24	1.47	-0.2629	0.0864	-0.3493	-0.1765
ENSMUSG00000022636.13	Alcam	695	65.9	2.5	960	79.06	2.55	-0.2627	0.0498	-0.3125	-0.2129
ENSMUSG00000036469.16	42795	798	75.65	2.68	1102	90.74	2.73	-0.2624	0.0465	-0.3089	-0.216
ENSMUSG00000028433.14	Ubap2	1551	146.95	3.73	2141	176.22	3.81	-0.2621	0.0333	-0.2954	-0.2288
ENSMUSG00000052752.15	Traf7	1201	113.81	3.28	1658	136.48	3.35	-0.2621	0.0379	-0.3	-0.2243
ENSMUSG00000015942.9	Gtf2ird2	312	29.64	1.68	431	35.54	1.71	-0.2621	0.0742	-0.3364	-0.1879
ENSMUSG00000092486.1	2610524H06Rik	220	20.92	1.41	304	25.09	1.44	-0.262	0.0883	-0.3504	-0.1737
ENSMUSG00000032251.12	Irak1bp1	244	23.2	1.48	337	27.81	1.51	-0.2615	0.0839	-0.3454	-0.1776
ENSMUSG00000056121.15	Fez2	613	58.13	2.35	846	69.68	2.39	-0.2614	0.053	-0.3144	-0.2084
ENSMUSG00000022340.14	Sybu	1773	167.96	3.99	2446	201.31	4.07	-0.2613	0.0312	-0.2925	-0.2301
ENSMUSG00000029127.15	Zbtb49	310	29.45	1.67	428	35.29	1.7	-0.2613	0.0745	-0.3358	-0.1869
ENSMUSG00000004815.12	Dgkq	503	47.72	2.13	694	57.18	2.17	-0.2609	0.0585	-0.3194	-0.2023
ENSMUSG00000029505.17	Ep400	2242	212.37	4.48	3091	254.37	4.57	-0.2604	0.0277	-0.2881	-0.2326
ENSMUSG00000041225.16	Arhgap12	559	53.02	2.24	771	63.51	2.29	-0.2604	0.0555	-0.3159	-0.2049
ENSMUSG00000033319.5	Fem1c	903	85.59	2.85	1245	102.51	2.9	-0.2602	0.0437	-0.3039	-0.2165
ENSMUSG00000028243.5	Ubxn2b	681	64.57	2.47	939	77.33	2.52	-0.2602	0.0503	-0.3105	-0.2099
ENSMUSG00000024104.11	Washc2	1530	144.96	3.7	2109	173.59	3.78	-0.26	0.0336	-0.2936	-0.2265
ENSMUSG00000026135.17	Zfp142	1361	128.96	3.49	1876	154.42	3.56	-0.26	0.0356	-0.2956	-0.2244
ENSMUSG00000028788.14	Ptp4a2	1418	134.35	3.57	1954	160.84	3.64	-0.2596	0.0349	-0.2944	-0.2247
ENSMUSG00000058690.14	Ccser2	2642	250.24	4.87	3640	299.54	4.96	-0.2594	0.0256	-0.285	-0.2339
ENSMUSG00000087022.4	9130024F11Rik	799	75.74	2.68	1101	90.66	2.73	-0.2593	0.0464	-0.3058	-0.2129
ENSMUSG00000032939.13	Nup93	664	62.96	2.44	915	75.36	2.49	-0.2593	0.0509	-0.3102	-0.2083
ENSMUSG00000068250.13	Amn1	460	43.65	2.03	634	52.24	2.07	-0.2593	0.0612	-0.3204	-0.1981
ENSMUSG00000016624.15	Phf21b	749	71.01	2.59	1032	84.98	2.64	-0.2591	0.048	-0.3071	-0.2112
ENSMUSG00000066621.12	Tecpr1	1291	122.33	3.4	1778	146.36	3.47	-0.2587	0.0366	-0.2953	-0.2222
ENSMUSG00000027710.14	Acad9	641	60.79	2.4	883	72.73	2.45	-0.2587	0.0519	-0.3106	-0.2069
ENSMUSG00000017837.12	Nkiras2	506	48	2.13	697	57.42	2.17	-0.2585	0.0584	-0.3169	-0.2002
ENSMUSG00000035277.15	Arx	222	21.11	1.41	306	25.26	1.44	-0.2585	0.088	-0.3464	-0.1705
ENSMUSG00000004071.12	Cdip1	1431	135.58	3.58	1970	162.15	3.65	-0.2582	0.0347	-0.2929	-0.2234
ENSMUSG00000026113.17	Inpp4a	2213	209.62	4.45	3046	250.67	4.54	-0.258	0.0279	-0.2859	-0.2301
ENSMUSG00000035735.10	Dagla	927	87.86	2.88	1276	105.06	2.94	-0.2578	0.0431	-0.301	-0.2147
ENSMUSG00000037262.7	Kin	233	22.16	1.45	321	26.49	1.48	-0.2578	0.0859	-0.3437	-0.1719
ENSMUSG00000028893.8	Sesn2	1502	142.31	3.67	2067	170.13	3.74	-0.2577	0.0339	-0.2915	-0.2238
ENSMUSG00000044847.13	Lsm11	1441	136.53	3.6	1983	163.22	3.66	-0.2576	0.0346	-0.2922	-0.223
ENSMUSG00000022560.8	Slc52a2	337	32	1.74	464	38.25	1.77	-0.2575	0.0715	-0.3289	-0.186
ENSMUSG00000103983.1	Gm20045	172	16.38	1.25	237	19.58	1.27	-0.2575	0.0999	-0.3574	-0.1575
ENSMUSG00000042303.16	Sgsm3	220	20.92	1.41	303	25.01	1.43	-0.2573	0.0884	-0.3457	-0.1689
ENSMUSG00000029386.15	Tctn2	260	24.71	1.53	358	29.53	1.56	-0.2572	0.0813	-0.3385	-0.1759
ENSMUSG00000027968.11	Larp7	324	30.77	1.71	446	36.77	1.74	-0.2571	0.0729	-0.33	-0.1842
ENSMUSG00000037771.11	Slc32a1	300	28.5	1.64	413	34.06	1.67	-0.2571	0.0757	-0.3329	-0.1814
ENSMUSG00000032855.5	Pkd1	2722	257.82	4.94	3744	308.1	5.03	-0.257	0.0252	-0.2822	-0.2319
ENSMUSG00000007880.16	Arid1a	2620	248.16	4.85	3603	296.5	4.94	-0.2567	0.0257	-0.2824	-0.2311
ENSMUSG00000047603.9	Zfp235	362	34.37	1.8	498	41.05	1.84	-0.2563	0.069	-0.3253	-0.1874
ENSMUSG00000061898.10	Rbak	413	39.2	1.93	568	46.81	1.96	-0.2561	0.0646	-0.3207	-0.1915
ENSMUSG00000031970.16	Dbndd1	341	32.38	1.75	469	38.67	1.78	-0.2559	0.0711	-0.327	-0.1849
ENSMUSG00000039849.5	Pcif1	889	84.27	2.82	1222	100.61	2.88	-0.2558	0.0441	-0.2999	-0.2118
ENSMUSG00000032712.16	2810474O19Rik	352	33.42	1.78	484	39.9	1.81	-0.2556	0.07	-0.3255	-0.1856
ENSMUSG00000005362.14	Crbn	681	64.57	2.47	936	77.09	2.52	-0.2555	0.0503	-0.3059	-0.2052
ENSMUSG00000038437.11	Mllt6	681	64.57	2.47	936	77.09	2.52	-0.2555	0.0503	-0.3059	-0.2052
ENSMUSG00000018395.19	Kif3a	1538	145.71	3.71	2113	173.92	3.78	-0.2552	0.0335	-0.2888	-0.2217
ENSMUSG00000020135.13	Apc2	4670	442.26	6.47	6413	527.67	6.59	-0.2548	0.0192	-0.274	-0.2355
ENSMUSG00000034377.10	Tulp4	2706	256.3	4.93	3716	305.79	5.01	-0.2547	0.0253	-0.28	-0.2294
ENSMUSG00000028980.14	H6pd	227	21.59	1.43	312	25.75	1.46	-0.2544	0.0871	-0.3415	-0.1673
ENSMUSG00000059602.14	Syn3	600	56.9	2.32	824	67.87	2.36	-0.2543	0.0536	-0.3079	-0.2007
ENSMUSG00000033767.14	D930015E06Rik	1014	96.1	3.02	1392	114.6	3.07	-0.254	0.0413	-0.2952	-0.2127
ENSMUSG00000031730.17	Dhodh	198	18.84	1.34	272	22.46	1.36	-0.2534	0.0932	-0.3466	-0.1602
ENSMUSG00000005045.16	Chd5	3897	369.07	5.91	5346	439.89	6.01	-0.2533	0.0211	-0.2743	-0.2322
ENSMUSG00000018378.13	Cuedc1	502	47.62	2.12	689	56.77	2.16	-0.2533	0.0586	-0.3119	-0.1947
ENSMUSG00000031939.15	Taf1d	268	25.47	1.55	368	30.36	1.58	-0.2533	0.0802	-0.3334	-0.1731
ENSMUSG00000035376.9	Hacd2	607	57.57	2.33	833	68.61	2.38	-0.2532	0.0533	-0.3066	-0.1999
ENSMUSG00000041124.10	Msantd4	957	90.7	2.93	1313	108.1	2.98	-0.2531	0.0425	-0.2956	-0.2106
ENSMUSG00000102336.1	Gm37233	174	16.57	1.25	239	19.74	1.27	-0.2529	0.0994	-0.3523	-0.1535
ENSMUSG00000070939.9	Tgfbrap1	1160	109.92	3.23	1591	130.97	3.28	-0.2527	0.0386	-0.2913	-0.2141
ENSMUSG00000024590.8	Lmnb1	659	62.49	2.43	904	74.45	2.47	-0.2527	0.0512	-0.3039	-0.2015
ENSMUSG00000018322.10	Tomm34	465	44.12	2.04	638	52.57	2.08	-0.2527	0.0609	-0.3137	-0.1918
ENSMUSG00000031755.5	Bbs2	228	21.68	1.43	313	25.83	1.46	-0.2527	0.0869	-0.3396	-0.1658
ENSMUSG00000026425.15	Srgap2	2508	237.56	4.74	3439	283	4.82	-0.2526	0.0263	-0.2788	-0.2263
ENSMUSG00000053199.13	Arhgap20	4056	384.12	6.03	5561	457.58	6.13	-0.2525	0.0206	-0.2731	-0.2318
ENSMUSG00000021704.7	Mtx3	692	65.61	2.49	949	78.16	2.54	-0.2523	0.05	-0.3023	-0.2024
ENSMUSG00000028445.7	Enho	177	16.85	1.26	243	20.07	1.29	-0.2523	0.0986	-0.3508	-0.1537
ENSMUSG00000038002.8	Cramp1l	1027	97.33	3.04	1408	115.92	3.09	-0.2521	0.041	-0.2931	-0.2111
ENSMUSG00000039509.7	Nup133	733	69.5	2.57	1005	82.76	2.61	-0.252	0.0485	-0.3006	-0.2035
ENSMUSG00000026200.13	Glb1l	223	21.21	1.42	306	25.26	1.44	-0.252	0.0879	-0.3399	-0.1641
ENSMUSG00000042659.15	Arrdc4	493	46.77	2.1	676	55.7	2.14	-0.2519	0.0592	-0.3111	-0.1927
ENSMUSG00000040321.3	Zfp770	747	70.82	2.59	1024	84.33	2.63	-0.2518	0.0481	-0.2999	-0.2037
ENSMUSG00000024070.15	Prkd3	288	27.36	1.61	395	32.58	1.64	-0.2517	0.0774	-0.3291	-0.1743
ENSMUSG00000041119.11	Pde9a	256	24.33	1.52	351	28.96	1.54	-0.2511	0.082	-0.3331	-0.169
ENSMUSG00000040363.14	Bcor	1563	148.08	3.74	2141	176.22	3.81	-0.251	0.0333	-0.2842	-0.2177
ENSMUSG00000049969.3	Plekhf2	183	17.42	1.28	251	20.73	1.31	-0.251	0.097	-0.3479	-0.154
ENSMUSG00000040940.18	Arhgef1	508	48.19	2.14	696	57.34	2.17	-0.2508	0.0583	-0.3091	-0.1925
ENSMUSG00000045348.15	Nyap1	1407	133.31	3.55	1927	158.61	3.61	-0.2507	0.0351	-0.2858	-0.2157
ENSMUSG00000037343.7	Taf2	1120	106.14	3.17	1534	126.28	3.22	-0.2507	0.0393	-0.29	-0.2114
ENSMUSG00000101970.6	1810026B05Rik	454	43.08	2.02	622	51.25	2.05	-0.2506	0.0617	-0.3123	-0.189
ENSMUSG00000032965.10	Ift57	389	36.93	1.87	533	43.93	1.9	-0.2506	0.0666	-0.3172	-0.184
ENSMUSG00000030522.14	Mtmr10	232	22.06	1.45	318	26.24	1.47	-0.2505	0.0862	-0.3367	-0.1643
ENSMUSG00000021051.9	Ppp2r5e	2632	249.3	4.86	3603	296.5	4.94	-0.2502	0.0256	-0.2758	-0.2245
ENSMUSG00000026917.15	Wdr5	925	87.67	2.88	1266	104.23	2.93	-0.2496	0.0432	-0.2928	-0.2064
ENSMUSG00000029333.14	-	743	70.44	2.58	1017	83.75	2.62	-0.2496	0.0482	-0.2979	-0.2014
ENSMUSG00000032258.15	Lca5	276	26.23	1.58	378	31.18	1.6	-0.2496	0.079	-0.3286	-0.1705
ENSMUSG00000034192.5	Lsm3	181	17.23	1.28	248	20.48	1.3	-0.2495	0.0975	-0.347	-0.1519
ENSMUSG00000071644.10	Eef1g	181	17.23	1.28	248	20.48	1.3	-0.2495	0.0975	-0.347	-0.1519
ENSMUSG00000026121.13	Sema4c	556	52.74	2.23	761	62.69	2.27	-0.2494	0.0557	-0.3051	-0.1936
ENSMUSG00000049606.16	Zfp644	1239	117.4	3.33	1695	139.53	3.39	-0.2491	0.0374	-0.2864	-0.2117
ENSMUSG00000053838.14	Nudcd3	1813	171.75	4.03	2480	204.11	4.1	-0.249	0.0309	-0.2799	-0.2181
ENSMUSG00000020818.16	Mfsd11	679	64.38	2.47	929	76.51	2.51	-0.249	0.0505	-0.2994	-0.1985
ENSMUSG00000039372.5	42798	1600	151.58	3.79	2188	180.09	3.85	-0.2486	0.0329	-0.2814	-0.2157
ENSMUSG00000018001.18	Cyth3	922	87.39	2.88	1261	103.82	2.92	-0.2486	0.0433	-0.2919	-0.2053
ENSMUSG00000024002.16	Brd4	2308	218.62	4.55	3156	259.72	4.62	-0.2485	0.0274	-0.2759	-0.2212
ENSMUSG00000047539.9	Fbxo28	1353	128.2	3.48	1850	152.28	3.54	-0.2483	0.0358	-0.2841	-0.2126
ENSMUSG00000043183.18	Simc1	675	64	2.46	923	76.02	2.5	-0.2481	0.0506	-0.2987	-0.1975
ENSMUSG00000064030.14	Pym1	258	24.52	1.52	353	29.12	1.55	-0.2481	0.0818	-0.3298	-0.1663
ENSMUSG00000040712.16	Camta2	997	94.49	2.99	1363	112.21	3.04	-0.248	0.0417	-0.2896	-0.2063
ENSMUSG00000034083.16	Ccdc174	438	41.57	1.98	599	49.36	2.02	-0.248	0.0628	-0.3108	-0.1852
ENSMUSG00000030757.13	Zkscan2	872	82.66	2.8	1192	98.15	2.84	-0.2478	0.0445	-0.2923	-0.2033
ENSMUSG00000022350.6	Washc5	1336	126.59	3.46	1826	150.3	3.52	-0.2477	0.036	-0.2837	-0.2118
ENSMUSG00000097033.1	Gm26819	231	21.97	1.44	316	26.08	1.46	-0.2476	0.0864	-0.334	-0.1612
ENSMUSG00000026655.14	Fam107b	1419	134.45	3.57	1939	159.6	3.62	-0.2474	0.0349	-0.2824	-0.2125
ENSMUSG00000027200.17	Sema6d	1185	112.29	3.26	1619	133.28	3.31	-0.2472	0.0382	-0.2854	-0.2089
ENSMUSG00000028909.17	Ptpru	297	28.21	1.63	406	33.48	1.66	-0.247	0.0762	-0.3232	-0.1707
ENSMUSG00000035900.18	Gramd4	795	75.37	2.67	1086	89.43	2.71	-0.2468	0.0466	-0.2934	-0.2001
ENSMUSG00000027286.16	Lrrc57	226	21.49	1.43	309	25.5	1.45	-0.2468	0.0874	-0.3342	-0.1595
ENSMUSG00000029608.10	Rph3a	1419	134.45	3.57	1938	159.52	3.62	-0.2467	0.0349	-0.2816	-0.2118
ENSMUSG00000022685.8	Parn	475	45.07	2.07	649	53.47	2.1	-0.2467	0.0603	-0.3071	-0.1864
ENSMUSG00000034570.12	Inpp5j	481	45.64	2.08	657	54.13	2.11	-0.2463	0.06	-0.3063	-0.1864
ENSMUSG00000033900.13	Map9	3558	336.97	5.65	4857	399.66	5.73	-0.2462	0.0221	-0.2682	-0.2241
ENSMUSG00000041632.5	Mrps27	188	17.89	1.3	257	21.23	1.32	-0.2462	0.0957	-0.342	-0.1505
ENSMUSG00000022702.15	Hira	495	46.96	2.11	676	55.7	2.14	-0.2461	0.0591	-0.3052	-0.187
ENSMUSG00000029192.17	Tbc1d14	1734	164.27	3.94	2367	194.81	4	-0.246	0.0316	-0.2776	-0.2144
ENSMUSG00000075478.2	Slitrk1	1194	113.14	3.27	1630	134.18	3.32	-0.246	0.0381	-0.2841	-0.2079
ENSMUSG00000041775.7	Mapk1ip1	380	36.07	1.85	519	42.78	1.88	-0.246	0.0674	-0.3134	-0.1785
ENSMUSG00000031295.13	Phka2	232	22.06	1.45	317	26.16	1.47	-0.246	0.0862	-0.3322	-0.1597
ENSMUSG00000062627.9	Mysm1	1102	104.43	3.14	1504	123.81	3.19	-0.2456	0.0396	-0.2852	-0.206
ENSMUSG00000063063.12	Ctnna2	2138	202.52	4.38	2917	240.06	4.44	-0.2453	0.0285	-0.2738	-0.2168
ENSMUSG00000042807.15	Hecw2	1153	109.26	3.22	1573	129.49	3.26	-0.2451	0.0388	-0.2838	-0.2063
ENSMUSG00000002343.11	Armc6	782	74.14	2.65	1067	87.86	2.69	-0.2451	0.047	-0.2921	-0.198
ENSMUSG00000028931.11	Kcnab2	543	51.51	2.21	741	61.04	2.24	-0.2451	0.0564	-0.3015	-0.1886
ENSMUSG00000037855.15	Zfp365	620	58.8	2.36	846	69.68	2.39	-0.245	0.0528	-0.2979	-0.1922
ENSMUSG00000079499.9	6530402F18Rik	1363	129.15	3.5	1859	153.02	3.55	-0.2447	0.0356	-0.2804	-0.2091
ENSMUSG00000033467.12	Crlf2	307	29.16	1.66	419	34.55	1.69	-0.2447	0.075	-0.3197	-0.1697
ENSMUSG00000046185.10	Zfp84	376	35.69	1.84	513	42.29	1.87	-0.2445	0.0678	-0.3123	-0.1767
ENSMUSG00000032534.16	Cep63	310	29.45	1.67	423	34.88	1.69	-0.2444	0.0747	-0.3191	-0.1698
ENSMUSG00000051065.8	Mb21d2	511	48.48	2.14	697	57.42	2.17	-0.2443	0.0582	-0.3025	-0.1862
ENSMUSG00000022946.8	Dopey2	1324	125.45	3.45	1805	148.58	3.5	-0.2441	0.0362	-0.2802	-0.2079
ENSMUSG00000026510.10	Trp53bp2	707	67.03	2.52	964	79.39	2.56	-0.244	0.0495	-0.2935	-0.1946
ENSMUSG00000079065.3	BC005561	707	67.03	2.52	964	79.39	2.56	-0.244	0.0495	-0.2935	-0.1946
ENSMUSG00000027498.14	Cstf1	517	49.04	2.15	705	58.08	2.19	-0.244	0.0579	-0.3018	-0.1861
ENSMUSG00000027936.18	Crtc2	426	40.43	1.96	581	47.88	1.98	-0.244	0.0637	-0.3078	-0.1803
ENSMUSG00000031442.20	Mcf2l	2608	247.02	4.84	3554	292.46	4.9	-0.2436	0.0258	-0.2694	-0.2178
ENSMUSG00000029060.17	Mib2	1415	134.07	3.56	1928	158.7	3.61	-0.2433	0.035	-0.2783	-0.2083
ENSMUSG00000029534.17	St7	921	87.3	2.87	1255	103.33	2.92	-0.2433	0.0434	-0.2866	-0.1999
ENSMUSG00000009628.14	Tex15	758	71.86	2.61	1033	85.07	2.65	-0.2433	0.0478	-0.2911	-0.1955
ENSMUSG00000026042.16	Col5a2	206	19.6	1.36	281	23.2	1.38	-0.2433	0.0915	-0.3349	-0.1518
ENSMUSG00000029924.12	Slc37a3	1146	108.6	3.21	1561	128.5	3.25	-0.2428	0.0389	-0.2817	-0.2039
ENSMUSG00000024193.7	Phf1	408	38.72	1.91	556	45.82	1.94	-0.2428	0.0651	-0.308	-0.1777
ENSMUSG00000006763.13	Saal1	212	20.17	1.38	289	23.86	1.4	-0.2425	0.0902	-0.3327	-0.1522
ENSMUSG00000023259.16	Slc26a6	212	20.17	1.38	289	23.86	1.4	-0.2425	0.0902	-0.3327	-0.1522
ENSMUSG00000027955.16	Fam198b	295	28.03	1.63	402	33.15	1.65	-0.2424	0.0765	-0.319	-0.1659
ENSMUSG00000014496.7	Ankrd28	2145	203.19	4.39	2920	240.31	4.45	-0.2421	0.0284	-0.2705	-0.2136
ENSMUSG00000042558.16	Adprhl2	420	39.86	1.94	572	47.14	1.97	-0.242	0.0642	-0.3062	-0.1778
ENSMUSG00000039686.14	Zer1	1351	128.01	3.48	1839	151.37	3.53	-0.2419	0.0358	-0.2777	-0.2061
ENSMUSG00000036435.13	Exoc1	1149	108.88	3.21	1564	128.75	3.25	-0.2418	0.0388	-0.2806	-0.203
ENSMUSG00000034021.15	Pds5b	1687	159.82	3.89	2296	188.97	3.94	-0.2417	0.0321	-0.2738	-0.2096
ENSMUSG00000030201.15	Lrp6	1249	118.35	3.35	1700	139.94	3.39	-0.2417	0.0373	-0.279	-0.2045
ENSMUSG00000026339.18	Ccdc93	1011	95.82	3.01	1376	113.28	3.05	-0.2416	0.0414	-0.283	-0.2002
ENSMUSG00000022475.18	Hdac7	279	26.51	1.58	380	31.34	1.61	-0.2416	0.0787	-0.3203	-0.1629
ENSMUSG00000045248.5	Med26	279	26.51	1.58	380	31.34	1.61	-0.2416	0.0787	-0.3203	-0.1629
ENSMUSG00000059974.10	Ntm	2578	244.18	4.81	3508	288.68	4.87	-0.2415	0.0259	-0.2674	-0.2156
ENSMUSG00000032512.6	Wdr48	892	84.55	2.83	1214	99.96	2.87	-0.2415	0.0441	-0.2856	-0.1974
ENSMUSG00000027313.3	Chac1	820	77.73	2.71	1116	91.89	2.75	-0.2414	0.046	-0.2874	-0.1955
ENSMUSG00000035529.9	Prdm4	1004	95.15	3	1366	112.46	3.04	-0.2411	0.0415	-0.2826	-0.1995
ENSMUSG00000018858.15	Mrpl58	449	42.61	2.01	611	50.35	2.04	-0.2409	0.0621	-0.303	-0.1788
ENSMUSG00000010721.15	Lmbr1	772	73.19	2.63	1050	86.46	2.67	-0.2405	0.0474	-0.2879	-0.1931
ENSMUSG00000030314.16	Atg7	506	48	2.13	688	56.68	2.16	-0.2398	0.0585	-0.2983	-0.1813
ENSMUSG00000037134.16	Prmt9	509	48.29	2.14	692	57.01	2.17	-0.2396	0.0583	-0.298	-0.1813
ENSMUSG00000030844.11	Rgs10	222	21.11	1.41	302	24.93	1.43	-0.2395	0.0882	-0.3278	-0.1513
ENSMUSG00000070047.12	Fat1	5357	507.3	6.93	7278	598.83	7.02	-0.2393	0.018	-0.2573	-0.2213
ENSMUSG00000027940.18	Tpm3	741	70.25	2.58	1007	82.93	2.61	-0.2393	0.0484	-0.2876	-0.1909
ENSMUSG00000038533.15	Cbfa2t2	691	65.52	2.49	939	77.33	2.52	-0.2392	0.0501	-0.2892	-0.1891
ENSMUSG00000021700.9	Rab3c	5873	556.16	7.25	7978	656.42	7.35	-0.2391	0.0172	-0.2563	-0.2219
ENSMUSG00000053470.13	Kdm3a	1146	108.6	3.21	1557	128.17	3.25	-0.2391	0.0389	-0.278	-0.2002
ENSMUSG00000027612.7	Mmp24	1842	174.5	4.06	2502	205.92	4.12	-0.2389	0.0307	-0.2696	-0.2082
ENSMUSG00000029875.4	Ccdc184	577	54.73	2.28	784	64.58	2.3	-0.2389	0.0548	-0.2937	-0.1841
ENSMUSG00000054434.14	Tmem120b	323	30.68	1.7	439	36.2	1.73	-0.2388	0.0732	-0.312	-0.1656
ENSMUSG00000026887.9	Mrrf	245	23.29	1.48	333	27.48	1.5	-0.2385	0.084	-0.3225	-0.1544
ENSMUSG00000032178.13	Ilf3	1872	177.34	4.1	2542	209.21	4.15	-0.2384	0.0304	-0.2689	-0.208
ENSMUSG00000035726.7	Supt16	1257	119.11	3.36	1707	140.51	3.4	-0.2384	0.0372	-0.2756	-0.2013
ENSMUSG00000059588.13	Calcrl	740	70.16	2.58	1005	82.76	2.61	-0.2383	0.0484	-0.2868	-0.1899
ENSMUSG00000066798.3	Zbtb6	813	77.07	2.7	1104	90.91	2.73	-0.2382	0.0462	-0.2844	-0.192
ENSMUSG00000030443.16	Zfp583	248	23.58	1.49	337	27.81	1.51	-0.2381	0.0835	-0.3217	-0.1546
ENSMUSG00000037234.16	Hook3	2031	192.39	4.27	2757	226.9	4.32	-0.238	0.0292	-0.2672	-0.2088
ENSMUSG00000056073.14	Grik2	1278	121.1	3.39	1735	142.82	3.43	-0.238	0.0368	-0.2749	-0.2012
ENSMUSG00000027014.14	Cwc22	1211	114.75	3.3	1644	135.33	3.34	-0.238	0.0379	-0.2758	-0.2001
ENSMUSG00000020132.9	Rab21	612	58.04	2.34	831	68.45	2.37	-0.238	0.0532	-0.2912	-0.1847
ENSMUSG00000056211.13	R3hdm1	4697	444.81	6.49	6375	524.54	6.57	-0.2379	0.0192	-0.2571	-0.2186
ENSMUSG00000028246.13	Faxc	1517	143.73	3.69	2059	169.47	3.73	-0.2377	0.0338	-0.2716	-0.2039
ENSMUSG00000038290.15	Smg6	887	84.08	2.82	1204	99.13	2.86	-0.2377	0.0442	-0.2819	-0.1934
ENSMUSG00000020171.7	Yeats4	453	42.99	2.02	615	50.68	2.04	-0.2375	0.0619	-0.2994	-0.1756
ENSMUSG00000039810.11	Zc3h10	355	33.71	1.79	482	39.74	1.81	-0.2374	0.0699	-0.3073	-0.1676
ENSMUSG00000038831.16	Ralgps1	1617	153.19	3.81	2194	180.58	3.85	-0.2373	0.0328	-0.27	-0.2045
ENSMUSG00000042015.16	Wdr41	459	43.55	2.03	623	51.34	2.06	-0.2372	0.0615	-0.2986	-0.1757
ENSMUSG00000002489.15	Tiam1	922	87.39	2.88	1251	103	2.91	-0.2371	0.0434	-0.2805	-0.1937
ENSMUSG00000031928.14	Mre11a	201	19.13	1.35	273	22.54	1.36	-0.2371	0.0927	-0.3298	-0.1443
ENSMUSG00000032757.6	Bet1	260	24.71	1.53	353	29.12	1.55	-0.237	0.0816	-0.3185	-0.1554
ENSMUSG00000026698.8	Pigc	218	20.74	1.4	296	24.43	1.42	-0.2368	0.0891	-0.3259	-0.1477
ENSMUSG00000021395.10	Spin1	1715	162.47	3.92	2326	191.44	3.97	-0.2367	0.0318	-0.2685	-0.2049
ENSMUSG00000092083.4	Kcnb2	395	37.49	1.88	536	44.18	1.91	-0.2367	0.0662	-0.3029	-0.1704
ENSMUSG00000029571.14	Tmem106b	1491	141.26	3.66	2022	166.43	3.7	-0.2365	0.0341	-0.2706	-0.2024
ENSMUSG00000054679.8	Srsf12	651	61.73	2.42	883	72.73	2.45	-0.2364	0.0516	-0.2881	-0.1848
ENSMUSG00000019848.14	Popdc3	252	23.95	1.51	342	28.22	1.52	-0.2363	0.0829	-0.3192	-0.1535
ENSMUSG00000025583.15	Rptor	1467	138.99	3.63	1989	163.71	3.67	-0.2362	0.0344	-0.2706	-0.2018
ENSMUSG00000079179.9	Rab10os	1329	125.93	3.45	1802	148.33	3.49	-0.2362	0.0361	-0.2724	-0.2001
ENSMUSG00000028138.8	Adh5	812	76.98	2.7	1101	90.66	2.73	-0.2361	0.0462	-0.2823	-0.1898
ENSMUSG00000025785.4	Exosc7	314	29.82	1.68	426	35.13	1.7	-0.2361	0.0743	-0.3104	-0.1619
ENSMUSG00000026718.17	Stam	1327	125.74	3.45	1799	148.08	3.49	-0.236	0.0362	-0.2722	-0.1998
ENSMUSG00000036295.4	Lrrn3	1294	122.61	3.41	1754	144.38	3.45	-0.2358	0.0366	-0.2724	-0.1992
ENSMUSG00000029003.11	Mad2l2	182	17.33	1.28	247	20.4	1.3	-0.2358	0.0975	-0.3332	-0.1383
ENSMUSG00000053483.13	Usp21	427	40.52	1.96	579	47.72	1.98	-0.2357	0.0637	-0.2994	-0.172
ENSMUSG00000022704.15	Qtrtd1	419	39.77	1.94	568	46.81	1.96	-0.2353	0.0643	-0.2996	-0.171
ENSMUSG00000048280.17	Zfp738	295	28.03	1.63	400	32.99	1.65	-0.2353	0.0766	-0.3119	-0.1586
ENSMUSG00000030726.16	Pold3	405	38.44	1.91	549	45.25	1.93	-0.2352	0.0654	-0.3006	-0.1698
ENSMUSG00000001829.16	Clpb	724	68.64	2.55	981	80.79	2.58	-0.235	0.049	-0.284	-0.186
ENSMUSG00000026074.14	Map4k4	3593	340.28	5.68	4866	400.4	5.74	-0.2347	0.022	-0.2567	-0.2127
ENSMUSG00000040225.15	Prrc2c	4894	463.46	6.62	6627	545.28	6.7	-0.2345	0.0188	-0.2534	-0.2157
ENSMUSG00000020427.11	Igfbp3	725	68.74	2.55	982	80.87	2.58	-0.2345	0.0489	-0.2834	-0.1856
ENSMUSG00000021044.14	Adck1	378	35.88	1.84	512	42.2	1.86	-0.234	0.0677	-0.3018	-0.1663
ENSMUSG00000022623.15	Shank3	1474	139.65	3.64	1995	164.21	3.68	-0.2337	0.0343	-0.268	-0.1993
ENSMUSG00000040669.14	Phc1	1440	136.44	3.59	1949	160.42	3.63	-0.2337	0.0347	-0.2684	-0.1989
ENSMUSG00000026705.16	Klhl20	659	62.49	2.43	892	73.47	2.46	-0.2335	0.0513	-0.2848	-0.1821
ENSMUSG00000025470.10	Zfp511	254	24.14	1.51	344	28.38	1.53	-0.2334	0.0826	-0.3159	-0.1508
ENSMUSG00000031391.18	L1cam	4156	393.59	6.1	5622	462.6	6.17	-0.2331	0.0205	-0.2535	-0.2126
ENSMUSG00000038910.6	Plcl2	1250	118.45	3.35	1691	139.2	3.38	-0.2329	0.0373	-0.2702	-0.1956
ENSMUSG00000028779.16	Pef1	351	33.33	1.78	475	39.16	1.79	-0.2326	0.0703	-0.3029	-0.1624
ENSMUSG00000050064.14	Zfp697	459	43.55	2.03	621	51.17	2.05	-0.2325	0.0615	-0.294	-0.1711
ENSMUSG00000104814.1	Gm42979	229	21.78	1.44	310	25.59	1.45	-0.2325	0.087	-0.3195	-0.1456
ENSMUSG00000061079.13	Zfp143	266	25.28	1.55	360	29.7	1.56	-0.2324	0.0807	-0.3131	-0.1517
ENSMUSG00000019986.16	Ahi1	2170	205.55	4.41	2934	241.46	4.46	-0.2323	0.0283	-0.2606	-0.204
ENSMUSG00000020646.16	Mboat2	590	55.96	2.3	798	65.73	2.33	-0.2323	0.0543	-0.2866	-0.178
ENSMUSG00000019947.9	Arid5b	684	64.86	2.48	925	76.18	2.5	-0.2322	0.0504	-0.2826	-0.1818
ENSMUSG00000050213.6	Snip1	383	36.36	1.86	518	42.7	1.87	-0.2319	0.0673	-0.2992	-0.1646
ENSMUSG00000018547.8	Pip4k2b	2105	199.4	4.34	2845	234.14	4.39	-0.2317	0.0287	-0.2604	-0.203
ENSMUSG00000042744.16	Gm15800	4758	450.59	6.53	6429	528.99	6.6	-0.2314	0.0191	-0.2505	-0.2123
ENSMUSG00000022789.14	Dnm1l	2491	235.95	4.73	3366	277	4.77	-0.2314	0.0264	-0.2578	-0.205
ENSMUSG00000004508.6	Gab2	1039	98.47	3.05	1404	115.59	3.08	-0.2312	0.0409	-0.2722	-0.1903
ENSMUSG00000035640.18	Cbarp	1980	187.56	4.21	2675	220.15	4.26	-0.2311	0.0296	-0.2607	-0.2015
ENSMUSG00000022801.13	Lrch3	1102	104.43	3.14	1489	122.58	3.18	-0.2311	0.0397	-0.2709	-0.1914
ENSMUSG00000049939.6	Lrrc4	1088	103.11	3.12	1470	121.02	3.16	-0.2311	0.04	-0.271	-0.1911
ENSMUSG00000022211.8	Carmil3	1131	107.18	3.19	1528	125.79	3.22	-0.231	0.0392	-0.2702	-0.1918
ENSMUSG00000033728.14	Lrrc14	535	50.75	2.19	723	59.56	2.21	-0.231	0.057	-0.288	-0.174
ENSMUSG00000038383.16	Pigu	461	43.74	2.04	623	51.34	2.06	-0.2309	0.0614	-0.2923	-0.1695
ENSMUSG00000022141.6	Nipbl	1873	177.43	4.1	2530	208.22	4.14	-0.2308	0.0305	-0.2613	-0.2004
ENSMUSG00000040029.14	Ipo8	658	62.39	2.43	889	73.22	2.45	-0.2308	0.0514	-0.2822	-0.1794
ENSMUSG00000053134.13	Supt7l	270	25.66	1.56	365	30.11	1.57	-0.2308	0.0801	-0.311	-0.1507
ENSMUSG00000072214.6	42983	1460	138.33	3.62	1972	162.32	3.65	-0.2307	0.0345	-0.2652	-0.1962
ENSMUSG00000027340.15	Slc23a2	2568	243.24	4.8	3468	285.39	4.84	-0.2306	0.026	-0.2566	-0.2046
ENSMUSG00000066829.6	Zfp810	430	40.81	1.97	581	47.88	1.98	-0.2306	0.0635	-0.2941	-0.167
ENSMUSG00000059669.7	Taf1b	313	29.73	1.68	423	34.88	1.69	-0.2306	0.0745	-0.305	-0.1561
ENSMUSG00000032782.19	Cntrob	293	27.84	1.62	396	32.66	1.64	-0.2306	0.0769	-0.3075	-0.1536
ENSMUSG00000041570.14	Camsap2	3377	319.83	5.5	4560	375.23	5.55	-0.2304	0.0227	-0.2531	-0.2077
ENSMUSG00000039633.6	Lonrf1	1159	109.83	3.22	1565	128.83	3.26	-0.2302	0.0387	-0.269	-0.1915
ENSMUSG00000044452.10	Zfp507	442	41.94	1.99	597	49.2	2.01	-0.2301	0.0627	-0.2928	-0.1674
ENSMUSG00000055932.14	Fto	1274	120.72	3.38	1720	141.58	3.41	-0.23	0.0369	-0.267	-0.1931
ENSMUSG00000014873.15	Surf2	605	57.38	2.33	817	67.3	2.35	-0.23	0.0536	-0.2836	-0.1765
ENSMUSG00000041236.7	Vps41	1449	137.29	3.61	1956	161	3.64	-0.2299	0.0346	-0.2645	-0.1952
ENSMUSG00000062040.14	Zfp27	594	56.34	2.31	802	66.06	2.33	-0.2298	0.0541	-0.2839	-0.1757
ENSMUSG00000097006.7	9530082P21Rik	408	38.72	1.91	551	45.41	1.93	-0.2298	0.0652	-0.2951	-0.1646
ENSMUSG00000071265.9	1700086L19Rik	285	27.08	1.6	385	31.76	1.62	-0.2298	0.078	-0.3079	-0.1518
ENSMUSG00000030423.7	Pop4	534	50.65	2.19	721	59.4	2.21	-0.2297	0.057	-0.2868	-0.1727
ENSMUSG00000051034.7	Zfp11	185	17.61	1.29	250	20.65	1.3	-0.2296	0.0967	-0.3264	-0.1329
ENSMUSG00000037029.8	Zfp146	895	84.83	2.83	1208	99.46	2.86	-0.2295	0.0441	-0.2736	-0.1854
ENSMUSG00000030505.17	Prmt3	552	52.36	2.23	745	61.37	2.25	-0.2292	0.0561	-0.2853	-0.173
ENSMUSG00000032348.5	Gsta4	257	24.43	1.52	347	28.63	1.53	-0.229	0.0822	-0.3111	-0.1468
ENSMUSG00000052566.7	Hook2	214	20.36	1.39	289	23.86	1.4	-0.229	0.09	-0.319	-0.139
ENSMUSG00000021273.9	Fdft1	693	65.71	2.49	935	77	2.52	-0.2288	0.0501	-0.2789	-0.1787
ENSMUSG00000040327.16	Cul9	564	53.49	2.25	761	62.69	2.27	-0.2288	0.0555	-0.2843	-0.1733
ENSMUSG00000056592.14	Zfp658	309	29.35	1.67	417	34.39	1.68	-0.2285	0.075	-0.3035	-0.1535
ENSMUSG00000019841.15	Rev3l	3741	354.3	5.79	5044	415.04	5.84	-0.2283	0.0216	-0.2499	-0.2067
ENSMUSG00000066148.3	Prpf4	493	46.77	2.1	665	54.79	2.12	-0.2283	0.0594	-0.2877	-0.1689
ENSMUSG00000022010.19	Tsc22d1	2857	270.6	5.06	3852	316.98	5.11	-0.2282	0.0247	-0.2529	-0.2036
ENSMUSG00000043531.15	Sorcs1	226	21.49	1.43	305	25.17	1.44	-0.2281	0.0876	-0.3157	-0.1405
ENSMUSG00000027748.11	Trpc4	893	84.64	2.83	1204	99.13	2.86	-0.2279	0.0441	-0.2721	-0.1838
ENSMUSG00000044807.13	Zfp354c	1739	164.75	3.95	2344	192.92	3.98	-0.2278	0.0316	-0.2594	-0.1961
ENSMUSG00000041530.16	Ago1	2637	249.77	4.86	3554	292.46	4.9	-0.2277	0.0257	-0.2534	-0.202
ENSMUSG00000017679.16	Ttpal	963	91.27	2.94	1298	106.87	2.96	-0.2276	0.0425	-0.2701	-0.1851
ENSMUSG00000015759.10	Cnih1	540	51.22	2.2	728	59.97	2.22	-0.2276	0.0567	-0.2843	-0.1708
ENSMUSG00000052031.7	Tagap1	186	17.71	1.29	251	20.73	1.31	-0.2276	0.0965	-0.3242	-0.1311
ENSMUSG00000029670.12	Ing3	353	33.52	1.78	476	39.24	1.8	-0.2275	0.0702	-0.2977	-0.1574
ENSMUSG00000034525.6	Ice1	3796	359.5	5.83	5115	420.89	5.88	-0.2274	0.0214	-0.2488	-0.206
ENSMUSG00000040596.15	Pogk	2333	220.99	4.57	3143	258.65	4.61	-0.2271	0.0273	-0.2544	-0.1997
ENSMUSG00000025027.17	Xpnpep1	1065	100.93	3.09	1435	118.14	3.12	-0.2271	0.0404	-0.2675	-0.1867
ENSMUSG00000018659.12	Pnpo	417	39.58	1.94	562	46.32	1.95	-0.2269	0.0646	-0.2915	-0.1623
ENSMUSG00000069089.7	Cdk7	890	84.36	2.83	1199	98.72	2.85	-0.2268	0.0442	-0.271	-0.1826
ENSMUSG00000018909.15	Arrb1	3074	291.14	5.25	4140	340.67	5.29	-0.2267	0.0238	-0.2505	-0.2029
ENSMUSG00000024855.9	Pacs1	1349	127.82	3.48	1817	149.56	3.51	-0.2267	0.0359	-0.2626	-0.1907
ENSMUSG00000056260.15	Lrif1	573	54.35	2.27	772	63.59	2.29	-0.2267	0.0551	-0.2818	-0.1716
ENSMUSG00000005949.9	Ctns	273	25.94	1.57	368	30.36	1.58	-0.2267	0.0797	-0.3065	-0.147
ENSMUSG00000003527.8	Dgcr14	530	50.28	2.18	714	58.82	2.2	-0.2265	0.0573	-0.2838	-0.1692
ENSMUSG00000013539.13	Tango2	429	40.71	1.96	578	47.63	1.98	-0.2265	0.0637	-0.2901	-0.1628
ENSMUSG00000055670.14	Zzef1	2461	233.11	4.7	3314	272.72	4.74	-0.2264	0.0266	-0.253	-0.1998
ENSMUSG00000021301.8	Hecw1	4063	384.78	6.03	5470	450.09	6.08	-0.2262	0.0207	-0.2469	-0.2055
ENSMUSG00000019889.9	Ptprk	2191	207.54	4.43	2950	242.77	4.47	-0.2262	0.0282	-0.2544	-0.198
ENSMUSG00000049649.8	Gpr3	311	29.54	1.67	419	34.55	1.69	-0.2261	0.0747	-0.3008	-0.1514
ENSMUSG00000021730.8	Hcn1	2236	211.8	4.48	3010	247.71	4.51	-0.2259	0.0279	-0.2539	-0.198
ENSMUSG00000002031.11	Ift46	473	44.88	2.06	637	52.49	2.08	-0.2259	0.0606	-0.2866	-0.1653
ENSMUSG00000025892.15	Gria4	1186	112.39	3.26	1596	131.38	3.29	-0.2253	0.0383	-0.2636	-0.187
ENSMUSG00000089774.2	Slc5a3	917	86.92	2.87	1234	101.6	2.89	-0.2252	0.0436	-0.2688	-0.1816
ENSMUSG00000030000.10	Add2	4183	396.15	6.12	5627	463.01	6.17	-0.225	0.0204	-0.2454	-0.2046
ENSMUSG00000000247.11	Lhx2	1361	128.96	3.49	1831	150.72	3.52	-0.225	0.0358	-0.2607	-0.1892
ENSMUSG00000012609.18	Ttll5	402	38.16	1.9	541	44.59	1.92	-0.2248	0.0658	-0.2906	-0.159
ENSMUSG00000066571.13	4931406P16Rik	605	57.38	2.33	814	67.05	2.35	-0.2247	0.0536	-0.2784	-0.1711
ENSMUSG00000028826.14	Tmem57	1772	167.87	3.99	2383	196.13	4.02	-0.2245	0.0314	-0.2558	-0.1931
ENSMUSG00000022064.9	Pibf1	263	25	1.54	354	29.21	1.55	-0.2245	0.0813	-0.3058	-0.1433
ENSMUSG00000071660.10	Ttc9c	623	59.08	2.37	838	69.02	2.38	-0.2244	0.0529	-0.2772	-0.1715
ENSMUSG00000024142.14	Mlst8	504	47.81	2.13	678	55.86	2.14	-0.2244	0.0588	-0.2832	-0.1656
ENSMUSG00000017550.14	Atad5	295	28.03	1.63	397	32.74	1.64	-0.2244	0.0768	-0.3012	-0.1477
ENSMUSG00000028019.9	Pdgfc	237	22.53	1.46	319	26.33	1.47	-0.2244	0.0856	-0.31	-0.1388
ENSMUSG00000039262.16	Prrc2b	6063	574.15	7.37	8152	670.74	7.43	-0.2243	0.017	-0.2413	-0.2074
ENSMUSG00000074637.7	Sox2	208	19.79	1.37	280	23.12	1.38	-0.2243	0.0913	-0.3157	-0.133
ENSMUSG00000048351.14	Coa7	510	48.38	2.14	686	56.52	2.16	-0.2242	0.0584	-0.2827	-0.1658
ENSMUSG00000054115.11	Skp2	391	37.12	1.87	526	43.36	1.89	-0.2242	0.0667	-0.2909	-0.1575
ENSMUSG00000066705.6	Fxyd6	1007	95.44	3.01	1354	111.47	3.03	-0.2241	0.0416	-0.2657	-0.1825
ENSMUSG00000018451.6	6330403K07Rik	740	70.16	2.58	995	81.94	2.6	-0.2239	0.0485	-0.2724	-0.1754
ENSMUSG00000042328.13	Hps4	586	55.58	2.29	788	64.91	2.31	-0.2239	0.0545	-0.2784	-0.1694
ENSMUSG00000038065.13	Mturn	2598	246.08	4.83	3492	287.36	4.86	-0.2238	0.0259	-0.2497	-0.1979
ENSMUSG00000015087.14	Rabl6	1209	114.56	3.29	1625	133.77	3.32	-0.2236	0.038	-0.2615	-0.1856
ENSMUSG00000053641.8	Dennd4a	2018	191.16	4.25	2712	223.19	4.28	-0.2235	0.0294	-0.2529	-0.1941
ENSMUSG00000030584.14	Dpf1	671	63.63	2.45	902	74.29	2.47	-0.2235	0.0509	-0.2745	-0.1726
ENSMUSG00000038180.11	Spag4	223	21.21	1.42	300	24.76	1.43	-0.2235	0.0882	-0.3118	-0.1353
ENSMUSG00000047446.18	Arl4a	875	82.94	2.8	1176	96.83	2.82	-0.2234	0.0446	-0.268	-0.1788
ENSMUSG00000048170.14	Mcmbp	875	82.94	2.8	1176	96.83	2.82	-0.2234	0.0446	-0.268	-0.1788
ENSMUSG00000047146.15	Tet1	773	73.28	2.63	1039	85.56	2.65	-0.2234	0.0475	-0.2709	-0.176
ENSMUSG00000087259.7	2610035D17Rik	194	18.46	1.32	261	21.55	1.33	-0.2234	0.0946	-0.3179	-0.1288
ENSMUSG00000034973.16	Dopey1	1868	176.96	4.09	2510	206.58	4.12	-0.2233	0.0305	-0.2538	-0.1927
ENSMUSG00000030045.10	Mrpl19	424	40.24	1.95	570	46.98	1.97	-0.2233	0.0641	-0.2874	-0.1592
ENSMUSG00000048271.14	Rbm33	2238	211.99	4.48	3007	247.46	4.51	-0.2232	0.0279	-0.2511	-0.1953
ENSMUSG00000028894.18	Inpp5b	663	62.87	2.44	891	73.38	2.46	-0.2231	0.0513	-0.2744	-0.1719
ENSMUSG00000002871.14	Tpra1	235	22.34	1.45	316	26.08	1.46	-0.223	0.086	-0.3089	-0.137
ENSMUSG00000053119.11	Chmp3	914	86.63	2.86	1228	101.11	2.88	-0.2229	0.0437	-0.2666	-0.1792
ENSMUSG00000044730.15	9930104L06Rik	439	41.66	1.99	590	48.62	2	-0.2229	0.063	-0.2859	-0.16
ENSMUSG00000040249.15	Lrp1	5704	540.16	7.15	7661	630.34	7.2	-0.2228	0.0175	-0.2402	-0.2053
ENSMUSG00000034820.3	Cpsf7	1119	106.04	3.17	1503	123.73	3.19	-0.2226	0.0395	-0.262	-0.1831
ENSMUSG00000002297.15	Dbf4	349	33.14	1.77	469	38.67	1.78	-0.2226	0.0706	-0.2932	-0.152
ENSMUSG00000000902.13	Smarcb1	919	87.11	2.87	1234	101.6	2.89	-0.2221	0.0435	-0.2656	-0.1785
ENSMUSG00000030967.13	Zranb1	1504	142.5	3.67	2019	166.18	3.7	-0.2219	0.034	-0.2559	-0.1878
ENSMUSG00000026575.15	Nme7	189	17.99	1.31	254	20.98	1.31	-0.2218	0.0958	-0.3176	-0.1259
ENSMUSG00000037085.7	Trmt12	192	18.27	1.32	258	21.31	1.32	-0.2216	0.0951	-0.3167	-0.1265
ENSMUSG00000041444.14	Arhgap32	3560	337.16	5.65	4776	393	5.68	-0.2211	0.0221	-0.2432	-0.199
ENSMUSG00000040997.13	Abhd4	406	38.54	1.91	545	44.92	1.92	-0.2211	0.0655	-0.2866	-0.1556
ENSMUSG00000023868.15	Pde10a	2698	255.54	4.92	3619	297.81	4.95	-0.2208	0.0254	-0.2463	-0.1954
ENSMUSG00000031897.8	Psmb10	210	19.98	1.38	282	23.28	1.38	-0.2208	0.091	-0.3118	-0.1299
ENSMUSG00000039512.11	Uhrf1bp1	999	94.68	2.99	1340	110.32	3.01	-0.2206	0.0418	-0.2624	-0.1788
ENSMUSG00000038005.14	Hpf1	580	55.01	2.28	778	64.09	2.3	-0.2203	0.0548	-0.2752	-0.1655
ENSMUSG00000079036.10	Alkbh1	536	50.84	2.19	719	59.23	2.21	-0.2203	0.057	-0.2774	-0.1633
ENSMUSG00000021198.16	Unc79	1496	141.74	3.66	2006	165.11	3.69	-0.2202	0.0341	-0.2544	-0.1861
ENSMUSG00000070699.5	Sars2	181	17.23	1.28	243	20.07	1.29	-0.2202	0.0979	-0.3181	-0.1223
ENSMUSG00000022751.8	Nit2	275	26.13	1.57	369	30.44	1.58	-0.2201	0.0795	-0.2997	-0.1406
ENSMUSG00000015839.6	Nfe2l2	231	21.97	1.44	310	25.59	1.45	-0.2201	0.0868	-0.3068	-0.1333
ENSMUSG00000028708.16	Mknk1	325	30.87	1.71	436	35.95	1.72	-0.22	0.0732	-0.2932	-0.1468
ENSMUSG00000050538.7	B230217C12Rik	234	22.25	1.45	314	25.91	1.46	-0.22	0.0862	-0.3062	-0.1338
ENSMUSG00000024530.7	Prelid3a	619	58.7	2.36	830	68.37	2.37	-0.2198	0.0531	-0.2729	-0.1668
ENSMUSG00000043140.9	Tmem186	387	36.74	1.86	519	42.78	1.88	-0.2197	0.0671	-0.2868	-0.1526
ENSMUSG00000026028.12	Trak2	2334	221.08	4.57	3128	257.42	4.6	-0.2195	0.0273	-0.2469	-0.1922
ENSMUSG00000026150.14	Mff	2040	193.24	4.28	2734	225	4.3	-0.2195	0.0292	-0.2488	-0.1903
ENSMUSG00000066306.12	Numa1	1758	166.54	3.97	2356	193.91	3.99	-0.2195	0.0315	-0.251	-0.188
ENSMUSG00000030528.12	Blm	199	18.94	1.34	267	22.05	1.35	-0.2195	0.0934	-0.3129	-0.1261
ENSMUSG00000042628.7	Zfyve1	708	67.13	2.52	949	78.16	2.54	-0.2194	0.0496	-0.269	-0.1698
ENSMUSG00000039456.9	Morc3	723	68.55	2.55	969	79.8	2.56	-0.2193	0.0491	-0.2684	-0.1701
ENSMUSG00000034342.9	Cbl	2098	198.74	4.34	2811	231.34	4.36	-0.2192	0.0288	-0.248	-0.1903
ENSMUSG00000025647.16	Shisa5	623	59.08	2.37	835	68.78	2.38	-0.2192	0.0529	-0.2721	-0.1663
ENSMUSG00000030880.14	Polr3e	682	64.67	2.47	914	75.28	2.49	-0.2191	0.0506	-0.2697	-0.1686
ENSMUSG00000039738.16	Slx4	1139	107.94	3.2	1526	125.62	3.21	-0.2189	0.0391	-0.2581	-0.1798
ENSMUSG00000031921.17	Terf2	768	72.81	2.63	1029	84.74	2.64	-0.2189	0.0477	-0.2665	-0.1712
ENSMUSG00000007827.10	Ankrd26	379	35.98	1.85	508	41.87	1.86	-0.2189	0.0678	-0.2867	-0.1511
ENSMUSG00000020491.15	2810021J22Rik	270	25.66	1.56	362	29.86	1.57	-0.2189	0.0803	-0.2992	-0.1387
ENSMUSG00000042302.14	Ehbp1	945	89.57	2.91	1266	104.23	2.93	-0.2188	0.043	-0.2617	-0.1758
ENSMUSG00000018347.16	Zkscan6	329	31.24	1.72	441	36.36	1.73	-0.2188	0.0728	-0.2916	-0.1461
ENSMUSG00000038914.15	Dido1	1747	165.5	3.96	2340	192.59	3.98	-0.2187	0.0316	-0.2503	-0.1871
ENSMUSG00000047466.9	8030462N17Rik	338	32.1	1.74	453	37.35	1.75	-0.2187	0.0718	-0.2904	-0.1469
ENSMUSG00000034647.14	Ankrd12	1948	184.53	4.18	2609	214.72	4.2	-0.2186	0.0299	-0.2485	-0.1886
ENSMUSG00000035401.9	Emsy	1143	108.32	3.2	1531	126.04	3.22	-0.2186	0.0391	-0.2577	-0.1795
ENSMUSG00000028809.16	Srrm1	1996	189.08	4.23	2673	219.99	4.25	-0.2184	0.0296	-0.248	-0.1889
ENSMUSG00000039735.15	Fnbp1l	4581	433.83	6.41	6133	504.64	6.44	-0.2181	0.0195	-0.2376	-0.1986
ENSMUSG00000049252.17	Lrp1b	1201	113.81	3.28	1608	132.37	3.3	-0.218	0.0381	-0.2561	-0.1799
ENSMUSG00000021219.16	Rgs6	953	90.33	2.92	1276	105.06	2.94	-0.218	0.0428	-0.2608	-0.1752
ENSMUSG00000023104.9	Rfc2	439	41.66	1.99	588	48.46	2	-0.218	0.063	-0.281	-0.155
ENSMUSG00000030019.6	Fbxl14	318	30.2	1.69	426	35.13	1.7	-0.2179	0.074	-0.2919	-0.1439
ENSMUSG00000023960.13	Enpp5	1772	167.87	3.99	2372	195.22	4.01	-0.2178	0.0314	-0.2492	-0.1864
ENSMUSG00000058975.6	Kcnc1	871	82.56	2.8	1166	96.01	2.81	-0.2177	0.0448	-0.2624	-0.1729
ENSMUSG00000037808.12	Fam76b	614	58.23	2.35	822	67.71	2.36	-0.2176	0.0533	-0.2709	-0.1643
ENSMUSG00000018995.12	Nars2	410	38.91	1.92	549	45.25	1.93	-0.2176	0.0652	-0.2828	-0.1524
ENSMUSG00000002900.15	Lamb1	549	52.07	2.22	735	60.55	2.23	-0.2175	0.0564	-0.2739	-0.1612
ENSMUSG00000031119.4	Gpc4	416	39.48	1.93	557	45.91	1.94	-0.2175	0.0647	-0.2822	-0.1528
ENSMUSG00000026434.12	Nucks1	1691	160.2	3.89	2263	186.26	3.91	-0.2174	0.0321	-0.2495	-0.1853
ENSMUSG00000025207.15	Sema4g	890	84.36	2.83	1191	98.06	2.84	-0.2171	0.0443	-0.2614	-0.1729
ENSMUSG00000042050.7	Wdr60	230	21.87	1.44	308	25.42	1.45	-0.217	0.087	-0.304	-0.13
ENSMUSG00000028821.8	Syf2	393	37.3	1.88	526	43.36	1.89	-0.2169	0.0666	-0.2835	-0.1503
ENSMUSG00000022507.5	1810013L24Rik	894	84.74	2.83	1196	98.48	2.85	-0.2167	0.0442	-0.2609	-0.1725
ENSMUSG00000033862.6	Cdk10	251	23.86	1.5	336	27.72	1.51	-0.2166	0.0833	-0.2999	-0.1333
ENSMUSG00000022403.14	St13	2082	197.22	4.32	2784	229.12	4.34	-0.2163	0.029	-0.2452	-0.1873
ENSMUSG00000025666.16	Tmem47	557	52.83	2.24	745	61.37	2.25	-0.2162	0.056	-0.2721	-0.1602
ENSMUSG00000052584.9	Serp2	462	43.84	2.04	618	50.92	2.05	-0.2162	0.0614	-0.2776	-0.1547
ENSMUSG00000038034.15	Igsf8	186	17.71	1.29	249	20.57	1.3	-0.2162	0.0967	-0.3128	-0.1195
ENSMUSG00000005698.15	Ctcf	1255	118.92	3.36	1678	138.13	3.37	-0.216	0.0373	-0.2533	-0.1787
ENSMUSG00000012076.7	Brms1l	676	64.1	2.46	904	74.45	2.47	-0.216	0.0508	-0.2668	-0.1652
ENSMUSG00000040118.15	Cacna2d1	4347	411.67	6.24	5811	478.14	6.27	-0.2159	0.02	-0.236	-0.1959
ENSMUSG00000041341.9	Atg2b	1562	147.99	3.74	2088	171.86	3.76	-0.2158	0.0334	-0.2492	-0.1823
ENSMUSG00000028653.16	Trit1	356	33.8	1.79	476	39.24	1.8	-0.2153	0.07	-0.2853	-0.1453
ENSMUSG00000021910.15	Nisch	4425	419.06	6.3	5912	486.45	6.32	-0.2151	0.0199	-0.235	-0.1953
ENSMUSG00000033669.7	Zfp7	252	23.95	1.51	337	27.81	1.51	-0.2151	0.0831	-0.2983	-0.132
ENSMUSG00000029757.16	Dync1i1	1802	170.71	4.02	2407	198.1	4.04	-0.2147	0.0311	-0.2458	-0.1836
ENSMUSG00000005893.14	Nr2c2	1200	113.71	3.28	1603	131.96	3.29	-0.2147	0.0382	-0.2529	-0.1765
ENSMUSG00000022749.6	Tbc1d23	893	84.64	2.83	1193	98.23	2.84	-0.2147	0.0442	-0.2589	-0.1705
ENSMUSG00000021957.6	Tkt	1642	155.56	3.84	2193	180.5	3.85	-0.2145	0.0326	-0.2471	-0.1819
ENSMUSG00000058440.14	Nrf1	494	46.87	2.11	660	54.38	2.12	-0.2145	0.0594	-0.2739	-0.155
ENSMUSG00000031012.17	Cask	3023	286.32	5.21	4037	332.2	5.23	-0.2144	0.024	-0.2385	-0.1904
ENSMUSG00000022710.17	Usp7	2618	247.97	4.84	3496	287.69	4.86	-0.2144	0.0258	-0.2402	-0.1885
ENSMUSG00000097392.2	D930016D06Rik	891	84.46	2.83	1190	97.98	2.84	-0.2143	0.0443	-0.2586	-0.17
ENSMUSG00000038205.12	Prkab2	1300	123.18	3.41	1736	142.9	3.43	-0.2142	0.0367	-0.2509	-0.1776
ENSMUSG00000039860.19	Srrm3	569	53.97	2.26	760	62.61	2.27	-0.2142	0.0554	-0.2696	-0.1588
ENSMUSG00000092416.2	Zfp141	411	39.01	1.92	549	45.25	1.93	-0.2141	0.0652	-0.2792	-0.1489
ENSMUSG00000029911.14	Ssbp1	208	19.79	1.37	278	22.95	1.37	-0.214	0.0915	-0.3055	-0.1225
ENSMUSG00000028542.17	Slc6a9	483	45.83	2.08	645	53.15	2.09	-0.2138	0.0601	-0.2739	-0.1537
ENSMUSG00000025505.16	Tmem80	280	26.61	1.59	374	30.85	1.59	-0.2136	0.0789	-0.2925	-0.1347
ENSMUSG00000042978.10	Sbk1	2858	270.69	5.06	3814	313.85	5.08	-0.2134	0.0247	-0.2382	-0.1887
ENSMUSG00000039458.14	Mtmr12	325	30.87	1.71	434	35.79	1.72	-0.2134	0.0733	-0.2867	-0.1402
ENSMUSG00000039233.12	Tbce	726	68.83	2.55	969	79.8	2.56	-0.2133	0.0491	-0.2623	-0.1642
ENSMUSG00000024921.17	Smarca2	1905	180.46	4.13	2542	209.21	4.15	-0.2132	0.0303	-0.2435	-0.183
ENSMUSG00000032606.7	Nicn1	957	90.7	2.93	1277	105.14	2.94	-0.2131	0.0427	-0.2558	-0.1703
ENSMUSG00000037062.13	Sh3glb1	1993	188.79	4.23	2659	218.83	4.24	-0.213	0.0296	-0.2426	-0.1834
ENSMUSG00000028680.14	Plk3	565	53.59	2.25	754	62.11	2.26	-0.2129	0.0556	-0.2685	-0.1573
ENSMUSG00000055254.14	Ntrk2	4053	383.84	6.03	5406	444.83	6.05	-0.2127	0.0208	-0.2335	-0.192
ENSMUSG00000069495.12	Epc2	1141	108.13	3.2	1522	125.3	3.21	-0.2126	0.0391	-0.2518	-0.1735
ENSMUSG00000022661.14	Cd200	1522	144.2	3.69	2030	167.09	3.71	-0.2125	0.0339	-0.2464	-0.1786
ENSMUSG00000002997.15	Prkar2b	2738	259.33	4.95	3651	300.44	4.97	-0.2123	0.0253	-0.2376	-0.187
ENSMUSG00000017428.16	Psmd11	1109	105.1	3.15	1479	121.76	3.16	-0.2123	0.0397	-0.252	-0.1726
ENSMUSG00000039463.14	Slc9a8	935	88.62	2.9	1247	102.67	2.91	-0.2123	0.0432	-0.2555	-0.1691
ENSMUSG00000072875.2	Gpr27	743	70.44	2.58	991	81.61	2.59	-0.2123	0.0485	-0.2608	-0.1638
ENSMUSG00000022109.5	Med4	350	33.23	1.77	467	38.5	1.78	-0.2123	0.0706	-0.2829	-0.1417
ENSMUSG00000030750.13	Nsmce1	335	31.81	1.74	447	36.86	1.74	-0.2123	0.0722	-0.2845	-0.1401
ENSMUSG00000038079.14	Tmem237	317	30.11	1.69	423	34.88	1.69	-0.2123	0.0742	-0.2865	-0.1381
ENSMUSG00000022426.5	Josd1	888	84.17	2.82	1184	97.49	2.83	-0.2119	0.0444	-0.2563	-0.1675
ENSMUSG00000051495.7	Irf2bp2	732	69.4	2.56	976	80.38	2.57	-0.2118	0.0489	-0.2607	-0.1629
ENSMUSG00000001995.8	Sipa1l2	1243	117.78	3.34	1657	136.4	3.35	-0.2117	0.0375	-0.2492	-0.1742
ENSMUSG00000037646.9	Vps13b	1060	100.46	3.08	1413	116.33	3.09	-0.2116	0.0406	-0.2522	-0.171
ENSMUSG00000049657.9	Zbtb5	543	51.51	2.21	724	59.64	2.22	-0.2116	0.0567	-0.2684	-0.1549
ENSMUSG00000026484.13	Rnf2	916	86.82	2.87	1221	100.53	2.88	-0.2115	0.0437	-0.2552	-0.1678
ENSMUSG00000032519.11	Slc25a38	477	45.26	2.07	636	52.41	2.08	-0.2115	0.0605	-0.2721	-0.151
ENSMUSG00000018865.8	Sult4a1	1599	151.49	3.79	2131	175.4	3.8	-0.2114	0.0331	-0.2445	-0.1783
ENSMUSG00000031878.17	Nae1	781	74.04	2.65	1041	85.72	2.66	-0.2114	0.0473	-0.2587	-0.1641
ENSMUSG00000049164.6	Zfp518a	384	36.45	1.86	512	42.2	1.86	-0.2114	0.0674	-0.2788	-0.1439
ENSMUSG00000031971.15	Ccsap	324	30.77	1.71	432	35.62	1.71	-0.2112	0.0734	-0.2846	-0.1378
ENSMUSG00000026883.17	Dab2ip	1462	138.52	3.62	1948	160.34	3.63	-0.2111	0.0346	-0.2457	-0.1765
ENSMUSG00000071337.11	Tia1	2432	230.36	4.67	3240	266.63	4.68	-0.211	0.0268	-0.2378	-0.1841
ENSMUSG00000015671.10	Psma2	505	47.91	2.13	673	55.45	2.14	-0.2109	0.0588	-0.2697	-0.1521
ENSMUSG00000045140.8	Pigw	210	19.98	1.38	280	23.12	1.38	-0.2106	0.0911	-0.3017	-0.1195
ENSMUSG00000032580.12	Rbm5	2451	232.16	4.69	3264	268.61	4.7	-0.2104	0.0267	-0.2371	-0.1837
ENSMUSG00000024240.13	Epc1	1305	123.65	3.42	1738	143.07	3.43	-0.2104	0.0366	-0.247	-0.1738
ENSMUSG00000034780.6	B3galt1	973	92.22	2.95	1296	106.7	2.96	-0.2104	0.0424	-0.2528	-0.1681
ENSMUSG00000002948.19	Map2k7	536	50.84	2.19	714	58.82	2.2	-0.2103	0.0571	-0.2674	-0.1532
ENSMUSG00000046667.14	Rbm12b1	177	16.85	1.26	236	19.5	1.27	-0.2103	0.0992	-0.3095	-0.1111
ENSMUSG00000049658.13	Bdp1	1689	160.01	3.89	2249	185.1	3.9	-0.2102	0.0322	-0.2424	-0.178
ENSMUSG00000030411.15	Nova2	1194	113.14	3.27	1590	130.89	3.28	-0.2102	0.0383	-0.2485	-0.1719
ENSMUSG00000035469.17	Rcbtb1	856	81.14	2.77	1140	93.87	2.78	-0.2102	0.0452	-0.2554	-0.165
ENSMUSG00000033991.8	Ttc37	799	75.74	2.68	1064	87.62	2.68	-0.21	0.0468	-0.2568	-0.1633
ENSMUSG00000008206.16	Cers4	940	89.1	2.9	1251	103	2.91	-0.2092	0.0431	-0.2524	-0.1661
ENSMUSG00000007812.16	Zfp655	922	87.39	2.88	1227	101.03	2.88	-0.2092	0.0436	-0.2527	-0.1656
ENSMUSG00000034949.18	Zfr2	922	87.39	2.88	1227	101.03	2.88	-0.2092	0.0436	-0.2527	-0.1656
ENSMUSG00000027854.12	Sike1	1809	171.37	4.03	2407	198.1	4.04	-0.2091	0.0311	-0.2402	-0.178
ENSMUSG00000032405.9	Pias1	568	53.87	2.26	756	62.28	2.26	-0.2091	0.0555	-0.2646	-0.1536
ENSMUSG00000029726.16	Mepce	444	42.13	2	591	48.7	2	-0.2091	0.0627	-0.2718	-0.1463
ENSMUSG00000022231.9	Sema5a	226	21.49	1.43	301	24.85	1.43	-0.2091	0.0878	-0.297	-0.1213
ENSMUSG00000056222.14	Spock1	2070	196.08	4.31	2754	226.65	4.32	-0.209	0.0291	-0.2381	-0.1799
ENSMUSG00000047824.13	Pygo2	886	83.98	2.82	1179	97.08	2.83	-0.209	0.0444	-0.2535	-0.1646
ENSMUSG00000025008.15	Tctn3	317	30.11	1.69	422	34.8	1.69	-0.2089	0.0742	-0.2831	-0.1347
ENSMUSG00000022971.18	Ifnar2	196	18.65	1.33	261	21.55	1.33	-0.2086	0.0943	-0.3029	-0.1143
ENSMUSG00000049643.15	2310022A10Rik	384	36.45	1.86	511	42.12	1.86	-0.2085	0.0675	-0.276	-0.1411
ENSMUSG00000041375.18	Ccdc9	536	50.84	2.19	713	58.74	2.2	-0.2083	0.0571	-0.2654	-0.1511
ENSMUSG00000014470.4	Rnf166	333	31.62	1.73	443	36.53	1.73	-0.208	0.0724	-0.2804	-0.1355
ENSMUSG00000038705.13	Gmeb2	1071	101.5	3.1	1424	117.23	3.11	-0.2079	0.0404	-0.2483	-0.1675
ENSMUSG00000048154.16	Kmt2d	3353	317.56	5.48	4457	366.75	5.49	-0.2078	0.0229	-0.2306	-0.1849
ENSMUSG00000020650.14	Bcap29	236	22.44	1.46	314	25.91	1.46	-0.2077	0.086	-0.2937	-0.1217
ENSMUSG00000009828.15	Ick	1030	97.62	3.04	1369	112.71	3.04	-0.2074	0.0412	-0.2486	-0.1662
ENSMUSG00000020889.11	Nr1d1	215	20.45	1.39	286	23.61	1.39	-0.2073	0.0901	-0.2974	-0.1172
ENSMUSG00000035172.15	Plekhh3	407	38.63	1.91	541	44.59	1.92	-0.207	0.0655	-0.2725	-0.1414
ENSMUSG00000095123.1	Gm21781	401	38.06	1.9	533	43.93	1.9	-0.2069	0.066	-0.2729	-0.1409
ENSMUSG00000021870.17	Slmap	1382	130.94	3.52	1836	151.13	3.53	-0.2068	0.0356	-0.2424	-0.1712
ENSMUSG00000068206.12	Pick1	925	87.67	2.88	1229	101.19	2.89	-0.2068	0.0435	-0.2503	-0.1633
ENSMUSG00000032307.16	Ube2q2	395	37.49	1.88	525	43.27	1.89	-0.2068	0.0665	-0.2734	-0.1403
ENSMUSG00000027397.14	Slc20a1	2958	280.16	5.15	3929	323.32	5.16	-0.2067	0.0243	-0.231	-0.1823
ENSMUSG00000044876.15	Zfp444	581	55.1	2.28	772	63.59	2.29	-0.2067	0.0549	-0.2616	-0.1518
ENSMUSG00000075704.16	Txnrd2	255	24.24	1.51	339	27.97	1.52	-0.2067	0.0827	-0.2894	-0.1239
ENSMUSG00000015377.9	Dennd6b	569	53.97	2.26	756	62.28	2.26	-0.2066	0.0555	-0.262	-0.1511
ENSMUSG00000037669.14	Ldah	807	76.5	2.69	1072	88.27	2.69	-0.2065	0.0466	-0.2531	-0.1599
ENSMUSG00000000439.9	Mkrn2	749	71.01	2.59	995	81.94	2.6	-0.2065	0.0483	-0.2549	-0.1582
ENSMUSG00000035235.12	Trim13	179	17.04	1.27	238	19.66	1.27	-0.2063	0.0987	-0.305	-0.1076
ENSMUSG00000052934.13	Fbxo31	1043	98.85	3.06	1385	114.02	3.06	-0.2061	0.041	-0.247	-0.1651
ENSMUSG00000051306.7	Usp42	815	77.26	2.7	1082	89.1	2.71	-0.2057	0.0464	-0.252	-0.1593
ENSMUSG00000021288.18	Klc1	2542	240.77	4.77	3374	277.66	4.78	-0.2056	0.0263	-0.2319	-0.1794
ENSMUSG00000030313.15	Dennd5b	3135	296.92	5.3	4160	342.32	5.31	-0.2053	0.0236	-0.2289	-0.1816
ENSMUSG00000042523.12	Dnal1	1228	116.36	3.32	1629	134.1	3.32	-0.2047	0.0378	-0.2424	-0.1669
ENSMUSG00000036097.7	Fam178a	1602	151.77	3.79	2125	174.9	3.79	-0.2046	0.0331	-0.2377	-0.1716
ENSMUSG00000029469.14	Ift81	658	62.39	2.43	873	71.9	2.43	-0.2046	0.0516	-0.2562	-0.153
ENSMUSG00000058571.10	Gpc6	422	40.05	1.95	560	46.15	1.95	-0.2046	0.0644	-0.269	-0.1402
ENSMUSG00000021694.18	Ercc8	493	46.77	2.1	654	53.89	2.11	-0.2042	0.0596	-0.2638	-0.1447
ENSMUSG00000061315.13	Naca	395	37.49	1.88	524	43.19	1.88	-0.2041	0.0666	-0.2706	-0.1375
ENSMUSG00000070436.12	Serpinh1	352	33.42	1.78	467	38.5	1.78	-0.2041	0.0705	-0.2746	-0.1336
ENSMUSG00000000305.12	Cdh4	687	65.14	2.48	911	75.03	2.48	-0.2039	0.0505	-0.2544	-0.1534
ENSMUSG00000026727.10	Rsu1	561	53.21	2.24	744	61.29	2.25	-0.2039	0.0559	-0.2598	-0.1481
ENSMUSG00000015697.14	Setdb1	1517	143.73	3.69	2011	165.52	3.69	-0.2037	0.034	-0.2377	-0.1697
ENSMUSG00000025757.12	Hspa4l	1299	123.09	3.41	1722	141.75	3.41	-0.2037	0.0367	-0.2404	-0.1669
ENSMUSG00000076432.12	Ywhaq	417	39.58	1.94	553	45.58	1.94	-0.2036	0.0648	-0.2684	-0.1389
ENSMUSG00000078317.6	F8a	417	39.58	1.94	553	45.58	1.94	-0.2036	0.0648	-0.2684	-0.1389
ENSMUSG00000030779.15	Rbbp6	1942	183.97	4.17	2574	211.84	4.17	-0.2035	0.03	-0.2336	-0.1735
ENSMUSG00000042500.11	Ago4	322	30.58	1.7	427	35.21	1.7	-0.2033	0.0737	-0.277	-0.1296
ENSMUSG00000052533.14	Nup188	784	74.32	2.65	1039	85.56	2.65	-0.2031	0.0473	-0.2504	-0.1558
ENSMUSG00000036510.17	Cdh8	932	88.34	2.89	1235	101.68	2.89	-0.203	0.0434	-0.2464	-0.1596
ENSMUSG00000033902.11	Mapkbp1	1444	136.81	3.6	1913	157.46	3.6	-0.2028	0.0348	-0.2376	-0.1679
ENSMUSG00000048106.5	4632415L05Rik	452	42.89	2.02	599	49.36	2.02	-0.2027	0.0622	-0.265	-0.1405
ENSMUSG00000046138.14	9930021J03Rik	1374	130.19	3.51	1820	149.81	3.51	-0.2026	0.0357	-0.2383	-0.1668
ENSMUSG00000030172.15	Erc1	2373	224.77	4.61	3143	258.65	4.61	-0.2025	0.0272	-0.2297	-0.1754
ENSMUSG00000046668.8	Cxxc5	255	24.24	1.51	338	27.89	1.51	-0.2024	0.0828	-0.2852	-0.1196
ENSMUSG00000043411.15	Usp48	3084	292.09	5.26	4084	336.07	5.26	-0.2023	0.0238	-0.2262	-0.1785
ENSMUSG00000042408.13	Zmym6	752	71.29	2.6	996	82.02	2.6	-0.2022	0.0483	-0.2505	-0.1539
ENSMUSG00000026965.12	Anapc2	1132	107.27	3.19	1499	123.4	3.19	-0.2021	0.0394	-0.2414	-0.1627
ENSMUSG00000039967.14	Zfp292	1898	179.8	4.13	2513	206.82	4.12	-0.202	0.0304	-0.2324	-0.1716
ENSMUSG00000029208.16	Guf1	879	83.32	2.81	1164	95.84	2.81	-0.202	0.0447	-0.2467	-0.1574
ENSMUSG00000054715.10	Zscan22	314	29.82	1.68	416	34.31	1.68	-0.202	0.0746	-0.2766	-0.1273
ENSMUSG00000068580.11	Zfyve19	314	29.82	1.68	416	34.31	1.68	-0.202	0.0746	-0.2766	-0.1273
ENSMUSG00000025159.8	Mms19	978	92.69	2.96	1295	106.62	2.96	-0.2019	0.0423	-0.2443	-0.1596
ENSMUSG00000036188.3	Ankmy2	623	59.08	2.37	825	67.95	2.36	-0.2019	0.053	-0.2549	-0.1488
ENSMUSG00000027649.15	Ctnnbl1	450	42.7	2.01	596	49.11	2.01	-0.2019	0.0624	-0.2643	-0.1395
ENSMUSG00000009030.14	Pdcl	633	60.03	2.38	838	69.02	2.38	-0.2015	0.0526	-0.2541	-0.1488
ENSMUSG00000032396.17	Dis3l	423	40.14	1.95	560	46.15	1.95	-0.2012	0.0643	-0.2655	-0.1369
ENSMUSG00000037526.6	Atg14	417	39.58	1.94	552	45.49	1.93	-0.201	0.0648	-0.2659	-0.1362
ENSMUSG00000024639.5	Gnaq	2877	272.49	5.08	3806	313.2	5.08	-0.2009	0.0247	-0.2255	-0.1762
ENSMUSG00000047139.8	Cd24a	1403	132.93	3.55	1856	152.77	3.54	-0.2007	0.0354	-0.2361	-0.1653
ENSMUSG00000059474.13	Mbtd1	749	71.01	2.59	991	81.61	2.59	-0.2007	0.0484	-0.2491	-0.1523
ENSMUSG00000020668.9	Kif3c	3028	286.79	5.21	4005	329.57	5.21	-0.2006	0.0241	-0.2247	-0.1765
ENSMUSG00000031246.14	Sh3bgrl	1748	165.6	3.96	2312	190.29	3.96	-0.2005	0.0317	-0.2322	-0.1688
ENSMUSG00000020780.15	Srp68	1134	107.46	3.19	1500	123.49	3.19	-0.2005	0.0393	-0.2398	-0.1612
ENSMUSG00000070923.4	Klhl9	1184	112.2	3.26	1566	128.91	3.26	-0.2004	0.0385	-0.2389	-0.1619
ENSMUSG00000004568.12	Arhgef18	1004	95.15	3	1328	109.33	3	-0.2004	0.0418	-0.2422	-0.1586
ENSMUSG00000057963.9	Itpk1	992	94.02	2.98	1312	108.02	2.98	-0.2003	0.0421	-0.2423	-0.1582
ENSMUSG00000003200.9	Sh3gl1	756	71.67	2.6	1000	82.35	2.6	-0.2003	0.0482	-0.2485	-0.1522
ENSMUSG00000025287.15	Acot9	269	25.56	1.56	356	29.37	1.55	-0.2002	0.0807	-0.2809	-0.1196
ENSMUSG00000029106.14	Add1	2858	270.69	5.06	3779	310.98	5.06	-0.2001	0.0248	-0.2249	-0.1754
ENSMUSG00000024800.7	Rpp30	294	27.93	1.63	389	32.08	1.62	-0.2	0.0772	-0.2772	-0.1229
ENSMUSG00000013997.10	Nit1	350	33.23	1.77	463	38.17	1.77	-0.1999	0.0707	-0.2707	-0.1292
ENSMUSG00000053347.14	Zfp943	375	35.6	1.84	496	40.89	1.83	-0.1998	0.0683	-0.2681	-0.1314
ENSMUSG00000036054.15	Sugp2	1926	182.45	4.16	2546	209.54	4.15	-0.1997	0.0302	-0.2299	-0.1695
ENSMUSG00000031349.4	Nsdhl	403	38.25	1.9	533	43.93	1.9	-0.1997	0.0659	-0.2657	-0.1338
ENSMUSG00000054309.8	Cpsf3	655	62.11	2.42	866	71.33	2.42	-0.1996	0.0517	-0.2513	-0.1479
ENSMUSG00000041769.13	Ppp2r2d	979	92.79	2.96	1294	106.54	2.96	-0.1994	0.0423	-0.2417	-0.157
ENSMUSG00000034575.11	Papd7	939	89	2.9	1241	102.18	2.9	-0.1992	0.0432	-0.2424	-0.156
ENSMUSG00000027201.16	Myef2	874	82.85	2.8	1155	95.1	2.8	-0.199	0.0448	-0.2439	-0.1542
ENSMUSG00000074415.10	2610203C20Rik	2818	266.91	5.03	3723	306.37	5.02	-0.1989	0.025	-0.2239	-0.174
ENSMUSG00000028861.13	Mrps15	432	41	1.97	571	47.06	1.97	-0.1989	0.0637	-0.2626	-0.1352
ENSMUSG00000037098.17	Rab11fip3	1470	139.28	3.63	1942	159.85	3.63	-0.1988	0.0346	-0.2333	-0.1642
ENSMUSG00000032333.5	Stoml1	738	69.97	2.57	975	80.29	2.57	-0.1986	0.0488	-0.2473	-0.1498
ENSMUSG00000048899.8	Rimkla	370	35.13	1.82	489	40.31	1.82	-0.1986	0.0688	-0.2674	-0.1298
ENSMUSG00000022442.15	Ttll1	873	82.75	2.8	1153	94.94	2.79	-0.1982	0.0448	-0.243	-0.1534
ENSMUSG00000026784.14	Pdss1	421	39.96	1.94	556	45.82	1.94	-0.1977	0.0645	-0.2622	-0.1332
ENSMUSG00000020086.6	H2afy2	737	69.87	2.57	973	80.13	2.57	-0.1976	0.0488	-0.2464	-0.1488
ENSMUSG00000037949.7	Ano10	543	51.51	2.21	717	59.07	2.2	-0.1976	0.0568	-0.2545	-0.1408
ENSMUSG00000075033.3	Nxpe3	221	21.02	1.41	292	24.1	1.41	-0.1976	0.089	-0.2866	-0.1086
ENSMUSG00000045679.13	Pqlc3	218	20.74	1.4	288	23.78	1.4	-0.1974	0.0896	-0.287	-0.1078
ENSMUSG00000027671.14	Actl6a	193	18.37	1.32	255	21.06	1.32	-0.1974	0.0952	-0.2925	-0.1022
ENSMUSG00000031433.15	Rbm41	193	18.37	1.32	255	21.06	1.32	-0.1974	0.0952	-0.2925	-0.1022
ENSMUSG00000066036.14	Ubr4	7210	682.75	8.04	9514	782.79	8.02	-0.1973	0.0156	-0.2129	-0.1817
ENSMUSG00000015247.10	Nipsnap3b	456	43.27	2.02	602	49.61	2.02	-0.1972	0.062	-0.2592	-0.1352
ENSMUSG00000001415.10	Smg5	1900	179.99	4.13	2507	206.33	4.12	-0.197	0.0304	-0.2274	-0.1666
ENSMUSG00000041609.16	Bicdl1	1017	96.39	3.02	1342	110.49	3.01	-0.197	0.0416	-0.2385	-0.1554
ENSMUSG00000048537.15	Phldb1	948	89.85	2.92	1251	103	2.91	-0.197	0.043	-0.2401	-0.154
ENSMUSG00000020130.8	Tbc1d15	613	58.13	2.35	809	66.64	2.34	-0.1969	0.0535	-0.2505	-0.1434
ENSMUSG00000038241.16	Cep250	469	44.5	2.05	619	51.01	2.05	-0.1969	0.0612	-0.258	-0.1357
ENSMUSG00000024983.9	Vti1a	676	64.1	2.46	892	73.47	2.46	-0.1968	0.051	-0.2477	-0.1458
ENSMUSG00000020070.18	Rufy2	1949	184.63	4.18	2571	211.59	4.17	-0.1967	0.03	-0.2267	-0.1667
ENSMUSG00000058254.12	Tspan7	1991	188.6	4.23	2626	216.12	4.22	-0.1965	0.0297	-0.2262	-0.1668
ENSMUSG00000025024.6	Smndc1	410	38.91	1.92	541	44.59	1.92	-0.1964	0.0654	-0.2618	-0.131
ENSMUSG00000020781.14	Tsen54	181	17.23	1.28	239	19.74	1.27	-0.1964	0.0983	-0.2946	-0.0981
ENSMUSG00000022314.9	Rad21	1818	172.23	4.04	2397	197.28	4.03	-0.1959	0.0311	-0.227	-0.1649
ENSMUSG00000034064.14	Poglut1	794	75.27	2.67	1047	86.22	2.66	-0.1959	0.047	-0.2429	-0.1488
ENSMUSG00000026853.15	Crat	593	56.24	2.31	782	64.42	2.3	-0.1958	0.0544	-0.2502	-0.1414
ENSMUSG00000066235.6	Pomgnt2	461	43.74	2.04	608	50.1	2.03	-0.1958	0.0617	-0.2575	-0.1341
ENSMUSG00000033972.9	Zfp944	219	20.83	1.4	289	23.86	1.4	-0.1958	0.0894	-0.2852	-0.1064
ENSMUSG00000047084.8	Ngrn	455	43.17	2.02	600	49.44	2.02	-0.1956	0.0621	-0.2577	-0.1335
ENSMUSG00000033545.14	Znrf1	1629	154.33	3.82	2147	176.71	3.81	-0.1954	0.0328	-0.2282	-0.1625
ENSMUSG00000035382.8	Pcsk7	572	54.25	2.27	754	62.11	2.26	-0.1952	0.0554	-0.2506	-0.1398
ENSMUSG00000039703.15	Nploc4	1936	183.4	4.17	2551	209.95	4.16	-0.1951	0.0301	-0.2252	-0.1649
ENSMUSG00000025728.15	Pigq	944	89.47	2.91	1244	102.42	2.9	-0.195	0.0431	-0.2382	-0.1519
ENSMUSG00000029050.15	Ski	2970	281.3	5.16	3912	321.92	5.15	-0.1946	0.0243	-0.2189	-0.1703
ENSMUSG00000026854.16	Usp20	1103	104.53	3.15	1453	119.62	3.14	-0.1946	0.0399	-0.2345	-0.1546
ENSMUSG00000092558.3	Med20	488	46.3	2.09	643	52.98	2.09	-0.1945	0.06	-0.2545	-0.1345
ENSMUSG00000031924.3	Cyb5b	1935	183.3	4.17	2548	209.7	4.15	-0.1941	0.0301	-0.2243	-0.164
ENSMUSG00000026672.11	Optn	356	33.8	1.79	469	38.67	1.78	-0.194	0.0702	-0.2642	-0.1238
ENSMUSG00000038525.16	Armc10	356	33.8	1.79	469	38.67	1.78	-0.194	0.0702	-0.2642	-0.1238
ENSMUSG00000027244.14	Atg13	865	81.99	2.79	1139	93.79	2.78	-0.1939	0.0451	-0.2389	-0.1488
ENSMUSG00000004642.13	Slbp	331	31.43	1.73	436	35.95	1.72	-0.1937	0.0728	-0.2665	-0.1209
ENSMUSG00000022526.7	Zfp251	885	83.89	2.82	1165	95.93	2.81	-0.1935	0.0446	-0.238	-0.1489
ENSMUSG00000097164.1	Cep83os	249	23.67	1.5	328	27.07	1.49	-0.1934	0.0839	-0.2773	-0.1095
ENSMUSG00000015829.13	Tnr	1797	170.24	4.01	2365	194.65	4	-0.1933	0.0313	-0.2246	-0.162
ENSMUSG00000048078.16	Tenm4	4217	399.37	6.15	5549	456.59	6.13	-0.1932	0.0204	-0.2136	-0.1728
ENSMUSG00000027011.14	Ube2e3	826	78.3	2.72	1087	89.51	2.71	-0.193	0.0461	-0.2391	-0.1469
ENSMUSG00000000078.6	Klf6	2382	225.63	4.62	3134	257.91	4.61	-0.1929	0.0272	-0.2201	-0.1658
ENSMUSG00000015846.14	Rxra	224	21.3	1.42	295	24.35	1.42	-0.1929	0.0884	-0.2814	-0.1045
ENSMUSG00000040410.14	Fbxl4	205	19.5	1.36	270	22.29	1.35	-0.1929	0.0924	-0.2853	-0.1005
ENSMUSG00000009418.15	Nav1	4123	390.47	6.08	5424	446.31	6.06	-0.1928	0.0207	-0.2135	-0.1722
ENSMUSG00000012535.14	Tnpo3	1938	183.59	4.17	2549	209.78	4.15	-0.1924	0.0301	-0.2226	-0.1623
ENSMUSG00000038780.14	Smurf1	1421	134.64	3.57	1869	153.84	3.56	-0.1924	0.0352	-0.2276	-0.1572
ENSMUSG00000046441.5	Cmtr2	218	20.74	1.4	287	23.69	1.4	-0.1924	0.0897	-0.2821	-0.1027
ENSMUSG00000045822.4	Zswim3	180	17.14	1.27	237	19.58	1.27	-0.1922	0.0986	-0.2909	-0.0936
ENSMUSG00000034354.17	Mtmr3	2061	195.23	4.3	2710	223.03	4.28	-0.192	0.0292	-0.2213	-0.1628
ENSMUSG00000027582.16	Zgpat	787	74.61	2.66	1035	85.23	2.65	-0.192	0.0473	-0.2393	-0.1448
ENSMUSG00000026082.11	Rev1	679	64.38	2.47	893	73.55	2.46	-0.192	0.0509	-0.2429	-0.1411
ENSMUSG00000025232.7	Hexa	355	33.71	1.79	467	38.5	1.78	-0.1919	0.0703	-0.2622	-0.1216
ENSMUSG00000042688.16	Mapk6	2692	254.98	4.91	3539	291.23	4.89	-0.1918	0.0256	-0.2174	-0.1662
ENSMUSG00000041642.18	Kif21b	4657	441.03	6.46	6120	503.57	6.43	-0.1913	0.0194	-0.2108	-0.1719
ENSMUSG00000032850.16	Rnft2	1454	137.76	3.61	1911	157.3	3.6	-0.1913	0.0348	-0.2261	-0.1565
ENSMUSG00000017485.10	Top2b	3231	306.01	5.38	4245	349.31	5.36	-0.1909	0.0233	-0.2143	-0.1676
ENSMUSG00000054728.16	Phactr1	2633	249.39	4.86	3459	284.65	4.84	-0.1908	0.0259	-0.2166	-0.1649
ENSMUSG00000031534.14	Smim19	219	20.83	1.4	288	23.78	1.4	-0.1908	0.0895	-0.2803	-0.1014
ENSMUSG00000075318.12	Scn2a	2943	278.74	5.14	3866	318.13	5.12	-0.1907	0.0245	-0.2152	-0.1662
ENSMUSG00000028619.15	Tceanc2	334	31.72	1.73	439	36.2	1.73	-0.1906	0.0725	-0.2631	-0.1181
ENSMUSG00000085208.3	Brip1os	267	25.37	1.55	351	28.96	1.54	-0.1906	0.0811	-0.2717	-0.1095
ENSMUSG00000095253.4	Zfp799	695	65.9	2.5	913	75.19	2.49	-0.1904	0.0503	-0.2407	-0.1401
ENSMUSG00000038473.14	Nos1ap	248	23.58	1.49	326	26.9	1.49	-0.1904	0.0841	-0.2745	-0.1063
ENSMUSG00000020929.14	Eftud2	1130	107.08	3.18	1484	122.17	3.17	-0.1901	0.0395	-0.2296	-0.1507
ENSMUSG00000032507.15	Fbxl2	622	58.99	2.36	817	67.3	2.35	-0.1901	0.0532	-0.2433	-0.137
ENSMUSG00000059834.12	Sclt1	261	24.81	1.53	343	28.3	1.53	-0.1901	0.082	-0.2721	-0.1081
ENSMUSG00000021518.3	Ptdss1	1204	114.09	3.29	1581	130.15	3.27	-0.19	0.0382	-0.2282	-0.1517
ENSMUSG00000020175.13	Rab36	456	43.27	2.02	599	49.36	2.02	-0.19	0.0621	-0.2521	-0.1279
ENSMUSG00000071855.4	Ccdc112	440	41.75	1.99	578	47.63	1.98	-0.19	0.0632	-0.2532	-0.1268
ENSMUSG00000055980.2	Irs1	341	32.38	1.75	448	36.94	1.74	-0.19	0.0718	-0.2618	-0.1182
ENSMUSG00000021028.7	Mbip	178	16.95	1.27	234	19.33	1.26	-0.19	0.0992	-0.2892	-0.0908
ENSMUSG00000035764.5	Fbxo45	942	89.28	2.91	1237	101.85	2.89	-0.1899	0.0432	-0.2332	-0.1467
ENSMUSG00000022799.4	Arhgap31	210	19.98	1.38	276	22.79	1.37	-0.1899	0.0914	-0.2813	-0.0985
ENSMUSG00000026153.15	Fam135a	1471	139.37	3.63	1931	158.94	3.62	-0.1896	0.0346	-0.2242	-0.155
ENSMUSG00000109394.1	A230057D06Rik	239	22.72	1.47	314	25.91	1.46	-0.1896	0.0857	-0.2753	-0.1039
ENSMUSG00000036473.15	Tbc1d24	1452	137.57	3.61	1906	156.89	3.59	-0.1895	0.0348	-0.2244	-0.1547
ENSMUSG00000039231.18	Suv39h1	444	42.13	2	583	48.04	1.99	-0.1894	0.0629	-0.2523	-0.1265
ENSMUSG00000042249.11	Grk3	236	22.44	1.46	310	25.59	1.45	-0.1893	0.0862	-0.2755	-0.1031
ENSMUSG00000024101.14	Washc1	560	53.12	2.24	735	60.55	2.23	-0.189	0.056	-0.245	-0.1329
ENSMUSG00000030536.10	Iqgap1	1907	180.65	4.14	2502	205.92	4.12	-0.1889	0.0304	-0.2192	-0.1585
ENSMUSG00000003458.12	Ncstn	1035	98.09	3.05	1358	111.8	3.03	-0.1888	0.0412	-0.23	-0.1475
ENSMUSG00000006191.17	Cdkal1	185	17.61	1.29	243	20.07	1.29	-0.1888	0.0973	-0.2862	-0.0915
ENSMUSG00000023007.15	Prpf40b	1109	105.1	3.15	1455	119.78	3.14	-0.1887	0.0398	-0.2286	-0.1489
ENSMUSG00000016763.14	Scube1	2076	196.65	4.31	2723	224.1	4.29	-0.1885	0.0291	-0.2176	-0.1594
ENSMUSG00000022781.8	Pak2	1540	145.9	3.72	2020	166.26	3.7	-0.1885	0.0338	-0.2223	-0.1546
ENSMUSG00000017802.14	Fam134c	994	94.21	2.99	1304	107.36	2.97	-0.1885	0.0421	-0.2306	-0.1465
ENSMUSG00000038534.17	Osbpl7	397	37.68	1.89	521	42.94	1.88	-0.1885	0.0665	-0.2551	-0.122
ENSMUSG00000018846.8	Pank3	2770	262.36	4.98	3633	298.96	4.96	-0.1884	0.0252	-0.2136	-0.1632
ENSMUSG00000021277.16	Traf3	1936	183.4	4.17	2539	208.96	4.15	-0.1883	0.0302	-0.2184	-0.1581
ENSMUSG00000035266.16	Helq	436	41.38	1.98	572	47.14	1.97	-0.1882	0.0635	-0.2517	-0.1247
ENSMUSG00000031342.17	Gpm6b	3670	347.57	5.74	4812	395.96	5.71	-0.188	0.0219	-0.2099	-0.1661
ENSMUSG00000029544.16	Cabp1	851	80.67	2.76	1116	91.89	2.75	-0.188	0.0455	-0.2335	-0.1425
ENSMUSG00000059772.12	Slx1b	221	21.02	1.41	290	23.94	1.4	-0.1877	0.0891	-0.2768	-0.0986
ENSMUSG00000039159.16	Ube2h	1267	120.06	3.37	1661	136.73	3.35	-0.1876	0.0373	-0.2249	-0.1503
ENSMUSG00000022793.16	B4galt4	279	26.51	1.58	366	30.19	1.58	-0.1876	0.0793	-0.267	-0.1083
ENSMUSG00000107879.1	9330102E08Rik	205	19.5	1.36	269	22.21	1.35	-0.1876	0.0925	-0.2801	-0.0951
ENSMUSG00000028524.21	Sgip1	2568	243.24	4.8	3366	277	4.77	-0.1875	0.0262	-0.2137	-0.1613
ENSMUSG00000020364.14	Zfp354a	234	22.25	1.45	307	25.34	1.44	-0.1875	0.0866	-0.2741	-0.1009
ENSMUSG00000031652.10	N4bp1	1155	109.45	3.22	1514	124.64	3.2	-0.1874	0.0391	-0.2265	-0.1484
ENSMUSG00000059975.15	Zfp74	511	48.48	2.14	670	55.2	2.13	-0.1874	0.0587	-0.2461	-0.1288
ENSMUSG00000026409.14	Pfkfb2	830	78.68	2.73	1088	89.59	2.71	-0.1873	0.0461	-0.2334	-0.1413
ENSMUSG00000035275.14	Raver2	231	21.97	1.44	303	25.01	1.43	-0.1872	0.0872	-0.2744	-0.1
ENSMUSG00000038664.16	Herc1	5397	511.09	6.95	7071	581.8	6.92	-0.187	0.0181	-0.205	-0.1689
ENSMUSG00000100252.6	Mir124-2hg	1034	98	3.05	1355	111.56	3.03	-0.187	0.0413	-0.2283	-0.1457
ENSMUSG00000066189.9	Cacng3	344	32.67	1.76	451	37.19	1.75	-0.187	0.0715	-0.2585	-0.1155
ENSMUSG00000031343.13	Gabra3	186	17.71	1.29	244	20.16	1.29	-0.187	0.0971	-0.2841	-0.0899
ENSMUSG00000027189.16	Trim44	3238	306.67	5.39	4242	349.07	5.36	-0.1868	0.0233	-0.2101	-0.1635
ENSMUSG00000048490.13	Nrip1	941	89.19	2.91	1233	101.52	2.89	-0.1868	0.0433	-0.2301	-0.1435
ENSMUSG00000020564.16	Atxn7l1	583	55.29	2.29	764	62.94	2.28	-0.1868	0.0549	-0.2417	-0.1318
ENSMUSG00000050890.15	Pdik1l	667	63.25	2.45	874	71.98	2.43	-0.1867	0.0514	-0.2381	-0.1353
ENSMUSG00000005501.14	Usp40	483	45.83	2.08	633	52.16	2.07	-0.1867	0.0604	-0.2471	-0.1264
ENSMUSG00000034518.13	Hmgxb4	538	51.03	2.2	705	58.08	2.19	-0.1866	0.0572	-0.2438	-0.1294
ENSMUSG00000015575.14	Atp6v0e	367	34.84	1.82	481	39.65	1.81	-0.1866	0.0692	-0.2558	-0.1174
ENSMUSG00000044791.16	Setd2	2327	220.42	4.57	3048	250.84	4.54	-0.1865	0.0275	-0.214	-0.159
ENSMUSG00000024542.8	Cep192	267	25.37	1.55	350	28.88	1.54	-0.1865	0.0811	-0.2676	-0.1054
ENSMUSG00000006276.9	Eps15l1	1062	100.65	3.09	1391	114.52	3.07	-0.1863	0.0407	-0.227	-0.1456
ENSMUSG00000037286.15	Stag1	946	89.66	2.91	1239	102.01	2.9	-0.1862	0.0432	-0.2293	-0.143
ENSMUSG00000033653.17	Vps8	1389	131.61	3.53	1819	149.73	3.51	-0.1861	0.0356	-0.2217	-0.1505
ENSMUSG00000038777.19	Sema6c	846	80.19	2.76	1108	91.24	2.74	-0.1861	0.0456	-0.2317	-0.1405
ENSMUSG00000021022.8	Ppp2r3c	303	28.78	1.65	397	32.74	1.64	-0.186	0.0762	-0.2621	-0.1098
ENSMUSG00000022601.11	Zbtb11	882	83.6	2.81	1155	95.1	2.8	-0.1859	0.0447	-0.2306	-0.1412
ENSMUSG00000059878.12	Zfp422	620	58.8	2.36	812	66.88	2.35	-0.1859	0.0533	-0.2392	-0.1326
ENSMUSG00000030301.17	Ccdc91	287	27.27	1.61	376	31.02	1.6	-0.1858	0.0783	-0.264	-0.1075
ENSMUSG00000027551.15	Zfp64	339	32.19	1.75	444	36.61	1.74	-0.1855	0.072	-0.2576	-0.1135
ENSMUSG00000038759.15	Nup205	1140	108.03	3.2	1492	122.83	3.18	-0.1852	0.0393	-0.2245	-0.1459
ENSMUSG00000038970.7	Lmtk2	2571	243.52	4.8	3364	276.83	4.77	-0.185	0.0262	-0.2112	-0.1588
ENSMUSG00000028614.14	Ndc1	479	45.45	2.07	627	51.66	2.06	-0.185	0.0606	-0.2456	-0.1244
ENSMUSG00000053581.13	Zfand2a	1291	122.33	3.4	1689	139.03	3.38	-0.1847	0.037	-0.2216	-0.1477
ENSMUSG00000032374.14	Plod2	460	43.65	2.03	602	49.61	2.02	-0.1847	0.0619	-0.2465	-0.1228
ENSMUSG00000028990.13	Lzic	421	39.96	1.94	551	45.41	1.93	-0.1847	0.0647	-0.2493	-0.12
ENSMUSG00000024298.14	Zfp871	1155	109.45	3.22	1511	124.39	3.2	-0.1846	0.0391	-0.2236	-0.1455
ENSMUSG00000032582.14	Rbm6	1058	100.27	3.08	1384	113.94	3.06	-0.1844	0.0408	-0.2253	-0.1436
ENSMUSG00000001082.12	Mfsd10	246	23.39	1.49	322	26.57	1.48	-0.1843	0.0845	-0.2688	-0.0998
ENSMUSG00000034757.15	Tmub2	802	76.03	2.68	1049	86.38	2.67	-0.1842	0.0469	-0.2311	-0.1373
ENSMUSG00000055078.7	Gabra5	1202	113.9	3.28	1572	129.41	3.26	-0.1841	0.0383	-0.2224	-0.1458
ENSMUSG00000003778.14	Brd8	1069	101.31	3.1	1398	115.09	3.08	-0.184	0.0406	-0.2247	-0.1434
ENSMUSG00000019518.10	Ap4m1	282	26.79	1.59	369	30.44	1.58	-0.184	0.079	-0.263	-0.105
ENSMUSG00000098134.1	Rnf113a2	204	19.41	1.36	267	22.05	1.35	-0.1839	0.0928	-0.2767	-0.0911
ENSMUSG00000043467.19	Zbtb37	1047	99.23	3.06	1369	112.71	3.04	-0.1838	0.041	-0.2248	-0.1428
ENSMUSG00000027698.14	Nceh1	439	41.66	1.99	574	47.3	1.97	-0.1833	0.0633	-0.2467	-0.12
ENSMUSG00000071533.11	Pcnp	351	33.33	1.78	459	37.84	1.76	-0.1833	0.0708	-0.2541	-0.1125
ENSMUSG00000000632.13	Sez6	1062	100.65	3.09	1388	114.27	3.07	-0.1832	0.0407	-0.2239	-0.1424
ENSMUSG00000048039.8	Isg20l2	521	49.42	2.16	681	56.11	2.15	-0.183	0.0582	-0.2411	-0.1248
ENSMUSG00000024191.14	Bnip1	319	30.3	1.69	417	34.39	1.68	-0.1827	0.0743	-0.257	-0.1084
ENSMUSG00000029647.15	Pan3	930	88.15	2.89	1215	100.04	2.87	-0.1826	0.0435	-0.2261	-0.139
ENSMUSG00000067931.5	Zfp948	747	70.82	2.59	976	80.38	2.57	-0.1826	0.0486	-0.2312	-0.134
ENSMUSG00000037503.12	Fam168b	3596	340.57	5.68	4697	386.5	5.64	-0.1825	0.0222	-0.2047	-0.1604
ENSMUSG00000025020.11	Slit1	1574	149.12	3.76	2056	169.23	3.73	-0.1825	0.0335	-0.2159	-0.149
ENSMUSG00000052997.15	Uba2	1248	118.26	3.35	1630	134.18	3.32	-0.1822	0.0376	-0.2198	-0.1446
ENSMUSG00000007659.18	Bcl2l1	1052	99.7	3.07	1374	113.12	3.05	-0.1822	0.0409	-0.2231	-0.1412
ENSMUSG00000026867.18	Gapvd1	2488	235.66	4.72	3249	267.37	4.69	-0.1821	0.0266	-0.2088	-0.1555
ENSMUSG00000021710.10	Nln	1147	108.69	3.21	1498	123.32	3.18	-0.1821	0.0392	-0.2214	-0.1429
ENSMUSG00000030020.13	Prickle2	2911	275.71	5.11	3801	312.79	5.07	-0.182	0.0246	-0.2066	-0.1574
ENSMUSG00000022711.15	Pmm2	696	65.99	2.5	909	74.86	2.48	-0.182	0.0503	-0.2323	-0.1316
ENSMUSG00000030655.15	Smg1	4272	404.57	6.19	5577	458.89	6.14	-0.1818	0.0203	-0.2021	-0.1614
ENSMUSG00000027312.14	Atrn	3296	312.16	5.44	4303	354.08	5.4	-0.1818	0.0231	-0.2049	-0.1586
ENSMUSG00000053465.5	Hs6st3	451	42.8	2.01	589	48.54	2	-0.1817	0.0625	-0.2442	-0.1191
ENSMUSG00000024217.9	Snrpc	225	21.4	1.42	294	24.27	1.41	-0.1817	0.0884	-0.2701	-0.0933
ENSMUSG00000027852.14	Nras	1686	159.73	3.89	2201	181.16	3.86	-0.1816	0.0324	-0.214	-0.1493
ENSMUSG00000038332.12	Sesn1	569	53.97	2.26	743	61.21	2.24	-0.1816	0.0557	-0.2373	-0.1259
ENSMUSG00000041629.7	Fam104a	284	26.98	1.6	371	30.6	1.59	-0.1816	0.0787	-0.2603	-0.1029
ENSMUSG00000025173.13	Wdr45b	828	78.49	2.73	1081	89.01	2.71	-0.1815	0.0462	-0.2277	-0.1354
ENSMUSG00000030603.16	Psmc4	1065	100.93	3.09	1390	114.44	3.07	-0.1812	0.0407	-0.2219	-0.1405
ENSMUSG00000048911.15	Rnf24	862	81.71	2.78	1125	92.63	2.76	-0.181	0.0452	-0.2263	-0.1358
ENSMUSG00000035629.17	Rubcn	1939	183.68	4.17	2530	208.22	4.14	-0.1809	0.0302	-0.2111	-0.1507
ENSMUSG00000039852.16	Rere	1504	142.5	3.67	1962	161.49	3.64	-0.1806	0.0343	-0.2148	-0.1463
ENSMUSG00000047264.8	Zfp358	643	60.97	2.4	839	69.11	2.38	-0.1806	0.0524	-0.233	-0.1282
ENSMUSG00000031709.15	Tbc1d9	2090	197.98	4.33	2726	224.35	4.3	-0.1804	0.0291	-0.2094	-0.1513
ENSMUSG00000032316.7	Clk3	667	63.25	2.45	870	71.66	2.43	-0.1801	0.0514	-0.2315	-0.1287
ENSMUSG00000070871.10	Ccnyl1	203	19.31	1.35	265	21.88	1.34	-0.1801	0.0931	-0.2732	-0.0871
ENSMUSG00000039982.7	Dtx4	1286	121.85	3.4	1677	138.05	3.37	-0.18	0.0371	-0.217	-0.1429
ENSMUSG00000090112.8	Shprh	1541	146	3.72	2009	165.36	3.69	-0.1797	0.0339	-0.2135	-0.1458
ENSMUSG00000005609.15	Ctr9	1347	127.63	3.48	1756	144.55	3.45	-0.1796	0.0362	-0.2158	-0.1434
ENSMUSG00000059486.11	Kbtbd2	780	73.95	2.65	1017	83.75	2.62	-0.1796	0.0476	-0.2272	-0.132
ENSMUSG00000046186.8	Cd109	200	19.03	1.34	261	21.55	1.33	-0.1796	0.0938	-0.2734	-0.0859
ENSMUSG00000028960.18	Ube4b	2369	224.39	4.61	3088	254.13	4.57	-0.1795	0.0273	-0.2068	-0.1522
ENSMUSG00000022679.13	Mpv17l	533	50.56	2.19	695	57.26	2.17	-0.1795	0.0575	-0.237	-0.122
ENSMUSG00000021510.10	Zfp729a	365	34.65	1.81	476	39.24	1.8	-0.1794	0.0695	-0.2489	-0.1099
ENSMUSG00000027692.16	Tnik	4050	383.55	6.03	5278	434.3	5.98	-0.1792	0.0209	-0.2001	-0.1584
ENSMUSG00000020069.16	Hnrnph3	570	54.06	2.26	743	61.21	2.24	-0.1791	0.0556	-0.2347	-0.1234
ENSMUSG00000028568.16	Btf3l4	197	18.75	1.33	257	21.23	1.32	-0.1791	0.0945	-0.2736	-0.0847
ENSMUSG00000040620.15	Dhx33	1029	97.52	3.04	1341	110.4	3.01	-0.179	0.0414	-0.2204	-0.1376
ENSMUSG00000022911.10	Arl13b	250	23.76	1.5	326	26.9	1.49	-0.1789	0.0839	-0.2628	-0.0949
ENSMUSG00000020079.15	Supv3l1	402	38.16	1.9	524	43.19	1.88	-0.1788	0.0662	-0.245	-0.1126
ENSMUSG00000037325.10	Bbs7	184	17.52	1.29	240	19.83	1.28	-0.1788	0.0977	-0.2765	-0.081
ENSMUSG00000022629.16	Kif21a	2439	231.02	4.68	3177	261.45	4.64	-0.1785	0.0269	-0.2054	-0.1516
ENSMUSG00000010936.10	Vac14	869	82.37	2.79	1132	93.21	2.77	-0.1783	0.0451	-0.2234	-0.1332
ENSMUSG00000040746.15	Rnf167	568	53.87	2.26	740	60.96	2.24	-0.1783	0.0557	-0.234	-0.1226
ENSMUSG00000061778.10	Mospd2	459	43.55	2.03	598	49.28	2.01	-0.1782	0.062	-0.2402	-0.1162
ENSMUSG00000058558.12	Rpl5	181	17.23	1.28	236	19.5	1.27	-0.1782	0.0986	-0.2768	-0.0797
ENSMUSG00000106905.1	Gm42741	181	17.23	1.28	236	19.5	1.27	-0.1782	0.0986	-0.2768	-0.0797
ENSMUSG00000024304.14	Cdh2	1876	177.72	4.1	2443	201.06	4.07	-0.1781	0.0307	-0.2088	-0.1474
ENSMUSG00000006127.9	Inpp5k	383	36.36	1.86	499	41.13	1.84	-0.1781	0.0679	-0.2459	-0.1102
ENSMUSG00000068966.10	Zbtb34	1062	100.65	3.09	1383	113.86	3.06	-0.178	0.0408	-0.2187	-0.1372
ENSMUSG00000097391.8	Mirg	880	83.41	2.81	1146	94.36	2.79	-0.1779	0.0448	-0.2227	-0.1331
ENSMUSG00000106864.3	Gtf3c2	509	48.29	2.14	663	54.63	2.12	-0.1779	0.0589	-0.2368	-0.1191
ENSMUSG00000020349.4	Ppp2ca	2300	217.86	4.54	2994	246.39	4.5	-0.1776	0.0277	-0.2053	-0.1498
ENSMUSG00000018040.9	Rrp7a	656	62.21	2.43	854	70.34	2.41	-0.1773	0.0519	-0.2292	-0.1254
ENSMUSG00000029765.12	Plxna4	6820	645.82	7.82	8875	730.22	7.75	-0.1772	0.0161	-0.1933	-0.1611
ENSMUSG00000031628.8	Casp3	786	74.51	2.66	1023	84.24	2.63	-0.177	0.0474	-0.2244	-0.1296
ENSMUSG00000000142.15	Axin2	185	17.61	1.29	241	19.91	1.28	-0.177	0.0975	-0.2745	-0.0795
ENSMUSG00000042604.5	Kcna4	1205	114.19	3.29	1568	129.08	3.26	-0.1769	0.0383	-0.2152	-0.1386
ENSMUSG00000022779.14	Top3b	680	64.48	2.47	885	72.89	2.45	-0.1769	0.051	-0.2279	-0.126
ENSMUSG00000054792.15	Klhl18	1086	102.92	3.12	1413	116.33	3.09	-0.1767	0.0403	-0.217	-0.1364
ENSMUSG00000020526.12	Znhit3	235	22.34	1.45	306	25.26	1.44	-0.1767	0.0866	-0.2633	-0.0901
ENSMUSG00000024400.15	Wdr33	1206	114.28	3.29	1569	129.16	3.26	-0.1766	0.0383	-0.2149	-0.1383
ENSMUSG00000046836.13	Brox	644	61.07	2.4	838	69.02	2.38	-0.1766	0.0524	-0.229	-0.1243
ENSMUSG00000049100.15	Pcdh10	1825	172.89	4.05	2374	195.39	4.01	-0.1765	0.0311	-0.2076	-0.1454
ENSMUSG00000032633.12	Flcn	944	89.47	2.91	1228	101.11	2.88	-0.1764	0.0433	-0.2196	-0.1331
ENSMUSG00000022433.18	Csnk1e	2189	207.35	4.43	2847	234.3	4.39	-0.1763	0.0284	-0.2047	-0.1479
ENSMUSG00000010154.6	Spire2	282	26.79	1.59	367	30.27	1.58	-0.1762	0.0791	-0.2552	-0.0971
ENSMUSG00000056673.14	Kdm5d	645	61.16	2.41	839	69.11	2.38	-0.1761	0.0523	-0.2284	-0.1238
ENSMUSG00000032462.14	Pik3cb	612	58.04	2.34	796	65.57	2.32	-0.176	0.0537	-0.2297	-0.1222
ENSMUSG00000022353.9	Mtss1	2229	211.14	4.47	2898	238.5	4.43	-0.1758	0.0282	-0.2039	-0.1476
ENSMUSG00000028013.16	Ppa2	399	37.87	1.89	519	42.78	1.88	-0.1758	0.0665	-0.2423	-0.1093
ENSMUSG00000052675.10	Zfp112	189	17.99	1.31	246	20.32	1.29	-0.1758	0.0965	-0.2723	-0.0793
ENSMUSG00000026640.12	Plxna2	6563	621.49	7.67	8532	702	7.6	-0.1757	0.0164	-0.1922	-0.1593
ENSMUSG00000038342.15	Mlxip	1556	147.42	3.74	2023	166.51	3.7	-0.1757	0.0337	-0.2094	-0.142
ENSMUSG00000017831.7	Rab5a	766	72.62	2.62	996	82.02	2.6	-0.1756	0.048	-0.2237	-0.1276
ENSMUSG00000032375.15	Aph1b	496	47.06	2.11	645	53.15	2.09	-0.1756	0.0597	-0.2352	-0.1159
ENSMUSG00000054823.15	Nsd3	2224	210.67	4.47	2891	237.92	4.42	-0.1755	0.0282	-0.2037	-0.1473
ENSMUSG00000020472.14	Zkscan17	396	37.59	1.89	515	42.45	1.87	-0.1755	0.0668	-0.2423	-0.1087
ENSMUSG00000042569.13	Dhrs7b	356	33.8	1.79	463	38.17	1.77	-0.1755	0.0704	-0.2459	-0.1051
ENSMUSG00000033578.7	Tmem35a	1000	94.78	3	1300	107.03	2.97	-0.1754	0.042	-0.2175	-0.1334
ENSMUSG00000030766.15	Arhgap17	296	28.12	1.63	385	31.76	1.62	-0.1754	0.0772	-0.2526	-0.0982
ENSMUSG00000029385.14	Ccng2	700	66.37	2.51	910	74.95	2.48	-0.1753	0.0502	-0.2255	-0.1251
ENSMUSG00000020142.12	Slc1a4	2440	231.12	4.68	3171	260.96	4.63	-0.1752	0.0269	-0.2021	-0.1483
ENSMUSG00000030894.4	Tpp1	413	39.2	1.93	537	44.26	1.91	-0.1752	0.0654	-0.2406	-0.1099
ENSMUSG00000070814.14	6330408A02Rik	283	26.89	1.6	368	30.36	1.58	-0.175	0.0789	-0.2539	-0.0961
ENSMUSG00000108358.1	Gm44509	233	22.16	1.45	303	25.01	1.43	-0.1748	0.087	-0.2618	-0.0879
ENSMUSG00000015568.15	Lpl	1103	104.53	3.15	1433	117.97	3.12	-0.1746	0.04	-0.2146	-0.1345
[truncated: 7,156 more rows]
