# Supplementary material for: PHF6-mediated transcriptional control of NSC via Ephrin receptors is impaired in the intellectual disability syndrome BFLS
Source: EMBO Rep. 2024 Mar 1;25(3):20. doi: 10.1038/s44319-024-00082-0 (PMC10933485; doi:10.1038/s44319-024-00082-0)
Supplement: Supplementary file 8 — Source Data Fig. 3 [file 44319_2024_82_MOESM8_ESM.zip]

Archive with 109 entries (91 files):
- Figure 3/
- __MACOSX/._Figure 3
- Figure 3/3K/
- __MACOSX/Figure 3/._3K
- Figure 3/3L/
- __MACOSX/Figure 3/._3L
- Figure 3/3E/
- __MACOSX/Figure 3/._3E
- Figure 3/3B/
- __MACOSX/Figure 3/._3B
- Figure 3/3P/
- __MACOSX/Figure 3/._3P
- Figure 3/3C/
- __MACOSX/Figure 3/._3C
- Figure 3/3D/
- __MACOSX/Figure 3/._3D
- Figure 3/3M/
- __MACOSX/Figure 3/._3M
- Figure 3/3J/
- __MACOSX/Figure 3/._3J
- Figure 3/.DS_Store
- __MACOSX/Figure 3/._.DS_Store
- Figure 3/3O/
- __MACOSX/Figure 3/._3O
- Figure 3/3H/
- __MACOSX/Figure 3/._3H
- Figure 3/3A/
- __MACOSX/Figure 3/._3A
- Figure 3/3F/
- __MACOSX/Figure 3/._3F
- Figure 3/3G/
- __MACOSX/Figure 3/._3G
- Figure 3/3I/
- __MACOSX/Figure 3/._3I
- Figure 3/3N/
- __MACOSX/Figure 3/._3N
- Figure 3/3K/3K.xlsx
- __MACOSX/Figure 3/3K/._3K.xlsx
- Figure 3/3L/3L.xlsx
- __MACOSX/Figure 3/3L/._3L.xlsx
- Figure 3/3E/3E.xlsx
- __MACOSX/Figure 3/3E/._3E.xlsx
- Figure 3/3B/3B.xlsx
- __MACOSX/Figure 3/3B/._3B.xlsx
- Figure 3/3P/3P.xlsx
- __MACOSX/Figure 3/3P/._3P.xlsx
- Figure 3/3C/western PHF6.jpg
- __MACOSX/Figure 3/3C/._western PHF6.jpg
- Figure 3/3C/western TUBULIN.jpg
- __MACOSX/Figure 3/3C/._western TUBULIN.jpg
- Figure 3/3C/western SOX2.jpg
- __MACOSX/Figure 3/3C/._western SOX2.jpg
- Figure 3/3C/western NESTIN.jpg
- __MACOSX/Figure 3/3C/._western NESTIN.jpg
- Figure 3/3D/western PHF6.png
- __MACOSX/Figure 3/3D/._western PHF6.png
- Figure 3/3D/.DS_Store
- __MACOSX/Figure 3/3D/._.DS_Store
- Figure 3/3D/western GAPDH.png
- __MACOSX/Figure 3/3D/._western GAPDH.png
- Figure 3/3M/.DS_Store
- __MACOSX/Figure 3/3M/._.DS_Store
- Figure 3/3M/3M Wild-type.tiff
- __MACOSX/Figure 3/3M/._3M Wild-type.tiff
- Figure 3/3M/3M R342X.tiff
- __MACOSX/Figure 3/3M/._3M R342X.tiff
- Figure 3/3J/3J flow cytometry data source/
- __MACOSX/Figure 3/3J/._3J flow cytometry data source
- Figure 3/3J/3J EdU visualization.tiff
- __MACOSX/Figure 3/3J/._3J EdU visualization.tiff
- Figure 3/3J/.DS_Store
- __MACOSX/Figure 3/3J/._.DS_Store
- Figure 3/3J/3J numerical data.xlsx
- __MACOSX/Figure 3/3J/._3J numerical data.xlsx
- Figure 3/3O/3O.xlsx
- __MACOSX/Figure 3/3O/._3O.xlsx
- Figure 3/3H/.DS_Store
- __MACOSX/Figure 3/3H/._.DS_Store
- Figure 3/3H/3H.xlsx
- __MACOSX/Figure 3/3H/._3H.xlsx
- Figure 3/3A/3A siPhf6.jpg
- __MACOSX/Figure 3/3A/._3A siPhf6.jpg
- Figure 3/3A/3A sictl.jpg
- __MACOSX/Figure 3/3A/._3A sictl.jpg
- Figure 3/3F/3F.xlsx
- __MACOSX/Figure 3/3F/._3F.xlsx
- Figure 3/3G/3G Phf6 loxp:Y : Nestin-CreERT2-.tif
- __MACOSX/Figure 3/3G/._3G Phf6 loxp:Y : Nestin-CreERT2-.tif
- Figure 3/3G/3G Phf6 -:Y : Nestin-CreERT2+.tif
- __MACOSX/Figure 3/3G/._3G Phf6 -:Y : Nestin-CreERT2+.tif
- Figure 3/3I/3I.xlsx
- __MACOSX/Figure 3/3I/._3I.xlsx
- Figure 3/3N/3N.xlsx
- __MACOSX/Figure 3/3N/._3N.xlsx
- Figure 3/3J/3J flow cytometry data source/Phf6-:Y : Nestin-CreERT2+┬á_EdUF647 _PI_Data Source - 1.fcs
- __MACOSX/Figure 3/3J/3J flow cytometry data source/._Phf6-:Y : Nestin-CreERT2+┬á_EdUF647 _PI_Data Source - 1.fcs
- Figure 3/3J/3J flow cytometry data source/Phf6loxP:Y : Nestin-CreERT2-┬á_PI_only_Data Source - 1.fcs
- __MACOSX/Figure 3/3J/3J flow cytometry data source/._Phf6loxP:Y : Nestin-CreERT2-┬á_PI_only_Data Source - 1.fcs
- Figure 3/3J/3J flow cytometry data source/Phf6-:Y : Nestin-CreERT2+┬á_EdUF647 _only - 1_Data Source - 1.fcs
- Figure 3/3J/3J flow cytometry data source/CD13-FITC alone_Data Source - 1.fcs
- Figure 3/3J/3J flow cytometry data source/Phf6-:Y : Nestin-CreERT2+┬á_PI _only_Data Source - 1..textClipping
- __MACOSX/Figure 3/3J/3J flow cytometry data source/._Phf6-:Y : Nestin-CreERT2+┬á_PI _only_Data Source - 1..textClipping
- Figure 3/3J/3J flow cytometry data source/CD31-APC_Data Source - 1.fcs
- Figure 3/3J/3J flow cytometry data source/Phf6loxP:Y : Nestin-CreERT2-_EdUAF647_only_Data Source - 1.fcs
- Figure 3/3J/3J flow cytometry data source/Unstained_Data Source - 1.fcs
- Figure 3/3J/3J flow cytometry data source/PI alone fixed_Data Source - 1.fcs
- Figure 3/3J/3J flow cytometry data source/Phf6loxP:Y : Nestin-CreERT2-┬á_EdUAF647_PI_Data Source - 1.fcs
- __MACOSX/Figure 3/3J/3J flow cytometry data source/._Phf6loxP:Y : Nestin-CreERT2-┬á_EdUAF647_PI_Data Source - 1.fcs
- Figure 3/3J/3J flow cytometry data source/Phf6-:Y : Nestin-CreERT2+┬á_PI _only_Data Source - 1.fcs
