# Supplementary material for: PHF6-mediated transcriptional control of NSC via Ephrin receptors is impaired in the intellectual disability syndrome BFLS
Source: EMBO Rep. 2024 Mar 1;25(3):20. doi: 10.1038/s44319-024-00082-0 (PMC10933485; doi:10.1038/s44319-024-00082-0)
Supplement: Supplementary file 8 — Source Data Fig. 3 [file 44319_2024_82_MOESM8_ESM.zip › Figure 3/3K/3K.xlsx]

## Sheet: Sheet1
Ctl	Nestin	Sox2
1.06	3.07	3.95
0.96	1.07	2.46
0.7	1.1	1.06		Fold change values of gene expression in WT CTL vs C99Fm
1.4	3.4	0.92
