# Supplementary material for: PHF6-mediated transcriptional control of NSC via Ephrin receptors is impaired in the intellectual disability syndrome BFLS
Source: EMBO Rep. 2024 Mar 1;25(3):20. doi: 10.1038/s44319-024-00082-0 (PMC10933485; doi:10.1038/s44319-024-00082-0)
Supplement: Supplementary file 8 — Source Data Fig. 3 [file 44319_2024_82_MOESM8_ESM.zip › Figure 3/3E/3E.xlsx]

## Sheet: Sheet1
dose	tested	response	group
50	12	11	Phf6loxP/Y / Nestin-CreERT2-
25	12	10	Phf6loxP/Y / Nestin-CreERT2-
12	12	6	Phf6loxP/Y / Nestin-CreERT2-	p=0.00686
6	12	6	Phf6loxP/Y / Nestin-CreERT2-
3	12	1	Phf6loxP/Y / Nestin-CreERT2-
1	12	1	Phf6loxP/Y / Nestin-CreERT2-
50	12	12	Phf6-/Y / Nestin-CreERT2+
25	12	12	Phf6-/Y / Nestin-CreERT2+
12	12	9	Phf6-/Y / Nestin-CreERT2+
6	12	8	Phf6-/Y / Nestin-CreERT2+
3	12	3	Phf6-/Y / Nestin-CreERT2+
1	12	1	Phf6-/Y / Nestin-CreERT2+
	extreme limiting dilution assay with decreasing cell dose/well (from 50 cells/well to 1 cell/well), 12 wells tested per cell dose per sample
