# Supplementary material for: PHF6-mediated transcriptional control of NSC via Ephrin receptors is impaired in the intellectual disability syndrome BFLS
Source: EMBO Rep. 2024 Mar 1;25(3):20. doi: 10.1038/s44319-024-00082-0 (PMC10933485; doi:10.1038/s44319-024-00082-0)
Supplement: Supplementary file 8 — Source Data Fig. 3 [file 44319_2024_82_MOESM8_ESM.zip › Figure 3/3B/3B.xlsx]

## Sheet: Sheet1
	siCtl	siCtl	siCtl	siCtl	siCtl	siCtl	siPhf6	siPhf6	siPhf6	siPhf6	siPhf6
200	21	17	17	24	27	23	36	38	36	43
100	11	12	10	13	14	12	16	18	20	30
50	7	8	5	9	8	7	12	10	15	18	18
25	5	6	3	4	5		7	9	10	9
12	3	4	3	3	4		5	7	6	5	4
6	1	2	0	2	1		2	3	3	2
3	1	0	1	1	1	1	0	2	1	2	2
siCtl vs siPhf6 limiting dilution assay with decreasing cell dose/well (from 200 cells/well to 3 cells/well)
