# Supplementary material for: PHF6-mediated transcriptional control of NSC via Ephrin receptors is impaired in the intellectual disability syndrome BFLS
Source: EMBO Rep. 2024 Mar 1;25(3):20. doi: 10.1038/s44319-024-00082-0 (PMC10933485; doi:10.1038/s44319-024-00082-0)
Supplement: Supplementary file 8 — Source Data Fig. 3 [file 44319_2024_82_MOESM8_ESM.zip › Figure 3/3P/3P.xlsx]

## Sheet: Sheet1
	WT	WT	WT	WT	R342X	R342X	R342X	R342X
200	93.0783	106.922	93.5379	106.462	146.747	137.367	120.764	136.374
100	57.5618	60.8732	74.5218	61.3872	105.758	109.277	86.9504	118.386
50	21.8874	21.1362	35.5569	44.1853	81.1387	72.2601	54.4578	90.1875
25	12.0028	25.7311	31.2445	12.8941	36.54	28.0737	51.4365	34.231
12	13.6382	13.3517	21.5518	8.78475	35.8729	30.29	25.1472	26.9834
6	3.55955	5.2615	2.69111	1.31584	39.0332	12.3637	12.0748	22.1297
3	9.39513	4.17311	1.92666	7.04919	12.8746	7.64693	11.5152	9.11028
		CTL vs R342X % cell proliferation (normalized to CTL) with decreasing cell dose/well (from 200 cells/well to 3 cells/well)
