# Supplementary material for: PHF6-mediated transcriptional control of NSC via Ephrin receptors is impaired in the intellectual disability syndrome BFLS
Source: EMBO Rep. 2024 Mar 1;25(3):20. doi: 10.1038/s44319-024-00082-0 (PMC10933485; doi:10.1038/s44319-024-00082-0)
Supplement: Supplementary file 8 — Source Data Fig. 3 [file 44319_2024_82_MOESM8_ESM.zip › Figure 3/3J/3J numerical data.xlsx]

## Sheet: Sheet1
Sample:	cells/positive | Freq. of Parent
Phf6-/Y / Nestin-CreERT2+ _EdUF647 _PI_Data Source - 1.fcs	72,3
Phf6loxP/Y / Nestin-CreERT2- _EdUAF647_PI_Data Source - 1.fcs	50,5
% of EdU + cells in Phf6loxP/Y / Nestin-CreERT2- vs Phf6-/Y / Nestin-CreERT2+
