# Supplementary material for: PHF6-mediated transcriptional control of NSC via Ephrin receptors is impaired in the intellectual disability syndrome BFLS
Source: EMBO Rep. 2024 Mar 1;25(3):20. doi: 10.1038/s44319-024-00082-0 (PMC10933485; doi:10.1038/s44319-024-00082-0)
Supplement: Supplementary file 8 — Source Data Fig. 3 [file 44319_2024_82_MOESM8_ESM.zip › Figure 3/3O/3O.xlsx]

## Sheet: Sheet1
	WT	WT	WT	WT	R342X	R342X	R342X	R342X
200	36	31.3333	30	29	40.6667	31	34	38.6667
100	17.6667	15.6667	15.3333	18	18.3333	27	32	23.3333
50	6	15	6	7.33333	16.6667	17.3333	22	16.3333
25	6.75	6.75	8	4.33333	12	10.6667	15.25	8
12	3	3	3	2.66667	9.66667	8.33333	9	6.66667
6	2.66667	1	0.666667	3	4	3.33333	5.25	3.33333
3	1.25	2	0.833333	1	2.85714	2.42857	3.25	1.5
		CTL vs R342X eNSCs limiting dilution assay with decreasing cell dose/well (from 200 cells/well to 3 cells/well)
