# Supplementary material for: PHF6-mediated transcriptional control of NSC via Ephrin receptors is impaired in the intellectual disability syndrome BFLS
Source: EMBO Rep. 2024 Mar 1;25(3):20. doi: 10.1038/s44319-024-00082-0 (PMC10933485; doi:10.1038/s44319-024-00082-0)
Supplement: Supplementary file 8 — Source Data Fig. 3 [file 44319_2024_82_MOESM8_ESM.zip › Figure 3/3H/3H.xlsx]

## Sheet: Sheet1
Phf6loxP/Y / Nestin-CreERT2-	Phf6-/Y / Nestin-CreERT2+
60.3	189.4
127.4	69.9
51.6	79.8
63.3	179.6
111.8	193.6
71.9	99.4		neurosphere diameter size of each individual sphere, in µM
62.4	181.4
56	375.3
64	113.8
57.7	161.7
53.9	153.2
136.3	63.7
87.7	293.1
10.7	163.2
86.5	142.1
47.3	184.7
44.1	130.5
30.9	48.2
33.3	115.3
61	122.4
67.6	108.2
38.9	36.5
78.5	129.3
59.7	78.9
38.3	100.2
120	76.3
62.8	105
49.5	121.3
71.2	150.3
126.9	92.5
93.2	80.4
126.9	49
34.2	145.4
40.3	107.1
74.3
93.7
90
104.7
33.6
