# Supplementary material for: PHF6-mediated transcriptional control of NSC via Ephrin receptors is impaired in the intellectual disability syndrome BFLS
Source: EMBO Rep. 2024 Mar 1;25(3):20. doi: 10.1038/s44319-024-00082-0 (PMC10933485; doi:10.1038/s44319-024-00082-0)
Supplement: Supplementary file 8 — Source Data Fig. 3 [file 44319_2024_82_MOESM8_ESM.zip › Figure 3/3F/3F.xlsx]

## Sheet: Sheet1
cell dose	Phf6loxP/Y / Nestin-CreERT2-	Phf6loxP/Y / Nestin-CreERT2-	Phf6loxP/Y / Nestin-CreERT2-	Phf6-/Y / Nestin-CreERT2+	Phf6-/Y / Nestin-CreERT2+	Phf6-/Y / Nestin-CreERT2+
500	12	12	12	14	19	16
250	7	6	7	7	10	12
125	3	5	5	7	6	6
62	3	3	3	6	5	6
	limiting dilution assay with decreasing cell dose/well (from 500 cells/well to 62 cells/well)
