# Supplementary material for: PHF6-mediated transcriptional control of NSC via Ephrin receptors is impaired in the intellectual disability syndrome BFLS
Source: EMBO Rep. 2024 Mar 1;25(3):20. doi: 10.1038/s44319-024-00082-0 (PMC10933485; doi:10.1038/s44319-024-00082-0)
Supplement: Supplementary file 8 — Source Data Fig. 3 [file 44319_2024_82_MOESM8_ESM.zip › Figure 3/3I/3I.xlsx]

## Sheet: Sheet1
Ctl	Nestin	Sox2
1.21	2.734	2.4
1.2	3.699	3.03
1.15	10.474	3.27		Fold change values of gene expression
0.61	4.062	2.45
0.61	1.42	2.08
0.98	5
1.21	6
1.2
