# Supplementary material for: PHF6-mediated transcriptional control of NSC via Ephrin receptors is impaired in the intellectual disability syndrome BFLS
Source: EMBO Rep. 2024 Mar 1;25(3):20. doi: 10.1038/s44319-024-00082-0 (PMC10933485; doi:10.1038/s44319-024-00082-0)
Supplement: Supplementary file 8 — Source Data Fig. 3 [file 44319_2024_82_MOESM8_ESM.zip › Figure 3/3N/3N.xlsx]

## Sheet: Sheet1
Dose	Tested	Response	Group
25	20	20	WT
12	20	19	WT
6	20	17	WT
3	33	23	WT	p=0.0211
2	24	6	WT
1	54	23	WT
25	20	20	R342X
12	20	20	R342X
6	20	19	R342X
3	34	31	R342X
2	24	11	R342X
1	54	20	R342X
ctl vs R342X eNSCs in the extreme limiting dilution assay with decreasing cell dose/well (from 25 cells/well to 1 cell/well)
