# Supplementary material for: PHF6-mediated transcriptional control of NSC via Ephrin receptors is impaired in the intellectual disability syndrome BFLS
Source: EMBO Rep. 2024 Mar 1;25(3):20. doi: 10.1038/s44319-024-00082-0 (PMC10933485; doi:10.1038/s44319-024-00082-0)
Supplement: Supplementary file 9 — Source Data Fig. 5 [file 44319_2024_82_MOESM9_ESM.zip]

Archive with 64 entries (56 files):
- Figure 5/
- __MACOSX/._Figure 5
- Figure 5/5G/
- __MACOSX/Figure 5/._5G
- Figure 5/5A/
- __MACOSX/Figure 5/._5A
- Figure 5/5F/
- __MACOSX/Figure 5/._5F
- Figure 5/.DS_Store
- __MACOSX/Figure 5/._.DS_Store
- Figure 5/5C/
- __MACOSX/Figure 5/._5C
- Figure 5/5D/
- __MACOSX/Figure 5/._5D
- Figure 5/5E/
- __MACOSX/Figure 5/._5E
- Figure 5/5B/
- __MACOSX/Figure 5/._5B
- Figure 5/5G/.DS_Store
- __MACOSX/Figure 5/5G/._.DS_Store
- Figure 5/5G/5G.xlsx
- __MACOSX/Figure 5/5G/._5G.xlsx
- Figure 5/5A/5A.xlsx
- __MACOSX/Figure 5/5A/._5A.xlsx
- Figure 5/5F/.DS_Store
- __MACOSX/Figure 5/5F/._.DS_Store
- Figure 5/5F/5F.xlsx
- __MACOSX/Figure 5/5F/._5F.xlsx
- Figure 5/5C/5C.xlsx
- __MACOSX/Figure 5/5C/._5C.xlsx
- Figure 5/5D/western PHF6.png
- __MACOSX/Figure 5/5D/._western PHF6.png
- Figure 5/5D/western EPHA7.png
- __MACOSX/Figure 5/5D/._western EPHA7.png
- Figure 5/5D/.DS_Store
- __MACOSX/Figure 5/5D/._.DS_Store
- Figure 5/5D/western EPHA4.png
- __MACOSX/Figure 5/5D/._western EPHA4.png
- Figure 5/5D/western GAPDH.tiff
- __MACOSX/Figure 5/5D/._western GAPDH.tiff
- Figure 5/5D/western TUBULIN.png
- __MACOSX/Figure 5/5D/._western TUBULIN.png
- Figure 5/5D/western EPHB1.tiff
- __MACOSX/Figure 5/5D/._western EPHB1.tiff
- Figure 5/5D/western EPHB2.png
- __MACOSX/Figure 5/5D/._western EPHB2.png
- Figure 5/5E/.DS_Store
- __MACOSX/Figure 5/5E/._.DS_Store
- Figure 5/5E/5E.xlsx
- __MACOSX/Figure 5/5E/._5E.xlsx
- Figure 5/5B/western PHF6.png
- __MACOSX/Figure 5/5B/._western PHF6.png
- Figure 5/5B/western EPHA7.png
- __MACOSX/Figure 5/5B/._western EPHA7.png
- Figure 5/5B/.DS_Store
- __MACOSX/Figure 5/5B/._.DS_Store
- Figure 5/5B/western EPHA4.png
- __MACOSX/Figure 5/5B/._western EPHA4.png
- Figure 5/5B/western GAPDH.png
- __MACOSX/Figure 5/5B/._western GAPDH.png
- Figure 5/5B/western EPHB2.png
- __MACOSX/Figure 5/5B/._western EPHB2.png
- Figure 5/5B/western EPHB1.png
- __MACOSX/Figure 5/5B/._western EPHB1.png
