# Supplementary material for: PHF6-mediated transcriptional control of NSC via Ephrin receptors is impaired in the intellectual disability syndrome BFLS
Source: EMBO Rep. 2024 Mar 1;25(3):20. doi: 10.1038/s44319-024-00082-0 (PMC10933485; doi:10.1038/s44319-024-00082-0)
Supplement: Supplementary file 9 — Source Data Fig. 5 [file 44319_2024_82_MOESM9_ESM.zip › Figure 5/5G/5G.xlsx]

## Sheet: Sheet1
	CTL mice	CTL mice	CTL mice	R342X	R342X	R342X
pGL4.23	67	90	115	79	110	165
pGL4.23-EphA4	971	546	785	160	345	456
pGL4.23-EphA7	546	656	415	390	451	320
pGL4.23-EphB1	701	541	721	480	321	340
