# Supplementary material for: PHF6-mediated transcriptional control of NSC via Ephrin receptors is impaired in the intellectual disability syndrome BFLS
Source: EMBO Rep. 2024 Mar 1;25(3):20. doi: 10.1038/s44319-024-00082-0 (PMC10933485; doi:10.1038/s44319-024-00082-0)
Supplement: Supplementary file 9 — Source Data Fig. 5 [file 44319_2024_82_MOESM9_ESM.zip › Figure 5/5A/5A.xlsx]

## Sheet: Sheet1
Ctl	Phf6	EphA4	EphA7	EphB1	EphB2
1.1	0.108	0.463	0.326	0.319	0.69
1.02	0.18	0.346	0.102	0.106	0.598
1.25	0.26	0.127	0.057	0.119	0.262
1.27	0.3	0.442	0.093		0.317
0.96	0.364
0.96	0.32
Fold change values of gene expression
