# Supplementary material for: PHF6-mediated transcriptional control of NSC via Ephrin receptors is impaired in the intellectual disability syndrome BFLS
Source: EMBO Rep. 2024 Mar 1;25(3):20. doi: 10.1038/s44319-024-00082-0 (PMC10933485; doi:10.1038/s44319-024-00082-0)
Supplement: Supplementary file 9 — Source Data Fig. 5 [file 44319_2024_82_MOESM9_ESM.zip › Figure 5/5F/5F.xlsx]

## Sheet: Sheet1
Zfp735	0.063871	0.030978	0.061193	0.088224	0.147174	0.103065
EphA4	0.55447	0.640514	1.07008	0.16794	0.096766	0.202932
EphA7	1.26	1.01726	1.75768	0.486064	0.482439	0.29053
EphB1	4.70715	11.4094	5.63413	1.9467	2.54235	1.22866
