# Supplementary material for: PHF6-mediated transcriptional control of NSC via Ephrin receptors is impaired in the intellectual disability syndrome BFLS
Source: EMBO Rep. 2024 Mar 1;25(3):20. doi: 10.1038/s44319-024-00082-0 (PMC10933485; doi:10.1038/s44319-024-00082-0)
Supplement: Supplementary file 9 — Source Data Fig. 5 [file 44319_2024_82_MOESM9_ESM.zip › Figure 5/5E/5E.xlsx]

## Sheet: Sheet1
Zfp735	0.034368	0.0468864	0.0480864	0.0495944	0.027472	0.0322264
EphA4	0.0665112	0.0845128	0.0713432	0.0420432	0.037678	0.044592
EphA7	0.102398	0.0914099	0.0870066	0.0552842	0.0425195	0.0494947
EphB1	0.08138	0.0725208	0.081126	0.0640658	0.0691188	0.0801763
