# Supplementary material for: PHF6-mediated transcriptional control of NSC via Ephrin receptors is impaired in the intellectual disability syndrome BFLS
Source: EMBO Rep. 2024 Mar 1;25(3):20. doi: 10.1038/s44319-024-00082-0 (PMC10933485; doi:10.1038/s44319-024-00082-0)
Supplement: Supplementary file 10 — Source Data Fig. 6 [file 44319_2024_82_MOESM10_ESM.zip]

Archive with 104 entries (90 files):
- Figure 6/
- __MACOSX/._Figure 6
- Figure 6/6F/
- __MACOSX/Figure 6/._6F
- Figure 6/6H/
- __MACOSX/Figure 6/._6H
- Figure 6/6O/
- __MACOSX/Figure 6/._6O
- Figure 6/6N/
- __MACOSX/Figure 6/._6N
- Figure 6/6I/
- __MACOSX/Figure 6/._6I
- Figure 6/6G/
- __MACOSX/Figure 6/._6G
- Figure 6/.DS_Store
- __MACOSX/Figure 6/._.DS_Store
- Figure 6/6E/
- __MACOSX/Figure 6/._6E
- Figure 6/6L/
- __MACOSX/Figure 6/._6L
- Figure 6/6K/
- __MACOSX/Figure 6/._6K
- Figure 6/6P/
- __MACOSX/Figure 6/._6P
- Figure 6/6J/
- __MACOSX/Figure 6/._6J
- Figure 6/6M/
- __MACOSX/Figure 6/._6M
- Figure 6/6A-D/
- __MACOSX/Figure 6/._6A-D
- Figure 6/6F/western GAPDH.tiff
- __MACOSX/Figure 6/6F/._western GAPDH.tiff
- Figure 6/6F/western ACTIN.tiff
- __MACOSX/Figure 6/6F/._western ACTIN.tiff
- Figure 6/6F/western EPHA7.tiff
- __MACOSX/Figure 6/6F/._western EPHA7.tiff
- Figure 6/6F/western NESTIN.tiff
- __MACOSX/Figure 6/6F/._western NESTIN.tiff
- Figure 6/6F/western SOX2.tiff
- __MACOSX/Figure 6/6F/._western SOX2.tiff
- Figure 6/6H/.DS_Store
- __MACOSX/Figure 6/6H/._.DS_Store
- Figure 6/6H/6H.xlsx
- __MACOSX/Figure 6/6H/._6H.xlsx
- Figure 6/6O/6O.xlsx
- __MACOSX/Figure 6/6O/._6O.xlsx
- Figure 6/6N/6N.xlsx
- __MACOSX/Figure 6/6N/._6N.xlsx
- Figure 6/6I/.DS_Store
- __MACOSX/Figure 6/6I/._.DS_Store
- Figure 6/6I/western TUBULIN.png
- __MACOSX/Figure 6/6I/._western TUBULIN.png
- Figure 6/6I/western GAPDH.png
- __MACOSX/Figure 6/6I/._western GAPDH.png
- Figure 6/6I/western SOX2.png
- __MACOSX/Figure 6/6I/._western SOX2.png
- Figure 6/6I/western NESTIN.png
- __MACOSX/Figure 6/6I/._western NESTIN.png
- Figure 6/6I/western GFP and GFP-EPHA4.png
- __MACOSX/Figure 6/6I/._western GFP and GFP-EPHA4.png
- Figure 6/6G/6G.xlsx
- __MACOSX/Figure 6/6G/._6G.xlsx
- Figure 6/6E/.DS_Store
- __MACOSX/Figure 6/6E/._.DS_Store
- Figure 6/6E/western GAPDH.tiff
- __MACOSX/Figure 6/6E/._western GAPDH.tiff
- Figure 6/6E/western EPHA4.tiff
- __MACOSX/Figure 6/6E/._western EPHA4.tiff
- Figure 6/6E/western ACTIN.tiff
- __MACOSX/Figure 6/6E/._western ACTIN.tiff
- Figure 6/6E/Western NESTIN.tiff
- __MACOSX/Figure 6/6E/._Western NESTIN.tiff
- Figure 6/6E/western SOX2.tiff
- __MACOSX/Figure 6/6E/._western SOX2.tiff
- Figure 6/6L/.DS_Store
- __MACOSX/Figure 6/6L/._.DS_Store
- Figure 6/6L/western GAPDH.png
- __MACOSX/Figure 6/6L/._western GAPDH.png
- Figure 6/6L/western GFP and GFP-EphA7.png
- __MACOSX/Figure 6/6L/._western GFP and GFP-EphA7.png
- Figure 6/6K/western GFP.png
- __MACOSX/Figure 6/6K/._western GFP.png
- Figure 6/6K/.DS_Store
- __MACOSX/Figure 6/6K/._.DS_Store
- Figure 6/6K/western GAPDH.png
- __MACOSX/Figure 6/6K/._western GAPDH.png
- Figure 6/6K/western GFP-EphA4.png
- __MACOSX/Figure 6/6K/._western GFP-EphA4.png
- Figure 6/6P/6P.xlsx
- __MACOSX/Figure 6/6P/._6P.xlsx
- Figure 6/6J/.DS_Store
- __MACOSX/Figure 6/6J/._.DS_Store
- Figure 6/6J/6J.xlsx
- __MACOSX/Figure 6/6J/._6J.xlsx
- Figure 6/6M/6M.xlsx
- __MACOSX/Figure 6/6M/._6M.xlsx
- Figure 6/6A-D/6D.xlsx
- __MACOSX/Figure 6/6A-D/._6D.xlsx
- Figure 6/6A-D/6C.xlsx
- __MACOSX/Figure 6/6A-D/._6C.xlsx
- Figure 6/6A-D/6B.xlsx
- __MACOSX/Figure 6/6A-D/._6B.xlsx
- Figure 6/6A-D/6A.xlsx
- __MACOSX/Figure 6/6A-D/._6A.xlsx
