# Supplementary material for: PHF6-mediated transcriptional control of NSC via Ephrin receptors is impaired in the intellectual disability syndrome BFLS
Source: EMBO Rep. 2024 Mar 1;25(3):20. doi: 10.1038/s44319-024-00082-0 (PMC10933485; doi:10.1038/s44319-024-00082-0)
Supplement: Supplementary file 10 — Source Data Fig. 6 [file 44319_2024_82_MOESM10_ESM.zip › Figure 6/6H/6H.xlsx]

## Sheet: Sheet1
	pLVX.GFP	pLVX.GFP	pLVX.GFP	pLVX.EphA4-GFP	pLVX.EphA4-GFP	pLVX.EphA4-GFP
SCF	11.25	16.13	18.3	7.52	7.87	11
