# Supplementary material for: PHF6-mediated transcriptional control of NSC via Ephrin receptors is impaired in the intellectual disability syndrome BFLS
Source: EMBO Rep. 2024 Mar 1;25(3):20. doi: 10.1038/s44319-024-00082-0 (PMC10933485; doi:10.1038/s44319-024-00082-0)
Supplement: Supplementary file 10 — Source Data Fig. 6 [file 44319_2024_82_MOESM10_ESM.zip › Figure 6/6G/6G.xlsx]

## Sheet: Sheet1
Dose	tested	response	group
25	12	10	pLVX.GFP
12	12	11	pLVX.GFP
6	12	6	pLVX.GFP
3	12	5	pLVX.GFP
1	12	4	pLVX.GFP
25	12	7	pLVX.EphA4-GFP
12	12	5	pLVX.EphA4-GFP
6	12	6	pLVX.EphA4-GFP
3	12	4	pLVX.EphA4-GFP
1	12	2	pLVX.EphA4-GFP
p=0.00355
		extreme limiting dilution assay with decreasing cell dose/well (from 25 cells/well to 1 cell/well), 12 wells tested per cell dose per sample
