# Supplementary material for: PHF6-mediated transcriptional control of NSC via Ephrin receptors is impaired in the intellectual disability syndrome BFLS
Source: EMBO Rep. 2024 Mar 1;25(3):20. doi: 10.1038/s44319-024-00082-0 (PMC10933485; doi:10.1038/s44319-024-00082-0)
Supplement: Supplementary file 10 — Source Data Fig. 6 [file 44319_2024_82_MOESM10_ESM.zip › Figure 6/6P/6P.xlsx]

## Sheet: Sheet1
	R342x GFP	R342x GFP	R342x GFP	R342X EphA7-GFP	R342X EphA7-GFP	R342X EphA7-GFP	WT GFP	WT GFP	WT GFP	WT EphA7-GFP	WT EphA7-GFP	WT EphA7-GFP
1000	11	11	12	6	6	6	10	9	8	8	4	6
500	6	6	4	1	2	2	3	4	2	4	2	2
250	5	5	4	1	1	1	2	3	1	2	3	2
125	1	1	1	0	0	1	1	2	0	2	1	1
limiting dilution assay with decreasing cell dose/well (from 1000 cells/well to 125 cells/well)
