# Supplementary material for: PHF6-mediated transcriptional control of NSC via Ephrin receptors is impaired in the intellectual disability syndrome BFLS
Source: EMBO Rep. 2024 Mar 1;25(3):20. doi: 10.1038/s44319-024-00082-0 (PMC10933485; doi:10.1038/s44319-024-00082-0)
Supplement: Supplementary file 10 — Source Data Fig. 6 [file 44319_2024_82_MOESM10_ESM.zip › Figure 6/6J/6J.xlsx]

## Sheet: Sheet1
pLVX-GFP	pLVX-EphA4-GFP
173.45	69.21
60.43	71.88
80.1	64.32
146.17	71.37
77.21	65.61
173.96	42.12
120.65	60
130.67	109.18
109.77	55.49			neurosphere diameter size of each individual sphere, in µM
209.99	75.77
123.09	90.06
119.98	79.37
276.42	60.64
54.17	75.38
51.68	103.7
58.33	43.54
136.03	64.22
95.2	87.3
100	71.8
85.88	136.56
105.4	65.38
66.14	140.09
123.52	53.16
99.58
119.43
76.55
110.72
121.55
75.17
153.54
75.3
