# Supplementary material for: PHF6-mediated transcriptional control of NSC via Ephrin receptors is impaired in the intellectual disability syndrome BFLS
Source: EMBO Rep. 2024 Mar 1;25(3):20. doi: 10.1038/s44319-024-00082-0 (PMC10933485; doi:10.1038/s44319-024-00082-0)
Supplement: Supplementary file 10 — Source Data Fig. 6 [file 44319_2024_82_MOESM10_ESM.zip › Figure 6/6A-D/6A.xlsx]

## Sheet: Sheet1
Dose	Tested	Response	condition
25	12	11	siCtl
12	12	7	siCtl
6	12	3	siCtl
3	12	2	siCtl
1	48	4	siCtl
25	12	12	siEphA4
12	12	12	siEphA4
6	12	12	siEphA4
3	12	9	siEphA4
1	48	5	siEphA4
p=0.000000564
extreme limiting dilution assay with decreasing cell dose/well (from 25 cells/well to 1 cell/well), at least 12 wells tested per cell dose per sample
