# Supplementary material for: PHF6-mediated transcriptional control of NSC via Ephrin receptors is impaired in the intellectual disability syndrome BFLS
Source: EMBO Rep. 2024 Mar 1;25(3):20. doi: 10.1038/s44319-024-00082-0 (PMC10933485; doi:10.1038/s44319-024-00082-0)
Supplement: Supplementary file 11 — Source Data Fig. 7 [file 44319_2024_82_MOESM11_ESM.zip]

Archive with 82 entries (71 files):
- Figure 7/
- __MACOSX/._Figure 7
- Figure 7/.DS_Store
- __MACOSX/Figure 7/._.DS_Store
- Figure 7/7D/
- __MACOSX/Figure 7/._7D
- Figure 7/7C/
- __MACOSX/Figure 7/._7C
- Figure 7/7B/
- __MACOSX/Figure 7/._7B
- Figure 7/7E/
- __MACOSX/Figure 7/._7E
- Figure 7/7F/
- __MACOSX/Figure 7/._7F
- Figure 7/7A/
- __MACOSX/Figure 7/._7A
- Figure 7/7D/.DS_Store
- __MACOSX/Figure 7/7D/._.DS_Store
- Figure 7/7D/7D.xlsx
- __MACOSX/Figure 7/7D/._7D.xlsx
- Figure 7/7C/7C.xlsx
- __MACOSX/Figure 7/7C/._7C.xlsx
- Figure 7/7C/.DS_Store
- __MACOSX/Figure 7/7C/._.DS_Store
- Figure 7/7B/western phf6.jpg
- __MACOSX/Figure 7/7B/._western phf6.jpg
- Figure 7/7B/western tubulin.jpg
- __MACOSX/Figure 7/7B/._western tubulin.jpg
- Figure 7/7B/western nestin.tif
- __MACOSX/Figure 7/7B/._western nestin.tif
- Figure 7/7B/western sox2.jpg
- __MACOSX/Figure 7/7B/._western sox2.jpg
- Figure 7/7E/7E.xlsx
- __MACOSX/Figure 7/7E/._7E.xlsx
- Figure 7/7F/.DS_Store
- __MACOSX/Figure 7/7F/._.DS_Store
- Figure 7/7F/7F WT full structure/
- __MACOSX/Figure 7/7F/._7F WT full structure
- Figure 7/7F/7F WT ROI/
- __MACOSX/Figure 7/7F/._7F WT ROI
- Figure 7/7F/7F R342X full structure/
- __MACOSX/Figure 7/7F/._7F R342X full structure
- Figure 7/7F/7F R342X ROI/
- __MACOSX/Figure 7/7F/._7F R342X ROI
- Figure 7/7A/.DS_Store
- __MACOSX/Figure 7/7A/._.DS_Store
- Figure 7/7A/western GAPDH.png
- __MACOSX/Figure 7/7A/._western GAPDH.png
- Figure 7/7A/western PHF6.tiff
- __MACOSX/Figure 7/7A/._western PHF6.tiff
- Figure 7/7A/western sox2.png
- __MACOSX/Figure 7/7A/._western sox2.png
- Figure 7/7A/western Nestin.png
- __MACOSX/Figure 7/7A/._western Nestin.png
- Figure 7/7F/7F WT full structure/wt sox2.tif
- __MACOSX/Figure 7/7F/7F WT full structure/._wt sox2.tif
- Figure 7/7F/7F WT full structure/wt tbr2.tif
- __MACOSX/Figure 7/7F/7F WT full structure/._wt tbr2.tif
- Figure 7/7F/7F WT full structure/wt merged.tif
- __MACOSX/Figure 7/7F/7F WT full structure/._wt merged.tif
- Figure 7/7F/7F WT ROI/wt ROI TBR2.tif
- __MACOSX/Figure 7/7F/7F WT ROI/._wt ROI TBR2.tif
- Figure 7/7F/7F WT ROI/wt ROI SOX2.tif
- __MACOSX/Figure 7/7F/7F WT ROI/._wt ROI SOX2.tif
- Figure 7/7F/7F WT ROI/.DS_Store
- __MACOSX/Figure 7/7F/7F WT ROI/._.DS_Store
- Figure 7/7F/7F WT ROI/wt ROI merged.tif
- __MACOSX/Figure 7/7F/7F WT ROI/._wt ROI merged.tif
- Figure 7/7F/7F R342X full structure/r342x sox2.tif
- __MACOSX/Figure 7/7F/7F R342X full structure/._r342x sox2.tif
- Figure 7/7F/7F R342X full structure/r342x tbr2.tif
- __MACOSX/Figure 7/7F/7F R342X full structure/._r342x tbr2.tif
- Figure 7/7F/7F R342X full structure/r342x merged.tif
- __MACOSX/Figure 7/7F/7F R342X full structure/._r342x merged.tif
- Figure 7/7F/7F R342X ROI/r342x tbr2 roi.tif
- __MACOSX/Figure 7/7F/7F R342X ROI/._r342x tbr2 roi.tif
- Figure 7/7F/7F R342X ROI/r342x merged roi.tif
- __MACOSX/Figure 7/7F/7F R342X ROI/._r342x merged roi.tif
- Figure 7/7F/7F R342X ROI/.DS_Store
- __MACOSX/Figure 7/7F/7F R342X ROI/._.DS_Store
- Figure 7/7F/7F R342X ROI/r342x sox2 roi.tif
- __MACOSX/Figure 7/7F/7F R342X ROI/._r342x sox2 roi.tif
