# Supplementary material for: PHF6-mediated transcriptional control of NSC via Ephrin receptors is impaired in the intellectual disability syndrome BFLS
Source: EMBO Rep. 2024 Mar 1;25(3):20. doi: 10.1038/s44319-024-00082-0 (PMC10933485; doi:10.1038/s44319-024-00082-0)
Supplement: Supplementary file 11 — Source Data Fig. 7 [file 44319_2024_82_MOESM11_ESM.zip › Figure 7/7D/7D.xlsx]

## Sheet: Sheet1
Wild-type	Wild-type	Wild-type	Wild-type
20.8	20.99	23.57	19
R342X	R342X	R342X	R342X
12.44	15.13	14.46	15.24
% of cells positive for TBR2
