# Supplementary material for: PHF6-mediated transcriptional control of NSC via Ephrin receptors is impaired in the intellectual disability syndrome BFLS
Source: EMBO Rep. 2024 Mar 1;25(3):20. doi: 10.1038/s44319-024-00082-0 (PMC10933485; doi:10.1038/s44319-024-00082-0)
Supplement: Supplementary file 11 — Source Data Fig. 7 [file 44319_2024_82_MOESM11_ESM.zip › Figure 7/7C/7C.xlsx]

## Sheet: Sheet1
WT	R342x
15.6	38.5
25.5	41.6
15.9	34
% of cells positive for SOX2
