# Supplementary material for: PHF6-mediated transcriptional control of NSC via Ephrin receptors is impaired in the intellectual disability syndrome BFLS
Source: EMBO Rep. 2024 Mar 1;25(3):20. doi: 10.1038/s44319-024-00082-0 (PMC10933485; doi:10.1038/s44319-024-00082-0)
Supplement: Supplementary file 11 — Source Data Fig. 7 [file 44319_2024_82_MOESM11_ESM.zip › Figure 7/7E/7E.xlsx]

## Sheet: Sheet1
	WT	WT	WT	R342X	R342X	R342X
SOX2/TBR2 Merged	0.0051	0.0047	0.0027	0.0019	0.0055	0.0041
n.s. (p=0.808)
% of merged SOX2+ TBR2+ cells
