# Supplementary material for: PHF6-mediated transcriptional control of NSC via Ephrin receptors is impaired in the intellectual disability syndrome BFLS
Source: EMBO Rep. 2024 Mar 1;25(3):20. doi: 10.1038/s44319-024-00082-0 (PMC10933485; doi:10.1038/s44319-024-00082-0)
Supplement: Supplementary file 12 — Figure EV3 Source Data [file 44319_2024_82_MOESM12_ESM.zip]

Archive with 160 entries (141 files):
- Figure EV3/
- __MACOSX/._Figure EV3
- Figure EV3/.DS_Store
- __MACOSX/Figure EV3/._.DS_Store
- Figure EV3/EV3I/
- __MACOSX/Figure EV3/._EV3I
- Figure EV3/EV3G/
- __MACOSX/Figure EV3/._EV3G
- Figure EV3/EV3F/
- __MACOSX/Figure EV3/._EV3F
- Figure EV3/EV3A/
- __MACOSX/Figure EV3/._EV3A
- Figure EV3/EV3H/
- __MACOSX/Figure EV3/._EV3H
- Figure EV3/EV3J/
- __MACOSX/Figure EV3/._EV3J
- Figure EV3/EV3D/
- __MACOSX/Figure EV3/._EV3D
- Figure EV3/EV3C/
- __MACOSX/Figure EV3/._EV3C
- Figure EV3/EV3B/
- __MACOSX/Figure EV3/._EV3B
- Figure EV3/EV3E/
- __MACOSX/Figure EV3/._EV3E
- Figure EV3/EV3I/western DCX.png
- __MACOSX/Figure EV3/EV3I/._western DCX.png
- Figure EV3/EV3I/western GFAP.png
- __MACOSX/Figure EV3/EV3I/._western GFAP.png
- Figure EV3/EV3I/western OLIG2.png
- __MACOSX/Figure EV3/EV3I/._western OLIG2.png
- Figure EV3/EV3I/western GAPDH.png
- __MACOSX/Figure EV3/EV3I/._western GAPDH.png
- Figure EV3/EV3I/western ASCL1.png
- __MACOSX/Figure EV3/EV3I/._western ASCL1.png
- __MACOSX/Figure EV3/EV3G/._EV3G Hoechst.xlsx
- Figure EV3/EV3F/EV3F Satb2.xlsx
- __MACOSX/Figure EV3/EV3F/._EV3F Satb2.xlsx
- Figure EV3/EV3A/.DS_Store
- __MACOSX/Figure EV3/EV3A/._.DS_Store
- Figure EV3/EV3A/Phf6 KO/
- __MACOSX/Figure EV3/EV3A/._Phf6 KO
- Figure EV3/EV3A/Ctl/
- __MACOSX/Figure EV3/EV3A/._Ctl
- Figure EV3/EV3H/EV3H.xlsx
- __MACOSX/Figure EV3/EV3H/._EV3H.xlsx
- Figure EV3/EV3J/WT.tif
- __MACOSX/Figure EV3/EV3J/._WT.tif
- Figure EV3/EV3J/R342X.tif
- __MACOSX/Figure EV3/EV3J/._R342X.tif
- Figure EV3/EV3D/.DS_Store
- __MACOSX/Figure EV3/EV3D/._.DS_Store
- Figure EV3/EV3D/Phf6 ko/
- __MACOSX/Figure EV3/EV3D/._Phf6 ko
- Figure EV3/EV3D/Phf6 ctl/
- __MACOSX/Figure EV3/EV3D/._Phf6 ctl
- Figure EV3/EV3C/.DS_Store
- __MACOSX/Figure EV3/EV3C/._.DS_Store
- Figure EV3/EV3C/Phf6 KO.jpg
- __MACOSX/Figure EV3/EV3C/._Phf6 KO.jpg
- Figure EV3/EV3C/Ctl.jpg
- __MACOSX/Figure EV3/EV3C/._Ctl.jpg
- Figure EV3/EV3B/.DS_Store
- __MACOSX/Figure EV3/EV3B/._.DS_Store
- Figure EV3/EV3B/Phf6 KO/
- __MACOSX/Figure EV3/EV3B/._Phf6 KO
- Figure EV3/EV3B/Ctl/
- __MACOSX/Figure EV3/EV3B/._Ctl
- Figure EV3/EV3E/.DS_Store
- __MACOSX/Figure EV3/EV3E/._.DS_Store
- Figure EV3/EV3E/Phf6 KO/
- __MACOSX/Figure EV3/EV3E/._Phf6 KO
- Figure EV3/EV3E/Ctl/
- __MACOSX/Figure EV3/EV3E/._Ctl
- Figure EV3/EV3A/Phf6 KO/PHF6.tif
- __MACOSX/Figure EV3/EV3A/Phf6 KO/._PHF6.tif
- Figure EV3/EV3A/Phf6 KO/Merged.tif
- __MACOSX/Figure EV3/EV3A/Phf6 KO/._Merged.tif
- Figure EV3/EV3A/Phf6 KO/Hoechst.tif
- __MACOSX/Figure EV3/EV3A/Phf6 KO/._Hoechst.tif
- Figure EV3/EV3A/Ctl/PHF6.tif
- __MACOSX/Figure EV3/EV3A/Ctl/._PHF6.tif
- Figure EV3/EV3A/Ctl/merged.tif
- __MACOSX/Figure EV3/EV3A/Ctl/._merged.tif
- Figure EV3/EV3A/Ctl/Hoechst.tif
- __MACOSX/Figure EV3/EV3A/Ctl/._Hoechst.tif
- Figure EV3/EV3D/Phf6 ko/.DS_Store
- __MACOSX/Figure EV3/EV3D/Phf6 ko/._.DS_Store
- Figure EV3/EV3D/Phf6 ko/merged.tif
- __MACOSX/Figure EV3/EV3D/Phf6 ko/._merged.tif
- Figure EV3/EV3D/Phf6 ko/sox2 inset.tif
- __MACOSX/Figure EV3/EV3D/Phf6 ko/._sox2 inset.tif
- Figure EV3/EV3D/Phf6 ko/sox2.tif
- __MACOSX/Figure EV3/EV3D/Phf6 ko/._sox2.tif
- Figure EV3/EV3D/Phf6 ko/merged inset.tif
- __MACOSX/Figure EV3/EV3D/Phf6 ko/._merged inset.tif
- Figure EV3/EV3D/Phf6 ctl/.DS_Store
- __MACOSX/Figure EV3/EV3D/Phf6 ctl/._.DS_Store
- Figure EV3/EV3D/Phf6 ctl/merged.tif
- __MACOSX/Figure EV3/EV3D/Phf6 ctl/._merged.tif
- Figure EV3/EV3D/Phf6 ctl/sox2 inset.tif
- __MACOSX/Figure EV3/EV3D/Phf6 ctl/._sox2 inset.tif
- Figure EV3/EV3D/Phf6 ctl/sox2.tif
- __MACOSX/Figure EV3/EV3D/Phf6 ctl/._sox2.tif
- Figure EV3/EV3D/Phf6 ctl/merged inset.tif
- __MACOSX/Figure EV3/EV3D/Phf6 ctl/._merged inset.tif
- Figure EV3/EV3B/Phf6 KO/PHF6.tif
- __MACOSX/Figure EV3/EV3B/Phf6 KO/._PHF6.tif
- Figure EV3/EV3B/Phf6 KO/Merged.tif
- __MACOSX/Figure EV3/EV3B/Phf6 KO/._Merged.tif
- Figure EV3/EV3B/Phf6 KO/Hoechst.tif
- __MACOSX/Figure EV3/EV3B/Phf6 KO/._Hoechst.tif
- Figure EV3/EV3B/Ctl/.DS_Store
- __MACOSX/Figure EV3/EV3B/Ctl/._.DS_Store
- Figure EV3/EV3B/Ctl/PHF6.tif
- __MACOSX/Figure EV3/EV3B/Ctl/._PHF6.tif
- Figure EV3/EV3B/Ctl/Merged.tif
- __MACOSX/Figure EV3/EV3B/Ctl/._Merged.tif
- Figure EV3/EV3B/Ctl/Hoechst.tif
- __MACOSX/Figure EV3/EV3B/Ctl/._Hoechst.tif
- Figure EV3/EV3E/Phf6 KO/Merged top.JPG
- __MACOSX/Figure EV3/EV3E/Phf6 KO/._Merged top.JPG
- Figure EV3/EV3E/Phf6 KO/Tbr1 top.JPG
- __MACOSX/Figure EV3/EV3E/Phf6 KO/._Tbr1 top.JPG
- Figure EV3/EV3E/Phf6 KO/Merged bottom.JPG
- __MACOSX/Figure EV3/EV3E/Phf6 KO/._Merged bottom.JPG
- Figure EV3/EV3E/Phf6 KO/Satb2 bottom.JPG
- __MACOSX/Figure EV3/EV3E/Phf6 KO/._Satb2 bottom.JPG
- Figure EV3/EV3E/Phf6 KO/Satb2 top.JPG
- __MACOSX/Figure EV3/EV3E/Phf6 KO/._Satb2 top.JPG
- Figure EV3/EV3E/Phf6 KO/Hoechst top.JPG
- __MACOSX/Figure EV3/EV3E/Phf6 KO/._Hoechst top.JPG
- Figure EV3/EV3E/Phf6 KO/Ctip2 top.JPG
- __MACOSX/Figure EV3/EV3E/Phf6 KO/._Ctip2 top.JPG
- Figure EV3/EV3E/Phf6 KO/Ctip2 bottom.JPG
- __MACOSX/Figure EV3/EV3E/Phf6 KO/._Ctip2 bottom.JPG
- Figure EV3/EV3E/Phf6 KO/Hoechst bottom.JPG
- __MACOSX/Figure EV3/EV3E/Phf6 KO/._Hoechst bottom.JPG
- Figure EV3/EV3E/Phf6 KO/Tbr1 bottom.JPG
- __MACOSX/Figure EV3/EV3E/Phf6 KO/._Tbr1 bottom.JPG
- Figure EV3/EV3E/Ctl/Merged top.JPG
- __MACOSX/Figure EV3/EV3E/Ctl/._Merged top.JPG
- Figure EV3/EV3E/Ctl/Hoechst top.tif
- __MACOSX/Figure EV3/EV3E/Ctl/._Hoechst top.tif
- Figure EV3/EV3E/Ctl/Satb2 bottom.JPG
- __MACOSX/Figure EV3/EV3E/Ctl/._Satb2 bottom.JPG
- Figure EV3/EV3E/Ctl/Merged bottom.tif
- __MACOSX/Figure EV3/EV3E/Ctl/._Merged bottom.tif
- Figure EV3/EV3E/Ctl/Satb2 top.JPG
- __MACOSX/Figure EV3/EV3E/Ctl/._Satb2 top.JPG
- Figure EV3/EV3E/Ctl/CTIP2 top.JPG
- __MACOSX/Figure EV3/EV3E/Ctl/._CTIP2 top.JPG
- Figure EV3/EV3E/Ctl/CTIP2 bottom.JPG
- __MACOSX/Figure EV3/EV3E/Ctl/._CTIP2 bottom.JPG
- Figure EV3/EV3E/Ctl/Hoechst bottom.JPG
- __MACOSX/Figure EV3/EV3E/Ctl/._Hoechst bottom.JPG
- Figure EV3/EV3E/Ctl/Tbr1 2.JPG
- __MACOSX/Figure EV3/EV3E/Ctl/._Tbr1 2.JPG
- Figure EV3/EV3E/Ctl/Tbr1 1.JPG
- __MACOSX/Figure EV3/EV3E/Ctl/._Tbr1 1.JPG
- Figure EV3/EV3G/EV3G Hoechst.xlsx
