# Supplementary material for: PHF6-mediated transcriptional control of NSC via Ephrin receptors is impaired in the intellectual disability syndrome BFLS
Source: EMBO Rep. 2024 Mar 1;25(3):20. doi: 10.1038/s44319-024-00082-0 (PMC10933485; doi:10.1038/s44319-024-00082-0)
Supplement: Supplementary file 12 — Figure EV3 Source Data [file 44319_2024_82_MOESM12_ESM.zip › Figure EV3/EV3F/EV3F Satb2.xlsx]

## Sheet: Sheet1
	Ctl			KO
1	28.31	25.43	31.27	16.57	16.69	16.54
2	17.76	22.9	19.02	22.1	19.27	21.26
3	13.28	15.47	20.35	13.39	13.07	14.29
4	15.24	13.97	14.53	12.86	13.32	18.29
5	13.03	12.15	9.84	15.81	14.42	15.52
6	8.83	8.27	4.48	13.09	11.85	10.32		Comparative analysis of Satb2+ neurons in each segment of P0 male mice (n=3)
7	3.27	1.56	0.51	6.12	8.37	3.33
8	0.23	0.15	0	0.05	2.3	0.4
9	0.05	0.1	0	0	0.48	0.04
10	0	0	0	0	0.22	0
