# Supplementary material for: PHF6-mediated transcriptional control of NSC via Ephrin receptors is impaired in the intellectual disability syndrome BFLS
Source: EMBO Rep. 2024 Mar 1;25(3):20. doi: 10.1038/s44319-024-00082-0 (PMC10933485; doi:10.1038/s44319-024-00082-0)
Supplement: Supplementary file 12 — Figure EV3 Source Data [file 44319_2024_82_MOESM12_ESM.zip › Figure EV3/EV3H/EV3H.xlsx]

## Sheet: Sheet1
Ctl	Hopx
0.69	1.28
0.7	1.16
1.1	2.1			Fold change values of gene expression
0.7	1.9
0.69	2.08
1.14	2.68
