# Supplementary material for: PHF6-mediated transcriptional control of NSC via Ephrin receptors is impaired in the intellectual disability syndrome BFLS
Source: EMBO Rep. 2024 Mar 1;25(3):20. doi: 10.1038/s44319-024-00082-0 (PMC10933485; doi:10.1038/s44319-024-00082-0)
Supplement: Supplementary file 12 — Figure EV3 Source Data [file 44319_2024_82_MOESM12_ESM.zip › Figure EV3/EV3G/EV3G Hoechst.xlsx]

## Sheet: Sheet1
	Ctl			KO
1	17.63	15.7	15.12	12.62	13.87	12.6
2	12.08	12.85	10.38	12.31	11.69	11.16
3	9.37	9.22	10.19	9.36	8.7	8.64
4	9.37	9.88	10.96	9.64	9.13	10.09		Comparative analysis of Hoechst+ nuclei in each segment of P0 male mice (n=3)
5	8.93	9.57	7.74	10.31	9.39	8.62
6	7.52	7.1	6.9	8.19	9.12	7.73
7	6.12	5.55	5.63	7.1	6.44	7.03
8	5.73	8.36	8.77	6.95	5.91	8.05
9	6.82	7.98	8.68	6.92	9.42	8.25
10	14.62	13.8	16.67	16.61	16.32	17.82
